# Supplementary material for: Development of Genomic Resources for a thraustochytrid Pathogen and Investigation of Temperature Influences on Gene Expression
Source: PLoS One. 2013 Sep 17;8(9):e74196. doi: 10.1371/journal.pone.0074196 (PMC3775781; doi:10.1371/journal.pone.0074196)
Supplement: Dataset S1 — QPX partial genome sequence (fasta file). (ZIP) [file pone.0074196.s001.zip]

Archive with 3 entries (2 files):
- QPX_genome_sequences.fasta
- __MACOSX/
- __MACOSX/._QPX_genome_sequences.fasta
