# Supplementary material for: Development of Genomic Resources for a thraustochytrid Pathogen and Investigation of Temperature Influences on Gene Expression
Source: PLoS One. 2013 Sep 17;8(9):e74196. doi: 10.1371/journal.pone.0074196 (PMC3775781; doi:10.1371/journal.pone.0074196)
Supplement: Dataset S1 — QPX partial genome sequence (fasta file). (ZIP) [file pone.0074196.s001.zip › QPX_genome_sequences.fasta]

>QPX_v015_contig_1 avecov_80.35
CCCCTCCTTCGGTAATTTTTTATTTTTTTTTGGAGGATTTTTTTTTGATAATATTTTTTT
GATTGGGTTAGGGTTATTGAATATAGAGTGTGGTTAATTGATGGTCGATGGGATGCATCA
AGGTTTTTCTTGGGGTAGTTGGTTTGTTGTGTATATTGTTTTTTCAACAAGTTAGTTTTT
GTTTGGTGCCGGTTTGTGGCGGGTTGAGATGTTGCATGGTAGCATAGGGGAAAAAAAGTT
ACAGTTGTTGATGAGAGGTGTATAAAATGTTGAAGCGTGTTCAAAGCGTGGGTGGTCGGT
GTGGTGAGGATGTGTGTTTAAAGGGTGATCGTATAGTTATTTCGAATTATTCAATAAAGC
ATCGGAGTCGTATTTCGAGGGGTTTGAAGGAATTGGTTGGTGGGACAGAATTGGAGGAGA
TCGTTAGTACTTGTAAAAGTTTGTACAATTCTAATTCGAAAGGTTTTTTCCGTTCGGGTA
CGTTTCGTAAGGGTGCAAAGACTCGTTATTTGGTAGACTCTCAGATTTTGCCCTACTTGG
ACAAGGTGAATGCTAATTTAAAGTCGCGTGGTATTGGTGTATATTTCCGTGTTGAAAGTG
TTTATGATACTGTGTTTTCGAATGTTCCAACTTATTTCCTTGTCCCTCAGGGTGTGGCTC
GTCCGCAGTTTGTTCGTCGTCATTCTGAGAAGGTTGCTCGTCGGTTTAGCTTGTAAAATT
TTTAATACTGTTTGTTTGTGAGATTGTTGTGTGGTAGAGAGGCCAGGATGTGCATGTGTA
ATAGATTGGGAGGTTGGTGTTGAAGAAGAGAAAGTTGAAGAAGAGCAAGGGTTTTTCCAG
CGAGCAGAATGGTGTTGTTGGATGTGTCGGGGGTGTTGTTGTGTTCGTTGTTGTTTTTCT
ACCTGTTGAGGCGTAATCCTTTATTGGACTTTGGTCTAGTCAGTGAGAATGCTCCTGGTG
AGTTGGATGATGTTCCGGGGATTTTGCGGTAAGTGCTGTGTTGTGTGGCGTTTTTGATTG
TTTGACGTGTTTTTTAGGGGTGTGGTGACGTTTGTGTATGCGATGGTGTATAGTCCCAAG
GTTTCTGTTGTTGCGGCTCTTCAGATTGGGGTTGCGATGAGCCATGAGTCTTTGTTTTTT
GTTGAGTTGGCTCTATTTGGGTGTGTGGTTGGTGGTTCGTTTTTGTTCCGTTTGATGGAT
GATTCTAGTCGGCTGGCGGGGTCTGGTGATGATGTAGGTTTTGTTAAAGTTGTTGAGAAG
GCAGCTGATGTTGTTGAGAAGGCAGCTGATGTTGGTCGTAAGGAGGCTGCTGTTGGGGAA
AAGGAAGATGAGTTGATAGTTGAAGATGCTGATGAGGAGGAAGAAGAGGAGGAGGAAGAA
G
>QPX_v015_contig_2 avecov_125.64
CATGGGCGAGGATGTGGTCTCTAAAGCTAGTTCCAAAGAGAGTACTGAAAGTCGTCAACA
ACTGCAAAATTTCCTCGGACATGCACTCAACCAAGCCACAAGATGCTTGTGCTGTCACTA
GTGTGTGCACCACCCTTGATTCTGAGTCCTGAACCCTTGATGATAGTTCTATCTAGAGCA
CTTGAATTCTCTCGTTTTCCAACTTTTCGGGCGCAATGGATCGATCCACCAACTGTCGTC
TTCGGTATCGGTCTCATAAACTCTTTTTTTCGAATTTTATATTTCGAAAAAGTTGAACAA
CCTGCACCGAAAATATGCCTTGTTTAGGTTTTCCGAAAACTCATGGGCACTCTTTTCCCG
TCGACTAATTAGCAAAGGCTAGTGATGAATTATCTCGAGACAAGTTGAACAACTCGAAAA
TAGGCTGGAGGCGATTACTTTTAGTAGTAATCCAACGGCTATAACGGCTATAACGGCTAG
TTGTAAAAAACATATATCTAATATTAGAAACAAAGGGATGAATAGTTCATGTTTGTTTGT
TTTAGCGATCTTGTTGATCGGGGCGTCGGCGTCAGATAATGCAAGTACTGCGATTGGTGT
TGGAGTTTTTGTGAAAGAGACTCCAGATGATTCGCTGGAACAAGGGTGGAAGTCTAGTTT
GTTGGCTGTAAGGATAGCGATCGAGCAGTTCAACCAGAGGAATGGGAGCATTATCAAAGA
GTTTGGCGAGCTGGGGAATTGTACGGTCGAGCTCTTGCCAATTCTGCAAAATATCACGCA
TGATTGTGGAGGCATTGACGACGAGTTGGGTGATATTGATGCTTTTGTTGGGCCCGATTG
TGAAGGGACGTTGGGGTTGGGTAAATTCTCCACAGCGTCAAACACACCATTTTTTGCGTA
TGAGAGTATAAACCCTGTGTATGATAACGCATATGCATATCCAAACATGTACAGAGTTGT
CCCAAATGGTGCACTGATCGCGCAGTTTTTGACAAAATTTTACGAAAGGATTGGGCACAA
ACAGGTGATTATTCTTCACGAGAATACCGAGCTGGGTTTTGCGCTCAGAACCGAGGTCGA
AACGGCAACTCGGCGGGCCAAGCTGTTGACTCGTGCAGTGGGTCTGGACGTCAGTGACAT
TGACTCGCTCATGCTTTCCTATGAGAGCATAAAGGTCAGCGGTATAGAATCAATCATTTG
TCTCGTGTCGGATGAATCGGTGGCACGAGTCGTGTACTATGCACAAAGCGCAGGGGCCAT
TGGGCCCGAGTTTTTGTGGATTTTTTCGCCATTCGTCCAAGAGACGACGCTTGTCGAGCT
TGGCAAGGCTGTTACTGGGTCGATCCAGCTTACATTTGGGGGGAACGAATACAGTGATAG
AAGCGTGCGACATGCCGCGTGGGATGCCTTGAACCAATACTGGGACGATCTAGGCCCAGA
GCAGATCGACGCAATCAGTGGGAAAAGCGGGTTCTACACAGATATATACCTGAGTGATAC
TGCCAGCTTGGCATTTGATGCCATCGCCGCCGCGGGGTTGGCCTATTGTGCATCGGAATC
AATCACCCCAGAGGGAATCGCAAACACAATCCCATTCGTGCGATTCGAGGGCACTTCTGG
GTTGGTAAAATTCAACTATCTAGGATCCCGAATCCCGGATACAATGATCGTACATTTAAA
CACAATCATGGTCGACGACGAAAGCGAGGTCGACGAGAACCATCAACCACCGCTCCGGGT
CGTTTCATTTGCCGAATACACCGGAGCAGAGTGGGAGTTCAAGTGGGAACCAACATATGC
AAACAACCTGACCACCCCGCCGAGTGACGGCCTGTTGCTGGAAAATGTCAACATCCCACA
AGGCTATCATCTAGGAGACTTTTCAAAACCCGTGTGCTGGGTGACCTACCTCAACCCACA
ACATCAAAACTTCCAAGGAAACGAACCCGCACAGCTAAACCAGTGCCCGTATGGACTAGA
AATGGACTTGAACGTGTCGAGTGGGAAAAGATGGTACTCCAACCAAGCCTACAATGTGTC
ATATACATTATTCGTGGGGGATCTAGACAGCTGCCCAAATACCGTCGGACGGTGCTCAAA
TACAATCGCTGCAACAAGACCCGGGTTTTCCTCATCCATACAACTCCATGCATGCCCCCC
AGATATCAACTTTTGCACCCCATTCCTCCAACTGGAAACCGATAAAAAGGGAGGGAAAAT
CGCCCCTCGAACAACCATCAACGCACTCGATGCAAACGGGATTTACAATTTCAAAGTCCC
CGCAGAGGTGGACCAGAACGACGAGGTTGTCACAATCATCGCCCATGCGAGGGTATTCAC
AGAGGACTATGGGATTCAATACGACATCGCAAAAGCGGCAAAGGTATTCATCAGCTCTGA
CGAGTACGCAAGGGACCCAGAGGGATATCACCTCGGAGACTACGACCAAGCGATATGCTG
GAGAACACATACACAAATCGCACATCCACTGTTTCAAATCAAACAGCAACTCAACGTGTG
CCCAAGTGGTCTAGAGGTTGAAGTTTTGGCACCATTCGGAAACGAAATTGTCGTTGGAAC
CGACTACCCATTTACCTTTCATTTATACATCGGAGAAGTCGACCATCCCAACACCCTAGG
CGAGTCATTGACCCCTGTAAAGGCAGAGCTAGACCAGCTTTTGGTCGGCGTGCGATACTG
CGACAAAAAGATCGTATTCTGCACACCCGACGTCAACGCATCATACGCCCTCCCCCAAGT
TCGCAATGACTCCGCTACTGATGATGACGGCGAATACATCTACGAATCAACGCTCCACAT
TCGCGAAACGGGGCTGCATACGGTAATCATTCATGCTCAAGTGCTCACAGAGGACGGCGT
CGCTCAATTTGACATCTCAAAAGCGTTCCGGATCAACGTAGTTCAAGAGCTGCGAGAGGA
CGATGACGACACCAACAACGAAAGAACGCCAGCACCCGACACGAAAGAGAAAGGGTATCA
CCTTGGGAACTTTGACGAAAGTATTTGCTGGAAGACCGTGACAAACCCCGCGGAAAACAA
CTTTGGCTTGACGGAACAACTACCCGCATGCCCCGACGGACTCGTACTGGACTTTACCGA
ATCCCCCGCCCCTAACAAGACAAAAAAATCCAACGTCATCGCACACACTGTCATTCAACT
CGGAAACGCCCTGGAACCGTTCTATCTCGTCGCAGGGGCAGACCAAAACCCAGACTACGA
GGTCTTTCAAAAAGATGGCTACGACATCCCAAACTTCAACTTTCACATTTGCACAGATGT
TATCTCATTTTGCTCGCCATTGATCGATACCTACTCGACACGATTGATGCAAAAGACCCC
AAATCAGAAACTGAAACGGGAAAACCAGGACACTTTTCAAATTGAAACCACGACGCTTCT
CCCCGCCACCATAAAACCTGGCAAATACACAATCGTCGCCCACGCACAAGTCTACACAGA
CTACGGGAACATTCGTTGGGATATAGCAACCGCCCATCAAGTAGAAATCATTGACTCATC
CGACCGAAAAGGACTCAAGGGGGGACGCCATATTCATCACGCGGCAAAGTTCACCCTCAA
CACGCTTGCCTTTTGTATACTTGGAGTTTGCTGGATACTCTTTGTTTGGACAGCCGTACA
CCGCAAACACGTCGTCATTCGCGTCGCGCAGAGGAAGTTTCTCTTCGGGATCCTTCTAGC
CGTGGCCCTACTGGCGCTGACAACTTTTTTCATGTCTTGGGAGGGTCGCAAAAAAAAATC
GTTCGCAAACACCGGATGCCAACTCTCTCTTTTCACCTACTGCACAGGGTTCTGCCTGTT
GATCTCCCTCCTTGTCGCAAAACTAAAACAAGCCGCTGCGATGGAAAGAACCCAACAGGT
GAATCGTGTAAACATCGACTACAAACACGTTGTAAAACCACTCTTGTTCATGTGGACCCT
CGATATGATACTACTCGTACTATCGGCAGCGATTTCCCCTTACAAAGTAACCTATGAAGA
GAAATCCGGCACCATGTGCAGGATGGAACAAAGTGGCTTTGTGATTGGAATACTCATATT
TCATGTATTTATCGCTATCTATTGCACAATACTCGCCCTCCGCTCTGCCCATCTTAAAAC
CGCAAACAGTGAAATACGATATGTTGGTTTCTGCACCCTCAGTAGCGTCCAGTGCCTTGG
GATCGTCCCACCAATCATATTCGTATTTGCAGAATCCCCAACCGTAAAGTTTGCAGCAAC
ATCGGCAATCATTGTTCTCAGTTGTCTGTCCGTCATATCGCTCATATTCTTTCCAAAAGT
TATCTTGGTACATTGTCCAAGAACAAACAAGATACGAGCTTCCCTAAATATAGAACCGGA
GGATGCAAAACGCAGCCCAACAAACAGCCCAACAAATGCATCAAAAAGCAAATGGAGCTC
TGGGGTACGACCAATCTCTTCGACCTGGGCCGGTGAATCATACAACGTTTAATAGTAACC
ATGCATACAAATCAAAATAACGCTCTACCATCCTTTCCACGTGAAATCGATCACAAGTTT
TGATTGCCGCTTTTCGCATCGCATCCATTTTCGTTTCTACAAAACGTACCCCATCTACCA
GGGAGTCGATACCAAGTGGTTTTGCGATTGCACCATTAACACCATGCACAAGGTAGTCTA
CTACACCTCCAGCTCCAAACGATACAACGGGAACACCCATGGCCATGGCCTCAATATTGA
CAATGCAAAACGTCTCGGACTGCTTCATCGATGGATTTACAACGATATCTAACTCACCCA
GTGCGGCGGGCAACTCATCACCATATAAAGCCCCAGCGAAGGTCACTTTCCTCAATCCAA
GGCCCCGTGCTAGATCCTCGAGACGCTCACGCAAGCTTCCATCGCCAATTACCACAAAAT
CATACCGATCAGAACCCAATCGTTTCGCAAGGTGGAGAAACAAACCTGGAGACTTTTCCG
GCTCGAGTCTGGCCACAAAACCAACACGAACCCGGCCATCACCAGACCCCCGCACCCCAT
TAAACCTGGCAACACTAATTCCTGGATGAATAACAGTTCGAAGACCTCGAATCGCACGAA
TCGAGTGATGCCCAAGGGTGTTCCAAGACGGCGCTACGATCGCACTTGGCCGCACCTCGG
ACCAAGGGAAAAGATTCGGGAAATCCATCACAGACGTCTCAACTCCTGAAAACCGTGCCA
CTTGCACAAGCAACGCATCCGTAAGCCCACGACTATTCGCAAAAACCAACAAATCATGCC
CCGCCAATGCACCATACATATTTTCCAAAAGCGCATGCGCAAACGAAGGGAAAACCAACC
GTATTCGTTCAACGGGACCCAGAAAACACATACCACCGCACCCCTTCCCAGGTACAATTG
ATTCAACCCACGAGATCAAACTCTTAACCGCCAGCGATACATCTTGTGAAGTGCCGTCAA
AACCCTCAAACTCGAGTGGTCGGTGATCAAGGAAAATGTTTTCCTCCACAAGAAACTGCT
CAAATATACCACCCCCCCCAGTGAAACAAATATATGTTGCCTCAAACACACCAACAAGCC
GACGCAACTGCTCCTTCCAAATACTCTTTTGACCGTCGAATTCAAGCGTGCCCACAAACG
CAATCCGATACGTACCAACAACACGGTCCAAACTGCCACGATATATCTCAGGCTCTACAT
AACCAACTTTTTCAACACCATCGTTCACTTGCAAACTCTCAGAAGCAACATCAAACACGA
CACTTGCCAACGAACCACTACCCCAATGGATCACCTTGCCATTCTTTCCAACCAACTCCA
AACTAATTCCATGCGTACCCGCTTCAAGCAGGCTCAACATAATACTACCATGGCATATCT
TCATTTCCCTATCACAATCACATTGAACCTCACTATTCTCCACACCCCGCTTGTGATATC
TCGCAAAAAGCGTACCATGATCAGGCACAACACACTTACGAATCGTATAGATCAATTCAA
CCGTCTGTGGATCAACAAACACAGAACCCACCAGAGGACTTGAAATATTAATCAAACATT
CAACAAATCCATCACCCAACACAAAGCTTCGACGCAACGGGCCAGCAAGATCAAAAACGT
CCACACGAACCGTCCGGTACTCCTCCAAAATGAACCGTTCAACATCATTTCCCGACCCGC
TCGAGCACGAACGGCGAAACCCGCCCCCGGAATGCTCGTATTCCAAGCACACCATATCAT
CTACACCAACGCCCAGACCGGAACGGTCCACCACCAAAATGCTCGGATCGCCACATGCCG
CCATCAACACCAGGCCCACTACCAACAAACCCAACATATCAACTATCAGCCGCCACGTTT
ACCTCAAAATCATTAACATTCATCACAACAAAGCACATCGCCAACATACACACAGTTGTA
AACCAACGCCCTCCTTACCAAAACCTTGCAAATAAACCATTTGATAAATATTCATGCGAT
CATACATACCCTGCCTTAGATACCCTCCAAGACATTGCAAACCATTTCCTC
>QPX_v015_contig_3 avecov_91.02
TGTTCTCTGTGAATTCCGAGCAGGACGCAAATGCACACGAACGAACGTGGATGGACAGGG
GTGTCGGAGCAATGGAGAATGATGCAATTCGGGGCTAGGGTTGTTATGTAATTGGTTGAC
AACATAACAACATGGATGCAAGTACAGCGTCGGAGAAGTGCGAAAGCGTGGTCGTTGGCG
ACCCGGTCGTTGGTGATATTGAAGGGGCGTTCGCTGGGGTTGATGGCTACAAAGTTTCTA
AAGCTGTTCGTGATGATTTGAGGGGCAAAGGTAAATTTGAAGAGACGGAGGGCTTGACAT
ATGGGGAAGTGCGGGTGAAGGAGTTTGGGCTGTTTCTAGGGACCGCCGTTGGTCTCTGTG
CAAAGCAAACTGGCAAGTTGAAGTTTGCAGACGTTGGCAGTGGGACCGGAAAAGCTGTGG
TCGCGGCTGCTTGTGCGCTTGTAGATGCCCCGTTTGAAAAGTGTGTCGGCGTTGAGATTG
TGAAAGAGCTGCACGAATGTGCCGAATCGGCAGTTGCAAAATTGGAAGAATCGGATAAGG
TAGATGGGGTTGGTAAAATAAAGCTCTATTGCTGCGATGGGTTCGATAAAACTGATCTAT
GGATTGATGCTGATGTTATTTTCGTGACAACAACATGTTTTACGGACGAAATGATTAACA
ACCTGCAATCGTTGCTTGCGTCCAAAGCTTCAGAAGGTACGATCGTGATTACTACAACGC
GGGCATTTAGTTGTAAAAGTATGAAACTTTTGAGGAAGGAACGTGTCAAATATGCTCGTG
GTGCGCTCGAATTCATGATCTGGAAGATTAAAGAAAACACGGAGCCAGTACCAAGCACAA
AACGTCAGAAAACGAAACCTTAGTCATGTGACTCACTGTCAGGCCAGTGGCGAACGTGGT
GGAACACGGATACTGTTAAAGGTGTTAGAAGTGCATTTCCACGTCAAAAAGCGCACTTAT
ACTTACTATTGGCCTCATCAAAATAGTTCAAGTTCAATGTCTTTGCTAGCTTTTGTCCAA
TCCTACATGTATGACAAGGTTATTATAATGCGTACAAGATCCTAGTATTAACCTACCTGC
GCAACGACTTCATGTCTCGTGATGGTTTCTTTGTTAGCACGTATTGATCAATTTTTACAC
CATCGAGCACCAAGTTGTATGTTGGAAAATATACTTTGCTTGCTCCATCAGTTGGGGCTG
TATCATTCGTATCTTTACACAAACGGATATAGATATTGTGATAACTACATGTAGTACTCC
TATTGCCAATTGCAAAGGAATACGTCAAGTTCCCCTCATCTAATATATACAGCCTTTCAT
GTCTATAGTTTATGGATTTTGCGAAACTGTAAATAAGAATCAAATTGACATACACAAAGA
CGACTGACTCTACAGGATCTCCCATAATCATCATAACAATATCGGCTATTATACAAAGTG
CAATTGAAATATTAGCCCAGTCACGTTCCTTGTACGACACCCTGCATGTGAACGCTGCAC
GACATAAAAACGTTAGCTTTTTCCTAAAACGATCAAGTAAAAACTTACCTCGGTATTGCC
CTTCCATTGTCAGTCCAAGTTGAAAAGGGTAAAAAGGGTTCTTTGCAATATCTGCCTGCA
AAATATCTACACCATCCGTCAAATGGGATTTGGACCTAGTCAGCCTACTAGCTGGTCAGA
TGCTTTGCAAAGTTCAGGTGCGCTACAACATACTTACCAAGACCACATTTTTTCATACAC
ACTAATCCGCAGACAGTACACCGTTATTCCAAGACTCCGTATTACACAACGATAAAAGCA
AAGTCTTTGCCTCTAGATACAAATATGAACCCTTGAGATTTCCAAGTCCAAAACGCAAAT
CACACCTAATTAGATAAATCGAACAAGCCCTTGTTCCCGTGGGTGAAATGTGAGACGGGT
GATGTCCTATTAAATGAAGAAATGATCCGTGTCGTCCTGAATGGGCCAGATGCTCGCATG
CTCTGTGCTGCCAGCTAGTCAAGCTCCGCAAACGTACACGCAAGTTAGAAGACGCGTATG
ACGTTTTCAATACAACCACGAATAGCTTGCTGGCAAAAAGCAACAACTTATAAACGCCGC
GTTCTATGCGCACGCCACCTAACAGTGGCTGCCAAATCGGTTGATGATTTATTCGAACCC
CAAAATGGTTGGGTTGGAAATTTCCCCACAACTTGATCAGCGTCGTGGACGACACGCCCT
GCGATGGCTGTGAAACCAAACGTGTATAAAATGTTGTAAATTTTTCGTCGTGTTATGACT
GAAATTTGCCCGTTATGACCACAACCAGACAAAGAAACCCGCAACCGAGTAAAATAATTC
TCACAATTGAACTTGCATTTTCATCGAATTTTCATTGAGCACTAATTTTGTATTGCGCGG
TAGTCTGTCTGCCATCAACTGACCATGCCTGGGCAAGGGTCTACATTTATAAATAGATAG
ATGTAGTCTGAAAGCTGTGCTAGCTTCGGTTGCGGTGGGGAAAGGAATTAGGAGGAGCAA
AGAACAAGTGAGAAAAATCATAGGTTTGTGACACTTGTTTACGGTTTAGAGTTGTAGGTG
TTACGTTCGACAAAGCACTGGATTGAAAACGTTTTACAATCGTATGCACTTGCAACCAAA
AACTCTCGAAGGGGATCAAATGTGTGTACTGGACGGACTTTTGAAAACCTTCAGTTCAGA
CTTGACAATGTCTATGTATGGCTTCCGGAAACGAAGAATTCGTCAGAGTAGTGAGATATT
CTCCCCATCCTCGAGTGCAACATTCCTTTTCAGAAAATTATCAATAACGTAAAACTGGAA
ACTGTTACACACAGCTGGCCAGAATACCATGACAAACACGAGAAGAAATCGAGGGTAAGG
CTCCAATGGTTTGAACAAGTCGTTCCCAAATTCCGTCAATTCAACGTTGAAAAGAAACAT
TGGGATAGCAATGATTGCTTTTGTAGCAGTAACCGTCAAAGTCCAACTCACCGTTTGGCC
TAACCAAATACGAAAGTGAACACGATGTGTTAATTCGCTGTAATAGGCACCCGAGCGAGG
GTAATCTGACAATATCGTTCTCTCAGAGACTCGAAGGATAATGTACGAAAGTGGAACACC
AAACATAGTGTCCAAGGTTGAATTTATACAATACCATGCACACTCGTTTCCCTGACTAGT
TGCAAAAAAAACTGCAATCATAATGTTCATCAAATGACCCGTTCCGGCTATAGAAATTGT
CGTGAGTCACGATACCAACACCCCTGGCTTTTAGAAACTTACCTGCAACAGCTTGCTTCA
AACTATCAAATATCCATATCTTTCGTGGACGACGGGGCTCTTCAAACGTCCATTTAAAAT
ATCTATAGGCAAAGACACAGGTTGGTATTAGTCTTTTAATTGCGCACCCGTTATACTTAC
AAAGTAGATACGACAACACAAACCAGAAACACTTGAAGAAAAAATGAGAAGAGTCCCCCC
AACAGCTTACATTTCGGCATATTTCCGGCTGCCACCGGGTAACCAACATCCATTATGGAC
ACCTTTCCCAGTCCAGTAGTCAATCCCTCGGGCCGTTCCTTCAAAACTCAACCCCCCTGG
GGGCACACGAGCAACTGAATCGTATACGAAATGCCGTTGTCCCAGTTCTGCCTGTTGAAC
TCCAAAGATCGAACAAACCCAAAACTCTGCGATTAAATCCTGGCCACTTGGACGTTGCAA
CCAGCACAAATATTCGAAACTAGCCAGGCGGTCTAGTAGGGCGAACCCCTCGCGCTTTGT
AATTTGTAATTGGAATGTTGTGCGGCCCAGTAGGGCAGAGCAAGTGTAAATAAACAAACG
ATGAAGCTCAGACAGCTGTGATCCACATTCCCACCTGGGGCTAAGTATTTGGTAGGTGTA
GTGTTGCGAGGCCCAGTGTGGCAGAGCAAATGAGAATGAAGGCGCGATGAAGCGCGAAAT
TCTGTCAAAAATCTAGCCACCTTGGGCTTTGTATTTTGGGAGACCCAGGCGTGCAAATAT
GGCGTACTGGTGTATATAGGAGCTGTGCTTGGCTGCAACTATGCACCCAATAGATCTTCA
CGGCGATAACCGCCGCAACCAAACAACCACTTGCCACTACTCGGCTCTCGTTCGATTGCT
CACATCAACTGAAGCTGTATAACTATGCTGAAAGGAGCACGCTGGGGACGAGCTAAACAC
AATTGTGCTGGTCTTGTATTGCCAAAGGTCTCCGCGAAACTCTGGTTTCCAAGCAGGTTT
CAACGAGTTCACAATCGTAGAATACAACAAATCCAAACATATCAACTCTGAATCATTTTT
ACCAGACTACTCACTCGATATATT
>QPX_v015_contig_4 avecov_89.06
ACTCACTCGATATATTTATCTTTGTGTTGAATCGCAGTGAATTCTGAACTCTCTACTTGT
ATTGGCTAGCTGTTCTGAATTCTTTTCTGATTCTGGCATGGTGCACCACAGAGCATGCTG
GTACAAGGTTGATTGCGACGAACAAAAATAGGCGAGCGCTCTGTTCTGTGCCAGTGCGCC
GCCACAGCAAGTCAGTGATGCAAGTCAGTGATGCATTGATGCAAGCATGCGCGTTCATTG
TTCACTCGAGTACTGCTAGAACAGTCAGGTAGTTTGCGATCATGCTGCTGAATCAATCGC
ATTCCAAACAATTGTCGATCTTGTTCATTTCCAGGATGGTCAA
>QPX_v015_contig_5 avecov_109.43
TATGCTCAGATATTCCAAACAAAAAAGGTGGCAGACTTTTTAATTGATTGGGAATGCGGT
GTAATGATTGCCCCTCCAAGCTCCAAAAGGAGGTTCAGTTCAAGTGCCTATTTCCTTTCC
ATCTTCCTCCTTTGAAATGAATGATATACGGTTATTGGTGTGCTATCATTATCAAGAGTC
AAGAATACTGAACTACCAGTCGGGCGCTTGCAGTGCTCAGACCTGTGTCTATGTATACAC
AGCACACAAAATGTAGAGCCTGTGATGACAGATCATTGGTGTGATATCATTGTCATGAGT
CAAGTATACCGAATTACCAGTCGGGGAGACCTGCACGTCCACGCACAATATGTGCAAAAC
GATACACATTATGCAAAACGTTCTCCACTAGTACAAGCACAGAGCATGCTCTGTGATACA
AGTAGACAGTCTATAAACAGATAACTGTGGCGAAGTTATAACGAGAGAACCACAGGTCCG
GTTTAAAGAAATTTGGATACGACTTTTGACAGATTTTCAGTTTCCTAGCTAGAGCACTAT
CTTCAAAATAGTACTGGAAGAGTCTTCTCCACAAGAAAGACCAGAATGAGAGGCCAGACG
GTAACACGCGCATGATAGCAGACAAATGTTATAACATCCCCTAGTGATTCAATGATTCAA
TGCGTGAACACGCGCTCCAAGTTTTATGCCATCATCTGTCATTGACCGATTGCTCAATGC
TCTGAAAGTTATGCACATAGATTTTTACATTCCCACGCCGCCTCATTCATTTTCTTGTGG
GTAACTTTGTGAATCTACGTTTACGTTTATCTGTGAGTCTGTGACTCCGAATTTGCAAAA
TCCTAGCACAGATGCCAGACCACCGGATGGTAAAAACGCCACTCTGTGTGTTGTGTCACT
TGTGAGAGCAGTAGAAAATGTCTTCAAGGGGCCAGCCCTGGGAGGGCCGGGAATATTACA
CCAAGCACACCAAGCCCTGAGTAGCCCGTTGAAGAGGAACGTTCAAAATGATTGTGTTCT
CGAGTCGAAAGTTCATATTTAGGCCTAGAGAGAACCCAAGTTGCGCGCATGCTGGATAGC
CCATCAAGTGATTCTGTGATGAGTCAGAAAGACTCTGAATCTGATGCTTCCGAAGTCACC
AAGTCACTCCTATTCGCAAGATATATATTTTCAACCTTCAACCTGTTGTCACTCTTGCGT
AGAGCATTGATTAGAATCTAATCTGAATTTTGCTCTGTGGTGACTGGTCACATAGTCTTC
TGATGAGTCTGTCTGTGACTCTGTGAGACTGTGTGAGTCCACAGTGCTGAGTATCACAAT
GTCACATGTTACCAGGTAATTGATGCTTGGTGATGCAACGTTGCAAACACGCGACGCAGA
CCATGCGATTGCTTTCTTGACTCTTGAGTCTTGACCCAAAGTCGCCCAGACTCTTAGACT
CTTAGAGGAAAGAGACAGACACAGAGCATGCCCAAAGGCTTGGTACTCTTAATACGAATG
GGCAACTCGCAACTTGCAAATTCTCAAGCTAGCCAAGTGACCCCCGCAGTCCAGCGACCG
CAGCCCGCACTCTCTCGAATCTTATAATTTGTCATTACCTCAACCTCACCTCAATAGCTC
CGTGAACCTCCCCCGATTCTCCTGAGCACTCTCTCGAATCTTATAATTTGTCTCGAATCT
AATAATTTGTAATTACTCAATTACCTCTGTTCTGTGTAGCTCCGTGAACCTCCGCCGATT
CTCGGAGTCAGGGCTTCCAGAACTCCAGGCGGCCCCTTTAAGTGTTCGCAGTTTTCTGGG
ATAGTTCTTCAGTTCAGCGAATGAACGACGCGCGCCCTTGCGCGTGACGAACCAAGTTGA
GGGGAAATCCTCTCAAATCCGTCCGTGCAGTCTTGTGCAGAGCACCTATACAATGAGTTG
AATGAGCGACTCAAATTGCAATGTAATTACCACCCTCAAGGTTCGGAAACCCAATTATTA
ACCACACGCAAATTGAGTCAACTAGTGTGCTAAGATGAACTATAAGTTGCCCTCAACTAA
GACACACACATACCTGGAGCCTAATTTATAGGTCGACCTCTACTATGCTTTCTATGTCCC
CTCCAATTCAGTCCGTCCGAATGCAAGGCTTGACCACTGTTGGTCAGCTTTATTTTGAGT
CTAATTGACTGTTCTGAGTGACTGTACACTTGATCACAGTCTGTACGCACTTACTTAGAC
TCTCAGAGAGTCACTCAGAAAATTCAGACGTATCGTGCATGAATGTAGCATCATGTGCCT
GAGAGAGTCCAGTGGCAGTCCACAGGCCCACGAGTGGGAGTGCCACCACTGGCCAGAGTG
GTAACCAGCACTGTCACCAGCATACTGATCAGTACCGGTATTGCACACCAGCACTGCCAC
CAGCATACTGATCAATACTGGTATAGCACAGAGCATGCGATGCTGTTAGCACAGAGGTCC
GTGGCGGACAACCACATGTGCGAGCGAACCGGAACTGATGCGAAAAGGTCAATGCATCCA
TGCATCATCTTCAAGCATGCGAATGCATGTTTCGACACAACCACTTTAAACCACAGTACA
AATGCACAAAACACAAAAGCGTATTCAGTTGGGGAAGTACCGTCAGAAACAAATCCCGTC
G
>QPX_v015_contig_6 avecov_182.27
CCAGGTGACTATGGCCAACTCTTTGCAATTATATTTTTATTTGCAATTTCAGTTGTTGGG
AGTGCCCTTTTATGCATACCCTTATTCCGTAGTCAGAGAGCGGCATTTGCGATTTCCGGT
ATATATGTAGTTGGTGTTGGCGTTGCATGTCCCTTGATTCTCTCCCTTGTAATGAAGTAT
GATGGGAACCAACCACCAAAGTATTGTCTCGACGACGTGAAGTTTTGCAATGGAACTGAA
TCGATACCTTTCACGGATCCCACAAGCCAAATAATGCAATGTATTGTGATGCAGTATATA
GATGTGAAAGTTTATTGTACGTCTCCCTACGCCGCCATGCTTCCTCAGTTTGGTCTCGCG
CTAACGTTTGCAATGTACTCAGTTTCTGACATTGAAATCAGAACATTACCGGTTGGGTCA
GCAGATGTGTTTACTTCATATGTTGACCAAAGCACGGATGTTTCATGTTCTGGTACCACC
TGCAAATCATCTCTGGTGCGAGCCAAATTCAATGAGTTCTTGGGATATTTTGCTCTTGGT
GCAGTGATATTGGTAATTCTGGGCTTGCTTTTTGTTGGGGCGGTACGCTTCACACCGACT
TGGTTACAAAGGGTTTTCAACCAATTTAAACTGGCGGGGAAATGTATTCGACACCCATTT
GATTTCTTCACCGCCAAGAGTGAGCCCAATCGCAAACTTATGAACGAGAAGGCTGTTCCC
ATGAATCATAGCGAAGACAGTACCGTAAAGGAGGAGACAGAACTTGTGAAACGCATACTC
GCACCTTGCATATCGAAATCAAATGAAGACGTTGAGACAGGCAGAACCGAGGGTCTCACC
GTTGATCTCTCTAAAGTGGATCGCGAATGCCTACCACCAGTAGTGGTACAAGAGCTAGCT
AAAGCATACCCGAGTTTTGGTGGACTACCTCCAAAAGTTGCACTAAAAGGCTTGAACTTG
CATGTTGATAAGGGACAAGTTCTAGGATTACTGGGACCAAACGGCGCTGGGAAAACAACA
GCCTTGAAGATCCTAGCAGGACTACATGACAGTACAAGTGGAGTAGCATTTGTCGGAGGT
TATCACATTGAGCTTGAAAAGTTGTCAGCGTTTGAAGTATTGGGGAATTGCCCACAGTTC
GATGTTATATGGCCTAATATGACTGTAAAGAAACACCTTGAGTTTATTGCGAGACTAAAG
GGGCTTCCGAGTGCCCAGATTCAGGATATAGCTCTGACAATGGCACGGGCAGTTGGTATT
GGAGGTATCGCATTTAACAGAAAAGCGCAGCATTTGAGTGGTGGTATGCGTAGGCGATTG
TCGATTGCGATTGCGTTGATTGGTGCACCCGAAATTGTTCTTTTAGATGAACCAACGACG
GGCCTTGATCCGTCCACGCGAAACCGCATCTGGAACCTGATCAAACTATTTATGACTCCC
GAAAGAGGAATTATTATCACAACTCACATGATGACAGAAGCGGATGCACTTTGCAATCGA
ATTGGTATTATGACTCGGGGAGAATTGCGCGTTTTAGGCACTCAACAGCGCTTAAAAAAT
GAATATGGTAGTGGGTTTACTATGCAAATCAGCCTAGCAAGAAATTCGAGGGAGGATGCG
AATGCAGCAATGCAGTTTCTGAAAACCAATGTTGACAAGGGTGCTGTGTTGGTAAACAGA
CACGGCAAAACGTTGAGGGTCCAATTGCCGTCTAAAGACCTTAACCTGACTCAAACTTTC
CGTGAAATGTACAGCAAGGAAGCTAAGATATTGGGCAGTATCAGCGAATGGCTGTTGAAT
CAGTCTTCATTAGAGGATGTATTCATCAACATTGCACACGACGAGTTGTAACTTGTAAAA
>QPX_v015_contig_7 avecov_82.27
ATCAGCTGGGAGAAACGAGAAACCTCAACAGAGGTGTACTGTGATATGTGGCTGCACTAA
ATCAGTTCACGCACTCTTGTGCTCTGAATTCACATGTGCAAATGAGA
>QPX_v015_contig_8 avecov_103.36
CTCGCCTGGTTGGATAAGTATGGCTTAATAGTTAGCGCGAGGGACCCTAGAACAAGTGAG
ATTCTGTCAGTAAAATGCCGCTTTTGTGAATTTGGTAGGGGTGACAGAAATGACGAAGGA
AGGAAGAGAAAGAGGACGGAGAGAGTAAAGTATTTTGGGAGACCTTGGCGCACAGACAAT
ATGCAGCGACATTTGAAAAACCAACACTCTGAACGGTTTAAAGAGTATTCGCAACTTGAT
AGTTCGAGTAAAAGGTCCAAATATTTTCAAAAACTTGAAGCAACAAGACCTTTTGCGTCG
TTGAATCGCACAAGAAACGACCCTCTTGCAGCGTTTGCCAAAGTGCAAGTTATTTTGGAC
ATTAGCAAAGAAATTGTCGAAGTCATCATTGCCGAATTGTCACGCGATTGTAGCACAAAT
GGAGAAGAAAGCGCAAACCGTGACAAAATGTTCACCTTGGTTGATGAAGGAGGATGTAAG
CACTATGAAGCTTCTTGGCCAAACCGATTGCAATTCGAAATGGTCGTTTCGTACATAGCA
GTGGGCGTTTCCTTTAGACAATGCTCTAGAATCGCGGTGGTTACAAAAGAAAACAAAGGC
TTTTCCCCAATGGGGAATATCAGCATGGGGAAAGTGGTTCAGATTGTTCGATACACTTGT
GCACTTAACTATGAGGTGTTACGAGGCATTCTGGCCAATGTCTGGGCATTTTCAATTGCG
ATGGATGGAGGAACGAAAGCAACAGTTCCATATTTAGATTGTCGATTGCGCTTTGTTGTC
GGAGGAAAGCTTTTCAATCTTCATCTGGTTGCATTGCCCATGTATGAGAGCCATACAGGC
GAGAACATGTTCCTCTTGATAAGCCAATTCCTTTCGGCGCTCTGCCCAAATTGGCGGAGC
AAGCTGATCAGTGTTTCAACAGATGGGGCTTCGAACATGACTGGACGTTATCGAGATGTT
GTAACACGGCTTGACCAGGCTTGCTTGGATGGCTTTTATAGCATTTGGTGCGGCGCCCAC
CAACTAGATTTGGTTGTGCAAGCCATTTTTGTTCGAATGCTGGATAGCTCCTTCGTTTCC
AGTCTACAAGCTGTGACGGGGCACCTTCGACGACAACAGAGTTTATGTCGAGAACTGGGT
AGCCAATGCCCAAAATTTGTAGACACACGCTGGTTGTCCATTGAGAAATTAGTACGTTGG
CTTATCAAAAACCAAACCACGTTAGTTGCATACATGAATGACAATCAACCAGCATGCAAA
CCGACTTTATCATGGTGGATCATGGTCTATTTAGTCTACGATTTCACTGAAATGATCAAC
GAGGTATTCACCAGACTTCAAGGCCTTACAACCTTAGTGAGCACGCAAGAGACTCTTTTG
AAACAGTTGGAAAACCAGCTGCGCCGTGAAGGCCATGTCAAAGGACCAGTCGTTCCAAAT
GAACTTGTTGCGCACACGGACTGGTCCAGCTGTGATTCAAGCCATCTACCTGTGTACTCT
AAAGGTGGTTTCTATATGGGGATAATGGAGGCAGAAGAGCACATTCGCAACAGAATGCTA
TTTGTTCGTGAAAACATGGACAGCATGAAAAGAGAAAACTTTGAAGAATACCGCAAAATC
CTTCTTAGTGTTCAAGTTATGTATGTCGATGTTGTTGCAGGTATTAACAAGATCACGGTC
GAACGTGATCGTTCCAATCGCAGAACAACTACTTTGCCTCCAGTTTTGCCAAAGCAATTG
TTGACATTCTCTCGAGCTCAATTTAATGACCTGTTAATCTTGCAAAAGAGGCGCATATTG
GAAAGTATGAGCGAGGAACAGCTAGGTGAACTGGAACAGGAATACAAACAATTCAAGGAT
CAGACATACCAAGAACGCGGGTTCGTGGAGATGA
>QPX_v015_contig_9 avecov_87.74
TTATCCACTCCCTTTGATCGGTAGCCGCATGATCGGTAGCCGCATGATCGGGGGCGATGG
GGATCCCCTGGCAGGTCCCCAAGGGGTCTTTGATCTACAAGTACTCGTCTCGCAGAGTTT
CCCCAGAAATTACACCCAGTTTCAAGGATGCCGGCCCCTGTTGATGTTGACGAGGACGCG
ACGACGGCGCAAGTTCATGAAGCGAAAATGGAACGTCGTCGACAAGCTCTCAAGCTTAAG
ATGAGGTTTGTGAGGAATGCGGATGCCGTCGCGGAGTTTGAGAACGAGGAGGTACGGCAA
CTTGTTCAACTTTACAAAGATGAGCTTCAGAGGCTTGCTGTGCCACACCTCAATCTAGAA
GCGTTGAATATGACAAAGGTTCGTTGGTTGAGTGTTAGCACGATAATTGCATGGCTGTAC
GGGTTAGTTTCATTAATCGTAATGCACTCGCTACCAGACAACAGGTCAAGTATGACTGCC
AAGTGGACGATGTATGGATTTGCAAACTCTGCATCACTGACTTGTTTTGCTATCGCTACT
TTGGATTTTGTGATTCGACTTGTGATTCATTACTGCAAAACAAAGCAAATCCAACCTCAC
CAAATCCTTATTTGTGTTGTTATGGTGGTGCCTCTTTTTATGCTTGGCTATACATATCAA
TTTTGGGGCAGCTTGAGGCATGCTCAAGCATCAATGGACGCTGGAATAGACCCCACTACG
GCTTTCGAGCGGGACCTTGGAATAGCTGCAGTTCAAAACCAGAAGCTCTTCTCTCGCCTA
GGTCTCTTTCTAATTACCCTGGTATTTCTATTTTGGTACACAATCCTCAATGTATGTCAG
TATTACACAATCGGGATCCTTGAGCACATAGACAACCTTGAGCTTCTCAAACGGGAGGTC
GGCTCTCGAGGAACTCATACTAAGATGGTACAATGTACTGCTACTACCAACTCAGTGGAC
ACCGGGGAGGAGGAGGTGATGCAAAACGACGATAAGAACGGTGGATACCAGAAAAAGCAC
CTCTTCCTCAAGCAGATTTTCAATGATTTTAAGGAAAGGTTCTTTTCAATGCTGTGCATT
TGCAACTTTCAATGGTATACCGATAGAACGAATGTTTTCAATGTTCTGTTTCATGCAATA
AGCTTTCGCTTTTGGGGAATAATGCTTGTTTGGGTTGCGATGCGTGTCAGTTACACGGAC
TACTATACTTCTATATGCAGCACCATGCCCCTTGTTCAAATCGTGACGGTGCTGAAAGTG
TGTTCAACTAAGGACCCTGCAATTGGAATCAATTACTGCTCTCCCAGCCACCCGGGAGAT
GGCTTTGTAAGAGCATTGTTCCTTGTAGGGATTTTCATGGCTGACGTACTCATATTTTAT
ATGTTGTATTCGCGAGCCACGAAAGTTCTCAAAGTTTTGAAAAGAGCACCCTACATCTAC
AACCGCTCCAATTTTTTGGGTTTTTCTTTCATCATGAGCACCATGCCACTTATGTGGGTG
TTCGCGCTGACTTTGGCGTTGATTGACACTTTGAGTACCAACGTGGAAAAGTATGTCACA
GGCATAGATGGTGTGGACCCTCTAGTTTTTAGTGGTGTGACAAATTTCGACTATTCCATG
CCATTTTGTTGGTTGATTATCATGCTGTTTTTACTGATTCTTGCTTTTGCATACCTCCCG
CCCAATAGTCACAGCGCCTTTTTTTATATACGGAACCGATCAAAGGGAGTGGATAA
>QPX_v015_contig_10 avecov_299.51
ATGAGTATGGACCAACTGGGACGCTTTGCGAAGTCCCTTGGGCGACCTGCTGGGTTTGTG
ACGTAGTTTTTGAATCCCCATAGGTGTAGCTAAACGACTCGCTCACCGTTGACGATACTG
GGGAATCTGACCCACCAACCGTAACTGACATACCATATGACATACCCGTAGTCTCGGAAA
CAGTGTTCGAAGAGGTGCTCTGAATGGAGTTTGAGAAATCAACCCCCATACTCGCCGTTT
CATTCGAAAAATTCTCCGTCGTAGCATTTACATTTGGCAGGATCATAACCCCATTCGATT
GGGATGTCATTGTATAGCTCAAATTTGGCGAATTGATGTAGGCATCCGTCAGGGTAACCT
TGGATTCCCAATCGCTGTTCGCACCTTCTACATCTTGTGTACCACCCGTAGATAATGCAC
AAATCCAAAGATCACAAGGCACCACT
>QPX_v015_contig_11 avecov_172.88
TGACACTCAGGGTGTACACGGATATATATCTGGATGATCAAGGTTGTGATGATTGGCCAG
GGCGAGACCTAACGTTCTGCGGTACTAGTGGATCGAGAGAAACCTAAATATACGACCTCT
ACTACTGAGAGTCTGAGACAGATCTATAGAGCTGATTAGATCGCTCACTTAACGTTCACT
TGCGAGTCTCAGCAAACTGTGCTTGAGATGAGATATCCAGTTTCTTTCTTTTTTCTTTGT
CTTTTTTCTTTTCAGATCGGACTCCCAGGCGGGTCACCTGGCGGCGTCATAACTGTGACT
CGACCAGAGCAGCTTCAACAGCAACTTGTGCAGCTCGACCAGAACCAGTTGGATAAATGT
TACGTATTGCGATTGCTTGTGAGATAGACGGTGAAACCT
>QPX_v015_contig_12 avecov_90.91
GAACAAATAATGGAATAATTCAAATTTTAGACAGATCTACAGATCGCCCAGCTTCAATTT
TTCCCGAATCGGTGCGAGATTAACGGGCCGATCAAGCACTTCACTAATTTGCGGTATCCT
GTTTATCTGACTATTCAACCGATTCTCAAAGCTAGAAAGTCCTAGCACCCAGTAGAGGAT
CTCGTGAAGCGCATTCCCATATGTCTCGCGGACCTGAGGTCGACGGCCAAGTCGTGACAA
TACACCTTGTGCAAACGAATCCGCAGTAATCGCAACCGAAACCCCCTTCTCAGCCTTTAA
GATGTTCGACTCCACTGCAAAGGGGTGTGCACACATTACGTCAACCTGATCTTCATATTC
CTTGGATACAATAAGCGACAATGCACGTACGTAGTGTTTGTTCGCCGAAGACGTCGCAAA
ACCAGCCATACCACCACGAAATGCAGTTTGGGCGCCCATCGTAATAATTGCAGAGCGACA
AGATCGATGGACAAGTTTGGGCATGAATGTTTGGATCATACTTAACGTTCCAAGTGTGTT
CAAAAGTAGCATGTCCCGATTCCGTTTCAGTGGGTGATCAGTCAAGTGCCGTGCTAGGTC
AGAGTTCCCGGCAGAGTGAACGAGCATAGCAATATCCCCATGATCAGTCTTCTTGTCAAC
CTCTTCGAGTAACTTTCTGCACGAAGAGTCCTCGAGACCAACGTTTATCATATCACACTC
AACATAAACACATTTAACTCCATATTCGTCCTTTAGCTCCTTGCATGACAATTCCATAGC
ACGTACATCCCGAGCGACTATGACAATATTGAACCCTCTCTTTGCCAGCTGCCTTGAAAA
CCCCAGGCCGACGCCTTTCGATCCACCGGTAATCACCGCCCAGCACTCATTGTAGCCACT
ATACCTCGCCTTGATATCCTTACACGTCCTATACACGACAAGCTCCAAGTAAATAAACCG
CACCAGCCGGTACAGCCGGCTAATACTTTGCTGCCCCCCGATAAGCATGACCAATTGCAT
CCATCTCGGCAATGAGCCAAACTGCTTGAGGAAAGAACGGACCATATTACTCACGTGTTC
GGCAAGAAAAAGATCCAACAAAATCAACGCCAAGTACTCCTTGCGAGAACCACAAGAACG
AGTATGTCACCAATGTCCTATCAATGACTATCATCTTCAGTCGCCAGTCACCACGCGCCA
AGCTTGTTGTCTACTTGTACACATCGGCTTTGCCAACCAACTTGTTGACATGCTTGGATA
TCTCGGCTTTGCCAAGCAGGTCCGTGATCGATTGACATGGATCTTGTTAAGTCTTCACCA
TCAACTGTCACCAGCCAGCGCACACCAAGCTTAATTCGGAGGGAATCCGCCAAGAATCGA
CGCCCGATAAGCAGTTGTCGGCTTTGCCAAAGGAACTTTGTGATCGGTGCTCATCGTTAC
TAAGGCGCGGTGCAGTTGTATGCGCTTCATGTTGGAGAAAGCATGTGCTCCAGAGTGTGA
ATAGTGGGATAACCTTAACCTTCTACTCAACTAAAAAGAAACTCTTTGACGTAAATCATG
TTCTAAAGAGTTGGGCGGATTCATTACTTAACGGAGTTTATTCAAAAAGAACGAGTTGCA
TTTTTAGCAAAGTTTTAATTTAAAAAGCAGTCCACAAACCAGAAAAAAAGCAATAACGTC
GACCCTAAAGCAACGATTGATAACCTTGCTCAAAAAGTACCTGATAAAAAGGCAAACCAA
TTATGAAAGCCAAGGCTGGAATTGTATTTACCTAGGGTAGGGTCTAGGGTAGGGTTGGGA
CGAAGAAAGATCCAAAATTGGGACAAGGCGTTGGTTGGAAGACAAGCAGTGGGTCATTAG
TTTCGCGCAAGCATCGGGAACAGTGCAGGTGGATTTGTTTTGGGTTCTGTTGACTTTTTG
CGAAAAAAAAACTCTTTTTTTTGAGATTGAGATAGATTTCGGGCAAGTTTGAAGCAGTGA
AAAGGACGGAATTCAGGATGAGGTTTAGTGTGTTTGGAATGTGCCTTGTGCTGGGAGGGT
GCATGGGAGTTCATGGCAACGATGTATGGGAGCTGGATGTGACGTATGAGAGCCATGGAA
GCCCAGGAGAGAGAACCGAGTTTAACGTGAGTGGACTTGGGGCGAGGTTGGAAGGGTCAG
AGTCCGATAATAGGCTCTGTGATGATGTTGTTCAGATTGCTGGGTATTTGTAAGTTGGTT
ATTATTTTTTCTGTGGTTCAAGAGTTGATCAATCCTTGTATAGGAAGTTGGAGGCGCAGA
AGAAGTATTACTTTTTTTGGTTTTTCGAGAGTCGTAACGATCCAAGCACCGACCCAGTCA
CTTTGTGGATGACGGGAGGACCCGGGTGTAGCTCTGGGATCGCACTCTTTACCGAGAATG
GACCTTGTCACGTAAATGCAGCAGGGGACGGAACAAAAAAGAATCCTTACAGCTGGAATT
CAAGATCATCAATGATATACATTGATCAACCTGGGAACACTGGCTTTAGTCATGGAAAAG
ACGACCATGATGAGGCTGGAGTATCAGCTGATATGGATATCTTTGTTCGAGAGTTCATGA
AAAAGTACCCAAAGTATGGAAAGAACAAGTTTTATATCTTTGGTGAATCGTATGGTGGTC
ATTATGTACCGTAAGTTGCGCATGTTTTGTTGCATTTGTCTATTTTTACTAAAATACATG
GTGTTTGTAGAGCTACTGCTCATCGAATTTTTGAAAACAACAAAGAAAAGGAGCCAAAAA
TCAACCTAGCAGGGGTGGCTGTTGGCAATGGACTAACGAACCCAAAAATCCAATATCAGT
ATTATGCGGAAATGGCATACAATTCGACAAGTGCCCCTCGGCGTGTTACCAAAAGTGTGT
ATGAACGGATGAAGAAAGCTACCCCAGCTTGTATTCGAGAGATCGAAATATGTAACGACC
GCTCCGAGCCAGAAAAAGCAAAAGCAGCATGTCTGACGGCTCTAAACCAGTGTAACATCG
ACCTTGTTGTGCCATATACTTCCAGCGGTTACAATGTTTATGATATGAGAATCAAATGCG
AGGTACCTGGTCTATGCTATGACTTTTCGAATGTCCAAAAGTTTTTGAATCTCCGTCGCG
TTCAAGAGCACTTGGGGGTTAAGAAACATTGGGAATCGTGCAGTTCAAGTGTTTATCAAG
ACATGGCAGCGGACTTCACCAGAGGTTATAGCCGAACACTGCCGGCTCTACTTAATGCTC
ATATCCCCATCCTTATTTATGCCGGCGACTGCGATTACATTTGCAATTGGCTTGGAAACC
GTGCATGGACCCTAGCGCTTGATTGGGACGGGAAGCAAGGTTTCCAAGCCGCAGAAGAGA
AGCTCTGGATGGTTGGAAATTCGGCCGCGGGCAAGTATAGACACTACAGCAGTTTCTCCT
TTCTACAAGTATATCAGGCAGGTCATATGGTGCCTATGGATCAACCAGAAAACGCTTTGG
AAATGTTCAATTCCTTCACCTCTGGTAAGCAATTCACCTCTGATAAGCAATTCACCTTTG
CTCAAGTCGAATAAAAATAAAAATGTTCTTTTTTATTTCTTGTTTTTTTAAGTGCGCGTA
CGCACGTACGTCACGTACGCACGAGTCCAAGCAAACCAAAGACACCAGTAATGACCGTAA
TCGCACACTTTACGTCAAGTGCGAAATGCGAGGAGTAGAAAAATGCGGCACCGGTGGACA
GACTTTGCCACATCTTGAACTGAGCGAAAGCGAGCTCCACGACATTTGATTGAGATCCCT
CGTGTGCTCTGTACCTCGCTGCCAACAAGGCTGTAATCAGAGTATTGAGTGATGCGTCAC
TATAGCCCAACAACAACGCAAGAAACAACACCAGTGGCCATCTATAGGTTGACGCTTTGA
GCGCTTTTACGTCAAGCCCATGCCATACATACCCTACGACTGCCATCTGGACGATACAGG
CAGAAAAAAGTAAATACCGGGTTGCTCTACGAGTGTTAGCCATCTTTCCAAGCAGCACTG
AAAACAATGCGTTTGATGTTCCAAACATTGCCATCGCTAGGGGAACATTGTCTTCACCAC
CCAATGGTTTTACCACATGCGCGGTGAACTCGCCCCATGCAAATGTTTGTTCTAGACCAG
AATAGAAAAACAAGGGAACTAACCAAAGCAGTGCAGAATCGTGTGACAAGATGTTCAAAA
TAGTTAACTCGACTCCTTGATCGCGGGTATCAAACTCCTCCTCTTCTTCTCCCTGGTTCG
CTGCGCTATCCTGACCTCTCAACAAATGTGCGTCAACTTCCAAGTTTTCTTCAATTGAAA
CCTCGTTGGCTACTACAACCTCCTCGCCCAGTTCGGAGAAATCTTTTAGAAACTTACTCA
GAAAAGTCCCACAACATGCACTCAACGTGAACAAAAGAAACAACAAGTTTGTTGTCGATT
GGGGCACTACATCCCCTCCATCTTTCTTCGATCCGGTACTCAGTACACCGAATGCGATCA
AATTGCCAAATAGCTGGCCTGACTACATTCCAAACCAATGATAAGTCTAACTGGACAATA
GGTGCACCCAAAAAACTTACCTGATAAATACCAAAGAATATACCACTGGCTCGTGATGCC
AACGCACTAGTTGGGCATAAAGCACTGAGGTACGTACCTTGTGCCGCCCACAGTACCGCT
GCACCAATGCCAAGAAAAAACGCCGCAGGAAGCATAGTCCACCACTTTACATATAAATTG
CTCGCAATGAACAGAACATAAGTACTAAACCCAGCTGTCATGGATAGATTCACACCCAAG
CGGTCGATAATCCATGGCGCACAGAAACTAGACACTGTTAAAACCCAATAGATTGTCCCA
AGAGATGCAGTACCGATACTTCCAGGATTCAAGCTAGACTCCAGGCTCTGTGTCGTGGAG
AACGCTAAAAACACAAGCACAAACGCACCTGAAAGCAGATACAGCTGTTTATCATTGTGA
ACCATCTTGCGTCACGTGCGGAAACCAAAAACAGTCGACTCCTGGCAACAAATACACACA
CACGTTAGCCAATCTACAACCCAACAACCAACGACCGTTCAAGACGCCTTGCCCAACCTT
TACGATCAATTCAATCTCTTCCCACAAGACTGGTCATCACCGTAGTAACCCACCAAACCA
AGCCCGCAATCGACAGACCAAGCGCCTTTATCCCAACGCCAACTTACCTGGAAAAGCGAC
TTGCGAGAGGCAACAATCGCGACCGATCTCGTGATTTACTTGGGCGGCTATGCTGATGCC
GCAGCACAGGACCCGTCGGTGACCACGAGGAGCTATTGGGGGTATCTTTAGGCCCAAGGG
ACTTGTCGTGGAGGTCGATAAGGGGAGTCCTTGACAAGTTGGCCTGAATGAATACGATGG
CTAGCAACCGTCATCTATGCACAAGTCTCTTGCACCAATGCCATCGCAGACCACGCGATG
TCAAGCGGTGCCTCGAGAGCAGACGCTTCACAAAGCTCGACAATAAATTGCCAAAAAGGA
ACACAACATTATTCAACCTGGTCTGAATACGATCGCTTCCAAGAATCATCGATGCACAAT
ACTCAGTGCCAGAAAGATAGCATCAAAGAGCATGCCAAGT
>QPX_v015_contig_13 avecov_178.81
CTGTGATGTAAACACACACGACGTTGGAGGTTACAATGGCATGCCACCTGCTCTGAGTCC
TCAGGAATGATCAGGATAGTAACAATGCAACATCATCCAGGTGTAGTGCCACCACGGTCA
CCAAGGTTCTGTTGAACTTGTGTTCTGATTCTGCCACAGTGTAGCCCGCAAATTGGCCGA
AACGTTCACCGCAACGATGAAAATTATTCCAAGTGCTCACCCTTTGCAAAATGGCAATTT
ATTGTCTGTGGCCCTTTGGGAATGTCTGATTCTGAATTCTCAGCACTCGTGAGCAAGTAG
GAGCTTGTTTAAGTCTGAATTCTGGATCTGATCAATTTCTCAACTGGTGGCCCGTGTGCT
GAGAAGGATGAAATCTAAAAATATATTTTCAGCCTGTGGACCCATGGTTTCATCTCAGAG
CATACTCTGTGGTTTCATCGCATCACGACTGCCACACATTCAGTTTAGGTGCAAATAGTT
TACCGACGACACTCGCGTTGTCTGTGAGACTCTGTGACTGTGTGGAGACAGTGAGACTGT
GAATCTTGAGGATGCTCCTCACAGACAGAATAGAGTGATCACTGGATTCGTAGCCTCACA
GGTCACTGATGTGAGGCATTGAGCAGAGCACGTTGTGACAGTGTCTGACTTTTGTGAATC
ATCCACATCATCAAGGTGAAATCCATGAATCCCTTGTGTGATTATTTTCAAGTGCTGCCA
TGGGTCACCGACTCGGCGAGCTGCGAGTGTACGAGTCTGTCGCACCAGGTTTTCCGGCTC
TGTAGTAGCACAGAGCATGTGCAAAGCGGCAGACACAAAAATGCATGCAAAAACGAACAG
GATTACGCAATGTGAACAAGTTAATTCTGTTCTCATCAGTCGTGGTGGCAGGCGTTACGT
GGTGTGAAGCATGCTTTGTGATGGTAGCCTACAGAGTAGACAGAATGTTGTCGACCAGAA
CAGAGCAGACCGTATGACCACACCGCCGCACATGTACGCCACAGAGCTCCGGTACGACCA
ACAACGACAGCCGGTGACCTCTAGCTAATGATTCTGAATCTGTTCTGGTCAGATCTTGTT
TCTCATCAACTTGCACACTCACGGAGATGCTAGCACAGCTAGCGCGCTGTGTTCTGCTGG
TGGTGAGTCGGTAAATAACTCGTAATTCTGCAGGTTGCTGACAAAGTAGCACTAGTGACC
GAAAATCCACGGATGCTCTGTGATGACATCAACTCTGTTCTCTTGTTACACCTCTGCACA
GTCTATGAATTCTGATTCGGAATCTGAACGGTGAGGGACACTGGCAGCTTGCAAGTCTGT
GTTCTGGTTCGGAACGGAAGAGAGTCGAGTCTGAGTCGACCATTGAGAGAAACATGTTGT
GACAAACATCTGAATTCTGAATGATTATTCTGTCTGTTGTGATGCTCTGGTGATACCAGC
CGATGGTAGCTGAGTAACCAGCTCTGTTCTGATCTCACCCGATGGGCAACAACAAGTTGG
CCCGCTGCATTGTGAACAAGCAATCCTTGGGTGGTGCGACGCGAGTAACATCATTTGCGA
GTTGTCTTGGGACTTGGATGTTGGTCGCTGCGTCAAGATCACAACCACGACAGTTCCGAG
CAATGGCGGAGCAATTCAGAGTCAGAATCAGCAGCAGAGTCGCTCATACAGTGATCTGTC
GAGTCAGTATCGTCTGATTCTGTTCAAGCAGAAACGATTAAGAAAGTAAATGATCAAGTC
AAATCATTACATGCTTGCTGTGTAGTGTCAGAATCAGAATCAGGACACAGGGGGGGGGAG
AAGGTAGGGACGACCACAGAGCATCATGCGCTGTGCAGCGTGTGACATTATGCATTTGTG
CATGCTGTGGTATCACACAGATTCAGATGGATTCACAGAGTCAAGTCCGAGAGGTCCGAG
GTGTGAGGATGCCGAGGATGGTTTGCGTGCTGGGTAGAAGAAAAGCAGGCCGCAGTTGCG
TTTGGGGGCAATACAGGGCTTGTTTCGAGACTCGGCCTGTGAATGCTCTACTATGCGCAT
CTTTGGGTGTCAGATTGGTGCGTTTTGGAAGTTTGTTTCAGTCAAGGTTAGAGGGTGCAT
TTGGAAAGAAAATTGTGAATGATAGGTAGTATTACAAGGGTTAATTATACATGTGTTATT
ACATAGCCACGTTTGTTTCTTCTTCTTTGATTGTCTGTGCTTTGGTTTCTACGTCTGATT
TGATCGACTTTTTCATGATATCACACCATGCATTATTAGAGTTCATACTTGGGGTGGCAA
GATTTGGAGAGTTGGATGGAGAAATAACAAGGTTGGTTGGCTTGGTTGCCATGTTTGTGT
CCGTTTCGGTTCGCTTTGGTAGCTTTTTAGGTCGATCTTGTTCCTTATTTTCAGTTTCTA
GCTCGAGTTGCGGGTTTGCGTCCGAAGGTTCCTGTGCGTCGGTCTCCGATTTGACATCTT
CTGCCTCCGAGTCTGGGTTTGACATTTCGTCCCTGGACCGTTTGCCGCCCCCGCCGTGAA
GCGCACAATAGACAAAGCCTCCACGGGCAGCTTTCTGGCAGCCATCTGCCTTGCAGCGTG
TGCCGCCGCCATGTGATTTACAAAAGCTGGTTGGTCCCTGGGCAAGCTTTGTACAGCTTC
GAACTTCACAGCAGCGTGCAAAGCGCTTTCCGTCCCATCTCTTGACGGTTCCCCTAACGA
GGTATACCTTTCCTTTGATGCGTTGGTGAGCGGGTGGGCACTCTGTGAAGACTGGTTCTG
GCTTTAATGTGTATGAAACTGGTACGGATCGGTCCATGATCCCTGGCGGTTTTTGGTGAG
CGAGTCCAGCGACGACGTTGTCCCTATGCTGTTGCTGTCGAAGATAATACTGTAGTACCT
CGTTGTCCATCATCGAAGGTGCTTCCTTTAGTTGCTGTTGTTGTTGAAAGATGGGCTGCT
GTACTTGCTGTTGTTGTAACAAAGCGTTGATCATGTTGAGGTTGATCATACTTTGCTGCT
GTTGGTTTTGTTGTTCTAGCAATGCTTTCATAATGTCCATCTTGGGTGGTGTAATGTCGC
TTTTGTTGAGGGTGTTTGTTGGTTGTTGCTTGATGGGCGGGTGTTGCATGATGGGTGAGA
ATGGTGTGTTGGGTGTTGGAGGTGTGTTGTGCCTGGCGATGAGCGCGTTGAGCAGGTTTA
GCTGCTGTATCTGTTCGTGTGAGTGTGGTGGCGTTGTGGAAAACATGTTGTGAGATCAGA
GTTTCAATTCGGGTTTAGAATGTGTCGAATCGTATTTGGTCCAAGCGAAAGTTTGCGTTT
TCTTGCATTGTG
>QPX_v015_contig_14 avecov_275.53
TCTCAACACGACCTACACAAATCAGCAACCGCGGACTTTCAGTCTGTCTCTGACTCTCTA
TGGCGCTGTTACTTAGAGAGCACGCGATGCTCTGTGCTGTTACCCACAAACGCCAACACC
TTTTAATTTTACTTTACCAACGAAGACCATGGTGACACGTTTGGTTAACCCTCTGTAGTG
TTCTATGGTGCCCAGAGTGGACTGAAATACGTCTTGATGTCTGTGAGCACGAATACCAAG
TGAGCCGGGTCGTTTTTACGTGCCCCACCAGGATTTACATCAACCCACTACCGACAGAGC
AAGAGCAACGATCGTTGATTAAAAGTGATATAAATGTGAAAGCTTTCAGTTACAGGCCCT
ACGTTTGAGAGACAAACCATCAGAAATAACTAACAAGGATTTACAATTGCAGCTGGGCTC
CCTGCAAATAATCCACCACCAATGCGTTGATTTGGTAACAGCGACGTCAATGGGGACAGT
TCGGTACCGCTCTCAACAACACAACCAGGCAGGACAACAGACTGTTGACCAATCACAGAG
TTATTTTCTACTATCACAGGGGAAAGTCGCAAGTGATTGTAGTTGAAAGTGTGACAAAAG
AGCGTCGAGGAAGCTTCTACCCACGTATCGTCTTCAATAAGAGTCAGATCGGCTTCGAAA
ATCAGACATGAAGGGTCTAGGTGAACTCGTTTTCCAATTCTAGCACCAATGCAGCGATAA
AAAAGACATGTTAACGGTTTCAAGTCAACTGTACACAAGATTGAGCGAGGTGCTCCATGC
ATGATATGGTTTACCAGGTTCCATAAAAATATTGAGCTCACTCGCCCTTCTTTGAATTTC
CCAATAAAGATCCATTTCAAACAAATACTGAGGCCCAGTATTACAAAACAATAAAGAAAC
CACACTATAGGTGTCCCCAAAACAGAAACTAAGACCAGCCAACCCCAGCTAGGGATGTGC
AACACCATCAAAAGCCAGCAGGATAGAAATAGTAACCCCGGCAAACCACCAAACAACCAA
TTGCAGTACACTATTGTCATATCTTCCAAGAACACAAGGGACAGGTTAGAGCTGGTCACC
GAATCTCCTACTGGCGCAATGTTTTTCTGAATACAAGGAACACCAAACAGCATTTGATTT
TCAGATAGATGTGTCGAGTCGACAGTTGTTACGGCACCGACCTTAATATTATTTTCAAAA
AAGACACCTGGTTTGATGATTGCACGATCAAACAATTGACACGCTTCTCCCATCTCGACA
CGGCCAAAACGCGCACATCGATCCCTGGTAAAACTCACAGGTCGTACTTGAACCCCATTT
GCCATAAAAGACCCTTTACCACTCGAAAACAAACATGGTTCCATTGGCTCTGCTCCGAAC
TTGTCCAAAAGGTTGATCTTGCCCCCAGCCAGTGAGATTGCAATTCTTGAAAACACCGAT
TGATTGTAGCCGGAGACAAGCCTACCAAAGAGCTTGATTCCAGCCCAGCAACACGAAAAC
TTGAATGAATCTATACTGCAGGATTCTACAGCCAGATTATTTGGGAGCAGTAGTTTTCGC
ACGCATATTACGAGTATGAGCATGACAAAAGAAATGACAATGGAAAGAATAGGGAACAGC
AAGTAGAACCCTACTATAAAATACAACTCTTCCGAAGCATTGGAATCCAAAATTATCCCA
ATCACACAGCCTCTTAAAAGTATTGAAATCAAGAGTGGTACTTGTACCAAGAGACCAAGA
AACGCCTGAAATAAAACCATTGAAAAAGAGTATGGTCGAACTTGAGGTACCGTAGCTCCA
TTGCTGTCCTCGGGGGCTCGTTGTTGGGATACCTGTTTTTTATCCTTTTCCTCAAGACAG
CCGACCGGTCCAATATTGCGTATGTCAGGACCTTTTACTTCAAGATTGTCTTCTATTACC
CTGCCCCTTTGAATATGCGTTAGAGCGCACACTATTGACTCGTTGCCAATTTCACACCCC
AAACCCAACACGGTATTTGCTTCTATAACACACCTGGAACCTACAACAACGCGATCTAGC
ATAATCGATCCGGAAGGTAGCTCTATGAATGTTTCAAAAATAGCATTTCTCTCAACGATG
CAACCATCCCCAATTTCAACCAATTCCGGGTTTCTCAACACTGTGTCATCAAGGAATACA
TTCCTTCCGATTCGCGCCCCGAATGATCGATATACTATAGCCAATATAACAGTACCCCCA
AATGTTTCAGCAATCCATCCGACAATCATATCCCAAAGTCTATCCACCACCCAAATTTTT
AGGTGTTCGCAAGAATACACGTTCACTGTCCTGGGTGTCTGTTGTTTCCCGACCAACATT
CTTTTTACAATCCAGACAGCAACTGGGAGTGTAACAACAAAGCAGATCAACGCTAACATC
AATATCAGCGCATTCACAAAGAACATACGCGATTCAAGACCATATCCAAACCCGCGTACA
ACTGCAAATGAGGGGAGCAAAGCAATCCCAACAACTCCATATACAATTGATAATCCAAGC
ACTTTAAACATGGCAACTTGCATTGGTTTTGTTTCTGTGGGCACCTCAAAAGCTACATTC
CTAGACACTGCCGGTATATTCTGCTCTTGCTTTGTGATTTTATCCTTTGCTGATATACAC
GCTCTTACAGTAGGATTTGAGTAGAATTCGCGCACGGTTATGTCAATCCCGAGTCTTCCC
CGCATACTAGATAATACCTCAATGGCTGAAAACGAGTTGCCACCGTACGCATGAAAAAAA
TCTTCATCTAGACTGATCTCTCCCGGCAACATATCCAAGGTGTCTGCCCATAATCGGCAA
ATTTGGAGTCCCAAGGGGTCCATGATTGAAGGTTCAACCCCGTTGGTATGTTCTTGTTTT
TGAGTTTCCAAACACTTTATCATTTTCCTTCTATCAAGCTTTCCATTTGAATCTGTTTCA
AAATCTTCAACCACTGTGAGCTTGTAAGGTATCATGTAATCGGTTAATTTCGACCTACAC
AGGCTGTCCAACTCATCCAAGTTCAATTGACACCCACCTTGTACGGAGAAAAAACTGTAC
AAACGCTCTTTGTAGACAACAGTTGCACACTGGACAACGTTAGGGTGTTCTTCAATCACA
TGAGATATTTCAGCAAGGTCGACGCGATACCCGCGAATTTTCACATATCCACCACATTTT
CGTCCTATAAATTCCAAGTCTCCATTCTCCCTCAACCTCACGATATCTCCGGTCCTGTAA
ACCCTCCTAGATTTCAAAAACGAACTCTGTATAAATGCCTCATTGACAGGAGGCATTCCA
AGGTACCCTCTTGCTAGAGAGCACCCCCCAACTACGAGTTCACCCGGAACGCCGTTTGGC
ACGGGTCGAAGGCAATCATCAAGAATGTACAGTTGTATATTTCCGAAAGGTCGGCCAATC
GTAAGACTCTCATTGTTCTCGCACATTCCAGTTGTAACCTCACACATTGTAACCATCACA
GTAGCCTCAGTTGGTCCATAGTGTGTCCAAACACGGATCCCACGTCGTAGCCAGGGCTTT
AACGTATTCGGGGGTACAACATCACCTCCAGTACCCAGTGCCCTTAAGTAAGGTAGCGAG
GCAGGTTCTAAAAACCCAAATATACTTGGCGGGCCCCAGACAAGCGTCACCTTCATTTCC
TGACATAAACGATTCAAGTGCTGGGGAAGACTATCCACGCATTCTGGTGGTATCATGCAG
AATACTCGGGCTTTGGTAAATGCAACCAGCATTCCTAAGACCGAGGCATCCCAAGAAAGC
CGGGAAGTACAAAGAATACTGGTGATATCATCTGGGTAGGTCGTCGAACATTGTTCCGCT
AAGTTGGCTACAGATCTGTGTTCTATCTCTACGCCTTTCGGCTCACCTGTACTCCCAGAT
GTAAATATAATGTACGCACGATTTTCCGGTCTTATGCAACCATAGTCACATGGGCGCGAT
TTTGGTAAAGTATTCCAGTCCAAGGCATTCATTGTTATGGAGATATCCAAGCTCGAATCA
TACGAAAGACAATACCGCATATTACATTTATCCACAATTGTAGTGATTCGCGCAACCGGA
TATGCAATGTCGAGGGGAATATAAGTACCCCCGGCCTTTAAAATACCAAACACAGCCACT
ATTTGATCAAACCCACGTGGAAACAAAACCCCAATACAGTCTTCCACTTGAATACCTTTC
GCAACAAGATACTGAGCAACTTGATTTGCCCGTTCGTCGAATTCCTTGTATGTCATTTCA
ACGTCCAACATTTTAAGGGCAACCCGATCAGGATACTTCTCTGCCGATTTTTCAACGAAC
TGATGAAATAGCATGTAGGTTTCCAACTTTAGCACAGGGCCTGATAGCGTTTTCGTGAGT
TCAGACTTTACGTCCAAACTCATAATGTCAAGTTCCCGAGTTTTCGTATTTGGGTCACTT
TTAGTAATGGACTCAAGTAGTGTGGCATAACACTCCAAAAAACGGGCTGCAATGGGTACA
CCCCATTTGGATGTATTGAATTTCAGGGAACACCTGCTTTCACTGAAAACTTCAAAAACT
AAATCACATATAGGCTTGCTTGTTTGACACAGTTCTATACCCCTGACAACGCTATCACCA
CATCGTTCAAAGTTCACTTCTGGGATAAAGTTGAAAAGGGTGGAGAACAACTCTCGTTTC
CCCAATCGCAAAGATTTCACCACCTTTTCTAACGGCGCATCATGGTGCTGGGTCGAACTT
TCCCAGTACCTATAGTTACCACGCAGCAGATCAAAAACTTCGATACCCTCATTCAAGCGC
AGGCGCAGCCCAACAGTATTTACAAACATACCTACCATGTCCACCAGTTCTGCACGATCG
CGAAGGCTAACTGGAACCCCAATAACGAGATCCCGCTCTGCGAAGTATCGGCTTAGAAGA
ACTTGATACGCAGAAAGGTGTATGACAAATGTTGAAACTTGTAACATATCCGCAAGTAGA
CGTACTCTATCCACTAAACCTGGCTCTAGCTGCAGCGACACAGCCTCAGCATCCTGTGAT
TCCAAATATGGGCCGTGATGAAAGTGCAGAGTAGGAACATCCTCAGGACCATCAAATTGG
TTCACCCAAAATTGAACGTGTCCATCCATTGCTTCTGTATTTTCATGCTGTGCACGGGAA
AATGCATAATCTTGAAACAGAAAAGACGGTTCAATTCCCTGGGTTTCGTTGTAAAATTGA
ATAACTTCATCAATAAGTTTTCGAATGCACCCACCATCAGCCGCAATATGATGCACGACA
AGAATCAATTCATTCCTCATTGACACATACTTTGCTCTAAGTGATGCTTCATGGCGCAGA
TTAAACGACCTGTTTACAAATTCATCCTCACTACCCCCAATGCCATCATATTCAATAGCA
AAAGTACTGGCTAAATTCTTGCGTAACACACCTGACTCGAAATCCAAATAGCATGTACAC
AGGATAGAATGCCTTCGAAGAACTTGCCTGAATGATTTGTTGAGTCTGTCGAGGCATATA
TCACGTGCAAGAAAGAGCTTGACACCAATGTTATACACACCAGGGGTTTGATGTTCCAGA
AGAAGCATCCTTCGCTGAATCTCTGTCAACGGATATGAAGTACAACCTTGAGGCAACCTT
TCTATTATGTCAGTGCGCCTCCTTGGTACGGCTCCTGAAACTAAATCTGCACTTTTGTTG
TTAATATATTTCGCAAGTTGCCGTATGGTGGGGTTTTTGGATATATCCCGAGTTAATATA
CCATGATACCCTGCTTGCTTTAATCGCGACACTAAAAGAATCGATTTGATTGAATCACCA
CCAATTCGAAAGAAATTATCATTCACACCAAAGTTCAAATCAAGTGATAGTGTTTCCTTC
CATAAACCCCAAAGGATATATTCCAGATCAGTTTCTGGTTGAGCATAGAATAAGTCACCC
TCATCATTCTCATCATTTGGTTCAGGGAAAGCTTTCCTGTTAAGCTTGCCATTGATGGTT
CTTGGGAAAGTTTCCAGAAACGTGAATGTGGAGGGAACCATGTACTCTGGAAGTTTCTTT
TCAAGTATACCCCTTATAGTTTCAGTATCACCGCTCCCTGTAAGATACGCATTCAATCGC
TGATCTTTTACTAGTACACAGGCTTGTAACAAACCAGGGATTTCAGTGAGAACACCTTCA
ATCTCACCAAGCTCCACACGGAAACCTCGAATCTTTATTTGGGAGTCCATTCGCCCTAAG
TACTCCAATTCACCACGTGGCAGCCACCGTACCAAATCCCCTGTCTTGTACGCTTTATGT
TTTGGCAAAAACGGATTGGTTATAAATCGCTCCTCCGTCAAGTCACAGCGATTCAGATAG
CCTTTCCCCAGATTGTCACCTCCAAGTAGAAGTTCACCTGGGACACCAATTGGGACCAAT
CGACAGCTTGCATCTACAACGAACGCTTGAACATTGGCCAAAGGTTTGCCAATATTTGTG
GCGATGTGACCCGGGAGAAATTCATGGACATGAGTAATAACCGTCACTTCGGTAGGGCCG
TATATGTTGAAAACTCTGCAATTCATGCTCGAGACTCTATTCAACGTATTTATATCGCAT
GGTTCACCCCCCATAAGAAGACGTTTCAGAGTTCCTAATTCGTTACTAGAACATGTTGAA
ACCAACACAGGGGGAATGATTGCAAAAGCAACACTATTCGCATATAGTAATTGCCCGAGG
AGTTGTGGGTCACTTCGGTCCTCCTCGCCTGCGACGATTAAAGTATTTCCTCTCAGAATA
CAGGAGAATATCTCTAGCACACTCGCATCAAAAACGTAAGAATTTACAAACAACATCGTC
CAGTGCATCTCAATTTCGAACACCTCCGATTGCACCGTTGCAAGATTTACAGCGCTCTTG
TGTGTTATTTTCACCCCCTTGGGTTTACCAGTCGTACCCGAAGTGTAGATAACGTATGCT
AAATCACACGAGAAGCCCAGATATGGGGTAATTTCGGCCCTCCCCTTGAAATCCGACACA
TCAATAACATTGAGAGAACAGAAACTGTCTAAATAAACAGAATTCGTCAAAACCATAGAT
ATCCCTGCATCCTCCAAAATAAAATCCTTTCTTTCTTGGGGGTATCCAGGAGAAATAGGA
ACATAAGTTCGACCGGATTTTAGCACCGCAAGAATGGAAATTATCATTTCAAAGCCTCGG
TCCAGATAGAGGCCAACGAATTGTCCACAACCCACTTCTAAAAGCCTATGCGCTAAGGCA
TTTGCATGCTCGGCCAATTCACGGTAACTCATTTTTATACCTCTGAATACCAACGCAGTG
TTACTAGGTGTCTTCAACGTTTGTTCGTCAAATATTCCGTGTAGTGTCTTTGTACGGTCA
AAAGGAGTAACTCGGCCAACACCAAACTCATTTAAGAGAGTTCGGCGCTCAGGGCCCAGG
AGGAGATCAATGCTTTTGGTTTCCAGATTTGGTGATTGGACAACTTGGAAAACCATTGAA
CGTATTCTTTCAAATACCGCATCTGCCTCAGTCTTTGAAAAGTATTGCCTAGAGTATACC
AGATGTAAGGATGCGCTTTCAGCTTCTATGTCAACCAAGACATTTAACTGGAACTTGGCA
TCTCCGTTCGAATTGGTGACTAGTTCAGACTGTCTGGCAGTTGGTATAATATTCACCAAT
ATATCGGGCTGTGAAAAATCGGGGTCAAATTTCATGGCAAGACTATACGGAAATTCTTTG
TGAGAGAGACTCCGAATCATGCTTTCTAGCGTTGCTTGATAGGTTTCGTTAAACGTCGCA
CGAATTGGACAGCAAACAAGCACGGGGTTTGCAGTCATTCCAATTAGGTCAAGATATTCT
CTCGACCTCCCATGCCACATAGTTTCAAGCACCACTGCCGTGTCGTCATCGGTGATGGTC
CTGTAGAAATAGGTGGCGACAACTGCCTTGAAAAAGGCTGCAATATTCCGGCAGCGCTTC
CCTGTAAATTCAATGATGCGCTGCAAAGGAATTGATCTGCGTAGCTTGTAACGTCCAGCA
TCATTGTAAAATGGCGGCAAGCGCGTTATGGTATTGTTGATAAAAAACTCCTTCCAGAAG
GCCCGGTCCTTGTGAAAGTGTGCGGCTTCATATTGTGAGGTGTTGATGTATTTTTGGAAG
CTTGGGGATTGGGTGAGGGTGGGTGGGTAGCTATTGTGGAACAGGCTTTGGAAGGTACAT
TCAATGCGCCGATGAAGGTTCCGACTGCCCATCCCATCTACAAAAACATGATGCAAGCAT
GTGAAGAGCCAGGCGCCTCCCGTTGCCTTGACATTGACCCACGCGAGCAATCCATCACCA
ATCCATTCCATATCAATTTCCCTCTCACTCACTTGTCTTTCCATCCATTCTTGCATGTCG
CACAGACCTTGAAATTCGAAAAACTCACCAGTAACACTTGGACCAAACTTGTCAAACCGC
TGCTCCGCAATACCATTTCCAACATCGACATCAACCCGTGCATGAAATATATCTGTAGAT
TCACAAACAACCCTCAGAGTCTCCTCAACCTGCCACTTTTCAAAGCAAGGGAACGGGGAA
CACCAACCAACATTGTATTTACTGTTCTCTCGCCCCACCACAATCTGATCCACCACAATC
AGCTCTTGCGCGGGGTGGAGATTGTTACCAGCACCCATGTTGTGCTTTTGATTTCCTCAA
AAGGGTTGTTATGCTTTTGCTTTCCTCAAAAGGGTTTTGCTTTTTTCGCCAAATTTTTTG
CCGAATTCGAAATGGTTACCTACCCAGCCCTGACAGTTCAGGAAGGGTTCCAATTCAGAA
TGCTACTACCTCTTCAGACTAGAGCTACTGTTGAGTTGAATCTGTGTCCGGTCGGCA
>QPX_v015_contig_15 avecov_140.68
GAAGAACCGGGTAAAATCGGAATCTTTGAGAAGAAATATCATACCAACGGCCACTACGTT
CAGTCCAGCGACAAGTAAATACGGGTGCACGAGGTGGCTTGCTTGGCCTCCAATCATTGC
AGTAAAAATATACGGGGTAGCCGCCCCAGCTGCACGAGTGCAGCCTCCACAAAACCCCAT
TGCCGTGGCACGAAGATTTGACTTGTAGCTATAGCCAACAAATGTTAGAAAACACGCGTA
CACAATTAAACCGAGTCACTTACCTAATTGGAGT
>QPX_v015_contig_16 avecov_190.52
AAACCTTAGAGATGGTGGGTCATCGATCGGAGAGTTTTTGCAGCCTTGTTGCAACAAGTT
GCAGTCTACTCAGACTCTACTGGGAAACACTGCGCTACTCAAGAATCCAAAATTACTACA
CAACAGTGACACACACACTACAAGCTTGATTTCCAGGCTCAATCCCGGGTTCAGTTTTAG
AAACTTATCTCGCATGTCATGTTTGC
>QPX_v015_contig_17 avecov_92.31
ATATACTTGACAAGCTTGCACGAGCTCAAACGTTCAAACCTCGTTCTCCTAAAAGGAAAC
GTTTAGGGGAGTGGTCTTCTGGCTCTAGATTTATTATAAAGCTCAAGTTGATGCTTAAGG
GTATGGGAAAATGCAATGGAGATTCAAATGGAAAAATAGAACAGCGCATTCGACTAAAAT
CGAACATCTGGTTGACCATCAAATGTTTTTGTATATGCGTGTACGTGTTTTCTAGCGATT
AAGCACTTGCTTGGTGGTCAATTTGTGACCCTGAGTTCTTGATTTCAAATTTAGAAATGT
ATATAGACAGTTGATGCATTGAGTGGAGATAAGTTCCCTTTCAATAACTGAACATGTACC
AAACGCTCACCTGGGACTTCTGTGAGCCCGAAAAGTTGTTGGCAAACAGACTGGTTCTTC
GATTGATAGTGCTCACATTCACTCATCCCAGGTACCTTGGCCTCTATTCCCGGCAAGTTC
CAATGAAATTTAATTGAAGAGATACAAACAGTTGCGGTCAACTTGCGTTGCATTTTTTAA
CATTTTGGAAGATTTGTTTGCCTTGCGTGCGCTGTGCTCGGGGTCTGCAAGGCACTGGTC
AGCTACAGAGCTACTAAAACAGCCTATTGTAGTGTTGGTTCAATTAGTACACGTATTGTA
TTTGTAAGTTATATGCAATTCAAAACTTCTTGTTGCGTTGCATTTTTTACTCTAGTACAC
TAAGCTTTCTTTAACTAGCTAGAGCGTTAGATAGTGCTCGCCATAGATAAGTCTGTGTGA
TTCTGTGTCTAAAACAAATTGGGAGAGGTGTTGAAAGTTGAAATTCACTGCGAATCACCC
GTCAATGTCATAAAACCTTAGCAACTCGAGGAACTTTGTCTCCAATTGTGAATAAAACAA
GGCTCAAAACCTGGTCTACTTTTCCTACTTTGAAGAAAGACAACATTGCAAGCAAGGTTT
ATGTATGCAATAATCCTTGCAAGCAAATGTGGTAACACACGCCGTTCCCAAAAAGCTTGA
TAAAACAAATTCCCGGTAGCTCCCTCAAGACCCCTCAGATCCTCCCTGTGTCTTACCTCT
GTGGTCTTACTTAGCCTCACCGACTCTGTGCGCGAGGCCGCGGAAGACGCCTGAATGGCA
CAAACGTTTCGCCTCCTGGGTAACAAATTTGTGGTCTTTTTTTTGTGGCACGTAAGAAAG
ACCCTGGGATATGTTTGCAAGGGGTCCAGCCTGCCAGGGGAGGCGATTGCAAGGGACATG
CTGCAGTAGCTGAATTTCCAGGGGATACTCCGCTGGTTGTCCGAACGGCCACTTGGCATG
TTTTAGCGAGAACAGAGCATGCGATAAATTTGCGATAAGCTAAGATTGTAATAATATCTC
AAGATTGTCATGACCTCGTCGGAGTCTCGTCTCTTGAGAGCAGAGACTCCGGAGGTGAGA
CAAGTGGGCACAAAAAGGTCTTGTTCAACAGAGAGCATCCAATTTGCAAATCGAACCAAC
AACAGCGCGTGCAACATACCTCAGAATTTAATCAACTCATTCCAAATCATCCTCCTCGAG
GTGTACTAGACAAACAAAAACAAAACGATTAAATTTAGCTACAGACTGACTCGTGTTTGG
TAAAGCAATCGCGATTGAGCTCAGCAACCATGAAGTTTGCTACCTTTGCTGTTGTGTTTA
CCAGCGTCGTTGGCAACGCTGCCTCGCAGATATCCGAGGATGCCTACCCGAGAATCGAGG
GATTGGTCATTAAGGACGAATCACTCAAGGAGCACCATACTGATTTCTTCAAGATTGATA
GTGGCTTTGCTGTTCGCCGTGGGCAAAAGTTCACCCTTGTAGTGGAGACTTCGTCAAAGC
TCGACATTTCTGATATGACGATTAACTTTGAGGTTAACGAAAGTCAGGAGAAACGTGAGG
CTAACAACTACCCTCAATTCAACGCAACCATTTCGAAAGCACTCTCGGACAGATCGTACG
AAGTTGAGGTTGTAACTTCTGCCAACTCTGCTATTGGGAAATATGAAGATATTGTCTTGT
ATGTACAGGATTCTAGCACTAGCAACAACAGCAGTCTTGTCGATGCTGAAGGGTTCCTTT
ACGAGTACCCTTTTCCAGTCTACTTTTTGTTCAACCCTTTCCTTGCAGAGGATAAAGATG
TCTACGTCGACAATACCACGATGCTTGAGGAGTATGTTCTAAACGAGTACGGAATGGTTT
ACTCGGGATCGTTGAACTCGTACCAAGGAGTGAAGTGGCATTACGGGCAATCCAACCAGA
TTACACTTGACGCTGCGTTCCATCTCTTGAAGAACTTGGATCGCTCGAAAATGGCGAACG
TGATTGATGTAGTCCAGACAATGTCCCATCATCAGGGCATGATGCGAAATAAATCAAATC
CTGATGGTCCAGCTATGGTCGGAGATTACAACGCCCTCTTGGAGGGTAACTGGGGTGACT
TTCCTTTCGAAAACGACACCCACCCTGGGGTTTGGACTTCTACAACTGATATTCTCAACA
AGTGGAAAGAGACCGGCAAACCTGTTCACTATGGGCAGTGCTGGGTTTTTGGGGCGCTTC
AAAATGCACTAATGAGGTCAATTGGAGTAGCTGCAAGACACCTATCTGCATTCGGTGCTG
CGGTTGATGGGTCTTCGAAAGAAGACAAATACAAGAGAAACCATCATGTTGTGGACGAAT
ATTTTGATAAGAACGGTACATCAGTTTGGTCATTGGGCAGGTTGTGGAACTTCCACTCTT
GGAATGACATCTACCTCAATCGTGAGAATGCCAGCTACAGTGGATGGCAAAGTTTGGACG
GAACCCCACCAGGACTTGGACCAGCTCCATTAAAAGCGGTTCTAGCACTTGATGAGGCCG
CTCCATTCAATACTTCCTTTGTAATCAGTACCGTGCACGCTACCGTCCGAAACTTCTTCG
TTACTTGTGACAAAAACCACACAAAGAAAGATAAATTGAACGGGTGTACCGTTGAAAAGA
TGTTGAAATACGACCCTACTGGACTCAAGTTGATTGTTTCTTCGCAAACCTTGCCAAATG
GAACGTTGGCAATGGACAACATCACTTCGCAGTTTGTAAATAGCAGCCTTGATGCGTTTA
TTCCATTCGAACACGACAATGCATTGGAGAGACTTGCTGCTGGCCAAAAACTAGCTGCGC
CGCTTTTGGAGGTCTACCCCTCTGCACACGGGATCCTTCTGGGTCAACCAATTGAGGGTG
AAATTGTTGTAAACACAAAAACGCTTCGTGCTGGCCAAAAAATCCAGATCAACTTCAGAG
TAAACCTTGAGACTGTCGAAGGTGAACTTATCAAGGAGATAGCCGCTTCCAATGGAGAAC
TTACAGTAGGACATGATTCAAACGTTACCCTCCCTTACAACATAGCACCAGAATCATATT
TGGTTCCAAACTTGTTCAACGCGTATGTTAAAATCGTTGCTACCGGGTACGCCGAGGATG
GCGAACATTTCATGGATACGGCGGTCATGGATGTAGATGCACCAGAGATTAAGTTGTCTG
CTGGTAACCTGTATGCTGGAAGCAAACACGCTGCTCCCGTTGATGCATCTTTTGAAAATC
CCCTCAACCAGACCCTTGAAAATGTGTGCCTTACTATTCATTCCCATGAACTTGACTTTG
CTGGCGTCGATAAAGAAATTACGAGTGCAACCAAGTGCGTAACCCTTGCTCCATTTGATA
AGGTTACCTTGCACGCAGACCTTGTTGCCCCAAAAACCCAAGGAACGTATCACGTTGCAT
CAACCGTTTCAGGTAAATTCATCCCCTACACCCAAACCGACGTTGAGATTAACGTGACAA
AGAAACGAGGAATCTTCGAAAAGGTTGTAGAAGAGACGAAAACTGGTCTGCGCTCCATCT
TGGATGATATCTCGTCCCTTGAAT
>QPX_v015_contig_18 avecov_166.70
AAAGTTGCAACTTGTTAGCTAGCTCGGTATTTTAAGATATTTTAACGATTTACTTATTCT
TGGTAAAAGATGGAAGAGCACATGAACGCTGCAGCGCTTGCCCAGGCAAACATGTCGAGG
GTGATTTGGAACAGCGGTAAATTGATCTTTCCCTGTATGAATCCCGCCGTTGGTTGTGAG
TAAATACGCTCGGGAGGGAATTTACCCTTGTACGCATCGTGGTTTTCTAAGATTTGGACA
ATAACAAAGAGCGACCCCAAAAGTGTTCCGAACAGCTCTAGCCAAGTAGAAAACGGAGTA
TCCGGTTTAGACAAAAGGGACACGAATGTGACAATGATTGCTCGAAATGTTGCACAAATT
GAAAGCCATAACACTGCATATTCAGCCGTTGAAAATCGTTTTGCCTCAGGAAACTCCTTG
TTGCGGTGAACAAGCAAGGCCCCAGCGAGGAAAAATGAAGCACAAATTAAGAAAAAAGCA
GCATCAGAAACATCACTGTTCTTGTCCTCCCTTTTCTTCACCATGTTCTTAAGGTTGCTT
TGTGGTGCGGCATAGAGCGCCCAAACTGCTAAAAATTGCCATACACCCATGCAAAACAAT
ACAGTGTTCCTGCTGTGGCTGGTTTCACCCGGTTCGGAAACGAGAGGAAACGTCTCCATA
AGCTTGGCCATTCCAGCCCATAGAAGCAAGACACAGACTCGGTTCGTAAAATCGTTCGAA
GGTGCATACATCATTACTGCACGTAGACACAAAAGCATTGGCATCGGGTCGTTAATCAGA
GACAAAATGTTTAGGCGATGCAAATCAACGGCACTATTATTGAATTTGCCACCTTCTTTA
TACTCCAAGTGTTGTTTCAAACCATGCAAGACAACGGAAAGAAGAATCGAACTAAAAAAG
AAAAGAGGCCACCAGTAGCCAACCCTGGTAGATTCATCAGCAGACCCACGTTTTGCTGTC
GCTCCTGGTGCCGAGTCGTCTTCTTCAGTTTCATCCCGGTCTTCTTCCTCCTCTTCGTCA
TCCAAGGCCTCTTCGTTCTTCGCTGGTGTGCGTCTCACAGGTGTCTTGGACCTTGCTCGT
CCCCCTGACGCAGCTGCTTTCGTTGCTCGACCTTTACGGTCCCCTCCTGACACTTTCTTA
TCATACTCGTCTACAGCTTCCTTAAACCCATCCTTGACAAGGTTTACCCGTTCCTCCCAT
GTATTCTCGTCAGTATCATACCCATCCCACTTGATAAAGTACTGAAAGCTCCCCTTCTTC
CCTTTCCTGTCCAAAATCGCCTCAATGGCAAAACTTTCCGGTGTTGACGACCCGTCCGAC
ATATTTCCCAGTTCCCAAACTCAGCCAAGTGCCCGTCCCCGACCCGAATTTATCAAAATC
ACGCAAAATCGCAAAATCAGCCAAAAAATCGAAAAAAATCGCGCAATTGCCCCGCGGCCC
AGCAGCCCCTCACAACACTGATCGATCCTATACCCTACAGATGACGCCAACACGCCAACT
TGCTACACCAATCGGCCACTGCACAAGATC
>QPX_v015_contig_19 avecov_172.73
AAAGCAAAGGCACCACGACGCGCATTGCCCCGGCCAAACTGAGGAAGCTGGATTGAGTGA
CAGGCGGAGCGGGAGTGACAGCCGAGGCACAGGTTTGACGCGGGCGGCAGGGATCGAGGT
TCGCTGCTGGCGGTCTCGGGTGCACGCCAGGGGACTCGGGAAGAGAATTCGGTTGTTGGG
TCGAGTGAATTGAAATTACGGCAGAGCTTCGGGGGTAACGGTGAAACGGAGACCAAGGGG
TGAGGGTTTGAGCTAGCGTGGATTGGCGTTGCATCGTCCAGGATTTGACAATAACAGCGT
ACTTTGCATCCTTGAATTGGGTCGGTGGTTGTCATCAGGTGGTCAAAATTGGAATTGCGG
CGGTTGGTCGTTAGCACCTAAAATTGAAAGTTAGGTTCTAGTGTACCGCAAATTGAAAAT
GGCTGAAAACAGTGTTCAAGTGGCTGTGAGATGTCGGCCACTCAGTGCCAAGGAGGTTGA
TGGTGGAGCAACGCAATGTGTGGAAATAGAAGAAAACAGCGTGACTATTGGCGCAATAGA
AGGATCCAATAATCAAACACCATCGCGCAAACGTGGACCAAAGGAGTTTGTTTTTGACTT
TTGCTATGGGGAGAAGAGCACACAGGAAGAGGTCTTCACGGATATTGGTCAAGCGGTGTT
GGAAAATGCATTCTCGGGGTACAATGCCAGTGTATTTGCATACGGACAGACAGGTTCCGG
GAAGACACATACAATGCTTGGTGGGGATGGCGAGGAAGCAGGTTTGATTCCACGAATTTG
CAATTCCTTGGTGGAGATGCTCGCTCAAAATTCTCCTACCAAGGTCAATGCAATCAATAC
AGCCGCTTCAACACGGTACAAGCTGGAGGCTTCGTATTTGGAGATTTACAATGAAAAGTG
CATTGATTTGCTTGCTTCTTCAAAGAAGGATGACCAACAAAACTTGCGAGTACGTGAGCA
TCCGAAGCGGGGCCCCTACGTGGAGTCTCTGACATCTGTAGAAGTTCACGGAATGAAGGA
TATTGGTCGAATGATGGCGGTTGGTGCCAGGGCGCGAACAGTTGCTGCGACAAACATGAA
TTCAAAATCGAGTCGTAGTCACGCGATTTTTACGCTTCTTTTTACGCAAACAAACATAGC
CTCAGACTTGCGCAGCGCTACAGACACGGTATCTAAAATCCATCTGGTGGATTTGGCAGG
GTCTGAACGTGTCAGTGCAAGTGGGGTTCAGGGGAAACATTTGAAAGAGGCTGCAAATAT
CAACCGCTCTTTGCACACACTGGGACGCGTCATAAATGCACTTTCTCGTGTCGGGGAACG
TTTGACTAACACCGGGAGTAACAACAACAAGGAAAACCAAGCTTCAAATAATAGTGAGGT
TATTCCATATCGTGATTCGACTTTGACGTGGCTGCTAAAACCGTCTTTAGGGGGCAACTC
GAAAACAACGATGCTCGCGACAGTAAGTCCGGCTTGCTACAACCATGAGGAAAGCTTGAC
TACTTTAAGGTACGCTCAAGAATGTTCCAGAGTTGTGAACAGAGCAGTTGTCAATCGTGA
TGCGAATAATCAAGTTATCACCGAGCTACGTACCGAGATTGATCTCCTTCGAGAGCGTTT
AGCCCAACAGACAGAGACCAGTAATGCGATGCTCAACCTCAACGAGGAATTACAACAACA
CAAAGAACGTGTAGAGATAGAGAATCAAGAGAGCAAGAAAAAAATTGAAGAAGTCGGCGT
GAAACACACTCGAGCAATGAAGATCCTAGAGTCTGAATGGCTGAAACGGAGACGACAGCT
TGAACAAGAGAACCAAGATAAACAGGTCAAGGTTGATCAACTCTTGGTTGAGAAAACGGC
GCTAGAGGAGCATATCAGCATCCAGGCGTCAGCTCTGGAGGATACAAGCCAGGCGATCCA
AGATCTTGAAACAAAATGCTCCGAGCTCAACCAAACACTTTCCGAACAGGCGATGGAGCT
CGCCGGGAGTCGCCTTGAACTCCAGCAAACAGCTGGGAAACTTTCTAAGGAGCAAACAAA
AAATACCGACTTGGAAACGACCCAAAAGCGGATGCATGAACAGATCCAGGAGGAGCAGCA
AAAACTTGAGAACGCGAAGGATCAGCTCAAAAGTCTGCAAAATGATAAAGCGATCTTGGA
GGAAAACTACAAGGAACAAACAATCACGCTTGCTGAGACCTCGACAAAACTTGAGAGCTG
CAACCAAAAACTCAATGAGCTGTCATTTGCTTTGGAAGAATCCAAGGAACGGGAAACAGG
GCTACAAGAGGAATTGAAGCGGGCCAACAGTGAATCAAAACTTCTAAACTCTGCGAATGC
AACTTTGGAAAAGAAGCTGAGTCAGCGCAACATTGAGTTGACAGCTGCAAACTCTGAGAT
TAGCGAGTTGAAAACATGTGTGTCTGAAAGAGACCTTTTCTCGAAAGGCTTGGGAAATGA
ACTAGATAGTGTCAAAAAGGAGCTGGAGAAAACTGACGGAGAGCTACAGACGGTGCATTC
GAAAGTAGGCGATCTCGAAACTTGCGTCAAAACAAAAGACCAAACTATAACAGAGTTGGA
AATAAAAAAGGCAAGTGTAGAAAGCACCCTTGATGAAACCTCAAAGGAGCTCTCGAAGAT
TCTTGCTACGGTTGACGACAGAAACGCCGAGATTGGAAAGTTGAAAATTTCGAGGGATGA
GCTGCAAAATGCCAAGGTTGATCTCGAGAAAAAACTCACAGAAGCGGAAACTAATGTAGC
TTCTTCGAACGACTATATTTCCAATCTCGTTGAGAAAATAAGCCAGAAAAGTATCCAAAT
TGGGGAACTTGAGAACGCAAAAAGTTCTCTTGGGGCGCAACTTGAAGATGTGACACAGCA
GGTTGCAACGTTGCAGGAAAGTGAAAAGGAATTGCAGACTCGAAAAGTTGCGAATGAGCA
GGAAATAAATACTTTGAGTGAGTTGAAAAAGAAACTTTCGGAATCTCTTGCGGCGACTAG
TGAAAAGCTGGACCAGACGAATGCAGAGCTTGTTGAATGCCGGTCAAGGTTAACTTGTTG
TGAAGAAGAAGCTGGCAACCTCCGGAATGCAAAATCCGCGCTTGAAACTAACTTGAACCA
AGCGAATGCAGAGCTGGATGAAAACAAAGCTAGGGTTGAAACACTGAACATCGATGTTCA
ATCAAAAGCCACTAGAATAGACGAGCTTGAGGTAGATATCAAGTCGCTTCGTGAGCAATG
CACGGCATTGTCAGAAACAGTGACACAACAAGTTGCCCAGCTAGCGACAAACTTGACAGA
GGTGGAATCGCAAACAGTTGTGATCCAGGATTTGACTCTCAAAAATAAGGAGCTGGAGGT
GTCCACTGAAGACATGCAGAGCTTACTTACGATGCAGAAGCATGATATTGCACGATACAA
AGGAGAAATTGAGTCACTTACGTCTCTTCATGAACAATCATTGAGGGATGCCGAAGAGAA
CGTAAAACGGCTTGGAGACGCGCACGATGCAAAGGCTGCATGCCTGGGTGCAGAAATACA
GTCGCACCAAGAAGAGATTGCTGTGTTAAAACAACAACAGATTCAGCAAAGTGGTAAATG
GTTTGACTTGAACACAAGGCACGAGCATTTGACAGCTGAATATGAAAAACTTGAAGGTGA
ACGTAAAGAGCTGGATGCAGAGAAGGTTGCCTTGGGTAGCCAGAACTCGTTAATGGAAAG
CAAGATACTAGGTTTGGAGTCAGGAATGACTGTACTTGAGGAAAAGCTTTCCCAGCTTGA
TACCGAGCGGACAACGCTTGAAGGGGAGAAATCCAAGTTAGCAAGGGAGTTGGGCGGATT
AAAAGAAAGATACACTTTACTGGAAAATAGTAACGTGAAGTTGAATCGCGAGTGTGAACA
TTTTCAAATGCGCCAGGAGGACGCACTTTGCCAGATGAAGGTGCTTTCGGAACGAGTGTT
TGAGGAGCGAAAACAAATCGAGGTGGCCCAGAATAGAGTCGTTAACAAGGAGAAGCTACA
GGAAGAGACAGAAAAACTTATGCTAGAAGACAGAGTTGCCGTCCGCCTAGTTGAAAAAGA
GAGCAAGGAGAAGCTAGATGACGCGCAACGTCTGTCGGCTAAAGCTGAGGCCGATTGTAG
ATCGGCAGATGAGGCCATGAAGCAAGTTGCTCAAAAGGAACAGAACATAGATCAGCGGGA
GACAAACATGGAACAGACCATGCAGAGGAATGTCCGACTTGGCATGAAGGCTTGTATGAC
TGAGCTGATGTTCCGCCAAGAGACGCGAAGGTCCATGGACCTGATGGTTTCTCTACATCG
CGGAGAGCTAGAAAAATCGACCAAGAAGCACAACGATGCGATCCAGCAGCTGCAGCTACA
ATTTGCAACGGAAAGGCACAACCTTATAGAGAAAAGTCTCGATCTTAAACGCCAGCTGAT
CGAAGAAAAAGAACTCCGAGAAAAGGACGCGTTGCGATTTTCGTCACTGTTTCACGAGGA
AGAAAAAGACTTGGAGAGCCAGATTTCCACCGCTCAGGCACAAATGTCACAGGCTCAAGA
GCAAGTCGAAAAGCTCCAGACGAAGCTTAATCAGGCAAAGGTGGAGAGAGAGACCAGCGA
GGTTACGCTGAAACAAGTTCAGGTGAAACTACAGGAGAAAGAAGCCAAACTTGAAATTGA
AGAGTTGAGTGCATTCAAGTGTTGGCTTTGTTCGACAGGACTCAATCTTTTGAAATACCC
CCGGAATGGGAAAAAGGCTAAATGTAGGCATATCCACATGTCAAAAGTCAAAGATGAAGA
AGAAGATCATGTTGTTTACACCATATACATTTGCCAAAGTTACGGACGTCGGATCTCGAT
GATCGATAGTTTCCGATCGGAGAAAAAAATAGAACTGACACCAGAGATGACCGTGCAGCA
AGGGTGCGATTCCGAGACGTTTCGTCGAGCAACAATTTCCCCAAATCCAGCCACTTGTTT
TTCTATTACTGCCTCGGACAGAACATATGACTTTCAGTGCTCCAATGAGGAGCAATGTCA
AAAGTTGGTTCGCGGGTTTACGCTCCTACTCAAGGAGATCAACCACCCAGGCTGTTTCGA
CGAATACATGTCAATTCCCGAAGAGCATTGTACATTCCTCATTCCCGAGGGATCTATCTC
AGCGGGGTCAACATCTAGCTTCGATGATGCATCCTCCGTAGGTTCCTCCGCCCCCAGTAC
ACCAAAGAAACAGTCCAACGGAATGTTATCCCCAGTATTAACGCGCCAGCTTGAAGTACC
AGCTACACCCAAAGCAACCCCAGCGGCACCTCCACATCCACCACCGCAGAAGACTGGACT
GTTATCTTCTTTCTTTGTTCGTTCTCCTTCAGTAGCATCAATTTTACTATCACGCAAATA
AAAAGTTTCTCTATGAGTGGCCTCGATCTGATTCTGCTGATGGTGTATCAAGCTCGAGTA
GCCGTCTTCCCCATCGTTCTAATTCGGAAAACCATTGTCGTACCGAAGCCTTTTATGCGC
TTTTTTTATATGGTTTACCACCTCGTTTCCATCCCCTTGAACTGGGTTTGTTATTACGAC
CTCCCGGGTTGTCCGGGTCCCGTGACTTTTGCGAGGGGGCATCCCCTCCTTTGTCCAGTT
TCTTGTCTTTGCCTACCCCTTTACCTTTGGGTTTCTTCTTCGGCCGTTCCCTCCCTTTTG
CGTGTGATTTGTCTTCTTCGCCGTCTGCCTTTCTATTTTTTGTTCTACGGCTTCGAGCTA
TTTTTTTCATCTTCCTACGTTCTCGATCAATCAATGATTTTAACAATGCCGATGCGGGTT
GCGCCATTACGTCACTAGTAGTCACGTCAACTCCGTCTTCATTGGCTGACCTCCTCTTGA
CAGTTTTCTTGGCCTTTCTCGATTGGTATTTTTG
>QPX_v015_contig_20 avecov_92.74
CAATAAGTGGTGTTGTGGCGTTGGTGGTAGGACAACTTTGTTGCTCTTGAGCTGTTTGTG
TACATAGTAGGTGGCGGTGGTTTGGGTTATAGCGGCAATTTCTTCAAGGGTCGGGTTGGA
TCAAGATTGGAACGGATTGGGGAACCGGCGCTCAACGGTAAGAGTATAGCGTACAAGATG
GCAGCGGATTCTCGGGGGTATGATTTTCTGTTCAAAATTGTCCTGATTGGTGATAGTGGC
GTTGGGAAGACGTGTTTGTTGGCGAGGTACAGGAGAGACGAGTTTACATATGACACCAAG
CACACGATTGGGGTAGAGTTTGCGACCAAGGAACTTCAGGTGAAAGGACGTACGGTCAAG
GCGCAAATATGGGACACCGCTGGACAAGAAAGGTATCGAGCAATTACAAAAGCATATTAT
CGTGGTGCCGTGGGCGCACTTCTTGTCTATGATATTACCGACCGTGAAACATTTGAAAAC
TTAAAACGTTGGTTAAGCGAGGTCCAAGGCCATGCTGATCGTGATATTAAGCTCATGCTT
GTTGGAAACAAGAGCGACATGGAATCGGCCCGTGCAGTGTCTACGGATGAAGGAAAGGCG
TTTGCAGAGCAACATAGTCTTTATTTTGTGGAGGCCTCTGCACTTAAAGGTGATGCCGTG
AACCATGCCTTTGAACATGTAATAGAGAAAATTTTTGACCATCATGTTACGCGTGTTCGA
ACACTTGAGGCGGAGTCAAAAACTGTCGAGGGGGGAGATGATTTTAAACTGCAAGGTGAA
TCTGTGGATATTTCAAAGAAAGAAAATGATTCTGCGCAAGCAGGTGGATGTTGCTAGGGG
GTTTCTATTGTATCTAAATAAACCAAAATACTATAATCCGTTTACTGGATCTTTGAAACG
AAGATAAGTTTGATCGATGTCGCCTAGGGTTGATGCTCCAAGCTCAGTCTGTCCAACTGT
GAGTGCGTTTATATTTTCTTCCAGTTGTTCCAACTTGGTGGCCCCAACAATTACTGCCCC
GTTTTTCATACATGGCCGACCAGCACACCACTGCAATGCCAAGTCGGTGAGGGGTTTTGA
CGCAGCAGAGGCAACTTTTTCGTACGCCTCTACGGCGTCCCGCACATGTGTATTATTGAA
CTGCTTCTCAAACTTGGCGAACAAGTCGAAACGAGATTTTGTGGGAACACTGTCGATGTA
CTTTCCAGTTAACGCACCGCCACAAAGCGGGCTGTATGCCATCAACGATATGTTATAATT
GTGACAAGCCTCCGCAAGCGAACTAGTCTCAAACGAGCGGTTGAGCAAGCTCAGGTTATT
TTGGATGACAACTGGCGGTGGTGCCCCGTATTTCTTAGCAGCATGCACGAACTCACACAC
GCCAAACGCTGTTTCATTCGAAATTCCCCAGTGCCGGATCTTCCCATCGTCTACGAGGGA
TTTGATTGCTTGCACCATCTCCGAAAACGGAATGACGTCCGGACGAGTACTCTTCGGGTT
ATACATCGTGCAGCCAAACATCGGAACATACCGGTCTGGCCAGTGGAACAAGTACAAGTC
GATTGTATCTACTTGTAAACGCGCAAGTGACGCATTGCAAGCTTGAATGATTTGCTCCCT
GGTCAAACGAGTAGGACCTCTACCACCAGTGCTGCTGTGCTGCCCAGCATGATAATTGTT
GCAGCCCGATCTTCCCAGACCGAGGAATGTACTCTTCATATACCCAACAACCTTAGTTGC
AATAACTAATTCATCTCTACGATCTCTGTTCTGAGCCAACCAATTTCCCAAATACCTCTC
ACTGCGTCCATGTGTATCCTTGGTGCTCGGCAATGGATACAACTCAGAGCAATCAATAAA
GTTGACGCCACGTTTCTTCACTGCATAATCCAACTGTGCGTGAGCCTCCGTCTCGGAGTT
TTGTTGGCCCCATGTCTTGGCAAACCCTCAAGTTATTCCCCTGCACGACCATTCCCATTG
AATCGAACTTACCATCGTTCCTAGACAAACCCGCGACACATTCAAGTTGGATTTCCCAAG
AGTGATCTTCTTCATGATGGCTCGCGTTGTGTACAGTTAGACCTATTTGGCATGCATGTT
GCGTCTAGCAATCCCCCTCGGACAATAGAACAACCCGCCGTGCATGTCATACTAAACATC
GTTATTTAGAACACCCATAATACTAATCTCTAGACATGCTTGTCGAGGAAATCTTTGGCC
AGACTCATCGATTCTTCAAAGTCACGTTTGATCATCGGATCTGACAAGTCACCACGGTTT
ACCCAGCCATGAAGCATATCCGTAAACTCCCTGAATACACAATCACCATAGCGTTGATTG
CTTTCCTTCATATCGTTTTCCCATAAACCGTTTGGTTTAATATCGCTTGGGTCCGGTTTA
GCGGACAAGGACATAATGGGAACCTGGATTTGCTTGCAGTACTTGGAACGGGATTCCATA
CACCCAAGAAAAACCTGTAGCGACGGATGAAAGCCAATGCCGCATTTGAGCTCATCACGG
TTCTCACTTAACATATGCACCATGGGGTAACACCCCCAACAGAAACAGATCAAACCAACA
CTCTTGCAGCCTAACTCACCTTTCAAATAATCCAAACACGTATCCATGAGCAAGGGACCG
ATGATACTCCATTTGTTACCATTTATCCACCGGATAGAGCGAAAAAGTTGAAAGAGCTTT
CCTAATCCGGAAGCAGGTTCTTCTTCCCAAGGCTCGTTCTGTACGAGGTTTGGCATCACA
ACTACATACCCTTGACTAGCCAAATCATCGCATATCTGCTTGGTCCGCCCAGAATCCGTC
CCAAATATATCATGCAAGACCATCACTGCTCGTTCTGTGCTCTCCTCGGGCTTGGTCACA
TACAGCTCAAGGCTCTTGCCGCCCTTGGCACGCAATGGGACGAGCGTGCCTTTATTCTCA
TACCCCGACGGCGCCTCCACCGCCCCGTGCGAGTCCCCGGGACAACAAGCCGATACATTT
GACACATCCACTTGATCCATCCCCTAATCCACAGTTGGCAATCTAGCCAATACGAGTCGG
GCTATATGGTGGTCTTGGGTATGTCCTGGCTGCTGGGCGGAGATATGTAAACAAAACTTG
GGATTGACAAGTCTCTGAGGGAAAGCGTAAACCCTTCCTCGATCCTGTACGAGGACGTTA
TCAACTACACCAAGTCGTCATGTTATTGATTTAAAATCCCTTCGTTGACACAAGGCCAAA
GGGACGCGTTTTGTCATCCAGAAGGTATTAGTTGTACCCCGCAGGGTCGTCAACGCAAGG
CGTGACACTCGCTAC
>QPX_v015_contig_21 avecov_194.58
TACCGCCAATTGAAGTTTTCGGTGACCTTGTTTCCATCAAGGGCGCAGTTGTCGCATATC
TGGAGCAACAGTTTTATGACATGACTGTTCTCGCGTTGCATGACTGGAAAACGTATGCCG
AAATGCGGGAAATCGCACTTGAAAACTATGGTCTTCAATTGTCACCATCGGGTCTGCCAC
AGGGAACCCTTGACACGGGCTTGGACGTGTTGCAAATCATGAGACGTATCTCAGTATTCG
TTTCTCTGTATAACTACAATCTCAACCAGCAGTTCTTCATTGAGAGAAAACCTGATCGCG
GGGCCAAACACCTAAAGACGATCAGCGTCCAGTCAATTTCGAATTCTGTTGGGACGCATG
GACTCGGGATTATGAACACTTGCGTGAATTTTACATATCAATATCTCGCAAAAGCATTTG
AAGTATTCTCGGAATTCTTGTTTGACGAGAACATAAAATCTTACCTATCAAAGGAGAGAC
GCTGGTTTTCAAAACACGCCCAAGACCCAGAGATCAGTCATCGGTATCCGTTTGTACACG
CGTTCAAATACAACAAAGAGATCAGGAGGCTTGGGGAACCGAGCCCTGGAATGACGTATT
TAACCAAATTTCGGGAGCACATAACGAAGATTGGAAATGCCCTTGGTTATGTTCGAATGG
TAAGATCCGCGGGGATGCATTGGGTTTCAAATGCAATCCAGTTTATCCCCGACCTCGACA
ATGTTCCAGAGTTTGAACGTGAAACTACAAATGACGTGGAGGACGCCGATTTTGCTAGCA
TTGAGAATAAAGCGCGTAAGAACCTTCAGAGTACAATAACCGATCTATCGGCCAAATTCA
ACGAGGAAACTGATTATCTCAAAGTGCTCGTTGAAGTGTTCCAACAGGTGATGAGCAACG
CGCAGGGGACAGAGCATTTGGAGAACTTTTTCATGATCATACCTTCTCTGTCAGTTAATT
TCGTCCAAGCCTCTCTCGCTGCGAAAGACCAGCTTGCTCGGTCGCGGATGGGTCACGAGG
CATATTTCACAGATGATGGACTTGCAACCGGGATTGCATACATCCTCTCAATTCTTAACC
AAAACTCACAGTTCAAATCACTTCAATGGTTTGAAAGCATTGACCATTCGTTCTCTGCTG
AAGTTGCAAAGTCGGAAAAGCAACTAGAGCAGATGGTCTCGCCCGATAAAACAGAAGAAG
TCAAACGTCGTGCGAAACGAATGAACGATTTTCGCCATGAGTATGAATTGTTCAAGTTTG
CGCTTACCGACGCTCAAGTGTTCTTCTCGTAAAAGGTTTGTGAACAGTATTTTCGAGACC
AACAATCCTATGCTATCTTTCCAGCCTGGACATTCGCAACAGAACGTCGAATACACATAT
TAGGTCGCGGAGAACCACTAAGCATTTTATGTGTTTCATAGCGAAGACAACACGAAATTG
CTTTCGGAAGAACTGGACAATGGGGACTTTGGAACCACTGGACTAAATCTATGACCGCAT
TTTATATGTTTGATAGGGAAAACAACAAGGAACCTGGTTTTTTGTGTTTCATATCGAAAG
GAACAAGTAGGAATGCAACGGGTTTGGAATGTTTGTTTGTTGGAAGGAGAGGGCTATTGC
AGGTCCGGGCGAGTGCCAAGTTGAGGGCGAGGTGGAACAAACAAGCAAGTTGTTGATTTT
ACGTGTTTGATAGAGAAAACAGGAGCAAGCAAGTTGATTTCATGTGTTTGAT
>QPX_v015_contig_22 avecov_86.26
ATTTTGTTGGTCAAAAAACTTGCCAGGAAAAATATGTGCACAACTCCTGCTTCCAACTGG
GCTTAGGGTTTACCTCCGCGCGGTCTCGTTTGTTCGTCGCCCAAGTGACGAATTAGAATA
GGATTCATTTTTATTTTTTGGAGAAGAAATGGATATAGCAATAAGAACTTTTACACATGG
ATGGGATTTCTTCTCACCTACAATAAATACACAATTCTTGGCCCGCTTATACCTTTGGAA
ATGCGTCAATCGCTTTATCTTTAGAAACAACTATACCTCCCAAGAAGACTGGGTGTTCGT
CACCTAACTGGTTCTTGGTCAACTCGTATCGGGATTGCAACGGTTGGCTCTCGGGGCGTG
AACACCAGGGTCCAAGATATGGGTCGAGGATGAATGCGAGTGCGGAGGATGAGGTTTAGG
GTATTCAACGGACACAAAAGTAAATTTGAAACGCGCTTGGCGGGGAGCTGGGGCTGTTGG
TAGGACGCTCGGCGAGAGAGGGAGAGAGAGAGCACGCTCGGTGCCTCGGGGGGCACTGTT
TTTTGTGCATTAGAAACTGAGAGGTCTGAATTGTGCCAGTGGCCGGGATTTTGGAACCAG
GGTTTCACGTTCACGGGTGCTTGCCGGGAGGTCGTAGCTTGGCAAGAGGCAGTTTTGGAG
CTTTTTTCGGGGGGTTCAGCAGATAGATATGATATTGATTATATGTAAAGGTAGTCTAGG
GATTAAATAATGGGGGGCGCAGTGTCAGTCCGGGGAGACGGGTCGGCCGTTGCTAGTAAC
GGCAACGGTGAGGCATCTGCATTGGGTGCAGCTCGAGCGTACGCGAATAAACCGAAAGGC
GCAAAACGTGCTGTGAAGAAAAACCATTTTCTTGAGCAACAAGGGGGTCCTGCAGAGGAA
ATTGGGGTAAATGATGTTAAACATTCAAAGGGGGGATTAGTTGTTGAAGTATTGAAAGTA
GATGGTTTAAGTAGTAGTTTCTCCGAAATATCGGTTCGCTTGACACTTTGTAGGCATGTA
AAGTCATCTGAGGCATACGTTGTCCTAGCACAGACAAACACCCCTAAGCGTTGTAATACT
TCAAAGCCAGCTTGGCACGCATTTCGTGAGTTGTATAGCGATTCTAGGGATGAGGATCTC
CTTCAAATTGAATTGATTACTCGAAAGACACTATTAACCACTGGGCAAGTTGCTGGGGCA
ACTGAGTGTACAATTGCCTCACTGGGTATAAGTGAAGAGGTTTCCTTCCCCATAAACTGT
GGAGACGAGATGGTTCATATTAGCTTACAGCGCGTACCTATGCAGGCTGGCGTTGTACGT
AAGCGCGTGTTTTTCCTCCGACACGGGGAGTCAAAGTGGAATCGCGCACAGGCAAATCGT
GATGTTGTCGGGATGCTTGCACATCGAGATCACCCCCTGAACGGGCTAGGAATACAACAG
TCTATTGATTTTAATAAACGCTGGAATTTAATGATGAGTATACGTGAAAAGAAGCTAGAT
GACGAGAATGATTGCTTGAATCAGACAGTTGATTTTTCGCAGGTAAATATGTCTGGAGGG
GGACCCCAGGAAGAACCCACCACACATTCAAATGTTCGAAATACTAAAGAGCAGACGTTT
GAAGAATCATTCTTTGATGCCGATGAGGTGTTTGTCTCCCCATTAACTCGTGCGGTTCAG
ACTTCACTTTTGAGTTTGCAAGGCCATCAGCGAATCGCAAAAACCGGAATAAAATTGCTC
TCGACTGTAAAAGAGATTCAAAACTTTCTAGGTAAAGACTCGCGTGGTGTCGTATATGGT
GACGAAAGTGTGGTTCGAGCGAAGGAGCTTCTTGTCAAAGAAATAGGGGAAGAAGAAACT
AAGCGAGTCTTCTCGAAGTGCCGAGTAGTGGATGCCTACAATACCCAATGCGAATGGTGG
AATACATCGAAGGAATCCAAGGCAAGGGTTTTTGAAAGAATAGGGGAATTGGTTAGTACA
CTACATTACGCACCAGTCGACACCATGATTGTTGTTGGGCATTCTCTCTTTTTCAAACAG
TTATTTCAGCATCTACCTTGCTCTATTGAACGGCACAAGTACTCAACTGAGGAGTATTTG
AACAAAAATGGTATCGTAGAAAAGCTGAGGCAGTTAAAAATTGAGAACTGTGGGTGCGTA
GGTGTTGATCTTTCTTTTAAGCCCAAATGGAACTTTATGAGAAGGGCAACTAGTTTGAAG
CGGCTACTGTCGTCTAGCGATATTGATGGTGTCCCTGATGTTACGCATGAGGGTAAGCAA
GATGACGATGAGGAGGAGACGACACTCCTTCCTGCAACTATTAGCGATGTCCAAATGATG
TTTGGATCAACCTTCGTGAACCCTGGCGAAGACAGCCAGTCTCTGGACCCCTGTCTCGTC
TCGATACAATAAAGAAATAGTTTTTTAATCTGTAGTTTAATCTCGTTCGGGACATTTCAT
GGTGTCCAAGAATTCCATTGCCTTTTCTGTTTCTTCCTTGCTCTTGCAACGGCTCCAACC
CAACAGTTTTGACATGAGGGTAATGACATTGGGGAGCGCTTCCACAGAGGCGTCGTGATC
TATGAAAGCTAGTCTGGTTCGTCGCGCTAAAACATCAACGGCAGAAAGGGCATATTCATG
CTGAACAGCAAAGACGACTTCAGCTTCGAGAATTGGGTACTTTGACACTAGTCGTTTAGG
GTGGAGGTTTTTCTGTCTGTTTGCATACCCTTGCTTTACAATTTCTGCGACCTGCAACGC
ACGAGTCCCATAATTTCGTGTCAAATGCTCAGCAATATCCTTGTCAAAACCATAATCTTC
GCGAAGGGTCACACTCACGACATCAAACTTTTGCTCGCAAACGATCCCAGCGCGATCTGC
ACCAATCAGTTTCATTCCTTCTGTAACACACGGACCGCTTCTAGTTTGCAAGACAGGCTT
GACAGAGATCAGTTTATCGACTGCATCTTGTGCCATTCTACGATATGTTGTCCACTTTCC
ACCGCCACAGGTGACCATGTTTCCAGGGTTAACCTCAATGACGTGTTCACGAGATATTGC
TTTGGTATCTTTGCCGTGGATATCCTTAATGAGTGGCCGAATACCACACCAAGCAGCAAG
GACATCCTCGCGTCGAATGCGTTTGTTCAAGTAGCGTTCGCTCTCCCGAAGTACAAAGTC
TACCTCGTCCGAGGTTGCCTTTGGTAGCATTGTTAAAGGGGTCTGGGAATCTGTAGTTCC
GCAAAGGGTACCGCCCTCCCATGGGAGGAAGAACAGGACACGGCCATCAGAAGTTTCGGG
TACAATTAAGCCCATCTGAGAAGGACAAAAGTGATCAGGGAGAACAAGATGGATGCCACC
AGCAGGCACAACAATTTCATTAAATCCCTCTTCCTTTTTGTCTGCAACATACTCCCCATT
CTCATCATAAGCCATCTTGCGTACGGCGTCGGAGAACGGTCCAGTAGCGTTGATCACGGA
ATGCGCTCTGATATTGAATTCCTTTCCAGTCTGCAAATCCTTGACTTTGGCCCCTTGAAT
GTCACCAGTCTCCTTGTTTTTAATCAACTGCTCTACATTCACCTGGTTTGCCACTGTAGC
GCCTGCCTGCGCTGCTGTCAAAAGAACAAGCAAGGCATAACGCGTATCATTCATTTGTCC
ATCGTAGTAAACAATTGCCCCCGCCAACTTGTCAGGGTTTAGCATCGGAAAGCTGTAGGT
CGCCTGGGCTTTACTGAAGAACATGCTCGAGGGAACACCGCTGTCTCCAGCAACCAAGTC
GTACACTTTTGTCCCAACATAATAATACGGCACAGTCCACCACTTTTCAAGCGGTACCAT
AATCGGGGTTGCTCGCGCAATATAAGGCGCAGCAGTGAGCATATGCTTGCGTTCTGCAAG
CGCTTCTTTGACAAGCAAGTACTGTGAATAGTCTAGATTCTTGAAAGCGTTCTCCAGGTA
GCGAACTCCACCATGTATAAGCTTTGTGGAGCGACCAGAGGTACCTGCCGCAAAGTCTTC
CCGTTCTACAATCGCGACTTTAAGCCCACGCGTGGCGGCGTCGAGGGCGATGCCTGCACC
GACACATCCGCCACCGATAACAAGCAGGTCAAACTTATCCTCTTCGAGACTCTTCATGTT
CTCCTTCCTGGATGGGGCGGACCAGGGGAACACCATGGTCCCATCCCTGCAGGCAATCGG
TATCGTGCTGGTCGATCCCAGCGTCTGGCGACGCCGCAGACGCGCCACCGCACCCTCACA
GCCGGCATCCCGCGACCCCGAGCCGGAATAGGCGTAACTGAGACCCAGCAGCGCCGACCC
AGCCGCCGCCCCACCGCCCAACACCGCCCGTCTATGCATTTTCACTTTGCTGATTTACCT
CGCGCGCTGCGGTAGGAGCACCTATAGATCACAATGCGAGTTTGAATAAGCCAATTGGTA
TGACACAACCACAGAGCATGCGCTGTGATGATCCCAAATTCACATTTCTAAAAACACGAG
TCGTTCCGCGAACAACTCTACGCCCCAAATTCAGCGGCACCGCGCCACGGCGCTTCGTGA
CGTAATGATGGTAATTTGCGACCAGTTCAACACTTCAGTGGGCTACAATTCGGTGCACGC
CGGCAAACAAACACGAAACCCAATTACACAATGTCACATCATTCCAACCTTCCAACCCTC
ATTTTTTTAAAATAACATTTTATCCCGGTAACTCCCATCTGAAATAATAAAAAAAGTTTC
TATCGTTTATTCGCTAGCTTGACATGTCCGACACCTTGACATGTCCGACATCCTGGCTCA
ACGAAAATGTTCATTGCCCTTTGGTTGGATTTTCAAAACCACGGGTGAAACAACATTTCG
TTTATCTCTGCCAGCGTGCTACTGTGTTGCCGTGCGCTTTCGAAAGCTGCTGCTGAGCCC
CCTCTTGGGATCCAATTTGTTGCCAATACGCATCAGGTGTCGAAACGCCTTGAAATCGAT
CCATTCCTTACTCACACCATTGTTTGCTAATCGTAAACTGTTATCGAAAAGGCTTTGGAT
ATCATCATGTTCAAACCTTCGCCCAAGCAACCATTCAAGGTCACCAAACTCAAGGTGGGA
AGATGCTGTACCCATTGTAAGTTTTTCGAATATACGCATCAATATTGCCGAGTCTTGGTA
TTCCTGTGGCTCAACAAAAGTTGAAGCAAGTTCACTCCACTCGAAATAACCTTTGACATC
TCTATCAAGAGATAGCATCACTAAATCTATTGTTGCTTCATCAAGCTTCTTTGAAAGCTT
ACTTTTTAATGCAGAAAAAGTCACGATACCCGGAAGCCCACCCCGGAGGTAGTCAAAGTA
TTTCAATACAAACGCTTTTTCTTCGTAGGATCGTTCCATGGTTATAACTTGCAACGAAAG
CTGTTTGAGAACAGGATAGTTGGCATACCGGATACACTTTTCGCATATAGTATTCAGAAA
TTCTTCTTCAAGATCATTTTCAATAAAGCCTGAACTCTGAGATGTTTCTTCCGGGCGTTC
CACCGAATCAGCTTTTCGAAGCAAACTACTCTCCAACCATGGATGGGCTAGCGCTTCCGC
ACAGGTCATACGTGTTTCAGGGTTAAGACAGGTCAAGCCCCCGAATAAGTCCTTTGCTTC
ATTTGAAAGGACCTCATAACCACTGTGGTCTAGAAAAAACTCTCTACAGACTATCTTCTT
CGCAACTTGTGCATCATTCCCTTTGATTAAGCGTTTCCCAACCAGTAGAATAAACATCGA
AACACCTAGCGACCAGATATCACATTCGTGTGAATACTTTCTCTCGAGAACTTCAGGTGC
CATGTACTGCAACGTCCCTAAAGTCTTTGTTAAATATGCCCCCTTCTCACAAAGAGTACT
AAACCCAAAATCTATCAAAGCTATTTGCATGACGTCGTTCCTCCATCCACGAATCACAAA
ATTCTCAGGTTTAATATCTCGATGAACAACGTTTTTAAACTGCATATACTCAACACAAAA
AAGCATCTGTTGTACTATAGGTTTAGCGGATTCCTCTGAAAGCGGCCCTGCATTTTGTAG
ATACTCGAATAAATCTCCTTCTTTTGCACATTCAAATACTAAATTGAATACAGTGTTGGA
TTTTGCATAAATTTCATGCAGCCTAATTATATTTGGGTGATCTAGGCACCTCAATATACC
CATCTCGCGCTCTTCGTTCAAAGTGCTATCACCGTTTCCTATTGCTTCAACACCCATTTC
AGAAAAGTTTTTACTGGATAGAGTTTCACTTCGCTTGTTATTTTCAACCCGAATAACTTT
GAGCGCAAACCGCCTTTTATCATACTGTCTTTGAATCAATACCACGCTTCCATTGCACCC
TTTACCCAACACCTTAATTTTCTTCTCGGAGCCTATGCCTTGTTTCTCCGCTCTATAATA
TGTAGAGATTGAGTTTGAACTACCAAATGCTAAGTTTTGCTTCAATATGCCGTTTCCAAG
ACCAGATTCATCATACAACAAACGAATACTTCCCTTACCGTTAGGTACAACAGCAGAACT
ATCAACGGCACATTTATATGATGCTGCTCTGGAGAGAATACGGGACGAGTCTTCCCTAGC
AAAAGAGTAATCCTCAACCTGTGAGGGCTTGGAGCCTACAAACGACAAAACCGACCCGGT
CGCACCCATGATGGATATTCAAGTACCAATACACAATACTAATACGGCTACAACATGTTT
GAATGCAACTTTGCTATTTCCAAATTAATTTACTCCAGTAATCAAGTCAATCCCTTGGAA
CTCCAACCCCCAAAGGTTTATACCAAATTATTGCAGTGCTCGTAAGGATATACTGACACC
GCATCAACTATTGAGACTCGAGGTATTATGAAACAACGAACGTTTGTTGACTCGTACGAC
TGGTTTGAAGCGAAAAATGTGTGCAAACGTGTGCGACGGGAACTTTCTTGCAGCAGCACA
CAGAGCAGGCTGCCCCAGAGGCAGACGATAAGTTGAGGTGATCGCTCCTGGCAGTGACCA
GTGCGCGCTTTTACATTACCAGGTTGCTGTTACTGAGGCTTGAGGTTCATATATGCTGTT
TTTTTATTACTGACTTATTTATGCACACGCTTATACACATATGACGTGATACTATTTACA
CATATGGGCCTTAGAGTATGCTCTGTAGTGAAGCTCTGATGCTCTTTGGTGATATTATCA
CGTCTCGGTTATACGGATTAAGGATGTGTGTTACACTATTTTGTGTGCATGTTTTTCTTT
TTGCATCACAATTTGAACCATACTCGACGTTCTAATATACCGCAAGTGGGTGGGTAGCGT
CAGGCAATCGCATGAGAAATACTTGTTCTACTTGGCTGAACCTTGTCAAGCAACTCAGTA
CTTGAAACAAAGCCCGGCAAAGCTCGCCCTCAGGCAAAGCTCGGCAAAGCTAGCCCTAGT
AACCCAACCAGGGTTGCCCCAAGAAATTTCCATGCCTACCCAATCACAATCGAACCGCT
>QPX_v015_contig_23 avecov_108.55
TGGATTGAAAACATGAATACAGTGCTTGATGATAATAAAAAACTGTGCTTAAACTCTGGT
GAAATTGTTGGTCTCAGCGCGGAAATGACTATGATGTTCGAAGTCGAAGATTTGGAAGTT
GCATCCCCTGCTACTGTTAGTCGCGTTGGTGTAATTTATATGGAGCCTACAACACTTGGT
ATGAACACAATAATCCAGAGTTGGATCGAATATCGTCTTCCTAGTCAGCTGACAAATGAG
AATAGAACGCTGCTGCAAAAGCTGTTTGACTATTATCTTGCAAGTGGTTTGACTATTTTA
CGAAGAAACCTTCATGAGCCTGTTCCAACAGTGACAAACAACCTGGTATCTAGTTTGATG
CGAATGATGGATTCTTTGTTTAATCATCATATTACTACAAAACTAGAAAATGACTCACCT
CTCGAAATCGATTTGGATGTTGATCTGGAGCCACTTTTTATGTTTTCTCTTGTCTGGTCT
GTATGTTGCACGACAGATAGTGCCGGCAGGAAATGTATGAATGGATGGCTACGAAACAAA
ATGGAGCAAATGGGCTCAGGCTGTACGTTTCCGAAACCCGACACGATATACGACTACTCC
TGGGATGTCACAACCCATTCCTGGGTACTGTGGATGGATACTATTGACGAATACAAGTAT
GACAAGGATCTTCCATATGCAGAGACTATCATTCCTACCTCTGATTCTGTGTGTTACACT
TTTATTCTCGATATTTTGCTCCGGAACAACCTCCATGTGCTTATGAGTGGTCCAACAGGA
ACAGGAAAAACGATTAACATTAGCCGCCATTTGAGTACGGGTATGTCACAAGACTACATC
CCACTTTGCCTAGCCTTTTCGGCACAGACTACTGCTAATCAAACCCAAGATTTATTAGAC
AGTAAAATGGAAAAACGCAGGAAAGGCGTCTTTGGACCGCCAGCGAACAAGCGATTCCTG
ATTTTTGTGGATGACTTGAACATGCCTAAGCGAGAAACGTACTTTGCACAACCTCCTATT
GAACTTCTGCGGCAGTGGTTCACTTATGGTGGTTGGTATGATAGAAAAACGTTGACGTTT
CGAAAGATTATAGATGTATCAATGATTGCGGCTATGGGGCCACCAGGTGGCGGGAGAAAT
CCAGTTACACCTAGAATGTTGAGACACTACAACATTATCAACTACACATTTCTCGAGGAC
CAAAGTATGATGAAGATATTTGGAACGATTCTCTCCAACTTTTTCAAAGATTCCTTTGAT
AGCACAGTTTCAGCATTGGCCGAGCCGATTGTTGAAGCAACAATTTCTATCTATAGTACA
ATCTTAGCAGAATTGCTCCCAACCCCAAGTAAGGTGCATTACACCTTTAATATGCGAGAC
CTTAGCAAGGTATTTCAAGGCATGCTGATGATTTCATCAAAGGTAACAAATGGGGTAGAA
CCAGTTATTCGTCTTTGGGTGCATGAATGTAGTCGGGTGTTTAAAGACCGACTTGTTAAT
GATGACGATAGAGCTTGGTTCGACTCACTGATTGTCCAAAAGGTTGATGAGACTTTGAAG
AATGATTGGAACAAGATCAAGCCTGATTCAGAATACATGATATTTGGGGATCTCATGGAG
CCTGATGGGAAAAGTTACGAGCATATTGCTGATATTGACAATCTCCTGCCAACAATTGAG
CAATTTCTTGTTGAGTACAACGCTGAATCCAAGAGCCCTATGAACCTGAAACTCTTTATG
GACGCAGTTCAGCACATCAGTCGGATTGCGAGAATCATTCGACAGCCCATGGGGAATGCG
TTATTGCTTGGGGTTGGTGGCAGTGGTAGAAAGTCACTTTGTCGCCTTGCTGCGTACATC
GGTGATTTTAACTTATTCCAGGTGGAGATTGCGAAGGGCTACGGAATGACTGAGTGGCGT
GAAGATATCAAAAGTTGCCTCTTGAAGGCTGGTGTTTCGGATATCCAAGTTGTGTTTTTG
TTTGATGACACTCAGGTTATTATGTCTCAAATGTTGGAGGATATTAATGGAATTTTGAAT
CAGGGAGACGTACCAAACTTGTATGCTCCTGAAGATATGGAAAAGATCATGACATCATGT
CGAGGGGACTGTGTCAAACGGAAAATTACCCCGACAAAGTTGAACATATTCTCCGCATAC
ATCCTCCGTGTGAAGCGAAATGTCCATGTGGTAATGTGCATGAGTCCAGGGACACCGATT
TTTCGAGATCGCTTGCGTATGTTCCCTTCACTTGTGAATTGTTGTACAATTGATTGGTTT
TCAGAGTGGCCTGACGAGGCACTTCGTAGTGTAGGTTTGGGGATCATGCGTGAAGTTGAT
TTGAAACTTGGTGATAAACTTGATGCTGTAGTTGAACTTTTCAAGGTGTTTCATCAGAGT
GTTGCGAAGAAATCAAAAGGTTTTTACGAAGAGCTACGTAGATATAACTACGTTACTCCG
ACCTCATACCTGGAACTGTTAACCACGTTCAAGGGTCTACTTCAAGAAAAGCGAACAGAA
GTTTCCGTCAAGAAGCAGCGTTTGCAAACTGGTCTTGACAAGCTCACTACAACTGCCGCT
CAAGTTGCCGACCTTCAGATCAAACTCACCGAGATGCAACCAGTCCTTGCGAAAACCCAG
GTCGAGGTGGATGAGATGATTGTGCAAATTAAGATTGACAAGGCTGCAGCTGATGAAACA
AAAGCAGTGGTATCTGTTGAGGAGGAAAAAGCAAATGCCAAAGCAACCGCGACAAAGGCA
ATTGCAGACGATGCACAACGAGATTTAGATGAAGCTTTGCCTGCACTCGACGAAGCAGTC
AAATGTTTGAACAAATTGAAAAAATCTGATATTGTGGAAGTTGGTTCCTTGAAAACCCCA
CCTCGCGGTGTGAAATTAACAATGGAGGCGGCATGTATTATGTTTGAAGTGAAGCCAAAG
ATGGTGGCCGACCCAAACAACATGGGAAAGAAGATGAAAGACTACTGGGAACCGGCCCAG
AAAAATCTTCTGAATGATGCAAACAAGTTGCTTGCACGTTTATTCAACTTCGATAAAGAC
AACATCTCTGACAATGTTATCAAGCTGATTGATCCATATATCAACAGTCCTGAATTCACT
CCAAAGGAGATCGAAAAAGCGTCCAAAGCATGTACGGCTATCTGTATGTGGTGTCGCGCA
ATGCACAAATATCATTTCGTTGCACTGGGTGTAGAGCCAAAGCGCAAGAAGCTTGCCGAG
GCGCAGGAGGAACTTGACATTACGATGGGAAAACTCGACAAGGCACGCGCACAGTTACAG
GGAGTTATGGACAGGATCCAAGAGTTGGAGGATGGCTACAACAAAAGTTTATCCAAGAAA
CAGCAACTCGCCCGAGATGTTGAGCAGTGCAGTGCCCGCCTTGATCGTGCACAAAAGTTG
ATCGGAGGATTAGGTGGGGAGAAGGATCGCTGGACATCAGCAGTAGGACAATTTGATATT
GATTATGTTAATCTCTTGGGCGATGTGCTAATCTCAAGTGGTTGCATTGCCTACCTTGGA
CCATTTACTGCCCTTTACCGCCATAGTTTAATTGAGGAATGGCAGGCGATACTGCGAAAG
TTGGAGGTGCCTCATACAGATGGAACAAACATGATTCAGACCCTGGGGAACGCTGTGGAG
ATTCGAGGCTGGCAAATCAGTGGTCTTCCAGCTGATAACCATTCCACTGAAAATGCGATT
GTGATCAAAAAAGCCCGCCGATGGCCCCTCTTGATTGATCCACAGACGCAGGCGAACCGC
TTTATCAAGAATCTTGGAAAGAGTAGTACAAATGGGATTGAGGTAACCAAGCCATCGAAC
AAAAACTTTCTGCGGCAACTGGAGAATGGTGTGCGCTTTGGTAAATGGGTTCTTCTGGAG
AATGTTGGCGAAAAATTGGATGCTGCGTTGGAGCCTATACTGCAACAACAGGTGTTCAAA
CAAGATGGTCAAGACATGATTAAACTTGGTGACAACACAGTGCCCTACCATGAAGATTTC
CGATTCTTTTTAACGACAAAACTGCCAAACCCACATTACCCCCCAGAAGTTGCTGTGAAA
GTTTCATTGCTGAACTTTAGTATTACCCCGCTTGGTCTTGAAGAACAGCTTTTAGGACTT
GTCATGGTTAATGAGCTTCCTGAACTGGAAGAGAGAAGGAATGAAATTGTTGTGCAAAAC
GCAGCTATGGGAAAACAGCTTCAAGAAATCGAGGATAAGATCTTATTTATGCTTTCAAAC
TCGCAAGGAAATATCCTTGATGATGCCGAGCTGATTGAGACTTTGGCAACATCGAAAGTT
ACTTCACAAGAAATTAATCTGAAGGTGGCAGAAGCAAAAGAGACAGAGCTTGAAATTGAC
AATACACGTGAATTGTATCGGCCATTTGCTACTCGAGGCTCAATTTTGTACTTTTGTATT
GCCGATTTGATGATCATAGATCCAATGTATCAGTACTCATTACAGTGGTTCTGTGCATTG
TTTTCTGCAGGTATTCTAAATAGTGAGCCCCACAATGATGTCAACAAGAGACTCGAGATA
CTGAATGACTACTTCACGTATCTACTTTACGAGAATATTTGTAGAAGTCTCTTTGAGAAG
CATAAACTGCTGTTTTCATTTAACCTGTGTATCAAGATTATGCAGGGGGACAATTTAATT
GACGGAAAAGAATGGCGATTTCTTCTTACTGGCCAGGCTGGAAAGCCTGTTGATTTGGAG
AAACCTGATGCGGCTTGGCTCACAACCAAGTCTTGGTCGGAAATCCAAGCGCTATCGACG
CTGGATGCGTTGGTAGGATTTGATGTCGACTTTGAGAACCACATCGATGCTTGGAAGGCA
ATGTTTGACTCTGAGACTTGTCACTTGGTGTCAATGCCCGGCAAGTGGGACTCAATTTCC
CCAATGCAGAAGATGGTTGTCTTGCGTGCGATCCGACCTGATAAGATGACTGAGTCGATT
CAAGAATTTATCATAGCACACTTTGGGCAAAAGTATATTGAGCCTCCTCCTTTCGATATG
AAAAAATGCTTTGACAGCTCACAAGTGATTACACCGCTGATATTTGTTTTAACAGCAGGT
TCCGACCCAACAAAAGACTTTTTTGCATTCTCTGACTTGATGGGAATGGCCGAAAAGACC
AAAGCGATTTCACTTGGGCAGGGCCAGGGACCTATTGCAGAAAGAATGTTGGAGGAAGGA
ATGTCCAAGGGTGCCTGGGTGTTATTGCAAAATTGTCATTTGTGCTCTAGTTGGATGTCA
AGTCTGGAATTGATCGTAGAAGAGATCAACCCAGAGACAACTCATGCTGAGTTTCGTCTA
TGGCTGACTAGTATGCCAACAAAAACGTTCCCTGTTTCCGTCCTCCAAGCGGGTGTGAAA
ATGACAAAAGAACCACCAAAGGGCATGCGCGCGAATCTAAAGAATGTTTACTACAAATTT
GACGATTCCAAGCTCAAGGTTACAACAAAGCCAGTGGTATTTATGAAATTACTCTACGGG
CTGTGCTTTTTCCATGCTCTTATCCAAGAAAGACGTAAATTTGGGCCTTTGGGTTGGAAC
ATTCCTTATGAGTTCAATGAAACGGACTTGGATATCTCAATGAAGCAGCTGGAGCTGTTC
CTAGATGAGTACGAAGAGACCCCATATCCGGTATTGAACTTTCTAACTTCGTACATTAAT
TATGGTGGTCGAGTTACGGATGCAATTGACCTTCGAACGATTGACGTAATTCTCAAAGAT
TACTATTGTGAGAGTATCCTACAAGACGACTATGCATTTGCACCGGGGGACACGTATATT
TCATGCCCAGTAAACGAAGATTCCCCTCAGCAGGGATATATGGATTACATTGCCTCACTT
CCTACGAATGCCGAGCCGGACGTTTTTGGTATGCACACGAATGCAAACATCAGTTGTGCG
ATGACAGAGACGTTTGAGTTGTTTGATACGTTGGTGCTGCTGCAGCCCCGGACAAGTGGC
GGGACGGGTCTTTCGCGCGAGGAAGTGATCCAAGATGACGTTGTAGACATCCAGTCTCGC
CTCCCAGACAACTTTGACTTGGAAGCCATTGGAATGCGTTATCCAACGCGATATGACGAA
TCAATGAATACGGTATTGCAACAAGAGTCAGCTCGCTATGAACGTTTGTTGAAAAAACTC
CAGGTAACATTAGAGCAATGTAAAAAGGCACTGAAGGGCCTCGTTGTTATGTCTGGCGAG
CTAGAAGACATGTCCAATAGCGTGTACGTGCAAAAGGTGCCCGAGATGTGGCAGGCTGTT
GCATATCCCAGTTTGAAGCCCCTGAAAAGTTGGTTTCAGGAATTTGTCGACCGCGTCAAA
TTTTTGCAGAATTGGGTAGAGGAGGGCATTCCGAAGGCATATTGGATATCTGGATTTTTC
TTCCCTCAAGCTTTCTTGACTGGAACACTTCAAAATTATGCAAGGAAGTATATCTTGCCA
ATTGATTCAATCGGGTTTGATTTCAACATTATCGACCAACCCCAGTCCAAGATTGCTATA
GGACCACCGGATGGATGTTACGTATACGGGCTTTTTGTGGAAGGCGCTCGTTATTGCTTG
GAGGCAAAATCTATTGTTGATTCACGACCTAAGGAACTCTATACCGACTTGCCTGTAATG
CACTTTGTCCCTGTAGAGGACAGAAAAACTCCAACTGTGGGAATATACAGAATGCCAGTT
TACAAAGTGCTCTCTCGAGCTGGAACGCTGTCCACTACAGGACACTCGACCAACTTTGTT
CTTTGGATCGAAGTGCCCTCAAATCAGCCCACCATTATAAACAACATTGGGATGGCCGAT
CAAAGCAAATGGATCAAAGCAGGTGTTGCATGTTTTTGCAGCCTAAAATACTAAACAAAT
GTTGTTATATTTTAAATCTTTTTCTGAAACATTTTCGCAGAACAGGTGCAAAACAATGCA
TAACAGTTGTGTTTCATTTTGGTGGATAGTTTCATGAAATGGTTGTAATTACCCACAACA
AAACTGGCAAAGAAAAAGAAGTTTCCAAGTGTGTACGTTAGCGAACAAAAACAACGCTGG
TAGCATATTAGTCGCGTACATACTCATTAACATTAATCCAAGAAAGATATCCGTTCAATT
ACTGACAAGGTGCCAAGTTGCGAAAAAACGCCCGAGTCTTTCGATCACTTGGGTTGGAGC
AAGTTCCAGAGAGAGGTTTCATTACGCGACCCGGAACTCTGGTAATCGCCAGCATCGCCT
TGCCAGGCCCTCTTCGTGAAACCACGTGAATGCAAACCTGTTGCAAAAGCTCATGGATGC
TGAGGTTGTGCTGTTGATTAAGGCTAGGGTTTGGGGTCGGTCGATTCGGTCGTGAAAACT
CGCTTGCAATAAAAACCAACTAGCCTCTGGGTCTCGTTGGGTATCTATCATGGTAAAGTA
TATATTGAGTGGACGTGAGAATATGTGTAAATAAAAAGTTGGATATATATATATTTATCA
AACAAAAAACATTAAAAAACTAAAATGCAAGGAGGTGAAATAAATAGCCGAAAACCGAAA
TGGAAACTAGGTAAATAGGGCGGTCGGCCCCCACGTGAGAGGGGAGGGAACATTCGGTGA
TGTTGAGGGAACATTCAAAGGCAAGCAAGAAATCCGTTTCGGGGCGGCAAGTTTTCTTCG
CAACGGATCTGGCCCTAGGCGGGGCTAGGGGGTGCTAAGTGGGTAGGCGTAGGGTAGGGT
TGGGAGATATCCGTTCCGACAAAAAAAAAAGTAATTTCAGTTTGCACCAACACAAACAAC
AAGCCAACTCTCTGCAAGGCAATAGCCACGGCAATCGACATACATTATTATTATTAGCTT
GCTCACAAACCCCTCCGACCTGCCAGCGTGAACGGCCGACGGGGCGGCAGTCTGCGGCGA
GCGATCACCTCCTCGGCGACGGGGACACACGAATTTAGCACAGCAAAATCACTACGCCAC
CGCAACGGGAGACGGCCTGTTGGAAACAGATTACCACAAAGGGCGTGCGCAGTTTAGGTG
GTTGAACATGCACGAGTAGTCAACATTGACCAAATTATTATTATCTGACAGATTTGTATA
CTTGTGCCTGGCTCGAGGTAGCATCATTGATTGTACTGTACTATTCGCTGTAATGGCTCT
TGATATGTCGAATGCTGGAAGCAGCACAAAATATGAAAGTAAGAAACCATCCTGTTTGAA
CAGGTCTATTGTCCGAGATGAACTACCAGTAGAGGTTGTTCCGGGTTTATTTATCGGTTC
GATTCATTGTGCTTTTAATGAGGCGGCTTTGCGCGGAGCTGGGATCACGCATATTGTAAA
TGCTGCAGGACTACCTCCAACATTTCCTCACCTATTCTCATATTTGACAATTAACATTCG
AGACAAGTAAGTTTTTCGGTCGCATATATGTTTGAGAGAGATTGGTACTAATTTGTTTTG
TTTTTAGGGAAAATGCCAATATTTTATCTTGTATTGCAGCGTCAAACAAATTTATAGGAT
CGGCGGATCATTTATCCAAGACCAAAAATGTCCTTGTGCATTGTTCGTTTGGCCGTTCAA
GGTCCGCTGCTTTGATCGTTGCTTTTCTCATGTCGTTTAAGAATTTGTCGTATTCCTTGG
CTCACAGTATCGTCAAGAAACAAAGACCAGTAATTTCAATCAACCCAGGGTTTGAGCAGC
AACTTCGTGCATACGAATCAGCAAAAAACTGTATCGATATGGCACATCACTTGATTGTTT
GGTCAAATATTGAGGAAAAAACTAACCGGAGGAACACGAAGAACAATAATGCATCTTCAA
CGATTACCGACGGCGACGCAATCATAACTTTGAGAAGACCTGGTTGGAAAAAAGCAGTCA
CCCTACCACCATTTGTTGCTCTAGGCTTGGAGAGTATTCGAAACGATGTATATAGCCTTC
CAGAGAAAGCCATAGATATCGACGAAGAGCACGATGAACGCCAAGAAGTATCGGAGGAGG
AAAAGAGGAGGGATGATAGCAAACCCCCCCACGAGAAGATCTTCCTCCTTGGCAAACGAG
CTGGTAAGCGGAGAAAAAAGAAGGGCGCGATTCAATATTAATTTAAAGAAAAGTTCCAGT
TCCTAACTAGTTAGTTTGTATCGTCCATTTTCCTAGTTCCCATTTCAAGGCTTCCGTACG
GAGCGCTTCCCTTTGATATTCTTCATTGTTGCGTTTTGCATCTAACTGGGAAACAGCCAA
CTAATTGTAACACCAATTAATAAACAATATAAACCGTACTCATGAATAAAACAACTTACC
AACTCCAATAACATTTCATTCTTAAACTCAAGCATACGTCTTTCCCCATTCGCTTGATTA
CATCGTTCACTCAATATACGTTTATCTTGTTCCAATTGCCGCACATATCGCTGCAAACGT
TCTATCTCCGCTTCAAAGTTTCCCACGGTGCTTTTCCCTATACAAATTGGTCAAACTCTA
TGGAAACGTTATCGGTACAAACCAAATACACTCACCTAGCTTCCATGTCCCTTTACCATC
CATTGCAAGCGTATTTCCATCCAACGTCAGCGTGAACTCACTTTCAGGAACTGGCGGCCT
GCTCCCTGTCGACGAAGCACTTCGCGTCGAGCCCCATGACATGCGCCGCTTTAAAAACTT
GGACATCTTGCCTGCTAACCAATCCCTCCGGTGGTAGCCAACCCAACTCTTCCCTTCCGG
GGCACCCGAAGCTATTACCAATACCCCGTCCTCGTTCCGTCAAACAGCCGCCGAGGTCAC
CAACACTTGCACAGTGCTCAATTCGCTCGCTTCCACCAAGTATTTTCGCAGACGCTGTAA
ACCCTTACGGCGGTCTTCGTACACGTTCGGGGTGTCCTAGGGGCACCAATGGAGTGCCAA
TCGAACGTAGAGATGCAAGGATCACCTTGGCCCAATGTGCCTCGATTGCACCAAATGTCA
GGTAACGCTGCAAGTAGTCTTCGTACACGTTCGGGGTGTCCTAGGGTGTGAATGGGGAGG
CAATCGATGTCTCGTGGGATGCAATATCAATGAGAACGTTAACTCAACGGCTCTCTACGA
GGGGAACGCACTCCTCAACGCCCCACTGACACAACCTGCCCTCTTCGCAGCCATATTCCC
GCCCCACAACACGCCCCTATCAGCCCCAACCCACATACCGCTGTATTTTAGACGGAAGTT
TTTCGCATTGCGGGCTTCGAGCTGGAGCCGCATTCTTAAACGGCAGCTTTGCAACGGCGG
GTTGAGAACGGGACGCCAACGGGAGTTCAAGTACCAGAACGGTGTGCTGGCGACGGTAAA
AGCTGGTATTTTGAGGGATTACAGCGCGTTACATTGGCAGGTTTACGGTGGCCATTCAAG
CGAGGGTACTTGGCAAGGATCATGACGATCAGCAATCGGAGGCGAGAGTATAAGTCGGAG
ATTGATAAGCTGAAAGGTCGACTGGAACGGTCCGAGCTGAACCAGGTAAGTTGTGCAATG
GGTTTTGTTGGGTTGGTTGAGTCGTGACATTGTTTGTTTAGACCGCGGAATGGCTCAAAG
CGGAGCACAAGGTAAGTGGGTCTTAGAGTCAACTCATCACAGGCTTCTAACGCAACTTGA
ACTGTAGCGACTGGATAAGGACCTAGAGGACACAGCAACGCGATTCATCTCGTCGCAGGC
ATTGGGACCTGAGAATATGCAAATACGTCAGGAGACATCGAGGAAAAGGACCAGCAATAT
TCTTCGCCTGCTTCGGAAATACCAGGATAGAGTGGAAGTATTGTTTAACCAAGAGGATTA
CACAAGTAAGGGGTCCGTTCCTCTGGCAACTGCAAAACGTATCCTCCTTGATGACCTTGG
TCTGGTTGCAAACTCCCGCGATATTTCTGCGTTTCTCATTCCGTATGTTGACAAGGAAAC
CGGGGCAGTTGATTACGAAATGATACTCAACAAAATTTCGCGGCCACAATCTACCCTGGA
CAATCCAAAACAAACCGGGATCGAGAAAATTAGTGACAAGATCATAGAAGCAATAAAAGA
CGTTGGCTCTCGAGAGTTTAATGCAGAGTTGAAGCGTACCAGCAAAGGAGAGGGTGGGGC
AGTAACGATTCAAACCTTTCGAAAGGCTCTTGACAGGCTCGGGATTGAAGTTAAAGCTCG
CGATTCAGCTTGCCTATTTAACAATATAGACGACCCCAAAAAAGGAGAAATAGAACGACG
GCAGATCATTGAGTTTATATTTGCTAAGCACCCTCTGATGTGGAAAAAATTGCAAAAGAC
CATTGTCCGCGAGTTTGGCGATGGAGGGAAAGAGCTGTTTTTGAGCCACTTCGAAGATGA
TGACTACCAAGGAAACAACAAGGTGCCATTTCAAGACCTTTATCGATCCCTGGATAGTAT
GGGTTTAGATATTAACATCCAACGACAAAGTCTACATAATTTACTTGATGAAACCCTTGG
GATTGTGGAACCGAGCGGTGAGATTAACTATTCCCGTTTCGCCGACTTGGTGTTTTCAGA
TACCATCCACAATAACCCATCCAGTGCTACCATTAAGGAGATATACTCCAAATTTCGAAC
GAGTTTTGGGAGTGACACTAGTGCAATGTTTCGTCGCTTGGATACAAATCGCTCCGGTAA
ACTATGCAAAAGAGAGTTTAAAAGTGGCTTGAAACACCTTGGGATCAATGTGAAACAGCT
CGACAGCTTATTTGATCGGTTTGACTCTGACGGTGATGGATTCGTGTCACATGACGAGTT
CGTTGACTTGTTACTTGCTGGAAAAGAATACAACAACAAGAAAACTTCAACGTCTCCAAC
TATGGGCAATAACAAAGCTCGAAGAAAAATACGCACACTCGCCGCTGAGTTTTTGGAAGA
ACTTCTTGAAGCGGGTTGGACAAAAGCTCGTTTCCTGAAATACGTACAACGATTCGACTC
AAAGTCGCAAGGCTACGTTTCAAAGCATAGGCTTTCCAAAGCACTTACGGACATCAAACT
CAACACAAAACCTTCAGGTCACAAAATTCAAAGCTTTATTGACCATTTTAATACCTCGGG
TACCACCTCCACCATAGACTATGAGCAATTTACCAAATCCTGCTTTAATCGATCGAAACC
CAATGAAAAGGGAGAGGATGAGCTTATGCATGTGCGTGACGAACAGTTGCGACGTGTTCT
TCTTGAAGTCGATTCATGGACACTTCGAAGACTTTTTTTTACTCATGATCTTGATGGAAA
CGGAAAGATTTCATGTGCTCAATTTGCGAATGTGTTAGAAACAGCAAATGTAAAGGCACC
GAGGAAGCAAATCAACCAACTAACACATCGACTTGCAAAGATTTTGGGCAATGAGGGAAG
TATCGAATATGGAAGCTTGATGAAATTCTTAACGTCCATCGCGAATGACAACGGTGCAAG
TATAACATCTTCTTTAGAAGAAGGACGCAAAAGTAATGGGGGGTTGAAGTCAAAGCATGC
CCCAAGGTACACCAAAAACGGCAAAACAAATTTGTTCAAAGAGGTACGAAAGGCCTTGCA
ACTTAAAGCAAGAGAGAATGGTGTCCCAGGTCGCATGCTTCAGAGAAGAATGCAGTCTCT
AGACCGGAGGGAAAAAGGCTTGATTGAGTATTCTGAGTTTTATCGCATACTTGATGCGTC
CCTCAAACTAGCACCTAGCTGGAGCGCCCATAGACTTTTTGAAGCGTTGCACAAGTACAT
TGTTCCTAGCAAAGACTCCTACTTTGAAAGTGAAGGGTCGGTCTACTACAAGCGAGCAAT
TGTTGCCATATTTGAGACACCAGATGGAAGTGTCTCTCCAAGACGCTCGCGAATCAACTG
GAAAAGGTTGTGGCACACAGTCGTGAAACAAGGCTTTACTAGGAAAACTGCGATTCTACG
CATGTTTGAGATATTGGACAGTCGTGAAACAGGATCGCTTTCACGAGCAAACTTTTTTAA
GGCAGCAAAAAGTATTGGGATTGAAGATGAGGTGATGCTCAAGGTCTTGGTGAAACGCTT
TTCCGCTCGGTACAATATTGTTGAGTATAAGGATTTTGTGGAGTGCTTAGTCGAAAACGG
GGAGAACTCAGGAAGTGACTCTGCGAAGTCCGCAAACTCGGATAGCAACAATTCAATACT
AGATGAGAGTGAAAGTGGCGAGTTTAGTGACAGAAATGGCCCACTGGCGCGATCTTTTGA
CTTTACACGTCGAAAAACAGCGAAAGTGAAGGAGCTGCGTCAGATCGTACGTTCTGCATG
TGGTGGGTACACAAACTTACTCTCGTTGGTAGATGCGGACACTCTACTGGAAGAGGACGA
TATATCGCTTAAACGTTTCCCAGTCGGGAAGTTTCTAAAAGTCATGAAGCGTATAGTTGA
CGACAGAGAAGTTTTAGACTTTGCAGTCGGTAAATTCTCAGTAGATGCGAAAACGGTAGA
CTTGACTGCCTTTGCGCGATTTTGTTTCCCCAAACAGCGGGAGTTTGGTCGTGCGCATGA
CGACCTAGACGATGTAAGGAAGGAGAACTCGCATCTAAAGCAAGAACTGGGGGCATTTGA
TGCCGGTTTTTTCGAAGAAGTAGAAAACTTGAAGCACAGCTACTCGGCGGCAGTCGAACG
AAACAAAGAGCTAGAGTCCTATGTTTGGGAACATTGTGCTGAGACTGGGATTGCACCACC
AATTGATCCGAAACTGCACAAAGAGATTACATCAACCTCAACGGGTCGCGTAGAGCGTGC
TTTAAGTTCCACGTTGGCAAAAACTATTCGGAAAACCAAGGCACAGCCTATCCAACAAGA
TCAAAGTGTACACTTAGGTGACCGTTTGCGGAATGTACTTTGTGATCCTGGGATCTTTAA
GCGCCTCGCTCGGGCATTTCAAGCGGAGAAAGCTGGTGAGGGAGAAGACGACAGTGATGA
TTCAACGTTTGTTCTCTCTGCAAGATCATTTGCGGCCGTGTTAGAAATGCATCTTGAAAG
TCTTGGTTCTGATGACGTTGAGGCCTTAACAAAAAAGTTTGACAAAGACGGCGATGGCCA
AGTTCGATATCTTGAATTTCTGGACACAATCACCCATTTACTGCCACCAGGAGAGCAGGC
CAAGGCTCAGCACATGAGCCCTAAAATAAGCGAAAAGGATTGTTCCCCAGTCCGGAGCAG
GAGGAAACCATCCTCTAAAGCAGTTTTTACTTCTAGTGATGATAGCGACGACTCCTTTAA
TGTTCGTCGCCGAAAACGTAACCACACACGAAGGCAAAGGCGAAGTGGCAAGAAAACCTT
TACTCACATTTTCGAAGATTCCGAAGATGAGTTGTCAACTAGCACCTTCGCTACCGACAG
CAGTAGTGACTCATCTTTATCATCTTCAGAATATACCGGTGTGCGTCGTCGGGGAAGGAA
CCGTAGCCAGAAAAAGAGTAAACGGCGACAAAAAGCGAAAGATGCACTACAGACTAAGCT
TTCCTCTGTGAAACAAAAGCTTCGTAGTTTCATCGCACGTGTCTCAACTGGCGAACATGA
TTCCGGTAAGCACGATCTCTACCGAGCATTTCGGACCATAGACAAAGACAATAATGGGAT
TGTTGATAGGGCTGAATATCAAAACCTCCTGTGGATGTGCGGTGTTCATGACATTCTTAC
TAGGGAGGAGAAGCAAATTTTGCTTGAGGAACTTGATCCTCGTGCGTCGGGCTCAATCGA
TTACAAAACTTTTGTCAGAATGTTTGAGGTGTTGCATCACGATACTGGCAACAAAGGAAT
TGTTGAGGATCGACTTAGGAAGGAATTACAGTATTCAATGGGCATTGGTGGACAGGACGA
TGGGTCCAGTGAGGATGAGGCTACCGCAGAGATCGCCTTTGACAATTATGACTCACTGGG
CCGTGGTTCACTAAGTCGGAAAGAGTTCCATCGCGTTGTAAAAGATCACGCCCCGGTTCC
ACTCACTTTATCAGAAAAAGATGAACTTCTGGATAAACTTGACACCGACGGAGACGGACG
GGTCTCATACAATGAGATGAAGGCATTTGTTAATGCTGGACAGACGTCCCCACTAAAGGG
TGAGTCACGAAAACGTGCGGAGCTCGGAATTATTGAAAACAGACTTAAAACGCTCATACT
CAAGCTGGCAACAAATTCCGACGGGCGTATGGATTTGAAAAAGGCATTTGCGGCGTTTGA
TATCAACGAAAATGGCGTGGTGTCAACACGAGAACTTAAAAAGGTTTTGAGCCGATTTGG
ATTTCACATTACCTCAATTGAAGAGAAACGTTTGCACAAGCTATTTGACCCAAAACATAG
TGGGGTAATCGATTACCCGTCATTTCTCAGGTTTTACGAACGTGAGAGCTTCAGTGGTGA
AGCGTTTCCCAAAAACGAAAAATCTGACTCGGACGAGAAGAAGAAGGACAAGACATCAGT
GACTTTGGAGAAAGAGTTGCGAAAGAAACTCAAGCGGTTGCAGGTGGGTCCATCACTCCG
TAGACAGTTCGGTCGTTTTGATAGAAATGGAACTGGTGACTTGAATCGACAAGAATTCAA
GGCGATGCTTAAATCGCTAGGATTTGACGCTTTGACAAAAAGACAATTCGAATGGTTACA
CAAGCGGCTGGACACGAATGGTACGGGTTCCGTTTCGTTTTCTGAATTCCAGGCTTTTGT
CGAGGCAAGAGGTGACGACCCTGCAGATGGGGCTGGCCCAAAAGAAACTCCTCTAATCCG
AATATTGCTTCGAAAATTGCTCCACACCCACGTTAATTTATACGACGCATTCAGGGAAGC
TGACATAGACGAAACGAGGATGCTAAAGCAAATCGAGTTTGAAGATGTTTTGGTCAAGAC
TGGGGCAAAACTTGATCAAACTGAGCTTGATGCGCTGTTTGAGGTTTTAGAACGAGACGG
GTCGATTTTTTATCCTGAATTTTTGCTCATGTTTCTGGATAGAGACGTTGTTCGGCGACA
ACATGGCAAGAGGAATCCAAGCGAACCCTCCCTTGCAAAAGCTCTTCAAAAGTTTGCTAC
GAAGGGGAAACGGACGATGGGACGGAACGAGATAAAGCGCGCTATACGACAATGTGGCGT
GCTTGTACCAGAATGGCAATTGGACGCTGCGATGGACGTGTGTATAAACTTGGAAGGGTC
AAATAGCGATTACATGAACACTCGTGTTGATGTTTCGAAGTATGCAGAAGTTTTAACCAG
CGAGGCAGGAGCTACGAATACGTCTTCCAAGCGAAAAGTTGTTTTCACTGGTACAATAAC
ATCTCTGATACTGGTCATTCGCTCTGCATTGATAAGTTGGGAGTTTTCCAAACACAAGAG
TAGGTTTGAAGAACAAAAGTTGGATAGCTCTGATTTCGACTCTGAAATAGCTGTTGTTGA
CTACAGTTGGCTAGGCGGGAAACGATCAATAAACCCACAAGACTTGGGTCTGGCACTTCG
CAAACAGTTTCACATCCAATTGGGGGAGTCTGATATTGCTATTCTGTTCAATATTATGGA
CGATTCTGGAGATGGGATGCTACAACCAGAGGAAATCAACGCGATGCTACTTTCAAATGA
TACTCTACGGCTTGCAATTGAGATCGATAGTCAAACCGACAAAGAAGCCTGTCGTACTGG
GGCCGAACTGGAAAACCTGCTTTGCCAATATGTCAAACAAAAATGTAATGGGGACCAGGA
TGCAACTGAAGCGTTTCGATTCTTAGACCGTGCAATTTGCGGTAGGGTGTCCATTAAAGA
CCTCACAGAAACCTTACAAGAACTTGGTCTAGAGCCGACAAACGCCTGGGAGACACAGTG
TCTCGTACATAGAATGTGCAGGGAGCGAGTCGATGTCTTTGCCCGTGTTGCAGGTGCACA
AGATGGTGGGTTTAATTTTACTGATATATCTCGTTGGCTTTTTCCTGCAACGAAGACGCT
TCAAGATGCACATGAGACGGTCCGGCGGGCTATTCGCGACTCGGCCCGAATTGGCGGGGG
AGCCCAGGATTTGAAACGTATCTTCCGCCGACTTGACACTGACAACAAGGGTTCACTGTC
GCGTGGTGATCTGCGCAAGGCGTTCAGAGTGTTGTGCCCCGACCTAGACCCTCACGAATT
GTCGGCAGTTGTCAATAAAATCGACGCGAGCGGCGGGCGAATCTCCTTCTCCGAGTTTGC
CAACTACTTCTAAAACTTGAAATATTCTTTCTTTAGAGTACCGGGACAATATTACTCTGT
TGTTCAACGGTTGAAACCAGCGTCAACAGTCTTGTTAGGTTTATGTATAAATCGAAACAT
CAACACACAGCCGAGGTAGATTGCTTGTGTAAGTGAACTGCGCGTAATTGCGCGTCATCA
GTAGTTGGTAGTTGCTGGTTAAGATCGGAGTTGGGAGGTATCATTCTGTATCGCTCACGA
GATGGTCACCAAGTCAGTTCGCGCGGACGATGCCACGCACTACATGGTGCTTGGGGCGAA
AGAGTTCGAGGCGGGTCGGCTTGATGTGCGTCCGATCGCCTGCGTTGGGATCATGTACTT
TGGCAAGCCGGTGGATTTCGACCGAGTCAAGGGGGACATTCTCGAGAAGAATGTGCGGAA
GATTAGCAGGGCAAGGTCGGTGCCTGTGATTCGAGGTGGGTGGACGTATTTTGACCAACT
GCCCATGGAGGAGCTGGACTTGGAGTATCACTTTGCGCATATTAAAGGGTTTGACACGGA
AGCGGAATGGAAGAAGTTCTTACAGGATTTGTCAGAGACTGGACTGGACTATTCTAAACC
GTGGTGGCGGTATGTTGTGGTTGATAAACTTCCAGATGGTCGCAGTGCGGTAGTGGGAGT
ATGTGAGCACGCACAATGTGATGGTGCTTCCCAAGTGTATTCGATCCTTAGCTTAAGCGA
AAATAAAGCAGAGAACCCTGTATTTCTTGGAAAGAAAGGTGGAAGGAAAGATCCGAACAA
GAAAGGAAGCGGTCGGCCCAAGGGACGACGTTTAAACCCTTATGAAATCGCCGTCGCGTT
TGCGAAAGGTTTGTCCAAGCCTTTTCTTGAGTTGGTATATGTTGATAAGCCCAACAAGTT
AAAGATGCCGCCATATGTATTTCCGAAAAAGTGGAAATTTGCGTCTACCAATGCTGAAAC
AGAAATGGACACCAAGATGTTTACAGATATTAGCATGAGGGTTCCAGGGTGCACGGTCAA
CGATGTCATGCTTGCAGTTTGTTCGCTCTGTGTTGCTAGTTATTTTAAAAAGATCAACGA
TCCGATCTTGAAGAGTGGGGAAATAACAGCAACATTCCCAATAAATACTCGCCCCCGGGG
CGTTGATTACAGAACTGACAAATACTTTGGAAACCACATTTTAATCGGAACTCTCCGGTT
TCCACTTCGAAAGACTAGAGTTGACACACTTTTACATTTTCGAGATGAAGTACGAGAGAT
TTCATACAGCCCTGAAATGCCGATTCGAAGTCTTTTGTTGAAACTTTTACGATTCGTCCC
AAGACCTTTTGTTATAGAAGCTATTGAAAAAGGGACTTCAAATTTCTCAATCATGCTCAG
TAACGTGCTTTTTAGCTTGAACAAACTTCGCATATTTGGCCAAGAGCTAGAAGACGTTGC
CCTGATTTGCGAATCACCACTCGCGCTGTACATAGGTTGCGCAACTTACGCGGAAAAGGT
TAACTGCACGATGGTTGTAGCAGAAGAGACCGGGTGCGACCCGGAAAAAATTCTTCCATT
TTTCAAAGAGGAGCTTATTAGATTACACGGTGAAGTCATGGCACGAGAAGCAGGATACTT
CAAAAAACAGGACAAGGCAGAAGCCGTACCAGTGTTTGTTTTGGTGGCTCTGCTTATGTT
AGGCTGTGCCATCCTGTGGTACTTTTTCTATCCAAGATTCTAAATTAACTCTTCACAATC
TTCGAACTCATCTTTGTCGCTAATTAGGTCTTCATCAACATCTTCGAACGTGTCTCCAAA
CATTCCTTGCCCGTGTTCGAGCGTCAATTTTTCCATTTCTATCTCACTTCTTAAATGGGC
AGCCGCAATCTCAAGCATACGGATGCGCTCGTCCGAGGATTGTTCAACAAAGGCCGCGGA
GTTCTCACTGGGCACAGAGGTAGAGCAAGCATCCACAACTGGGTTTGAGAGGGGTTGATA
CGTACTGCATTCCGTATCTTCAGCAATGACAAAGCATATATCGGCAATCCAACCATCCAT
ATCTTGTTTGGTGAGGGCAGAGAGTTGCCATGTCTCAGCACCTGATGTAATACTAAAACG
AAAAGGAGGGACATCCGAGAGTTCTTGGCTAGGTTTGACCGAAACCAGGGCTGGTAGTAA
CATTGCACCATGCAAACATATTTCTTCTTCAGCGCCCCCCTCGTTTGCGTGGCGTAGTAG
TACTTGCTGCTCATGCAAAAGTGAAAAAGTACACTTTTCCCACATGTTTCGCTTACGTGC
TCGTATATACAGAACGCCATCTCGTGCTAGTACATTTCCTTCGCAAGGACTTAGTTGACC
AGATTGGGTCGATAGATCCACAGCCAAATTATTGGGATTTTGCGCATACAAAAATCGAGA
CGACACGATTTGCTCCACCATAGCATCTACAGATAGCGGTTCCCATTCGGAACACCCTGG
TATCACATTACTTAATTGATGTGTAGTACCCTGCTCAAGCTGGTCCCAGGTTCCTTTGGC
AATCACACAACGAGGGGGATCCAACAAACCATCCTTGCTCGGAGGATCACGCTGCTGCTT
TTTGGCAGCCTTTGCGGTTTTTACGTATACCTGTCGCTCCTTGCGAGACAAGTCTTCCCA
TTTCTTATTCACGCCTCCTGGGTCGACATCATAAAGTTGGGTTTGTTCCACTTGGAAAAG
TCTGAATGCTTCGATGTAAAAAGCCCCATCTCGCTGGTCATCAAGACTCTCTTGTACTGG
AATATGTTTGTGTAAATCCTCCTGAGGTTCCGGCGTCAAGACGAATGCATTCGTGGCTGC
GTTCTTCACGGGTGCTTCCTTCTCGTTGCTCTTATTTTCCGCAATAAACATGTGTGTGTG
TGTGGTCACTGAAAATGCATTACTTCCACTGCTCGTATTTTCCTGTTCAAAGTATGTCTC
GATGGAAGGAACGTATCTTTTTGGCAGGGCATCCATTATTAAAGAATCCAGCATTGACAC
ATAGCGAAAAACAACACGCTCAAGATTTTTGTAGAGGTTTCGACTTTTTTGAGTTTCTGC
TTTTCCTTGTCTATATGTAGCCCACAGCAATTGGATTTCTTCATCCGTGCCCCACGGTTT
TCCATGCTTGAAACACTCGAGCCTGATTCGGGACCCACGGACTGAAATAAACCTTGACAG
CGCAAGATGTTCTGCGTCGGTATCATCTAGCTCGACTTCAATGGCTTCGTTCCATATACA
CTGTCCAGCAACTCGCTTCGGCCCAATTTCATTTCTCAAATTTGTCAATGTAACTAGAAA
TTTCTGCAGTTCCATACAATTGATCCTTTTGGCTCCATTCTTTCGTTTGGGTGGACCAAG
GCACATATCCTTGAACCTTGCAAGCGTTACTCTTCCGCGGTAAAACCCCCAGCCGCCAAA
TGATTCCAGGAGTTTCACACAATCAAGAGCAATATCTGCAAGCATCAAAGACTTTTCCTC
GGTACCAGAGTATCTATGGATAGCAACCACAAGCAACAAAACATCATCAACCGTGATATA
CCCCTTTCCCATGGTATCAATTATAAACCAAACCTTTTCTATCAAGGCAAGTTGTGTTCG
CACATGTTGATTGCCCTCCTTGATATCATCCTTCAAACTCTCAACAATGCATCTATTGCA
CTCGTTGACCACAAGGCCATACATAAAGGTGAGCTGAGTTTCGCTCAGCCTCCTCCGCTT
GAGCTCTGCACAAAAAGCAGCATTCGACACACCAACGTGGTCATCCCTCAACTCCTCTGC
CCGCGACCCAACAATCTCCGTTTTCACCCACGCTCCAAATATCCTTGTGAATTCCTCTGG
CGTAATTTCCTGCTTCATTCGCCACTCCATCGCATCCAAAAGTCCAGCCACGCTCTTCAG
GTCCATGCCAGGGTTGAGCTCGGGAAGGCAAGACGCCCAGAGGCCTTCGCTCAGGCAAAG
CCATCTCGCTGTTGGCAAATCCACCATCGCATTCCTTGCACAAAAGTGCAAACTGACGCC
GAGCGTTCCCGCCACAAACTACTTTACAGCTATGAATACAAACCTTTTCTTGTCCATCTC
CTTGCACAAAAGTGCAAACTCACGCCAAGCGTTCCTCCCACAAACGGTAAACCAAAAACC
TAACCTAAACCTACCCTATTTTACAGCTATTACAAACCTTCTCTTGCCCATCTCCTTGCA
CAA
>QPX_v015_contig_24 avecov_165.63
TTGAAAGAATTGAAAGAAATTCAAACTGACTTAATGGATCGATGACAAAATTCTGAATTC
GGTGCGCACTTGCGCGAGTTTTGCACCCGTGGTTCAAGCAGTTACTTGAAACTCTTTCAT
GAAAAGTTGAGAACGGGGAACTCTTGAAAGTTAGAATGGGATGAACATTGATCCGTAATT
TTACAATTTTGGCAGAGTTTTGGTTAATTTTAACCCCAAGCGGAAAATTTGAAATTCCTA
AAGCTCTACCTCTATAGATGGTGAGCCGGGTGACTAACAACCGGCTTTTACTCTGGAGAT
TTTGACCAACTCTAAAACCATTCCAACAGCTAGCGTGGTTCAAACTCTTGTTCAACTGTT
GATCGGTGTTACAATTTTGGGAAATTGTAACTTCAAGCCGTTTCCTAGGCTCTACCTCCA
CACATGGTCAGCCAGGTGAGTCTCAACCGGCTTTTACTCTGAAGATTTTGGCGGACCAAC
TCTAAAACCGTTCCAACAGCTAGGGTCAAACCTTGTGATCCAACCAATGCTAAGTACTCT
GTACAAACGGTTTCGATTTTTTGCTTGGGCTGTTTACAAGCGCTACACAAGTGAGCTATA
GATACTTGAGTTACACGAGTAGTGAGTTCGGTATGTGGAACAAGCCAATCGATGGAAAGT
TTCAAATGAACGACATGGACAAACCGGTCTAAAGCAAGAGGTACCGTGATTCAGATTCAG
AGCTCAATGCCAGCTTCACTCTGCACCAGGGTTCTCGTGATACGAATGGTTCAAGAACAA
CTCCCCTCTCTAGCTAGAGAGTAGTTAGTACTAAATACTTCCCTAGTCGAATGTTTGTAT
AGTTAAAATATTACAACTCCAGTTAAGTCACCGCTGTGATATCTATCTTCTCAACGACGG
ATACAGAGTTCTCGGAGAGAGATGGACACAAAGCTTTAAGGTTAGGTTTAGGTTTAGGTT
TAGGTTAGGTTAGTACTAGGTTAGAATTAGGTTAGTTGGTCCGTTGTTGGCTGCGTTGTT
GGTGATCGCGGTCGTGAAGGGGCGTGTGCGCCTTGTATTTGGTGCTCTAGGGTTGGCCTA
CATGCGATCGAAAAAGCACATGTAAAAATTTGAATAGTTTTTCCTTGGAATTGGATTTTG
AAAAGGTACACTGAAATTGTTGTTGTTGCTGGGCGTGACGGTGAGTGCGCACCGTGTCTC
AGGTGGTTTTGCGTTGGTTTGTTTGTCAGTGCAAACGAGTCTGTTAAAATTTTGAATTAT
TTCGACTTTGGGACTTGATTTTGAAAAGGTACAAGTGACCTTGTCTCCTGTCTCAGCAAG
GGTTTTTGCGCTTGGGATTTAATTTGTGAGTTGTATCAGTGTGAAGTGGTGTGTGTGTGC
CTTTTGTTGGGTGGTGGTGTGTTGGTATGCATGTAAGCGACAGCATTTAATATTTAATAG
TTTCGTCGTTGGGATTGGATTTGACGATCGAAAGGAGGATGAGCGGTTTGGTCCGCCAGA
GGTCGCGGTCACTGGGGTCAGACCCGACAGATTTTGGATATGGTGGTCGAGAAGGATTTG
ACGCGATTGACCTAAGCCGAATGGTTGAGGTTGTTGAAGAGTATGACTCGTTTGAGGGGC
TGCTTGTGGAGAGTAGTACCAAGTTTTATTCGAAGAAGGAATATATTGCAGGATATCGCG
CAGTTTCGCAATACTTTGCGTATGATCTGAAACCGGGGCACAAGGAGCGTATTTTTGCCG
GGAGTTTGTATTTTTTGCTTAGTGTTCGTTGGATTGACAAGATTATTGAGCGTCTTGGTG
TTTTCAGTCGTTGTGCAGAGCACGTATCGGTAGTGGATGGGCCTGAATGGCGACCTCTTG
CAGATATATTTCTCCCTGTTGACAACTCCGATCTTGTGTCCCGTTGTACGGTGGATCAAA
TATTTTTGCAAGATGGTATTGAGGAGGGTTCGAACTATAAGCTAGTATCTCGTGAGATAT
GGGGTTCGCTCATGAAGTTTTTTGGTGGCGGGCCCGCGATTGGTCGTCGGGCAATCCGTG
TAGGTGGCGATGAATGTGTGGATGTTTTTGGTAAAACGCTGCTCTTTACGTGTACTCTAG
ACCTTGGTCGTTTTAGGAAAGCTAACTTTTGCTCGGGTTTGTCAATTGGTAGTGTAATCG
AAACGATGCGACAACGGTTTGGGGTACAAAGTAGTCAAGTCCGTATGTGGGATTGTCATG
GTGGGGTTCCGCAAAACTATTTTTCAGAACTGGATCTGTCATTGAATGATTTGGAGATTG
GACAAAACCAGTTGATGTTGCTTGAAGTTGCATCCCCTACCGGAGAATGGTCAATTGCTG
CACATAACTCTCCACGAGGGCGGACTAGTTCTGAACATGAACAAGAATACATGATGATTG
GTCAAAAAGGGGCGAACCTGGCAGGATTGGTGGGGTTGTACAACCTTAGGAACACTTGTT
ATTTAAACAGTGCACTACAGTGCCTTAGCAATGTTCCACAGCTACGAGACTATTTCGTCT
CAGGCAAATTTCGCCAAGATATCAACGTAGACAACCCACTCGGGGCACATGGTAGACTTG
CGGTTGCGTTTGGCAACTTGATGCGCCAAATTTGGAATGAAAACCAAACTACAATCTCAC
CACAGTCGTTCAAACAAATACTCGACGAGTTTAATTCTGATTTCATTGGTTATATGCAAC
ACGACTCGCAAGAGGCACTCTCGTGTCTATTGGATGGTTTGCATGAAGATCTAAACCGGG
TTAAGAAGAAGCAACTCACACAACCCGTCGAACCGAATGGACGCCCGAATAGTGTGGTCG
CAAAAGAATCCTTGGATGTGTACAAACTACGCAACGACTCTATCGTCAGCGACCTATGTA
CAGGAATGTTGTTTTCCAAAGTCGTCTGTCCTGCATGTACCAATGTTTCCATTACATTCG
ACCCCTACATGATGCTGCCGCTGCCTGTTGACAACAGCGCAAATAAATCCCAAACGATCA
ATTGCATGTTTGTACCGATGGAACAACCTTTCCGAAAACGCCCCTTGTCTGTTGAGACTC
CCAGAACTGGGCCTGTACTTCATCTCCGCAATGCAGTCGTGAAAGCTACTGGTTTACTAC
CAACATGCTTTTTCCTCGCAGAGGTATCCGGTCACAAAATATTGCGAATTATCAATGACA
ACGCCGATCTTGACAAACTCAGTGACGAAGCTGATGTGTACATATTTGAAAATACGTACG
CACATGTTCATCTGGAAATGTTACATGGTGAGTTTGTTTATTGGCATCGACCCCGGATGG
CAGAAACGAATGGGAAAATTATTGTGCAAGAAAATGATTTAAATTATCATTCAGCTTATG
GAGACGACCCCGTGGATGACACTTTGAAACATGTTCAACTTGTGGACGATGACGAGACTG
GGAATACGATAATATCGATTCAAAAACCTCTGGGTGTATCCACAGTTTCGCATGGTCTCT
GCCCGTTTCAGGTCGGGCAGATCTGGTATGGGTCGTTTGGAGGGGACAATGGAAGGAATA
AACGATCTATTCGATTAGAAATTGTGCATGTACAGTATGCTAATGAGGGATTCCGTGTAT
ATATTATTCTTGACACGCATCACGGTTCAAAGAGGCCTTCTGAATGCGAACAAGAAGCAA
GACTTCTTGTCGGGGTCTACAACTCGAGCAGCTGTGAGTTTTCGACAGGTGGGGGCAAGG
AGGAAACCGATGAAAATTGCGTAAGCCCAACGAGCAACACGACAGCTAGACTATCTTCGA
GTAGGTTTAGCCCGCGAAATGTGAAAAAGGCAATTTTAGCAAACTTTCCATCATCTGTTC
GAAGAAAAAGCTCTGCAACGAAGGAAACAAAATCGGTAGCGCCACCCAAACATGACCCCC
CGCCCTCTAAAAGAAAAGAACTCCAGGTTACACCTCCGCTAATTGAGAAACTTGGGGACG
TAGACCTCGACGTTTGTGGATGGAAAACGGTATACTCGGGACTTGACGATGTGACATGTC
TACGACGTGGTTCCGAGTTCAAATGCAAAGGCTCTGTGGGCCATTTGGGAAAGACTTTTT
ACGGAAAACTCCTTTTTGAAAGCGGACATAGCATCGGTTCAAATGATTTTTATGCAAGGT
TAATCCCAGAGTCCCACATTGAAAAAATGAACAAGGTTGATGAGCAACAAATGGAGAATA
GTGCGGAAAACCCAAACGCTTGGATCGCTGCCCGAAAGATGGCAGTGAGCGGGAAAAAAG
CGATTCGTTGGGTGAATCGTATGCATGGTGGCGACCCCGAAGATTTACAGATATATTACC
AAGCCGAATTCTGTCTGGATCCTGGGATAACCGTTTTAGATGCCGATATTACGGAAGAGC
AGGTTATGGCAAAGTTCACTGAATACTTTACCAACCTTTATAATGATGGGGTCGCGCATT
TCAACGAGATGATTTTGAAGAATCACGAAGAGTCCTTCGCCTCTGCAATCTTCCCTGAGC
TCCCCAAGCAAATTTCAAAGGAGGAGACGATGCGATGTTTTGAGGTCCGACGGGCATCCA
GGAACTATATTATCGATGGGCGCGACCCGTTTTCGGGTGAACAAGTTGACAGATCCTCGG
AACAAGCTTTTTTCCGGGATTTGTCTTCTTTTCATCGTTTGGTGTTTATTTGGGCGCATA
CAGCACCACTCGTTCGTCTCTATGAAGCAATGAATACCAGAATAGCATCCTCCACCTCGT
CCACCCCAAGCCCAAAGAAGAATATGCAAGTATACGATTGCTTTGATTTATTTTGCACCG
AGGAAAAACTCGCAAGCTCAGACAGCTGGTATTGTAGCAAGTGCAAAAAACATAGACAAG
CCACAAAAACGCTCGAAATTTGGTCCCTTCCCCCAGTGCTCATCCTCCATCTGAAGCGGT
TTTCCCAAGAAGCAGACCAATATTTTAGCGACAAACTATCCACCCAAATTGACTTTCCAA
TTGAAGACTTGGACCTTGGTGACTATGTTCTTGATCCACTATCAAAGGAGAATGCACTTT
ACGACTTGTGTGCTGTAACCAACCACTATGGGGGTATTGGGTCTGGACACTACACAGCAT
ACGCCCGCAATGAAGCTGATGGAAAGTGGTACGAGTTTGACGACGACGCAGTCTCTCATG
TTCCCAACGTATCATACGTTTGCGGTAATGCTGCATACGTGCTCTTTTATCTTCGCAAGG
ACTTGCGCCCTACTAACTGGAACAAGTGCTAACTTTAGTTTGTATATATGAACATTTTTT
TCATAAACCATAGCCTTGCCATTTTATTATTCATCTCCAGGCAAAGCTTTATTAGAAACA
CTATACTAAGACTGGTCTTCTCCAATCCAAAATAGGCATACCGCCTGGGCAGCATCCCAA
TATTAACTAGTGCATGGTTTTGGCATTAACTCGACGTTACCTCTAGAGTACGAGTCGAGA
GCGAACGGGAGATAGCCAGATCCCAATAAACCAATACACTACAAATAAACCTCTCTCTAG
CGTAACACTTTTTGTTTTTGCATCCACCCAACCCCAGACCAAAGTACCAAAAACTCCATC
AACGAGCCCATGGTTTTGCCACCAGCTTGACGCTATCTCTCTAGCTAGCTAGAGTACGAA
TCGAGAGCGAACGGGATGCATACATGGCAGACGCCAAACCTAGGCTAGGGTATACTCACT
AGGGTATTTACACTTCTCGCATCCAACCAAACCCAAAGGGCACTCGCTGCAAGCTTTGAG
CGCTCCAAGTTTCCGGAAAACGCTGGATATTTGTCGCATCTGCCCTTCTGCTATTCCCCA
GGTACGTGCGAAAATATTTTTTTCCGGATTGCAATGCAGGCATGGTAATTGCACGCAATC
CTTTGCATAGAAAGTTTTGAAAAACGATCGATAGTTGCGAATTGGCTTTTGTATTTTTTT
TGTACGGTCTGCAATTGTGCACAATCAAACGGCATCTGCTGCAATTTTGGGGCTCTGCGA
AACGTTGAGTTGATCATCTGTGGTATCCAGTGCCTGATACTTGAGCGTTAAAATGCTTTT
GATCTTCTGTATATTCGTGGCTGGCCTGTGCGCGATTGCGCAGGGTTTTGTTTGTGCGCT
GTGGACTGCTGAATGCCGTGTAGAGATCCCCGCGTTCTTGACGGATGAACAGGATGCACA
GACAATCGTTTCCATAGGGGTTTCGATGATCATGGTTGGCGTGGCGACATGTCTTCCGGC
TGGATCAGTGCTCATAAACTCGTTGTGTTGCGGTGGTATCACGAGGGACTCGACTGCCGT
AAATTACTTGTTTGCGGGACATTTTTTGTCGGCGTGGGGAGATCGGATGTGGCAAATGGC
GGTTCCGCTGGTGTTTATGGATACGTTTCAAAATTCGCTGATGCCCATTGCGTTGTATAC
GATGATTGTGTACCTCTCGGTTGTATATTTGATGCCATATTTGGGTGCCTGGATTGACAA
GTCGTCTAGGTTGTACGTTCAGCAGTTGACGTGCGCGGTCGCGAATAGTTGTATCATTCT
CACGTGTGGTGTGTTTTGTTTGCTTGTGCAGTTTGACCCTGAAGAAGGGGTGGAGCCCCA
AAAGCTGAGTGACCCCACGATTTTGACTTGTTTTGTGGCGCTTGTAATATTCGGGTGTGC
GGGTGAGTTGATGAATGGCGCGAATACGGTTTCTGTTGAGAAGGATTGGGTTGTTGTAAT
AGCGGATCGAACTGGAATGCACATTGGGGCGATCAATACGTTGCTTCGAAGGATTGATCT
AACATGCAAAGTATTGTCACCTGCGATATTTGCCCCACTGTACCAGTCGTTTGGTGATAG
TTTCCGCAAGCGCATATACTATGGTGCTATTGTCGCTGCTGGCTGGAACTTGTTGGCGTT
TCCACTGGAACTGTTGTTAACGCGAATCGTTTATTCTTATTTTCAAGTAGATTTGGACTC
GAAAATTCACTCTCACGAAGACGGACTTCGCCACTCGCATCCAATGGGACACATAGAGCA
TTACCATTTGGTGAGGTATACCCATGGGCGTCGGAAAATATACAATGACGTTGTTGTTGG
GCTGGACGAGGAGAGGCGGCTCAAGGAGCGTCACAGTCATGGTCATGGAGATCATGACCA
CACGCATGACGGGGACGAGGAGTTGGACCATGACCATGATCTGGATTACATTGGATACAA
GAAGACGGAGGCACAATCGGCCGGAATCATCCGGTCGTTTGTACTTGGCTTTCAAGTATA
TCGTAAAGAGTTTGTATTCCTGGCGAGCCTTGCGTATACAATGTTGTATATGACAGTTAT
GGATAATGGGGCACTTATGACGTCTTATCTCGAATGGTCCAAGGTGGAACCTTTCTACTT
TGGTGTTGGTCGGGGGCTGGGCGCTGGGTTTGGCCTACTGGGTACTTTTGCTTTTCCTTG
GATGCAAAGCAAGAATGGCGGCTGTATTGGTAAAACCGGGCTCCTCTCGATATGGCTGTT
CTGGTTTTCGCTTCTCCCAGTTCCTATTCTCTACGTATACTCGGCCACTGGCCTCGACGC
AGGTCACGGCCCCCAGTATGCGTTGATTATTTGTGTTGCCTGTTCGCGGGCTTGGCTTTG
GGCGTTTGATCTGGCAATTACCGAACTGTGCCAGGATTATGTTGCCGAGGAGCACCGGGG
TCTATTTAGCAGTGTGCAGACATCATCCTATCAGTTCTTTTACATCCTGATTCAGATTAT
TGGAATTGTCTCTCCTGACCCGGCAAACTTTGAGTTGTTGGTCATTCTGTCGATTTTTAT
TGTATTTTTTGCAGCCGTCGTGTACACGATTTGGTACTACAATATCTATAACGCTCGTCA
TGGGCTAACGCAAATCCTCCCAACATCACCACCGTCGTCATTTGGAACATTCTAACCAGC
AAACTAATTGAATATAGAACATTATGAATTGTTTTACAAGTACTGCGAGATCATTCCCCA
AATCTGCAGTGCAAATAGGATCATGATGGAGAAATGGAACATCATGGTGTTGGTAGGTGT
CAATTCTCTCTGGTTCTTGGAGTGTTTGAGCGTGTCTGATAGCTGTTCAACAGTAGCAGT
CAAGTCCTCGATATTCTTTTGCTGATCTCCAACCTTTGCAGTCAAGGAGGCAATCGCACC
AACGGTCTCGTCAAGCTGTGCGCGAAGAATTTTTACAGAGTCCTTTGAGCTCTTGTACTT
GAAAGAGCTTCTCTTTGATCGGTTTGTGTTGAGAACAGTAGTACCAGTAGCTTGCTGGGC
GCTGCTTCGGGGCGAGAGTTCGTCCGAGCTACTCATAGATGATTCCCCCTTGAGCTTCTT
GATCATAAGATGGAAGCGACGCGAGGTCGACTTCATCAACGTACGCTTTTTCTTCTCACG
AACCGATGGTGTTTCAGGAACCCCTAGAATATCCTCCTCCGAAGTCGTAGACTTTGCCTC
CACATCGTCATCCATTTGCCCTTCAAAGGACACGACCTTGGGTCTCTGTTCTTGGTCATA
TAACGGTTGGACAATTTCATCCCGGGATGGGTAAGTCTCATGGTTTCCACCGTATGCCTT
TTCTAGTTGGTCCGCATCAATCACCTCGAGAATGGGGGCACGGTCCTTTTTCAAAATGTG
GATCTTCATCTTGGTCCGCTCGTCAAGTAGGGGGCTGACGATGTTCCACACAGCAGAAAA
CATCATTGGGGCATTCACAACAAAAATTCTTCCCAAACGTTCCGGGTAAAAGTCTTGCAA
AATGCTAATAAGCAACCTTGTAATTGGAAGGGAAAAGTTCTTAAACGACCACCCCTTCAT
GTCAATAATACCCGTAAAATCTTCACGTCCATTTTCCGCCGCTAAGCGCAAAAGCGCATC
CATATAGTATACATCATACAAGACAAGCTCTTGGTCGCTACCTACTCTGCTCGGGTAGAA
CAAACCAGGAACAACATACGCAACTGGCCGTCCCGCCTTGTCGCGCCCCCCCGTCTTACA
CACACCATCGTCACTAAACTGGAGCATAGATGGGAAATCAGATATCCGAAACGTATGACC
CTGAAACTGCTCGCGCCATTTCGCTTCTTCTGTGATCATATGCATACTCTTGTCAACCTT
AAACTTCCTCGCCCTACAGTACCTCAACAACATCTTGTCTTCATTATACTGGTCAAGCCC
GGCCTCCAACACCCTCTTCCTCAGCTCCTCCAAAGCCGCTTCCTCCTTGTCCGTCAGGTG
CCCGAGCGTCCCCCAGTCCTCCGGGTTCATTTTGGCCTTCTTGGCCACCGCATGCTTATC
GCCAGCCGCCACTTGAACATCGCCGTCCCCCATTGTCACAAAGCACCGGCTTTCAATATT
ATTTGGCGCACTAGAGTTTAAATTCCTTGGCGATTCTTTTTTGCGTTTGCTGAGGCTCCA
CTTTTTTGTTTTCACATTGTTCGTGCGCAAATTTACCACCTTAACGAAATTGCAAAAACC
CACCCTACATAACTACCCCCCACCTGTTACAAATTTCAAAAAAAAATCAAAATCAACACA
GAAACGTGCTCTGGGAGAACACGGCTACTGCCCTCTATACCACGAGGGACGTCAACGCGG
GGGTCGTCTGGCGTGTGTTCGGCAGGGTTGGCGATTGGAATGGTTGTTCAAGTTTTATTA
CATGAGATGGGTTGGTCAGGGTTTAGGAGACGTTTAGACAGATTTCTGAACAATTTTAAG
CTCGCTGCGATGGTTGAAATTGCTTTATGGGAATTTATTGGGGTACGTGAATGGTTCTTA
CATGAGATGGGTTGGTCATGGTTTAGTAGACGTTTAGACAGGTTTCTAAAGACTTTTAAG
CTCGGTGTGATGGTTGAAATTGCTTTATGGTAATCAATTAGAGTACGTGAACTTGCGCCG
ACCAGCACAATGGGTTCTAAGGTTGTGTGCGGTCGCTTTCAAGCTTTGATTGACCCGGGA
CAGTTTCATCGCCGAGCATATTCGTTGTGGCTTGATTACGTCTTCCATTCAACCATCCAT
TCAACGACCGCGCCACGGACCATTCAAGCTAAACAGCCACTAGTTACTCGTGGTTGCATT
TAGCGCTGCTTGTGCTGGCTGCCCAACTAGTTGCAAGTGTGACTGGCGTTGTGACCGTTG
TGACTTTGGGGCACGGGTTTTCGCAAACCATCCTTTTAAGGTGGATATATGATAGGTAAA
ACAACCTCGCTGAAAGAGGGCCTAGTAAATCCAACTAATCCATTCCTAACAAGACTCGCT
TAATTCAGCCTGAGTCCGTAGTTGAAACAGAATCATTCTGGCACCATATACAAAAAAGGG
ACTCCTAAAAACTGGCCTGGATTGCAACAACGTCATATGGACGCCTTGCTATGCTTGTAG
GTTAGTAGCAAAGGTATCGTGGTAATCGTGGCCCGTGGTAAGAACTTTACTACTTAGGAG
TTGTCGTGACCATATTAGAATACGCATCTTGTGCGTTGGATACGTTTGACAAAATATGTA
GGCGCAAACTCTCGCAAAAAAATCTAAACCATACAGGCGCGCGTCGGTGGCGTTGGTGCT
TTGGAGATTGCCTAGACTGGTCACAGTTCGCCTATGGTAGGCTTTACGAGGGCGAATGAG
TATCGGTTTTCAGGTTACCGAAACAGACTTTGGCGGAAGGTAATGGCTTACAGTTTTTTT
TG
>QPX_v015_contig_25 avecov_89.96
CAACGAGTGAACCATCAATGCCCCCGAGTAGGGCACCGACTACTCAAATGCCCACGGAGA
AGCCAACACATCCGAGCAAGATGCCAACTACTACAAAGTCAACAGAGCCTCCAAGTTTGC
TACCAACAACTGCAAAACCGTCAACCGGAGCACCAACAAATTCCCCTATAAGGCAAGTTC
GTGATGGTGGTGGTGGTGGTGGTGGTGGGGCTACCCAACCACCGTCAGAGACGCCAAGGT
GGGAGCAATGCAGTACGATCATTTCTCTAAACCGAAGTTCACTTTCAGTTGTTCCTGAAA
CCCAGAATGCAGACGGTTTGTGGTGTCACAAATTGGGTGAAGGTCTTCGAATTAGCATGG
GTTTTGATCGATATCCATCGCTAAGCGATATTAAAGTCGTTGCACTCGTGAACTTTGACG
ACTATGTGAAGAAGCGGGCACCCTGTACTCTTGATAAGCAGTCCAAGCAGGTTTCGTGCA
CTGTCGCGAGTGAAGGACGTCGTGCGCTTGTTGGGGTTGAATTTATTGACGAAACGCACG
AGTGTTTTATTACAGAAGCGGCTCTTCGAACAAACATGGCTCCATCCCCAGAAAGTGAAT
GCCAAAACCCCAAGGTTGACGGGCGGTGTTTTGTTTCCGATCCAGGTTCTTCAAAACTAA
CTTTGGGTTTTGGCGGGCGACTGTTCCGGAATGCCAAGGCTGAAGCTGCGAGAAACGATC
ATTTTCAATGCCTGGTCAAGAATCAAGCTGGTGACGTATTGGCGACCAAAGCTATTAAGC
TTGGCAACGGGTCGTTTGAATGTGTCAATAACTTGGTGCTTAAAGGTCCAGTGCAGGCTA
CAATAGTGACAGAGAACAGAAGTCAGGTTGTATTCGACTATTACTTCATGGATCCATGTG
ATAACACAGTTGTGACAGGTGCGTCCCACTCAATAACAACATCAAAGAAAATGGAGAATA
AGTGGTTCATTGCAGGGCTTTCCCTGGGTGGTGTGTTGTTGTGTACTTGTGGGTTCTGCT
CCGCTTGTTCTTCCTCTCGAAGAAGGAAGAGACAATACAGCAGTGAAACATCAAGCACTA
TTGGCCACTACCACGGCGATCCTCAATATAATCAATCATCTACCAACCGACCGCGGATGT
TCATTCGAAGAATGAGCCAAAGAATATTCCGGAATCATACAGATGATACCAACCAAAATG
CAGACCTTTCAATGTTCGACCCACAAGACTTTCATGACTCTGTATATAGCACGTCAGATG
TAAGGCATGCGGAGAGGACGGAGTGGACACAGAACCCTTATAACAATAATAATGGTCAGC
CTCATTATCAGTAGAATAAAATACAAGTAAACTATTTGGGTTGTTTATACTTTTGACACG
CTTCAACGTGCCCGTCTGGGTCTACAGAGTTCCTCAACCCCAGCAAGGTAGCTGACATAG
CCTCTGTAGCACCAATCAGAGGACGAATCACAGCTATAGGCACTCCGCGCAACACAGATT
TCACAGCCGCAGTAGGGCCGGTGTGTTGGAGCTCGTTATACGGTAGTGCGACCAATACAT
ACGCAGCTCGTTTAACTTCACGGGTAAAACTATCCGCACCCCGTTCAAGCCCTTCATGGA
TGTCCTTTGGTTGTGAGATTAAAGCATTCCGTGCGGAAGACTCTGTACTCTCAGTGCCCA
ACGACATACCGGAGGCAGTTGGTCTTTGTTGAAGCCCAGAAGAAGACAACGGGTACAACT
GTTGTTGTTGCCTCATCTCTGTCCCAGATGGAAGGGGTGACAGGACATCACGTGCGTGCT
CTAGCAACGTCTGTGCAGTCATTGCAGCTTTCGAAAAGGTGCCGAGCGCTTGAATGGCAA
CCGTACGGACAAACGATGCAGTTCCTCGTCGAACACCGTGTACAATTCTGCCATCCTTTT
GGTATTGATCTAATGGTATCATTACAAGATCCGTTAGCCCTGAACCAAGAGAAGCCATGG
TGTTGATTGGTGGGAACGAGACGCCTGCTAGACATTTATGCCGCTGCCTGGCAATATCAG
TGCTCCATGATTGTTGGATCCTATGTGTAAGCTCATTCCAGCATCGTATGTCTCGTAGCT
CTATTCTTCTCAAAGCGACTTCGAGGCCTTCATACGCAAACAAGTTCACTAAAGCAAGAC
GGTCACCATCAACCAACCCGCTAAGATCAACCCGTTTTGGTCTGTAATCAACACGGATCT
TACAGGATCGAATATCGACAGAATGGAAGTTCCATTGTGAATGTTCTACAATGACAATAT
CGTCATCATCCGTTTCTGGCTCTTCATCTACAACACCCTTCCCCTCAGGTTCCGTTGGTA
TCGACAGGAACTCCAAAAGAAATTCCAGGGCATCCTGATCGATGTTTGCTTTCAATGGCA
ACAACGCTGCACGGACAAGATATTTACAAGGGAGTCGACCGTTTTCAACCCGGTCAAATG
CAAGTCGCACCATGGACGATCCAGTAATCCGAGGATGTTGCCTTTCAGACACCCATTCGC
ATATCATTTGGTTAATTTCTGATGATTGGATGTGATCAGTGACCCAAAAATCCCGCACCG
CAATTGCAGCGCTCTGGATAATTTCATTCTCCTCAAGCGGTCCAGAAGCTGTGTCAGCGC
AATCAACAAGGGCACTAGCATGCGAGAGAATGATCTCAATACTTTTGTCATTTTGCCGTC
TAGCACCCTTGTGCCTAGTCCGGCGAGGTGGTCCTCTAGATTCCGGTGATTTCTGTTTTG
AATGACGGGATGAAAACGCCGGTTCTGATTTCTGTGGGTCTTGCGAGATGGAAGTTCCCT
GCTGCTCTAAGGCAACAGCAGTAACGTTCCAATCACACCCACCAAACAGATACCATTGAA
GCGTAAGGTCCCGTAAAACGAAGCGTGAATGCCCCCGACGTTTTCGGAAAGAATGCCTGT
CGCTGTCATCCATCCTTGCTGCCAATGCTTCTGGCGGAGGCACGTGAGATCCCGGTCCAG
CTTCGTAAGGGATACCCATGTAATGAGGGTAGATCCTTACATCACTTTGCGAAAACCATC
TTGCTGTTGGTTCCGAGGAGGGCTCTGTGCTAACGTTGTTCTTGGGACTAGCCACAACAA
TTTCCTGGATACTATCAACTGCAGGGAACTCTTTCCTACACAACGAGTCGAATTCGCGTC
TTGCCCGTGCACATTCGTCCCTTGAGCGCAAGCTGTCCTCTCGGACCTGCATTTCACCAA
TATCCTCGTCAGCTGTCGTTTCAGTGTCACTATCATATTTGCTTTGACCCGCCTGAGCAG
AATAGTTTAGTTCTTCAAGCTCGATCTCTTCAGTATCTTCATCGCCCCATATTAGAAGAC
CAGGCTTAAGAGTTTCTTCCCCAGCATCTTCGTTCCCAGCATCTATAGTGCCAAAACCTG
GATATTGTCGAAGGTCAACCAGCTCGGCTTTGGGGGATGGTTGTAAATTGTCATCAATGT
TGAACCACGTGCCCGAGGCTTCCCCCTTTTCATACTTGCCCAGACTTTCAACATTTGCAT
GAGTGTCTTCTTCAACAGCGTAAAAGCCATCCTCAACACAAACGCCATGCGCATCATCAA
GCATACCATGTGCTTGATGCCTTGATCGTAACTGTGGACCAGAAAGTTGGTCGTCGGGTA
TTACACTATCTAAATAAGAAGCGCGTAATTGTGAGGCACTCTTTTGGTCATCCGGGGTAT
TGCACATGTCCTCGAAATCTTTTTCCATTTGTTTGCGAAGTTCCGATGCAGTCTTTGTAT
CATCAGGTGCGTCAACATCTGGTACAAGACTCGCTTCGTCATCGCTGCTTGTGCAAGATG
CGGCCGACGAGCATTTCGAATCGTTTGAATTCACTATACTGCGTTGTGGGTCAGTATTTT
GGTCAACTTGTAGGCTGGTGTCTTCTTCTTCTTGACTCGCTGGTGGGCTAGAACATACCT
CGTCATCAGGTTGTTTATCGGGTATCATCGTATTCATGTGTGCACCCGTTCGCATCTCGT
TAATCGTCGGTTTGGGTGTTTCACGTGTATCTCCTGGATTCGTAGCAGCTTGTGAAGATA
ATTCTGCAGCCATCGTTGCACAAATGTCAGCCAACGTTCCTAAAGAGTCCATACAGGTAT
ACAGCGCAAGGTTGGGCACTGATACCTCGAAGTCATACATCGGTGCCTCCAATTGGCATT
CACTAGATTCGTCAGCATCAAATCGAACTCTAATGAATAGCTCTAGAATGTTTAGAGATG
CAGTTTTTGCGTAAAGCATGCATCCTGCATAGTCATCGAGAGAAGAGTACACTGTCCATT
GTTCCCTTGAAGATGTTTCCATGCTTGTGCACATGTGATCCCGTATTGAGTATTCGGGTG
GGTCATTGGTTATATACAGAGAAATATCTCTCGCAGTTAAATGGTACGACTGGTCTGTCA
CAGCTGGTGTAGCTATATTGGAAGACATCCGGAGTAAACCCACGGCAAGAAACAAGCCGG
ATCGCTCCAACGTGCTCTCGTCGAGACACACTGGACGATATTCAACCAGGCAATCAAAAA
ACTCAACGGTGAATTCGGTGTACACAACATTGCGCGTGTTATCTTTGTCCACACTTTTTG
TGGGGGTGACTGTATCATCGCAAAGAAGGATTGCCCCTGGAGGGGGGCTTGAGCCAAGGA
ATTGGACTAGATCAAAAAACCAGGTTGATCGCGGATCGTACCTGAGAGTCATATTCTCAA
CACACATGCTCATAACCGTCGTATCAAGATCAGTACTAGCCATACTGTCAATATAGAGCT
GGACCAGAGGTGGCGAATTGATATTTCTTCCCCACTTGGTACTGTAAAAAACTGGGCGAG
GGATTTGAGTGGGTGGATCATTTTGTATGCTAAGCTCACAGAGTGTCACATCCAGCGATT
CGATCAATGTTTTTGCGTCTACAAGTGATATCTGCAATCCATAATAATCAAACAGATACT
CTGTGTCTTCTTTGTCAATAATCTCAACTCGACCTTCGTTACTTTCCATTTGAAAGAAAA
AGGTCGCAGCCTTGCGCGGGCTAACAACCCCGGCAATTTGCTCGTCCTCGCCCAGGTCTG
GGATCACTCCAACTTTGTCTAGTGTCCAAAAGGATGGAACCTCAGCAAAATCTCCATCAG
GACTATTCGGGGTTGTTTGATCTTCAGCCAATTTTTGTTGTGCAGGTCGTGTGAATGATG
GAATTGTCCCAACAATGAGCTGAAGCATCGCATTCATACTGTGATACTGGACGCGGTCCA
GTTTCATAGTGGCTGACGGACAACATAGACGCACAGAGGAATCGGCAGTTGCAAATCCAT
GAGTTAATACAGTTTCCAAAATTGTGTGAACTGGTGGCTCGCGATCTTTCTCGAGACCGT
GGTCCCCTGCTGGATCACTACTGTCTTGACATTCTCGTTGATGCACACGGTTCTTAAATG
CGCGACGACATTGTTTGGCAATTCTTAAAGAGTCTCTCAACACCTTTTCGATCTGAGAAG
GTAACCCAATTGGCTTTCGAAAACACATTGAAAGTCGAGGCAACACAACTTCGCGAGCGG
ACGCGTTAGCACTTGCACCAATCGTTAAAGCCCACAGCTGGTTTTCAGCAAGTCCCCATT
TTAGTATACCTTGAGAGACGGGCGCAATACAAGCTCGAGCATACTCAAAATCAACCACCG
TACTCCATACGAATTTTCTCAGGTTTTCAACATTCGCATAAAACTCACCGCCATGAGGGG
AAAACGAGCTGGAGTGATGCTGCCCAGTTTTTGCATCTACATTAGTCATATCCAACAAGA
GCGCCTCCCTTTTCCACCAACTTTTGTCTTGAAAACTACGTGGGACTCGAATAACCACAA
TTGCTTTAGACGACAGAACATCAATTTTAAAGTCATCAGCTTGATCTTTGGAAATCGTAC
CCTTCCTTGGGGTTGGATCATTTTTGTCGTCTTCTGGGAGGTAGTTAACCATACGTTCGG
CCATGGCATTGTCCCAACTGATTAAAAGAGGGGCCAACTCAACGACTAAAGACTCTTTGC
GGACAAAATTCATACAACATGCTTGGGAAGAAGTACTTTCCATTTCCATAACAACATGTA
TAAGACCTGTACTATCATTTTGTGGGATGGGTGATTCATTTAAAATTTCCACAGCACAAA
AGTGGCCCATGGAGAATGACGCAACCGCGTTGATCGCAACTTGCGCACGAAATGCAGTTC
CCATCATTCTAATGACAAGACGATCGCCACATTGCTGAAGCGATTCACTAGGGAGTGCTT
CAAACATATCATATAAGTTCAAGGTCATATCACGTTCTGGTATGCGTAACCAATTGTACA
AGTGTACACTCATTGGGTCCACCTGTTTCCAGCCATCTTGTTCGACATCGTTGTCATTTG
CCAAGTCATTGTTTGCGTACACAAGTTCAAATTGTGAACGTAGAATTTCGATTTGAATTT
TCGTCTGTTGCTTGACACCCGAGGGAAAAGATTCCTTAATATGTACACTCCCGGCATTTG
CATCATTTACATTGTCATTGTCCGAGGACAGGCCATCATCTGCATCGAAAAAATCTGAAT
CCCCCTCGTCAGAACCCCCCCGGGCCGATTGAACTTCTTCGGGTTCCTCTTCGCCATATG
CCGTGTCAGCGTAGCTTTCAGCAATACTCGCATCTCCGCCAAATTGAGATAGAATACCCA
GGATAAATTGATATGTCCTGGGGTACAATCGTACGTGGTACCAAGGTATCGTCAAACGAA
CATTTGTGCAGGCATCCTGCACAAATGTGAGCATCGCGTTTGACCGGGCACTGATTTGTG
CAAATTGCTCTCTTATACCTGTCATCGTCTCAAGGCTAATAACAATTTCACTTAAATCGA
TAGACTTGTATCGCACCCCGGCACCAACAGGGTTTTCAGTTGTATCAGAAAATGATATTG
ACGGCACTTTAACAACAATTTTCCCACCATCAGCTTGGTCAGACACAACATAGACTACCA
TATTTATGGCACAAACCTGGATACTCGCAGCGTATTCCTCAATCCACCCCCCCAGCGTCT
CAAGTCCATCCTGAGCAGCTTGGCTAAGATCTTCCTCATTCGCTGCGCGATCAATCTCAC
CAGCAGACAATTCATCACCACTATCACTTAGAGGTGCCATTTCATTATATGTTTCTTCTT
GTACCATTATATCGCCGGCTTGGGGTTCTCCGGCCGGTTCCAGCTCGATCTCTATACCAT
CAATTTCCACATACAAACCATCTTTATCCCCACCAAAGGCCTCAACAAGTACATGTTTGA
CAACAATTCTCTTAATTACAAAAGGCAAACCATTGAGCAGGTACCCAAAATCCTTGTGCA
CCGCCTCCGTATCAATCTCCACATCGGACAATTCCGCGCGGCCAGAAGTGATCGAGACAC
AAAACTGCTCAAACTTTATATCCTTGTGGAGGTACCTCCCAAGGCTCGATTTGAGTGCAT
ACTTGAGAATCCTCTTGAAGGGCGTCTCAAGCACCCGCCTGAACGGCGCAAGCACCCGCT
GCAGCATCCCGAGATTGGTCCTCAGAACAAACCAGGCAACCAACGGCAGCCATGTACACC
GCGCATCCACCGACACACCTAAACCAGGACAAATACTATTTTGCTTGCCGCTTTGCGACC
ACTTTATACGCAACCGTTCTTCACAAATAAATTTCCCCAAACCCTCCTTCTTACAAACAA
CCTCAAACTCC
>QPX_v015_contig_26 avecov_93.71
ACCAACAACCCAACTCCAAATTGCATTTTGCATGTACAAGAGCGAGCCACCTTGTTGTTT
GTTGTGAATACGAATACGTGATCGATATTAAGGGTTCAAGCTCTAATCAGTTTGATCTGA
GTGTTTGGTAAACATTGCAGGCTTTTGATTGGTCTGCGGAGGCGTCGCGACGACAACGTA
AAACGGGCCAGAAAGTATCCGTAGGGTGAAATAGGGGTGTTTGGGGGCTACAGGGGGGCT
GTTTAGTGAACTCCTGGCTATCATGGGTGGGGAACAAGATGAACGTAAAATGTATTATCG
AAAGACTCGCAAGGGAAAGGTGTTCAATGTTGTCCGAGAGCGGTATTTAAGGGATGATGT
TGGGCTTGGTACGCTTGTTGGTCAAGCTATGATTCGGGATGAAGCTCAATTGGCTGGGGT
TTTGGGTGAGGAACACATGCTTGAAAGCGGTGTTCGTGAAATACTCGTACTGGATACGAA
TGTAGTACTCAAGCAAATCGATGTACTTGAAAAGGATGATTGTGCTCCGTTTCATAATGT
TGTTCTTTGTGATACTGTTTTGGGTGAAGTGAAGAAGATAAACCTGGGGATATATAACCG
AGTGTTGTTGTTGTTGAGAGATGATAAGCGGTGTTTTATTGCGTTCCCAAATGAAAACCA
CAGGGATACATGGAGTGTACAGCGCAAAGGGGAAAGCCCAAATGATTATAATGATAGGCT
TATCCGTGATGTGACTAAATGGTATCGGAACCAAGTTGAACCCGCTGGGATAGCTAAAGT
AAAGCTTTTGACGAACGATAGAAAGTGCAAAGAGCTTGCCATAAAGGAAGGTTTATCTGC
TGAGACAATTCATGCATTTGTTGACTCTATCTCGTCGAAGTACCCAGAACTTAGTGATCT
TTTGGCACAGCCAACGGAGGATTATGACCAACGCGAGCAAGCTGCGGGAAGCCGTGTGGC
CAAATTTGCAGCACACTTGTCTGAGCCAGAGATTACTAGAAGACTTCAAGCGGGTACAGT
TACTCAAGGTACCTTTCGTGTGAGTCCTTACAACCGCAAGGAAGGATCCATCATGGTATA
CAGCAGGGATGGCACTGGGAAAAAAATTCTTATCCGGGGTTTTGCGTCAATGAACCGTGC
AATGGAAGGTGATCGTGTTGCGGTGTCCCTTGTGAGCAGGAAAGAAGCAAATCTCGCTGC
GAAAGTAACTAGTGGAGAGGCAGATGATAATGAGGTGCCGGAGGCTACTGATGGGTTGCT
TGATGTTGAAGCTGTTGATCCAGAGAGTGCAACATTGGTCGGTACGAAAGCACCAACAGT
AGTAGACACACCAAGTGGTTATGGTGTTGTTGTTGGAATAATTAAACGTGCTTGGCGAGA
GTATTGTGCGTCTGTAGATGAGTTGGATGCAACGCGTGAAGTGCAGTCAGAGAACGTGTT
GGTTGTTCCAGTTGACCAAAAGATCCCAAAGATTCGAATTCGTACTCGACAGCTTGATGC
CATCAAGGACAAGCGCATTTTGGTCAGTATAGATAGCTGGGATCGTTACTCGAATTTCCC
TGATGGTCATTTTATTCGCACACTAGGTGTGATTGGTGACAGGGAAACCGAGACAGCTGT
GCTACTGCATGAACACGATATCCCAACGCGGGCATTTTCGAAAAAGGTCATGAAGTGTCT
CCCAAGGGAAGGTGCCGACTGGACAGTGACGGAAGAGAACTCTAAAGGGCGGGTTGACCT
ACGACATCTACCTATTTGCAGTATTGACCCTCCCGGTTGCAAAGACATTGACGACGCTTT
GCATTTTCGAATGCTAGAGAATGGTAACATTGAAGTTGGCGTTCATATTGCTGATGTAAC
GCACTTTGTTCGTGCTGGGACACCTATTGATCAAGAAGCCGCGAACCGTGGTACGTCTAC
ATACTTGGTGGAAAGACGCCTTGATATGCTGCCTGGTCTGCTAACTACGGATATATGTTC
CCTGCGAGGGGAGGTTGAAAGATTTGCGTTTTCGGTAATTTGGGAGTTCACACCACCAGT
TATGGATGAATCTCGCGACCGTGCAGGGGTTGGCTCGAAAAAGCAAAAAACCGATGGGAG
CAAAATGAGCGACGGTGAAAATAATGACGGCCGTGGGCTGAGACAAGTCAACGTTCGCTT
TTGTAAGAGCATCATTAAATCAAAGGCGGCGATGTCGTATGGTGAGGCTCAAGTATTCCT
AGATGACCCGACCGCCATGGGCGAGTTACCAAATAGTGTTCGCATGTTGAACAAAGTTGC
CAAAGTATTGCGCCAACGACGAATTGACGCAGGTGCTCTGACGCTAGCCTCACCGGAGGT
AAGGTTCAAGCTTGATAACGATTCACATGACCCGACAGATGTAGAGATGTACCAGCACAA
AGAAACGAATGCGTTAGTTGAGGAATTTATGCTTCTAGCGAATATCACTGTGGCGAAACG
AATCGTTGAACGGTTTCCCCGCTGCTCAATGCTTCGACGACATCCTAAACCAGACAAAGA
GATGTTTCAAGAACTTTTGAAGGCCACGCGTATTGCCGGTGTTGAGCTTCAAGTTGATAC
TTCGAAGGAATTGGCTGATTCTTTGGATCTCGCAACGAAGCCTGGGGTGCCTTTTTTCAA
CAAACTGATCCGTATTTTGACGACCCGATGCATGATGCAAGCGGTGTACTTCACTTCTGG
AGAATACAGCCCATCAGAGTATGGACATTACGGACTTGCGTCATCAATATATACTCATTT
TACATCGCCAATTCGTCGATATGCAGATGTTATTGTTCATCGTCTTCTCGCTGCTGCTGA
AGGCATTGACCCATTACCTGAGTCGTATGAGGGGAAAGAGGGAATGAAGGAGTTGTCAGA
TAACTTAAATCGACGACATCATATGGCACAGCTCGCAGGCCGCGCTTCTATTGCGCTCCA
TACGGTTGTATTTTTTAGAAACAGAACTACAGATACTATCGCAATGGTTTCTAGAGTGCG
AGGGCGTGGTGTGGTAGTTGTTATCCCAGAATATGGAATTGAGGGCAAGATTAACTTTAC
GAAAACGGATGAGCAAGCTCAAATAGAGTTCGATTACGATGAAGACGAAATGAGTTTGGT
TCACAAAGAAACAAAGCTCAAAGTGTCGATTTTCGACCAAGTTAAGGTGAGATTGTTTGT
GGAAACGAGGACTGGGTATAGACAAAATTTGGTTGTATCGCTTTTGGACCCTCCTATTCC
CATGGTATCTGCTTCGATAAGCGGTAACAAGCCAGAAAAGGAACCAACAATAGTAGAAAA
TGGGAAGGCCGAGCCAGAAAAGAAGAAGAAACGAAAACGTTCGTCACGAAAGAAGTAAAT
GATATACTATGTTGATGTACACGCCAGTGTTTGAGCCTCGTCTTCAAGCCCAACAACATA
CAAAAGAACCGCAAAATAGTGGCATATAGCTCCCGCCAACACAAATATGTGCCAAATTGT
ATGCCCAATGGGATGATGTGTCTTTTCCAAGATGAAGAAGGTGACCCCACCAGAGTAACA
CAACCCACCACACATCAATAAATGCATAGCATCCTCTGATAGAATAACTGATATTTCATC
CCAAGCAACTGTAAGCATCCAGCCCATTGAGAGGTATAAAACCAGTTCAATCGGCATCAT
AAAAGGTATTGGAAACCGTTTATTCACAAAGCATAGCAATACGCCAAATGCTGCGAGGAC
CCATTCTGCAATAGCAACCATATTTGCATATGGATGACCATGTAAAGATATTAAACAAAA
CGGCATGTAAGACCCTGCAATAAGAAAGTAAATTGCACAGTGGTCAAGTATGACCAAGAC
CGAAGTCAATGTGCGGCTCAAGAACGCAGAATGGAGAAGCGTGGAACAGGTGAATAGTGT
AATGAGACTCCAACCATATATAGCACAGGCCCAGTACGTCCGGCGTGTCTGTCCTGGAGC
TGATGCATGCGTCAGTAATACCCACGTTGCAGCTATTGCGAAAATAATTCCAATTCCATG
TGTAACCGCATTCAAAACCTCCTCGAACACGTTGTTTCCAAACGCAATTATCTCAAACTC
CCTCCCCGATTTTTTATGGCTTTGCTTCATCGCCTTGCGGAGTGCTTCAACTTGGGCGAA
CCCAAGAAGGTTATTTGTTAAGTCGAGCGAAACCAAGGTAGAGTTGGTGCGCAACGCCGC
TTCAAAGTGTCCGTCCGCAAGGGCTTCATGGACACCTGGGTTGAACGATATATTTAAAGT
CTCCAATGATGATGTCTTCTTCACACCTTTAACAATCTCAAGGCCTCCAAACATGCTAAG
GCCCAAGTTGGAAACATCCACATGCTTCAAATTCTTGCATTTTCCCATCAATATCCCTAG
AACCCTCGCGTTGGCATCGGCAATATTCGCACCATGCGTCGTCCGTTTAATCCTAATCCT
TTCAAGCTTGGCTGCTGCGCGGTCATCCTTCTCGAGCGTTTGCAACAACGGTGCAAGCGA
GAATGCGCTCGAGCATTTCACATACTCCCATCCCGTCTGTAAACTAATCACGACACTGGG
ATCCGCCTTGCATGCGAGCACACGACACTGTTCAATATATGCCTCAGCTTGACCAATCAT
TGCTCTGCCACACGTTGAAAGCAATTACCAACTTGGCTGTTTACCCCTGGCCGATTATAA
ACGCCAGTTCATCATATTACATATACCCCTGTGATGTTTTAAACGTTCATACATACATAA
TATTGAATATTAATGGCCTAAGGACACCTTGAGATCAGTGATGTCGCTCGATTTCAAGTC
GATTGGTAAATCTCAAGGAATATTTTACCAACTAATCACGATCGGGCGATTCGTGGACGT
ACACGAGGTGGGATCGTATTCACCCAAACCAGTGGCAGCGACAATTGAAAACCTGATTGG
CCAAAGTGCGGCTAGGTTAGAGGATCGATTTTGTTTTTGAGGTGGTAGGGTAAATAGCAT
GGTAAGAATGGTTGCGATTATAGATTTGTTCTTGGGGTGATAG
>QPX_v015_contig_27 avecov_88.76
ATTCACCAACTGAATCACCAACAAAGAAGCCAACAAGCTCACCAACACCTCTGCCGACCA
CTAGAGCACCAACTGTACCAACTGTAGCACCTACGCTTCCTGGACCTCCAACTGGTAGCA
ATATTACCTGTACAGTATACGGAGACCCTCACTGCAAACCATTCCACATTGTTGGCACAA
GCAGCGATGAGTTCCCACTTGTAGAAAAGGCTAGTGGCGGCCCAATTTCTATGTACTCGA
TGGGACTGCAAAAGTTTAGCGTTGACTTGAACTTGGTTTCAAAGTTGAACAACTCGTCTT
GGGTAACGTTTACTGATTCGATTGTTATCAAGTACGGGGAAAGCATCGTGACCGTTGGGT
ATGACCACCAGTCTCCAAACCATGAGTTTGACTGCAAACCACTCAGCCAAGGCGTTCTTG
CAGCAAGTGCTCAGGCACAGGGTGCAATCCTTCCATATTCTTTCGCCGCTGTTGGTGACC
AGCCAGCACAAGAGCTCACGGTAACCTTGAGCTGCCCACGTAGCGAAGGCGGTGATATCG
AGGGTATGACCGCTACGATTGAGAAACGTCTTGATGGTGTAAGCAACCCAGTTGAATTTG
AGAAGAACACCAATGATGGAGCTTGTGCAAAGGGATACCAAGTGTAAATAAATTGACAAC
TAAAATTTCGGACTATAATATAATGTTTTCTTTAGGCTTCCAAATGTTCTGTTCTACGAA
AGAGGCTGTCTACAACGTTGCTCATACTGGCAACAACGTTCAAGGATGCATCATAGGTGT
CATCACGCGCAGGTTCATCAAATACAACCAACTCGCCTGTCCCTTGATCTAGAATACCAA
GGAACTTTTTATCTAGAATCATTTGTGAGAGTTTGGTTTCAACCATTGGAAGGGGCAGGT
CTATGAGTTTGGCAACCTGGGCAATCTCAACACGTGAGTAGGGCTCAATGATTCTAATTA
GGTTTTGTTCAAGCAAATTGCCCTGCAAATCCTTGAGATGTCGCGCTACCAAGCTGTCGT
TTACTATTTGCTCTTTGTATTTCTCCTTGATTGAATCGAACTCGTGCAACGACCGGTCCT
TGTATGCCTTTGCCACTGCTCGCATAGACTCAATCTCGGGGCCTGTAAACGAAATTGCGT
TCTTCCCATTGAGAATTGTAGGAACTTCGTCACCTTGACTGTTCATTATCTTTGACAACA
ACATGTACTTTAGGCAATCCTTTGCTCGAGGATCATGCAAAGGAACAAAGCCCTCGAATG
CCTCAAAGAAGTAGGAATAGGCCGTACGAAAGTCCTTTTCATCAGCATTCAATATACCAC
CTTGCATGTCAATTTCCGCCTGTAACAACGGACCCACATAAATCGAGTTTGAAACGGAGC
GAGCGGCCGTCAAAGAAGATTTTGCCTTGGGGAGGTTGAGCAAGGCGTGATGAACACGAC
TCTCGATCAAAAATATCTCAACCAACAACTGCTTGTCATCAAGCTTTTTCACCTCACTCT
GAAGCTCTGCCAACAACTTTAGACCCTGCTGGAACTTGCCACAACTCAAGTACAAATTTG
CCAACCTCGTCTGAATTCTCTGGCGCAAAAATGCCCGCCTCTCCGTTATACACCATTCAA
TATACTCATTACAAAGAGCCATGTACGCGTCAGTAGTATTCGGAATCTTGGCCATACTAT
CGATAACCGTCCGCACAATCTTGGCAGTCTTGGCCTTTGGCAATTTACCAAACAAAGGCC
GCGTATCCTTCAACAGCTGTACCAGGCTATCCTTGTCCTCCAGACGCGAATAGAGATCAC
ACAAATTATACAACGACCACTCCTGAAATCGACTAAGCCCTTCCGCGCCACCATGATCCT
CACTCAGGATATCGCGGAAACCAGCAATGGCCTTCTTGGCATCCACATCCTGAAGAGCAA
CCACGCCTTCATAACGCTCACGTAGAACATCCTCACTGTCTTCCATACTTGACAACTAGA
AAATTTGCAAGATCCAATCTTCCCCAAGGTTCCCCAAATAATCGGATTATTGACGCAAAA
AGAAAGAACCAACCTCAACCTACCAACCTATCCGCTTCTTTCTGACTGAAAAACGAAAAC
TAGCAACATCCAATCTTCCCAAATAATTGGATTATTGACGCCTTCTCACTGGCAAACGAA
AATTTAGCAACATCCAGTCTTCCCCAAGGTTCCCCAAATAATTGGATCATTGACGCAAAA
GAAAACCCTTGTTCATCTAACTTAGAAGCCAACCCACTCACTAACCCATTCACCAACTGA
ATCACACCAGACTCAGGCATGAGGGTTCAA
>QPX_v015_contig_28 avecov_196.77
AATCACGTGGAAATTCAAGAATATTATACTTTTTTGAAGCGGCTTAGCAACATACCTTAT
TCTGTTCTTCCAACTCAAGCTCCCATTTCTCTACAAGTTGCGAAACTTTTTGATCTGAGC
ACATGCTTACGCTAACATTCGTACAGTGTGAAAAGACAACGCCAACATGAAACGTTTCAT
CATCATCACTTACTCTTGGCCACACCACATACTAGATAAATCTGTCATTTCACGTCGCAA
AGATTCCTTTTTTAATGGATTGGTCAAGGCCATTTGGAACGGATATGGAGCAATATGCTT
ACTTTGTTGGAGAATATTTTGTGAAACCGAAGACTCGCAGCCCTCGTTGTAGTCTTGTAC
AAGTCGATTCATCAACCCACGAGCCGGGCGACCAGAAAAAACGCTGGTTATGCACGTGTC
CGTATCTTTGGCCGTCAGTAGTCAGTGTTTATACAATGGACTAACTTCAGATTCTTGGCA
TGTTACAATCGCTGTCCCAATTTGAGCTGCAGTTGCACCTAGGCACAATGCAGCAGCAAT
GCCCTGGCCGTCTTTGTATATAAGTTTAGTCAATGAGTCGAATCTGAGCAGAGCATTCGT
CTGATACTTACCCATAATTCCACCTGCCGCGACAACAGGTTTGGAGACATTTCGAACTAT
TTGTGGAACCAAACTAAAAGTCCCAATCAGTGTAGAATCTTCCAAAAATGACCCTCGGTG
CCCTCCGGCGTCAGCCCCCTGTGCAATAATTGCATCCACCCCTGATTCCTCTAGAGCTAT
CGCCTCGGCAACAGATGTTGCCGTACCAAGGACAATCGTCCCATTTTTTTGAAGTTGTCG
AATCCGTTCACTTTCCACGACTCCGAAACAAAATGAAAAGAACTCCACCTTCTCATTTAG
TACAACCTCGAATTGTTCATCAAAAGACCCAAGTATTTTCTCGTCGTCAGTAACTATAGG
AGGATCCAAGCCAAGTTCTCGGTAGAATGGTGCCAAGCAATGCTTCGCATTACTCTTTCG
TGTTTCCGAAACTTCTTTCCTTTGGACATTTTCTTCATCAATCACAAACAAATTCACCCC
GAATGGCCTTGATGTTAGTTGCCTAATCTTGCCTATATCCTCCTGGAGTAATTGCGCAGA
ACGGAATGAGGCGCCATGAAACCCAACAATTCCACTTTCACTTGCAGCTGCAACAAGACG
CGGGGTCGATACTCCCGCCATTGGTGCCTGCAAGACGGGCAACCGTAGTCCCTTGCATAG
ACTTGCACATTTCCAGACCTTGGC
>QPX_v015_contig_29 avecov_177.30
AAAACAAAAATAAAAATAAAAAAAAATTTGTTTGAAACAAAAACAAAACAAATTTGTTTG
AAACAAAAACAAAACAACTACTTTTTTAATTAAATAATTATCTAGTAGCCATCACCATGA
AGGTACTACTGATCGCGATTCTCGTTGTGGAACTCCAAGTGGCAAGCGGGCTGAGAGCTT
TGGGTTCATCCTGTTCAAGTCCATATCCGTACAGTCAACCTGGGTGTAATGCGGTGAACG
ATACACTGAGTGAGATCGATAAACTCAAGGGACTTGCGGGGTTTGATGACTCATGGCTTG
ACGATGCCCTGTCGCCAATGATTGGCGCGATTGTGAAAAGTGTGATCCCACCAAAGTTGT
GTTTTGGTAAATTCAAAGGAAAAGACCTTTTGAACCCGAGCGGATCAGATGCTGCGTTGG
GAGATGACAAGTGCTCAATGATCCCAGTGAACCCAGATAGCGAATATACAGTGCTTTCGT
TAACTCTCCCCAAAATGTTGATGAGCACTGTTTGTGGGGACTTGGATCCGACGGTACAGG
TGAGCATGTGCATGGTATTATCCACTTGTGAGTCCCACCTACCTACGGTGGCATTTGCTG
GAAACAATGGGTTACTCAGTTGCATTCTTGGCAACCCCACCATGGCGGCGGCAACCGCTG
GGATAAGTAAAGTGTTGGCAGAGAGTGTCAAGTTGACTGTTGATTCTTTCGTGTATGGTC
TTTCAGCAACTGCCGATCTCGAACGTACAATGACTTTGTATAATGGTCAGGACCAAGTAG
AGGTAATCGCGAGGGCAAACTTTGCTCAAACGATGGGTTTGACCATCGGTTCCGCGAGCG
TCAAGCTGCCAGACTACATTCAGATCACGAGTGTTGGATACCATCTATTGAGCGTCGTCG
GCGACCCCGTTGGTTTGGTTGAAAAGCTTGCAAGCAACTACACGGACATTTCAAACACGG
TTGATGCGGTTACGGATGGGTTTAGCGCTGCATATACTGGCCAGCTCGACTTTACGTTCC
AGCTCAGCAAGCTCTCGAAGGGTATGTTGCCGGATATCAAGATGAAACTCGCCGAGGGCT
CGACGTTTGCGACGGCGGTGCCCAGCAGTCAGACGGGCATTGACAAAGGCGTGTATCTGT
TTGCGGAAGCGAAAGACTTTGTCGGGGCGGCCGTGGAAGCAATGCTCCAGAGTCTGCTTC
CAATGCTGGGGCAAGCTATTGACAAGTTGTTTGGAGAGGGCGCTGCCGACCAACTCTTGA
AGCATCTTCAACCAAAAGCCGCGGCAAAGGCCCAACTAGGCATGACGGTGAACGAGGAGG
TCGCTGGGTTCTTCCTCTCAATCCCTGTCGAGATGGCTTTAAAGGCGCTTCCACCGTTCA
GCTTGTTGCCCCCGCCACCTTCGGGGTGGGCGGGCGACTTGAAGCTCCATTGCAAAGCCC
AATACTCGAACGACAAGTTTTCTTGCAGCGTTGACTATATCAAGCCCAAGTTCTTCTCCA
TCCTCTTGAAGAAGGGCAAGTGGATCATCCGGGAAGCGAAAGAGTTCTTTGACGAGACCG
GTGATATCATTGCCGCGGTTGCCGAGGATATAGCCCAAGACATAAAGGACTGTGCGATCG
GTTTCTTTGCCAACCAAGGAGATAAATGCAACGTGTTCTCCAAGAAGAACATTCAAAAGA
CCGCGCAAGAGATCGTAAAGGCTGGTGAAGCGCTCGATGACACGTTGAAAGAATGGGCCA
ACAAAGCTCAGCATTGGTGTGGCACAGAAATGGTAAAAGACGCTATCAAGTGTGGCACCG
AGGTTGTCGAAGATGCTGTGAGCTGTGGTACGCGCGCAGTCACAGACTATACTATATGTG
GATACAAATACGTAAAAAATGGGATCAAGTGTGCCTGGGACTACGTGTGGGGCAAAAAGG
GGTGCAAGGTTCCGAATACCTGCCACGTTCCGAACCAGTGTAAAATCGCTTTGGAATGCG
AGGTGCCAAAGCTCTGCTAAATTGTATATAGTATGTATATTTATTTTTACTCATCAGGGC
GAAACGCCTTGTACTTTTGAAGCAACCCATCCAGCAAGTCTAAAAGTAAAAGTTCCCGGA
AAGCCGGTATATTCACGTGCTGAACATCATCTTTCCTGTGCCCGTCTCTACGTGCAACGT
AGTCAATATTCAGAGCGGCAAACATGCACGAATCAAAACCGTTCCCTTCGAGATTTGAAA
ACCCCATTTCAACCGTGTATTTATCAAGGTCACCAAAATTTCCTGGTGTATCACCCAGGA
AATTTTCTAGTAGACGAAAGAGCCGCCGGACGGTATATTCTACATGATATGTGCTATGTC
CAAAACTAGAGTACACTCGCGCCTTCTTGTTGGCACTGTCAACTTCAAGTGCAAGCCATT
GTACTCGAACTGCTTTAAGTTTGAAGGGGACGTATATCTCTGTCTTTGAGGACAAGTCTA
TACCATCAAGATATTTTATCTGATTGTCGACCGCGTCCATAACTTGTGACGGGAGCACGA
CAATATGATCATCGAAAGCCTTGGCATAGTGTTGCACCATTAGATTCACCAAGCTGTCTG
AGAACATTGTTTTCTTTTCCATCAACTCAAAGGTGCTCTTCCTAAACTCGATACCGCCAA
TTGTTGCAATCAGATCATCGGCTTTCAGTCGCTTAAGATACATTGCAAGGTCCCCTATCT
CGCTTTTCGCAACAGTTTCGTTGTACTCGTTGAAATGTGTGAGTTTTAAGTCAGTCAAAG
CAGCCGTGATAGGTTCCACCTCAATGGTTGGATTCCCTGGTCGCAAACGCACCTTATATT
CTTGTCGAAGTGGCCTTGTGGGCTTTTTGAAAAACCTCGCGGGGAGTTTTTGAACGGCAA
TCGACCGATTGGCCGGTGGATCTAGGCCACAGGGCTGCCCGTTTGTAGACCGAGTAATGC
TTTTCTGGTGATGTGTCTTTGGTCGAAGACACCACACACATAAAATACTCCTGTCAAGCA
AACACTCGACTTTCAGAGATGGTGTTTCAACGTCGTCACGCTGGTTTGCAGATATTTCTG
TCGAGACACGTTTCCATCCGGTTAATGACGTGCTCTTCGGGGTGGGATAGGGGATCTCAG
AGCTCAATTTCAGTATGGCGTTGCGAATATGGGACGCTTTTTTGTAAGAAAATATGGTTG
CATTTGCGGGATTGCCTTCTACGAGTTTGAGAACCTCCTTGTTGAAGTTTGTGGTAACGT
TTTCAACCTCTTCAATGTTGTTTGGATCGACCTGTAGCAACCTTTGCTTTTTGCCCAAAA
CCATGGTGTAAAGCAGAGATATTTCGGTATCATTCTCGAAATCTAATTCCACGATCAGTA
AATTTTGCCTTATAAACGCTTTTGACGTTGGTCGAATGGAAGGTGCAACACCGACAATCC
TGCCATGGCGTTTTTGAACAAAGGCATCATAGCAAATATTCGGGGTTGTCTTTGAATACA
CTTCGTAACCAAGTAATGGGTTGAGTAAAACTGTTCCGTCATCTTTGATGTTGAATACAA
TTAGCCGGCAGCGATTTTCTAGAAAATGAGCCAAAAGCTTGCCCAACAACCGTGGCCAAT
ACTGCAAGTCAATTTCTTGTGATTCTGAGCTTTCCATGGGGTCCGGTAACACAAATTCAT
CCAAATAATGAAGGCGGGATCTAATATTCATGACAAGAGTATAAAATTCGGTCTCATATG
TAGTCAACCAATACTGTGGGCCTTGCTTTTCGACACCGTCTAGACAATTACCGGCAAGTG
CAAAACCAACGTCTAGGAAAAGAGTGGAGATGTCCATTTTCAAAACGTAGTCACAGACAA
TGTGCACCAGAAAGCAACAGATCCGTTCCAAAGACCTTCCACACCGATTGACAGGTTGAA
TTTCACCCATTGACACTGTGGGGGGTGGTGATGGTTCTTCCTCAGGTATTTCCATTTCAT
CCCTCTCCGCGGCAGCTGTCTCGGGGAGAGGAATTCTCTTGTTACGAGCAATAACATCAC
AAAAGTTTCTCACGAGTGAAGGGGTAAACAAGAAGATGTTGTGGTCATTTTTGTTAAAAT
CGGACCCAATTGACTCAAGTTGTTGATCCTTCTGCTTTGTCGATAAAATTTCAATCTCAT
AGTCTGCCTTTGCACGTGCATTGTCATTTTCAATTTTGGCATACTGTTGCGACGTTTGGC
AAAGATCGTACCAAAAGTTCTCGATGCTAGAAGTGTCGTGCGCTGTAGATGCTTCCATAA
GCAACGTTCTTGCAATCGTAATCCTCCTCTCTAACGGCTCAATAAAGTCATGTATGAAGT
TTTTCCCAGATGCCCTGGAACTCAATATCCCTCGTACTTCATCTGTCAGCTTTTTCTTGA
GGGCCAGCATTTCAACAAGATATTGTCTAGGAGACACCTGCTTGTACTTTGCAGAGTCAA
GTGAAGCCCAGGAGAACACCAAATCGGGGTTTGGTAAAGTAGAACTCATAATCTTGTCAT
AGCTGGTTTTCAGCTTTGTGGTCCTCTTCTTCGCTGACGCACCCGGGATAATCACAGATA
ACACCCGAAGACGTTCAAACTCTGTCAATTTTTCCTGCAACTCTAGTGGTAACAATTCTC
TTGACACATGGCCTTTGGTTTGCAAATATTCCTCTTCCGTCAACCCCCCACGAATATCAT
TCCCGAAATCATCATTCTTGAGATTTTCCAAACGCGCGACATTGTACTTGACACGCATTG
CCTCAACCTCCTCTTCGTAAAATCGATTCAACATTGCAGCTGTCTTCTCAGCACCAAGAT
CCGAAAAAGATTTGAAAATAAACTCGGACAGTTGCCATGTCAAAAGTGCCTCACCAACCC
AAACAACGCCAAGTTCCGCACGTACGTACGTTGGGTAAACATCTAACAGGGCCTTGTCCA
AATTGGAAAACAAGCCGTTGCAATGGGCACACCTCAGCCTCCTATACACAATCATCAAAT
CATTTTTCATGTCCAAAACTCGTTTCTGAGTCGCACTCGCGGTCCACTCGTCAGAATTCA
TGCACTCCTTTTGACAGTAGGGACACCTGAGACGTTGCAAACCCTTGAAGATCTGCTCAG
GCTCCCATATAATCACTTGCCTCAAAAAATAGTCCTCTACATTTACATTCATGCTCCCCG
GCTTGACCATCGGCACCGGCCTCGGGAACCGCCACACCCGCTCATTGAGAAAATCCTTTT
CATTCTTCGCAAACCTTGCCTTGCAATGAGAAACAAACTTGATCTGCCGCTTGGACCACC
TCACCCCCACCGGCCGACCGGCCCGCTTGACGCTCTTACCTGCGCTCGACGAGGTCGTGC
CAGAAGCGCACACTTGCACAGCGTTTGCTGACGACATGCCCTCTCACCATCTCCGGCACC
AAGATCAGCAACCCAAGATGCCTTTGCGAGAACTCACATCAAGCAACGCTACTCCCCTGG
ACAACAACCAGTCGCCCTCGCCCCAATACAATACTCCACCTCAAACCAACTTGACTCTAC
AATAACAACCTACAATACTCAACAAACACTCCATACCTGTCTACCTCCATACCACACCCA
TCACTTGCTCATCCGCATTCACTCACCCAAACATACATCACCCACACATACATCACCGAG
ATTCA
>QPX_v015_contig_30 avecov_91.15
CTAGTACTAGTTGTTGTTGTTGCTGTTGTTGGGTTCCAAGTGTTTGCTCGGTGTGATGTT
TATGATCGTCTAGGGTTGTTTTCTTTGAGGCATGTTGGTGTTGGGTGGTTGGGTTGGGTC
GCTGTGATAGATCGCGCACGAGGTTGAGAGGGCACACATCGCACCGGGTGGACGGGTTGG
ATGTATGGAAGCGTGACCGTTGGGTAAAAGGATTATGGGTGACCGGCAGAAAAAATCGCC
TTGCAGATCTACGAATGCGGTTTCGTGGGGTAGATCACCACGAACTGGGCAGAGACATGT
TAGCCGGTGTCAAGGTGTGGAGGCCGATTCGGAAATATCGAAATTGGGTGGTGTTTTGGC
CAATGTACAGGCTCAGATTGCTGCAAAGAAAAGGGATAGAACACTTTCAACTACTCCCAG
TAAAGGTGAATCCGTGTGTGTGAACGGTGAGAAAATGTTGCTTTCGTGGCTGGTGGAAGA
AACGCAGACCTGTGAAAAGTCTGTGTCGTCCAGTCCATTGAGAAAGAAGATATTTCCAGT
GCGAAAAAAGGGCAAAGAGAATGATGAGCCATGTAAATATATAGACACGGGGAACAAGGA
GAACCACAACGACAAGCTGTTGAATATGTTGGATAAACTCAAGGACCAAATCGATACGCA
TAGTTCTGTCGTTGTGAAAAAAGTGAAGAATGCAAAATCACTTGAGGTGTTGAACCCAAT
CTGTGCGAACACAGGAGAGAATACCCTGCAAAAAAGTGGACCCCTTTTACCTGTACCAAC
AACTTCCAAGAATGTAGGTACGGTGAAAAGGAAGCTGACAAAACAGGAAATTGCATGGAA
GAGGAAGGAAGCAAAAAGGCGTTTGGAGCTGACTCGGAAGAAAAAGTCTTTGGCTCACAA
CATACCGAATACCAAAGTAAACCCACGAAAAACAATAGTCATAGATCGCACGTCCCATCG
TAGCAACAATGGGGTGACTTTAAAACCCCAACAATATGCGGGATGCCCGTCACATGTTGT
GTCAAAAAAGCTGAAACAAACAAAATTGAATCTTGCTGGCATTCCCAGTAGTAGTACAGG
AACACAACCGAAGCATATAGCACCTATCTACGAGGTAAGCAGTGATAGCGATGATGATGA
CCTTCTTTTCGAGTTAGCAGCCAAGTTTGATGGTTCGAATGGTCGCAAACCAATGAACGT
TGGTTCACGTTTTGGAAACGTAAACAATGTTCTACCTAACTCGTCAGAGTCATGCGGTGA
TTCCTATACTCGGTTTAAAGTTGTAGATGTTGTAAAAATGGTCGATTCACTGACTCTTGA
GGTGACAAGTCGGCCGGGAAAGCATTCAACACAGGTCCACCTTAAAAGCCAATGGGTTAG
TACCCCGGTGAAGGCGGGGGATTATATCAATATTATCTGGACTTCGGATGATGTTGTTCA
TTGGAGGGATTTAGAAAGAATTGTAGTGGACGAATTCAACAACTACATCATTGTGTGCCC
AGATCTCCTGATATCACCCACTCGTATAGTTAGTGTGTTGGCATGTTTGCGACGTGCGGT
ATTGGCCGATCATGTCTCGTCGTTTGAGGCTTCTAAGTCTACTGTCCTTGGAAAGATAAA
GCATGAAGTAGTTGAGAGAGCATTGATGCCTATTGGTGACCCACAAAGGCCTAGGTTTGA
CAAAGATTATTTGGAAGCCGTTATCGACAAAGTGCTAAGAAAACCACAGGTGATAGACGA
ATTATTCAGTGTGAACGTTTCTGAGTCTAGGGCTAAAGTTGAAGTTGTTGAAGCCATTCC
AGCATTGCAGTCTTTTTCTAAAAAGTACATTCACGTAAATGCAACACAAAACCAAGAGAA
CGTTCCTCTTGCAAGTGGGGAGAGTGGTCGCTTTAACATCCAAAACGTCGTTGCTACGGA
AGAGAAAATGTGGTCTCCGAAATGGGGGCTTCTTGGCCAGCCGGACTTCTTGGTTAACGC
CACGATTGATGGGGACTCGTTTATGTTCCCACTGGAACTTAAAACTGGACGGCCGCGAGA
ACGCGAACATCATGCACAAGTGTTGCTATACTCTCTACTTCTTGGGGATCGCTACCAAGG
TATGAGAACCTCTGGGAGCAAGTTTTTGCCCAATATAGCTGGTATGTTGATGTATGTGTC
ACATCAAAATGGAAATGCCAGTGAACCAGGCAAAGATACAGCTTCTGTCAGATGTGTGTC
GCGAGGTCATGCCCTCCTTCGAGACTTGATACAACGACGGAACGAATTTGCTGCAGCCAC
CAGTCCACATTGGTTACAAGGACAAAAGAATGACGACGAACAAGCCTCCTCGCTCTCTTC
CAAGATTCCAGTGCTCCCACCAGTGCTACAAAACGAACCATACACTTGTGAACGATGCTA
CGAGAAGTCAACGTGTATGCGGTATCATCGTGCCCTTGATGACGGGACTCCTGAGACAAG
TGGGATCGATAGAGACGACTTCAACAAGATAACCGCGTACATATCCAAGCCACAGTTGGC
ATATTTAAAGCTGTGGGATAATTTGATAGATCTTGAGACAGTGGTGACGAATTCTACCCA
AAGAGAAATTTGGACGAAAACTGGAGCCGAACGCGAACTTCGTGGAAAATGTGTAAGTTC
TATGAGACTAACCTCCGTTGAGCGAAAGAGTTGTGACGAGCTCTCAGAAAGTTTCCTAGT
ACGTTTTGATCGGCACCAGGCAAGCACAGGAGAGACGTTCCCGTTGGTACGTGACCTTCA
ATTTGAACAAGGGGATTACGTCGCGATTGGTTTGGAGAACAAACATAGTGTTGTAGAGAG
TGGCTTTGTCCATGAGGTCGGCCCGGAGTTTATTGTCGTCACTGTCAAACACAAGCTTCG
GGTACCGAAGGACATTGAGGACCCTCCCATCGAAATGCTCCGCTGGCGTATCGACAAAGA
TGAGCTGTACTTTGGTAAAAGGATTTTGAAGAGCAATTTGATGAGATTATTCCAGCCTGA
ATACCACCGCCTTCGTGAGCTACTCGTGGAAATGTCCCCCCCTCGTTTTGTAGATGAGAA
TGGTAAACATCCAAAGGCTTGGCTGAGAAAATGTCACTCGTTGCCAGGTAATATCTGGAG
CGGTAGGCAGAAGCTTCGGGATGTAAGATCCTTTGAGAAGGTTAAAGCTCTGAAAAGATT
AATGAACGCGTCGAAGAAAGTTACTTCTCGTAGCCCGGAACATGTTAGCATGATCAACGC
CTATCAAAATCTGAACGTTGACCAACGTCTCGCCGTGTCCACAGTTTTAGCAGCCCAGGA
CTATGCTTGTATCCAGGGCATGCCAGGAACAGGCAAAAGTACCACCCTTTGCTTTATTAT
TCGTGCCCTTCGATTGTTGGGATGCTCCGTTTTAGTGTGTGCTTACACCCACACAGCTGT
TGACAATATCCTTATAAAGCTCAAGGAATCAGCCGTACCATTTGTTCGTGTTGGCAAAAC
AAGCAGTGTGCATACTCTCATCAAAGAAGACACCTTGGAACAAAAGTCTTGCACCGTGAG
TGACCTTCAAAAGCTCCAAAAAGATCCTCAACTTGTAGTTGGGGCGACGTGTCTCGGAGT
CAAGCATGCACTGATCCAAAGCCGAAAGTTTGATTTTTGTGTCATTGACGAAGCTGGACA
GATCACCCAACCTGTTTGTATAGCAGCTATGTGCCAATCGGGTACATTCGTGCTAATAGG
GGACGACCAACAACTCCCCCCGCTGATAAAGAGTGAAGAAGCAAAAAAACTTGGCATGGA
TAGGAGCTTTTTGTCCGAGTTATCTGCAGCACACCCTGAGTGCAACGCCCCACTAACGCT
TCAGTTTCGCATGAACAAGGATATCATGAAACTGGCGAACCACCTTGTGTACGATCATAA
GCTCAAGTGTGGAAACAAAGACGTGGAAACGCGAAGACTCCATCTCCCGCAATATCCAAA
CAAAGATTTGGAACACACTAGTGGGCTTTCCAATGTTCAGTGGCTTCATCGTGTGCTGAA
CCCAGACCGCTCGGTCGTGTTCCTAGACACTGATACTATTTGCTGTGGAGGTGTACAAGA
GAGACGGTCGATTACAATCCAACGCTTGAGTCAAGAGGATGGTCTGTGTTCACAGAGGGG
TCAAAACGAGCAAGTCAAGAAAACCAGACATCATGGTAAACTTGAGAATACCACTGAAGC
GTCCTTGACCGAACTCCTGGTTGTTGCACTTTCAAGGTGCGGGGTGAAACTCGAGGACAT
TGGTGTGATATCCCCTTATAGGTCCCAACTCGGCTTACTTAAAAAGCAACTAGCCAGATA
CGAGCCTCAACTGGAAATCCAAACCGTGGACAACTTTCAAGGACGAGATAAAGAGTGTAT
TATCGTTTCTCTCGTACGGTCGAATGTGACACGTGATGTTGGTGGTCTTCTCAGAGATTG
GCGTCGAATAAATGTCGCCTTTACGAGAGCCAAGTCCAAACTTTTTGTCATTGGGTCTAG
CCAGACACTTGAGTCGTCAGAAGTGTTTTCAGCATTCAACAAAATTGTTCGAGCCAACAA
TTGGGTATGCAAGCTCCCTTTCTCGGCGCATCTACTATACCCGAATCTACTAAAAAAAGG
CTAACATTTACTTCTTTTGTTTTTTTATCGAGTGGGGGGAGATATCACGTGACCCCGCCT
TCGGCTGTCCTATCTCCAGTCAAATTTTCATTTCAGTGATTCTCACCTGCAGCGACGAGA
TTACGGAATTTACTCTTCACCGTCTCGTGTTACGGTGCCTCACACAAAGTTCGTTTCTCG
AACTGACTTAATCGCTACTGTTTCAGACCTCGGAACAAACTTGCCGCTGTTGTCCAGCGA
ATATATTCTTCGTTGTCGAGCCCCCGCGGCACAATTCAAAAAAAACTTTATTTATCCACC
AAGCTCTAACTGACTCATCCATTCCTGTTTGACTCCGTCGCAAGCATCTGATTTTTTTTT
GCCGGTATCCGTGCTTAAATTTCGGGATGTCTGGTACGCTCTTGCTGGCTGATTATTAAC
AGTGCTTGAATTTTCGTTCTCTTCCAAGCCTGGATTTCGTGGCATATTTTTCTCCGTAGT
TGCATCGTTGACCTCCTTTAATTGTGTAGTTAAGTTTTCAAGAAGACCACGGATCGAGTC
AAGGGCCTTTTCTTTCTTCTTAAATTTTTCCTGGAACTTTTCAGAAAAGCCTTCTGATGA
AAATATCTGCTGGTCATTCTCTTCTTCGTTTTCATCCATAGAGAGGCTAGAGAGAGCAAC
ATTGTTAGCTTTTTCAACAAGACAATACGAAGGAAAATATCAACCTACCTAACTTCTAGT
TTCATTTGACGACGGAAAATATCAATCTGCTGTTTACGAATTTCATCAACAAGTCCTATC
ACCCGGTTCCGATCCGACCCTACAACCACACATTAGAACTTCAAAACCTGCCAATGACCC
AAAATAACTTACCAAAGGCCGACATCTCTTCCTTTCCATCAGCAACCCGTATCCTATCCA
AGCTCTTCTCAAAGTTTAAAGACGGTGCACTAGCTCCTGTGTTGCTTTCCTCCTGTACAA
TGAAATCCCCAGGTTTAACATCCGCCGATGTAGCTGTTGCACTAGCCGATTTGCTAGTAT
CTGCCGTCTCGGAAGGTTTCAGCCTAAAAGACGCAACACAAGGCCCGTCTGGTCTTGGGT
CTCCAATCGAGCGCGAACTCAAAGAAAATGAGTTGGAATTTGTAAACTGACGGTCCCCGC
TGTCCGCAATATTCTTCGAGCTCGAGCCGACCCCGTTATGCCAACTCATACTCTCTAACT
AACCTTGTCCAGCCAACAGTACCTATATCGTATTCCGCAGAACCCAACCCAAGAACACCT
TTCCAATGTTTCCCAACCCCCCTTTCACGCAAATCGGCAGAATCCTGTCCAAATTTACAG
CCCCCAGTTTGCACAAACAGATGAATCGCCAAAATAAACTCAACAGCCCTTACCAGCGCT
GTCCGGTCCCCCTTTTGCTCAAAACAAGTTGAATTTGTCAAACTAGTCCCAAACGAACTT
GCCTCTTGCGCGAATCGGCTCAATTTTCGTCAATTGTCAAAACTTAAGGTCAAGCCCGAA
AATGTTTCCAATAATAGGGTTTCGGGTCGGTGCAATGGAACGAGCTAAGCGTGATCGTAT
TCTGCGTGGCAACGATAGTATCCACCCGGCTTACCTTTCAACCGTTGTTACCAACCCTAA
CCCGATATAACCTAACCCGGAGCCTAGCCTAACCTAGCCCTCTCCAACAAGGCTTGTGTG
GCTTGTGGAAGCCAAGTAGGCAGGAAAGGGCGGGTCGTAAG
>QPX_v015_contig_31 avecov_78.57
CGACTTGAGCTCAAAAATGAATTGGAGATTCGGAATCATTGAGATTCTCCAAACTTCCGT
TCTCCGATAATGGGGGGCATAGTAAATTTGAACTTGGAATTTTGACATCTTGATCTTGAC
GCAGGCAAGTTAATTAAAATTAATAAAAAAAGCTAACAGTTTTTTAAAAATTCAAAAGCG
AATAAAATGATTCCAATAGAGACAAGCGTAAACATTTTACTGGCTTTGAGTCTCGGGTTT
GGGAAAACACTGGGGAGTGGATGTTTTCGTACGTTGATGAATCTAAATGCAAGAGAAGCA
ACCGTAAATACCGAAGAACATAAAAAGCTTTTGGGCAACTTGGTAGCTACAGGTTACGTG
CTGGGAGCAGCTGTACCTCTTTTTGAAGGGTATATATCAGATAGAACTAAATCAAAAGCT
GGGAAACGAATCCCCTACTTGCTGGCTACCGGTTTTGTTTATGCTCTGTGTATATGCTTG
ATTCCGCTGTGCAAATCCGTCCCATCTTTATATGCTGTGTCATTTTTTGAGCAAGGGACG
AACCTTGCAATCCATACCATAGAGAATACCATTGTGTCTGATATGGTCGGCCAGGGGTTA
ATGGAAGCTGGTTTCGGTATGTCTCTCTACTACATAGTAGAGATGTTGGGTTTTTTAGTT
TCGTACGGTCTGCAGGTGGGGTATCCGGGTCAACATCAAGTAGAGATCCAGGCATTTGTC
CTCGGCGTTGTGGTATTCATTTTGACAATTATAAGCGCACTTGCGGCATATCGGGTTAGC
TTGTCGGGAAATACTTTGGAGAGCGAGAATACCCCGCAAATAAACTTAATGCGAGGGTTC
TTTGCTCCGTTCGCGCGCCTGTCATTCATAGTACCATTCGTCGCTTACTTGGTCTACACC
CCGCAATCGACATGGTACAGCTACCAGCTGCTCTGGGTTCAGAGTTTCTTTCAAGGGTCA
GAAGAGTCGCTCGCCACGAGCAGCAATGCCAGGTTGAGCTTGATCGCCAAGTCATGTCAG
GCAGTCTTCGTGCTCTGTGGCTTGGTCCTGCTTTCTCGATGGCAAACCCACAAGAAAACC
GGGATCACCATAATTATAGGTGCCCTCGTACAAGGAGTTGCCACCCTGGTTGTTTCTAAA
TCCAACACGATCAACGCTGCACTTGCTCCTTTCCTAGTCATGGAGATATGCAATGCCATA
GTCGTCGTTCACATTCGTGCCGCCGCAGCCTGTTCCCAGCCTTCAAAAGAGCACAACCGG
GGTTATGTGATGGGATTACTCGAATCGTTTGCTTCCGTAGTCAAGATCGCAGCCTCTGCA
GGCTTTGGCCATGCCCCAACATGGAACGTATACTTTATTGTACTTTCCGTCACCGAGTTT
ATTGTGGCAGCCATCGTCACGGTTTGGGAGCTTTTCAAAAGTCGTTGGGCTGCACACAAA
GAACAGCACGCTCCAATCTCGATCGCCCAAGAAAAATAAAGCCAAGTAGATGTTGCCATT
TCCTCTCCTGATTTGGTTCGCAAGAATTTTCTTTTAATTAAAACTGAACGACGAGACCTT
TAGTCTGATCTGTTGATCTGAAAGTGTAAATCTCGAGCAACTTGTTTGGAATATATAAGC
ATA
>QPX_v015_contig_32 avecov_90.24
GTGCACACTCAACAACAAACATACTCGCTGAGGAAGCGTGCAAGTGTTCAATAAAGCTAA
ACGTTGTACATGCATGTGTATGCCAAAACTATTTTCATACAAGTCAATTACATGAAAAAA
GATGGCCGAAGTATATAGATCACTTGACAAGTCTGCAAAGGATGGCATGAAAACTGCTGA
TAACAAAACAAAAGAGATATCTGATAAATGGTAAGTATATTTTGTTGCTGCTTGATTCAC
ATGCTGAGGGATTGGTAGGGCTGAAATCCGGGACGATGCCACCGAGGTGTCTTATTGTTG
GGCCGTTAGCCAAGGAACTAACGAATACAAGGTGCTTGGATCTGGAACATCCGTAAAGGA
GATGGCTGAAAGCGTCACGGATGAGAACATGCACTTTGGGGGCGTTAGAGTTGTCATCAA
CAGCAAAGTGCAATTCTTCCATGTGCTCTACATTGGCAAAGGTGTATCAATTGTAAAACG
AGGCAAAGCACTACTTCTCAAAACCGCTGCATTCAATGCAATGCCAGGCGCTTCTGGGGA
AATACATCTTGAAAATGGGTCAGAGGTCTCAGAAAACTTGATCAAGGACGAAATATCCAA
AGTGGCCAAGTGCCAACCCGACAACGTTCAAGGTTAGGATGTTTTAAAATAACTTATTTT
ACCTTGCGAATATTGCATTTCATGTGCAAGTTTTTGTTAAGGATGTACCAAACATGGTTG
CTCGTTGACAAACAGTACCTGTATGGCTTGCCTTCAAAATTTCCAACCATTTTCCCTTTG
CGATTGCGTGTAACATGGTCAGCGTAGAGTCTCTCCATTACCCCACGGGTTGGGTTCGGG
GCAACTTTGAAACCAAACTCCTTCGGAGTTTCCAAAGCCTGGCGTTTCCCTCCACGAACA
ACAGTATCTGCTATTCGAAGATTTGGGCGACTCAACCAGAATGGTATAGCGGCATTCGTA
CTTGTGCTAAGAATTGCATCTACCTTCTTCTTCAACGATTCCTTGACAAGGTGCTCGAAC
AACCTGGAGCCCCAACCTTCACCTTTCGACTTCGAACCAAACCATACAATTTCAATAATG
TTCAATCCATTTTTTGGCAATTTCTTTTCCAAACACAACGCAACAGCCTGTACAGCCCCA
TCATCATCCACACATCCTACAAGGATGCGGTTGGTGTAGTCCTGTACTTTTGGTTGCACA
CCAGCACGAACTGCAACCTCTATTTCCTCCAAGCTGTCTGGGAAGTAGCGCCCAATAATA
TCAATTGCTTGGACAAACTCTTCCTCAGAGTTCAATGACTTAAATCCACTCGCGTCATCT
GGTCCACTAGTTGCACCAAATGACGCTGCCTTTACATCCATCTTTCCTTTCCGAATCCAA
AAACTACCACACCGTCAAGAACAAAGAGTCACCAGAACAGGTTTAGCAACCGTGAAACCC
GTCTGCAGTCAATTTGAGGCCTCGTTAAACCTGGTGGAGATGATCGAAACACGCAACCAG
AGTGCGTTGGGATACCAGCAGGGGTCTTGAGCTCAGAATACCTTGGGGAGGGTTTCCCGG
TGTCAACTCTAAAGCAGGTTTATGCGAAAAAAGGTATGGTCGTCTGTACTTTAATTCCTG
GTATGTGCAATTTCGGTTTTGTTGTGGCCTACTACCACATGCGCCCGGAACATTTCGGAA
CGGGCACCATTACGAACCGCACCCTACGGCCGCTAGGATGCCCTACCTGAAACGCTAGCC
GGCACTTATGACGTCATGGGATCATTCACACTTTTTTCGCTGAATGTGAGGGCTAGGGTA
AACGCAGAAACCCTAGGACGCTCACGACGCGGGCTTCCTAGTACCCTAGCCCGGGTGGTG
GGAATCGTGAGGCATGCAGGTGCAGTTTCCTCAGGGAGTCGTTCTGGCTCTGTCTAGTTC
AACGTGCAAGCCAACTGGAGAACGTGAAACACAAAGCATGCTCCGCGTGAACGACAGATC
GGGAAGACGCCTTCTCAAGGTGAAATACAGCGGTCTCCAATATGTTTTTGTTGAGATTTC
ATTATTTCTACCGCTACACGCTGAGGTATCTTGCCATCTACAGCGAATCAGACCTGAGGC
TGCAAATATCTTGTGTAAAAGGTTGGGACTTGACCACAAGAAAACATATCAGATATGTTT
TCTATCTGATATGTTTTCTTCTATGTATCCCAAACCACGTAGGGTCCTTGGAGGGTGGTT
GGAACGTTGGCACCACCGCATCGGTGTTGACACACGTTCGCATGCTCATTTCTGAATCTG
ACAATGATTTTGACATGGAACACCACGTGAAAATCCATTTTCGCAAGTTGGATTTTCACG
CGCACGTGTCTGGGACTCTGGGAGGCCAAGAAAAATCATTCCTCATGCCATACATAGGAC
TGGGCATCAGAACAGCGCTCTTCCAAGATGGTAAGAGCCTGGCTCTCTAGCAATTTTGGG
GAGGATGCGATTGGTTTTTTGTATCAAATAAATTAAAATTTATGGCGAAACCCACCGTTT
TTGGGCCAATAGGTGCGTACCAATATATCCGTCTCCGTAAGCAAGCACCATCTGGGGTTC
GATTTTTTTCTATGCCCCGTTCTGCTGTGCAATTTACGAGAGCTGCAAAATGTAGTTTTG
GGGGACCGCGGGTCCAATTGGCGTGGTTTTTGAAATAAGCTGCAACTTGTTTGGGGTCTT
CTTTCCCCTCATGTCCATACACTTTAACATAGAAGCCCCCATTCTTCACCGTAGCGGATA
CCGAAGGTGCTGATAGCATCAACCATTTCACCGCCGGTAATATTAAAACTAGTGCGATTC
TCAGGTAGCAACTGGTAGAATTGTGTCGGGTCTGCGTTGGCCAGTGGGATCGCCAAAAAA
GTTAAAAGCAAAATGCATTTACTTGTCAAGATTTTGATTTTTCTTTAGCTAGTTTCTTTT
CCCGTTTTGGTTTTGCTGCATCAATTGGTAATAATAAGATCGCCTTCTACCTTGGCCATT
GTGCGCATATCACTTTGTTATTCCGACATTCCCCAATGCCACGACAAAGACTATGCTGAA
TCGAGGTATGTGATACCAGAGCGAGAATATACTAGAGGTCTATCGAAGATGCAATACTGT
CCAAGTTGCTGGATTGTTTGGGCTCTACAGAGCACCACAGAGAACCGGTATTTGACGCCT
GTGCTCTCTATACCACCCTGGGCTATAGAGGTACTGGGTTATCCTGACCCGACGTCCTGG
CTTCAATCACAGAGCATGCTCTGTGTTACAAGTTTTTTTGGGGGTGTTGTGCCGAAGCTT
GGTACTGTCAAAACGAGAGCATGCTCCGTGCTAGAATATCGGGAACTGTCGTCACCGAGA
TGACGGTCACAGCAGGTTTCGACGTTGGCATGGACCGAGGCCATGTAGGTCTTCCCAAAC
TAGCGCAAACTAGCGCCTCTTGTGCCACAACAGGCATGCACTGAGTCAGCGCAGCACGGG
GGGTCGAGTCACGAGTTGGGTCGAAACAACAATAGCCCAAAATAGCATTCCGCTGATTTA
CGACAACGCGAGCCGTCGAATATAAGCACATGCGAACGACACTCCAAGGAGATTTTGTGC
TATTGTAACACCAGAGTAACACGGGTCGTCGAAATACAACAGCCCGAAAAGTTGATTCAC
GACAACCGAGCCGTAATCAGCTGTAGAACCCTGTGGAGAGGGGTATGAAAGAATACCAGT
CATACAATGGAAACCAACCTCTGATATGTCGCCAAGAGTACTATGTAGCATTGCATGCGT
ATAAATACCTTGACTTTCGAATAAAAAGCCTCTCCTTCATTCTGTGATAGCCATGTGGTC
GTAGAGCTGGATCGATGTGTACCGATACTGAAGCAGGATGGGGTTGGGGTTTATATACGA
TAGATCCGTTGGAAAATAACTTTCTTTTTGTTGTTAACAGTATACAAGGCTAAAGATCCA
ATTGATGGTTGTTTGTGCATGTATTTGCTGATATTTGTTAGTAGTTAAAGCTCAAGTATC
CTCGGATTCAGGTAATCGGTTGTTCAGAAAAGAAATCCTCGGCAAAAGCTAACGAGAGGT
ATGGTATGTAAACCGCAACTTGCTGGTCGATGAACGGATTGCTGCTAGTATAGGGCGATT
GTATTCGCTTTGAAGAGGGACAATATGGCAAACGAGGTCAGCGACGCTGATCTGAAGGAG
ACTATAAAGAAACTTCAAGCGCAATGTTTAGAGGTGACAAAGAAAAATGAAGCATTGCAA
GATGATTTGCAGAAAAGTAAGAGGCATATTAAGTCATTAGAGACACAGCTTTCGCAAGAG
CGTAATAGCGAGCAAAGTGGAGATGACGTTAATCGGGCACTTCGAGAGAAAATTCGTGCT
CTGGAAAATAAAGAAAAGGGGCAGTTGCGTCAACGTATGCTGGGCACCGACGAAGCATCC
GTGTTAATGCTGGAAGCAAAAAATAGAAATCTAAGTTTATTTGAGCGATTGGCTACCCAA
CGCTCGGCTACAAAGAAAGCCCATGATGATTCCGCTATTAAAGACACACAAATTGCTGTA
TTAACCGAGCATATTGAAAAGCTTTTGAATTCACTAAAAGAAGAAGGGATGCTCAAGATG
GAGGCTATAGCACGACGAGAGGAGATGTCAAAGCGATTGAAGGCTGCTGAATCGAGAGTG
GCACAATTGGTGTTGACAAACCGAAAATCAAATAAACGAGCAATTGTTATTGACAAGCAA
GACAAACTGCTGAACAAACAACTTCACGTAATGGACAACAAGTACCAAACGCTCGCAAAG
TCTCACCAACTGACAAAGGTTAATGCAGCAAAAAAAGAAAAATTCCACGCTCAGCAACTT
GAACAGATTTCAAATTATGTCTGGAAAACTAACAAAGAAATGGATGATACTGTCACTGCA
AAGACTAATATGCTATTGAGTTCTATAAAACTCTTTGAGTCTGTTTTTGGAGGAATGTCT
TGTGCAGTATTGGACTTCCAAGACTGCCAACTAGGTAATGCAGGCATAAAGGCAATTTCT
CGTGCAATCCAGGCTACAGTATCGCGCCAGTTTCAGCTACGGGCAGCCAAGCTGGGGAAA
CATAACGCATTGTACACAAGCTGGAAACGAGGTGGAAACAAACCACCTGGAAAAGACAGC
AGCCCCCCTGACACCATTCCACACTACGATGATGGTGGGTTTACTTCAGGGCTTCCATCT
TCTATTCTTTTGAATGTGAGTTTTAATGGTATAGGGGATTCTGGGGCACGTGAACTTGCT
GTTGCCCTCGCAAAATCCAAGAATATTACGGAAGTCGACCTTCGCGGTAATCGACTCACC
AAGCGCTCCATCCCACCTATTGTTGATGCTCTGATGTACAACTGCGGTATTACAGCAGTC
GACATGAGTGGAAATCTTTTTACAAACCAGGATCTAGCCAACTACGTCGAGAAATTATTG
CTTCGCACACAGGGAGAAAAATCGAGCAAGGACACAAACCTTGAAAAACAGGAGACAAAA
AGTGAAACCAATGACACTGAAGAAAACCCAGATGAAAATGGGAAGAGTTGCGATTCTTCT
GTGTCGTCCTGGGACTCGGATGATGATGAATTTTGTGATTCTGATGATCCTAGCGAAAAG
ATTGTCAAAGATCTACCCGTACTGAGTACCAAGGATAAGCCAGAGCATAGTATTTTCAGG
TTTTATAAAAGACAGCGACCATCCAGTGCACCGCCGCGATGTAGAACAACACCTCTAGAG
CGGGCGGTAGGGTCATTCCTTCCTCGTCATTCGTTTCATTCCACAAATGAACCTTCCTCC
CACACGCAACGACTTGCAACTAGAGATATTTTGCGACAGGTTGAAAAAGACCGCCTGTAC
CCTCCTCAAAAATCCCCATACTCTGCAGTGGCGCGTATAACTCTAGACAGTATTTCTTCA
AAGGGTTCAGGAAACCCGTCGCGTAGGATAAAACCCCGTCCCGAGTCAGCGATGATCAGT
ATACAAGGGGGACAAGAGCTTCCGACGTTGGCCGCAGAAATGGCGAAAAGAGTCAAAATT
TTAGGCAAACGCCCTTCCACAGCAGGGGCTGGGCTCAAGATTCACACCTCCGCTTCTGGT
AAAGTTACCTACACCCCAAGCAATGTTCAAGCGCGTCTACGGGTAAGTACGGCTGGAAAA
AACCGTCCTGGTTCCAGCCCGACTGCAGCCAAGACACCTTCTCCAAAGAAGGAATCACGG
CAAAGAAAAGTGTTGGTGGAATCCCCAGTGGAAAAGAACCGGTTGACCCGTTCGGGGTCC
ATTTTCTCGCGGAAAAGCTTTCGAAAGTCTGTCGTCGCAAAGGAGGTGGAAAAGAACAAC
TACGAATATGTGCCCACTTCACTGACTAACGTGTTCTCGTACGCCAGGAAAGGAAATATT
GGTGGAATCTTGAACTTGATGAAGAATATTGAGCCTACACCGTTTGTGTCTAAGGAGGTT
CAATCGTTTCATCCAAATATGAGACAACTGAGAACGGATGAAACAGCGCTTATGCATGCA
GCCCGAAACGGACAAAAGGCCGTAATTCTGCTATTATTGGAGAAAGGAGCTGATATAAAC
CTTGTGAGCAATGAGCACTGGAGTGCATTACACCACGTCGTTGACGCAAATTTACCGACA
ATGATCCCATTCCTCGTCCAATATGGCTCCAAGGTGAATATTGGTGCAGGGATTGGAGAC
GGGGCCGCTATACACTTGGCAGTTCGGTTGTGCAAGCTGAATGCTGTTTGCCAACTTCTT
CAAACCGGGTGTGTAGATATCGAAGCTCGAGATAAAAAGAACCGCACTGCCTTGCATATC
GCAGTGCTTACGGGCAAGGTGAACTTGGCAAAACTTTTGATCAAGCACGGTGCAGACCCC
CGGGCTACAGACAGAAAAGGGAGGAGTGCTATACAACTTTCACAGATTCGAAACGATCTA
CAAATGCAGGAGGTGCTGTTTGTCAAGCAAAATAATACACGTTAATAGATTTGCGGAAAT
ATTTGTTATGTACTGTCTTTCTAAACCTTGCTCATTGCTTGCACATCGATAGATTGGATG
TCATCTTCGTAAATCTCAGTGATGATATCTGAAAGAGTGTCAAAATCCATCAGGTTGTCG
TATATAACAGCACTGATAACAAGTTTTTTAATTCCAAACGCCACAGGTTCCAACTTGTGC
TCAGCTCCCCAGTTTTGGATTCCCTCGTGGTCTATTTTCTTTATACCCTGTGCCATTGCT
TCAAGATCACACTCTGCTTCGTATGGCTTTACTTCAATGACAATTAGCGTCCTTTCACCT
TTGCCTTTTCCAGCCTTGCTAGCCGCCTTTTCCGCAGCAATTTTCTCTTGGAGTTTTTTT
GCAGCTTCGAGCTCTTCCTCGTCGTCATCTCCAAAAAGATCGATATCATCCTCATTCACA
GCAGCTATACAAAAACAATATGTTAGAAAAAAATCGGTCGAAACACGCGTGCACTAAACG
TTTCAAGGATCAGGGAATTGTAGTCATGAAATATCAATCACAAAGTTTCATTATCTCAGT
ATCATCAGCTCCAACGAGGCACGATCTCAAAAAACAAAACTTACCTTCTGCTTCAGCTTT
TGGCGCGTTATCTTCTGGTTTCATTGCTGGAAAGAGAAGAACTTCTTTGATGTTGTTCTT
GTTACATAAGAACATGGTCAACCGATCAACTCCTAGACCCCAGCCACCAGTTGGAGGAAG
ACCGTACTCGAGTGCTTCACAAAATGTTTCATCATGTTGTTGTGCTTCATCGTCTCCAGC
AGACTTGTCCTGCATTTGACCAACAAACCTCTCTCTCTGATCGAAAGGATCATTCAACTC
TGTGTATGCATTACATAGTTCTTTTCCAGCAACAAATAGCTCAAATCTTTCGGTCAAGTG
TTCATTATCACGGTGCTTCTTAGCCAGAGGACTCATGATCAAAGGGTGGTCAGTGATAAA
AGTAGGATTAATGAACCCGTCTTCTAAGAAATCCCCAACCAATTTGTCCAAAAGTCTAGC
CGTCGTACGTGGTGCCCCACATTCAACTTCAAGACGGACGCAAAGTTCGTCAAGATATTT
CTTCGCCTCAGGCGTGCCAAGGTTTTGTGGGATGTCAATAGATTGATCTGGAAACTTTTC
ACGAAGAACCTCTTGAAGCCCGCTGCACATAGGAACTCGCTTAAAAGGTGGTGTGAAGTC
AATTGTCAGAGGTTCTGCCTCACCTAGTCTCTGATACTGTACTATGTAGCTTCCAGTGAT
TTCTTTCACCATACCAGAGATCATCTTTTCTGTCATCTCGATCAGATCGTGATAGTCAGC
GTACGCCATATAGAATTCACAGGTAGAAAATTCAGGGTTGTGTGTGAGATCAATCCCTTC
GTTTCTGAACTGACGTCCAATTTCGTAAACCCGGTCCAGACCACCAACAATAAGTTTCTT
CAGGTAGAGTTCAGGTGCTACACGCATGAATAGATCCATACTAAGTGCGTTGTGGTGGGT
AATGAAAGGCTTTGCAGTCGCACCTCCAGCAATCATGTTCATCATTGGAGTTTCAACTTC
AAGGAAGCCTCTCATATCCAAAAATCGTCTAATGTAGTTGATGATTTTGGCACGGTTATA
GAACACATCCCGCGTGCTACGTGTTAGCATCAAGTCCATGTATCTCTTGCGGTATCGAAC
ATCTTGGTTCAAAGTAGAACGCTCCATAGGAAGCATGTGAAGACATGGAGACAACAACGT
CATCTTGCTTGGGAAAATACTCAACTCTCCCTTGTTAGATTTTCCAGCCATACCTTCAAA
CCCTACAATATCCCCACGACGAATGAGATTATTGATAGCAAAAAATGCATCTTCACCCTC
CTGATAGTATTGAACTTGTGCCATTACCTGGATCTTTGCACCATCCCCTTGAATAGTATA
GAATACCATCTTGGAGCCCTGTTGGCGTTTTGCCATTACACGTCCAGCAACACGAATGTT
CTTATCCTCTTCCACTCGTTGTCCATCTTCTACACTACTGAATTTCGCAACAAAGTCAGG
AATTGAGATAGTAACGTGGAACTTGTGTGGGTAAAGGTTGACCCCATTTTCCTTTGCTTT
TGCAAGTGCCCGATTTCTATTCTCAAAGTACTTTGAAGGATCTACATCATCATCATCACC
TTCAAGCTTTGCCTTCTTCGGCCCAGCGGCAGCCGCCTTTGCCGCCTTGGCCGCTTCCTT
CTCGGCTTTTTTCTTCGCTGCGGCCTCCATTTTTAACCGCTTCTTCATCGCATTCTTGGA
CTCCTTCTCAGGAGGAGGAGCCCCGGCATCAACGTTCGCATCGCTCATGTTCACAACCAC
TTGTTCTTATTGGATACTATAAGATACGAGTAAATATCTTTGTAAAGTTGAATCTTTACC
AATCATTTACACGCTAGCACTCCTACCGCTACTCCTACCAAACTATAAACCTAACCACAT
ACTGATTCTCATACTCACAGCCCGCCATCAACCTTCCCCTCGCTCATGTTTACAAGCACC
TATAAGATACCGTTGAAAACAAATAATTATATCTACTCCTACCAAAACCCCGAAATGAAT
TCCCTAACCTCGCTGACCAAGATTTCCATTTTTAACCAGATTCTTGAGGAGGAGCCCCGG
CACCAATGTTCGCGTCGCTCATATTCACAAGCACTTGTTCTTAGCGGATACTTGAAGATA
CGATGAACAATTTATCGATTTTCATGTATCTTTACTTGAGCTCTACGAATCAATTTATAA
ACGCTTGGAGCGTGAAGCCCAACCTCACATACCAAGAAACAATTACTTCGACTTTCAACC
TTTTGGTGTGTGTGCTGTTAATAGCTGTGCGCCCCATCCAATGATGATCCCCAACCTCGC
ATGTAGGATAGCTAAAAACATCGCCATTGTGGTCAATATTAATAAATTTATAATATTCAA
CCTGGAGAGTAGGACATGTTTCGTTAATTTAACTTCAACCCAAAGGTTGGTGCTAAACTT
TGATTTGTTGGGCGTGAGGTCTAGATTGGTGATATGATCTGGAGTTGGTTTTGTTGTTAT
TGTTTTTGCTAGTTAACTTAGTTAGGTAAAACAGATAGTCGAGTGCTTGGATAGTTGTAA
TCTTGCCGCAGGCGTTGAAGAGTTGGTATAGATGTTGCAGTAAGTTTGCATAAGGAAGGC
GAATTACACGTCACAGTAGAGCAGAGATCAGCGCAACTGGAAAAGATGTCAATGCGTCAA
GCGTTACAACGTTCACTTATGGAGAGCAAGCTAGATGCAGGTGCGGGCGCGGGCAAGCCG
GCAGGGAGTGTAGACAATATTGATAAGGAATCCTCCGGAAAACCTAATGCTCGGGCAAAG
CGCATGAATCAACGGAATTCGTCGCAGCCACAAGCCGCGGCAAAGAAACGGCAAAGAAGA
AAGAGTACGAGTGTGGATGAAATTCAAAGCATCCCCGAGATGTTTAAAAAGCACAAAAGT
AAGATTGATAAGGTATTATCCATGGAAAGGGCGGTCACTTGGCTGGAAAAGATTCTGGAT
ATTTTGAAGTGTAAAGCTAGTGACGGGAAGGCTATTCGTGCAGCTATTGGGGAACTGGAT
AGTATGGGTTTGTGGGAGCCCGGGAGCTGTTTGGATCCGTCGTGGAATGTCAAAGAATGG
GATTTGATGTGTGCGAAATACTCAACCGCGTTGAAGGACTGTATGAATGAAATGTCCAAC
CTTTCTAAAGCGGAAATAGGTTTCACCCCAAAGAATTGTCGAAAGGCAAAGTTATTCATA
TCTCAAATTTTCGGAGGATTCCATGGGTTTATTTTTGAAAGCCTAGGATTGGTGGACAGG
CTCAAGAGCCCAGAGGGTGCTGCGGCGGCAACCAAAAGTATCACAAAGGTTATTCGTAAA
AATTGGAGGGTGACTGAGGAAAAGGAGTTACAGGAGCTCGTAAAAAAAAAATGTGACGAA
ATTGGTTTGAATGATGAAAATTGTAAAGTGTATAGTGTTTTGAAGGAGTTATTATCACAA
GATGGTTGTTTGCTGCCGTTTGGCAACCCACGCGCCTTGTCTGGGGAGAACATGATGTAC
GTGGTTGGTTTCCTTTCTGGCTCTAGAAGTGCACAAGGCCCAGCTGCGAACGGGCTCAGT
TCTGCACATAAGCAAGACAACCAAGATGCTGCAGATGCTGCTAAATCAGTGAAGACAAAA
ACTAACCTCTCCAAAGAATCGGTGAACAATAATGCAAACCACAAAAAGACTCCATCCCCC
AAAAAAAACAAATTGAAAGACACACCCAAGCAAGAGGAATCGATAAATGCCTCGAGAACA
AAAGAGAAAAAGGATGAGCTTAAACGGAACAAGAAAAGGAAGACTGAAAAGAAACACAAT
GATGACGTGGAAGTTTCGAGTCTTGATGAAGACGACGAGGTCGCTGTACCAGAGAAAAAA
ATGGTGAAACAACTCGGTTCCACGCATGGTATGCACCCTGTTGTGTGTGACTCGAGTAAT
GCCCTACAGGCATTCCCTGAACCACCGATAAAGCGACTCTCAATCGAACAACGGGTTGAG
AAACTTTTTGGGTCGCTTCTTTCTGATGCAACCCTGCTTGAAAGCTCAAGGGATAGAGGC
GGGTTTATTCGGTATTTCCCCAAATCGCTTGACATCTACCTTCGCGACAGCGATGGGGGG
CAGCTCGAAGAAGGTCCAGTGCCTACACTGCCCTCTGACTCTGGCTGGGAACCTCGCCCG
TTACGTTGGTGGGGTGTCCAGGAATGTCCGTTCCCACCTCTATCAAGCAACCAGTCTGGT
GAAAGTGATGCAGGTGGTACTACACCAACAACTAGCCATACGGGTCCCCAGTCTAAAAAA
AAGAAAACTTAATTTTTTTATCCGTGGATTGTTTGAAGCAATTCAGCAAGTGCATCCAAG
AGTTGTTTTCTTTTGTATTCTGTCACATCCTCGCTGTGAAGACCACCAACAATGACAGAC
AGTCGCTCTAACAAATCACCCACACGAACATCGAATACGACTTCTTGCCCCTTCTTCGCA
AAATCATCGCGGTATTTCCGAACCAGCGTGACAATCGCCCAGGCAACATTGAATTTGGAC
CGCTCGCTGTACCATTCGACATCGTCATCATCCCCATCGCTCAAGAACCACATCCCTAAT
GGTGGGGAACCAGATTGTATCTTGTTATTGTAGTTGCTGTAGGCCTGAAACAATCGCTCG
AATGGAATATTAATCTCAAGCATTGTGTCCAAGACCCATGGTGTCCAGTCCCTCGTGGAA
GTAGCATGACGACTGGGAGGATAAAACGTACTCAGATCTTCCAACCCCTGAATCAAGTAC
TCGTACGGGAACACAAAGGAGCTAGAATGAGCCCCGGATGCGTTGTCATAAAACTTGTTC
CCTAACTCAACAATCTTGGCACTCAATGGTCGAATTAGTTGATGTAGTTCAACATCTCTG
TACGGGCCTGCGGCTTGGCGAACGATACGTTTATATAGCGTATGCAATTCATCAGAGTCA
TCACACTTGCATTCTTTGATAATCTGTATACATGCCTCCCACAGCCCAAATCTAAAGGCA
AAATCGTTATAAAGATCACTTGGGTCCTTCAAAGTCCAATTAAGCGTCTCTAAAGCCAAT
CGCCTTTCTTCTACCTCCTGTCTACGTTCTGCCTCATTCGTAGTAGAAACATTCCCAAAG
GTTGTTGGCTGTACGTATTCTAATGTCTTCGTATCTTCAGCCAAAGATTGGTACACTTGT
TGTTGCAACTTTGCAACATCGTACTCATCATGGAGCCTGGAAATATCCAAGTTTGCATGT
TGCCCATCTGCGGAAATACCCTGTGCTGCCTTCGAGTATGTCAGTGCCTTCTCAAAGTAG
CGAATACGTTGTGAAATGTCTGGATTCCTATTCGGCATTCCAGGTTGACCCTCTCCAACA
TGAAATTGAAAATCTAACTTTGCAAGGTTTTGCAGCACGGACGCTGCCTTTGCGTAATCA
CCATGGCGACCAAACCATTCGACTTGGAGCAGTAAGTGCATATCCACATGGAAAGGTGGC
TCATACATCCCAGGACCAGCATTCTTAGGGTCATTCGCCAACGGGTCCCCAAGGAAGGGT
ACGATGAACTCTGACTTAATTTCGAGTAAGATGCTCTTCAAACCTTTCTCAAGTAACCAA
GCATACATAGTATAATGCCACAACGCATCTTGTGATTGTGTGGCCTCTTTCATGATGTTC
TTGATACCATCACGGTGCTTTGTGCCATCTTGAACAGGGAGACAACGAGATAATACTTGG
AGTCCAACATTGTAACAAAACTCACGCATTGCCAACGAATTTGCCTCGACGGTACTCGTT
TGATTCGAAGCGTTGGTAGATTCCAGGGAGGAAAATGACCCTCCAGGACCCACTCGCTGT
CCTCCCGACCTGGCAGCAATGTGACGTACAGGGAGGATATCGAGTGGTTGCGTCGCAAAG
CACGTTGCACAATACAACGCCAAGTCGAGAGCTTTACCAGGCTGGCCAAGGCGCTCAAAC
TTCTCGCAGGCATCCCGTAATGTATTCTGGGTTAACTCTATCTGTGTGTCTCTAGAGGCA
GTAGTTGCCATTGTCTTCTTCATACCTTGTTTCAGTCGCTCGAGGGCAACATCCAATCGA
TTACTTCTATCATGCACCTGAGATGACTTTTCTGCAATAGAAATTTCTTCAAATGCAGAT
ATTTGCATAGCATCTCCTTCGGAGAAGTATGCGGGGCAAAACATCTCCAACTTATTTACC
AGTTGTTGGGCCATCATGTCAGTACTCTTTTCTGCTAGAAGCTTAACTAGGCACGTAGCG
ACGATCTTCCCATTTACAGAAGTCACCATATCTTCCCATGTCATCTCATTCAAGGAAGCA
CGAATCTCTTTATTCATGTACATCATCAGTTGGGCCAACTGCGTTCCATGCGACGATTGA
AGGATTCTAAACAAAAGAAGAGCCTGAATAGCCCTATCTACAAGATTGTACATTTGCGCT
ACGCGGACATTTTCAATCGTTTGCGCATTTGGCCGAGGCATCCCAAGTCGACGAGAAGAC
CCTCCCCACGATGCGCTAGAAGAAGGGCCGTTCGCACTAAATAAAGACCCTGAAAAAGCG
GCGTATATATTCTGCTGTGCAGAAGAGTTGGAGTTGTATTCCCGAATCGCATCACAGAAT
GGCATTTGTGTTTTGAGGAATTGTTTGAGTTGAAGCAAAGGTCTTGCAAGCATGGAAATT
TGTCCAGGTGAAAAGCGACATCTGAGAACAGGTACATCACTGGTGTCTAGATAGACTGCC
TCTGCATTCACGACAACACTCCAGCCCCAAAATGGGCGAAGCAACCTGGAAACATACAAT
GAAAGTCCAGTGTAGCAACCCGAATGGATAAATCCGGAGGCCCCACCAGTGCTTGCAGGG
TTCATCATTGCCATGGGTGCGCGTGTTGAACTGTTGCTACCTCCACTTGTAGTACTTGCA
TCGACGGTGGCAGCTGGTGTATTCTTGTTCAGTTGCTCGGGGAAACAAGGAAGGAACTGT
TGATGTGCTGCGGCACTAGAATCTGGGCCAAGGTTTGCAATCCCGAACCCAATCCGGCGA
TACCAGAGTGCTGCCCGACGAGATACCCATTCATTCTGAGCAGCCTCATCTGTCGCCGAG
CTATCTGTAAATGGGCCATCATCAGCAACACCTGAGACTGAGATATTCCCCGAGTTTTGA
AGTGGATTGCCACCCCCATCAACTTCGTCCACATATCCTGTCTTACAAGCAATCGCAAGG
CACATACCACAACTTTCATCAAGACCATATTGCTTAAAGAATTCCTCGATGTCCGCGTTT
GTGCCGGGGTCTGGGCCTTGTAAAAGTGCATGCAATTCGTTTATTGGTCTGTTCTTTACG
AGAACCCATAGACCATGAGATGTTAATGCAAAGAAGTACCTACGCGGAAGCACATACTGT
TTTGCAATTTCTGTGAGTGCTACAACATCAGAGTTTTGGTTGATAGATATTGGCTCCGGT
TTTTGTGCTTGTGATGATATTTGTGAAGACCTTCGCTTGTTTCCGCTCAGACTGTTGGTA
TTTTCATCATTTGTTGTTGAGTTCCCAGTAGCAGCGTTATTCTTGGGAGTCGGCAACGCA
TTTGGCGCGTGTAGCATGTGTGCATACACAAGTTCCTCTTCGTCACTTGCGGTTGGGTCA
AATCCAGCCTCAACCATTGCCCACACTCGACCAACGGGGAGACCTTGTGTCGCGCGAATC
CCGGATGTACCAAGACTTGTCCCTTCAATCCTGGACTGGCGAAGAATCGGTCCTTGCTCC
AAAACATCCACATCGATTACCTCATGGAAGCTTTCCTGCTGCCAGCGCACCGGTGGGAAA
GCAGGAAGCAGACTTGTGTGGGGTTCACGCATTGCAAGATCAGTGCAGTAGCTGCTCAGC
GTATGCTCCACCTGTTGTGTCGCATCGACGTTGTTACTACCGAGAGAGGACGACGAAGTG
GCACCAGAGGGGGAGAATGCAAGAAGTGTTACACCACCAGCATACATAGCAGAACCAACA
GGGTTCGCAGTCTCTGGACCAGGGGCAATGCCCTTATCAACCACAGGCTGTGAGCTTATT
TGGGTCTGGTTCGTATTCCCCTGTTGATTTAGGCGTCGAGCAAGTAGACTTGTGCTGCCG
CCTTGGTATTGCTGTTCAAGCGACTCATTTGGATTCTTTAACTTGCTGGCAAGTACCTCT
TTGTTTGGGGGACCTCGTACATGTTCAATAATCAACGTTTTCCCGTTGCCCATTTTGTTT
GTCGAGAAATAGATTCGCACACCTCGATCGGACACCGCAACGAGGTGAATTAGGTCACTC
TCTTGTTTACGGACAACATTCAATGACACAACACGGATTGGGCGCCCAAGGTTTTGTGGT
TGTATCCCACTCCTCGCAGTTGGGTGCCGCTGGTTATCAACAAATCGTCGAACCATGCTG
GTTAAATTATCAATGCTTACGACAAGCACTGCCCCAGCAGTATCATCACTACTACTATTC
TTCTTCCTCTTCTGGGGGAGGCGATATAAAGATAATGCTGATCTGTCCGACAGCGTATAA
AGTAGGTCGCGTTCGTGGTCAATAATCACTTGAGTCAACGGGTCAGCTGATCCAGCTAAA
CTTCGGATAAAACTCGGGACCAGCCACTTGACAGGAGCCATACCCGAAAGCTCTACCTTT
CTGCATTGGCGTTTGAGCCCGAGTGAGTGAAGCATACTTGGGGTTTCATAAATGAACTCG
TACAACGACCCATCATGTCCCGCCATGAATATTCGCCCGTCGGCAGTCCCGGCAATCGAA
CGCATAGGAACATTATCAGACGCGAGATTAAACTCCGTAGGTTCCAGTTCAATATCTCCA
TACACAGGGTGGCCAATAATTCGAAGCTTGAGCAACACAATTTCAACAGGAGTCGATATA
ACCACTACGTATTCGACGTCTGGGCCAAAGACCCCTGGTCGAGGTCTCGCAAGGCCAATA
GATACAATAAGTTGATCCAGACCACTGTACATGTAGAAGTCCTCCCCTTTGTAGTAATTC
CAAAGAAACAGTTTGTTGTCTATGGTAATCCAAGCTCGGTTAATCTCGGGAAATAAACCC
ATAAAGGTTTCACACTCTATCTGAGAATAAAGGTTTCGAATAGCTCTCGGAACAGGACGG
CAATCAACGCTCTCTATATCCGGTAGCCAACGAACCGACGTCCCCACGCCAGGCACTCTA
AACTTGCAAAACTTGTCTGAAAAGTAATTCTGAGGTACCGAAGCCCCTAGCCTGGCATTT
TTCAACAGTTGTGACAATTCAAGTTGCTCCTGCCCATTCTGCTTTGCATCAGACGAGAAC
TGAGCAAGCTCCGAAGCTGTAGCCTTCAAGCAGCTAAACATATCCTGCTCCGCCCCCACC
TTGCTCATCGTGCCAAATCTAAAATTTTCAGGAAAAGGAAATCGCCCCCAGCCAGCCGGA
TTCTAAGTATACGCGCAAACACTGCAACACACCAACACCCAACTGCACACCGGCGATCAC
CTCACCAACCAACAATTCAAAAATATCTTTCCACTACTCACTTTCACTAGCAACTACTAC
GCTAACCACACACACTACAAACTATAACACTTCTATACCTAACCACACACACTACAAACG
AAAACACTTCTATACCCAATACAAACAACAAAGTTACAACCA
>QPX_v015_contig_33 avecov_84.38
TTGACGATTCACAAGATGCAAAAATAAGGAAAGTCAAAAGCATACTATCACAAACAAACA
AATTTCCCAACGCGTCGGCGTCGGATTGGATAGTGATATACATTATTCTTCCAGTAGACA
TACAATAAACAATCAAGCGTCGAATTGGGTAGTAGAAACACCTACTTCACAAGTATACAC
TATCTGCTTCTTCCAGTAAAGGGGTCTGGAGAACTTGTAGGTAGGACAGGGTCTTGGATG
ATTCAACACGAGGCTAACAACGCAGATCATCAATTTTTGCCACACGTTCACTTTGAAACA
AAAGTATAAATAAATATTTTACAGCATACAGAACTCTACAGACCAAAGTCAAATCCAGAG
TCCTTTGTATTGGAAGAAGCTCGTGACGTGTACTTTGAATCACGTGAGCGTGTAGTCTTA
CTACCCAACTCGACGCTTGAAAATTCGAACGATGCGCTACTTGCTCCAGAATTCAAGTGG
ATGGACGAGTCTTCCGACATCTGAAACGTACTTTCGTCGTCTGATACACGGGCCTGTGTA
TTGCTCGTTGGCGACTCCAACCCTAAGACCGAATGTTTTGGTTCCTGCTCCGGTTCACCA
GTAAACTCTCTTTTTACGTTTTCCTCTCTTTTCGGAGTTCCGAGGTTAAACGCGAACACC
TGTTCAGTTGTTGGTGAAAACGTAGGGTGGAACTCTAAATTTATATCCTCCTTTCCCGTT
GGGGACTCGAGATTAAAGGTGAATTCGTGTTTTGACGTTGGTGATACCGTGTTGGGAAAC
TCCAAACTTGGGTTATCCCTTCCCATGGGAGTTTCGAGGTTAAACGTGAATTCTTGAATC
GTGGTTGGTGACCCCACATTCGAAAACTCTAAATCTATATTATCCCTCCCTGTTGGAGTT
TCGACGTTGAACGTGAATTCTTGATTCGTCGTTGGTGATCCGACGTTTGAAAATTCTAAA
TCTATATTACCCTTCCCCATTGGAGTGTCGAGGTTGAACGTGAACTCTT
>QPX_v015_contig_34 avecov_88.26
AGAAGCTGACTTCGTTGGACGCTCAAAACCATTCATTCCTTCTGTTCATTGTTTTCAAGA
ACTGAAGTGGGTGTTGTAAGAGCTGAGGAAACCACCCTTATCCGAGGTTGTTCTGGGGTA
CACTAGTTCTAGGGGTATCTGGTCTGGTCTTTCCAAAGTTGAGGCTTTTTGTTGAAACTG
GTAGACGGGTTTCCCCACTGAATGCAATCACCAATTTATTAGCATACTTGTATTTACTAT
AGTCGTACTGAATGCTTGAAAAAGCGCGACCACCGAATCCAGAATCCCAAGAGATGAACA
ACTATGCCAGGAACTCAACATGAATCAGCCAGTTGAAACAAGGATCTGTTCCTTGGTTTG
GTTGATAAGTCCGGTGGTTATCCTAACTTTGTGTACAAACTTCAGGTTATATGCGTCAGG
AACATCTCCCTCATCAACGGCACATCTTGTCAGCCTTGCCCCTATATGCGAATTCATCCT
TTTTGGGGCTGACCTAGTTTGTTGACAACCATGAAAGCGAAATTGTAGGGTGTTACTGGA
ATGAGACTCCCCAAGAAAACAGTGAATCACCCACGAAGTAAGTTTGGAAATTCGTAACTG
AAAGCAGCCACAAGCCGTGTTATCCCATCCGTCAAAACTTACGTGCACATTCGCCAAGTT
ATTTTACCATCTTTTCCAAACAGTCATGGCTTCATCCTTCATAATTTCGACCTCATTCTC
CCCTGGTTCTTGACCTTGTTGAAACACACACTCTCTATTTTTGCGTTTCTTTCCGGCCAC
ATTATGATTGCGTGTAGTTTTAGATTCACATTCCAGCGTATGGTGGGATCTGGTAGTGTT
ACGAACGTTTTTCGAAACTGGAGAGAGTTGAATGCAGTGGGCGTACCATTCACGTGCCCT
GTGGTACCTCCCTCCTGAAGGGTAAGCGGTTTGCTTCCACAGGTCTAGTTTGACTGAGTG
TGAAAGCCGAAATATTTTGTTGTACACTTTGCGGTCGATGAGAGAGGGGCATGAAACACC
TTGTTGTTCGCACCATTCTCTTGGAAATTCTTGCACCAAGACCTTTTTTGCGTGGTGTAC
GTTCCTTAACGTTACGTTAAAGACCACGTTTGGTAGAAAGTTTTTCTAAAAAAATGTTGA
ATAGTTCGCAGAAACGCTAAGTAAAAGGCGTAGCGTTTATAAATTTATCAAACTTTCAAT
TGGCGGACAGATCAATCGTCGGGGGTTTATTCCAAAAACCTTGAATCAAATCTAAAAAGA
AATTTTAGTGTTGATACACCCCCCACACACAAAACAGACTCAAACGTTGGGGGGTCTCCA
TAAAATCGTTGACGGGCAGGTTTCTATTGTTGTGGTTGTGTTTTGTGTTGACATGAACGA
AGAAAGAAGAAGAAAGGAACGTTGGGAACATTTTGAGAACGTGTGAAGTTGGCAAGACGT
AGGCAGAGGACGCGGGTAGAGCACTAAGCACCAGGCCGGCACTTGCGCTCAACGCCCCGG
TGCCTTGGTTTTCGTCGGAAAAAAAATCGGCGAAATTGGCGGATCGATCAAATCTGTGCT
GGTGACGCAGGTGGGGTTTTGTTTTTTTTGGTCGGGGAAGAGCACGGAGAATGTCTGTAG
TAGACGAGGTACTGGAGAGTACGTCTCTGTATAGAGTTTTAGGTGTGAATCCGGATATTC
CCGGGTCTGAATTGCGCAAGGCGTACTTGAAACGGAGCATGAAATGCCACCCAGACAAGT
GTGCTCATCCACGAGCGACAGAGGCGTTCCAACATGTGGCTGAAGCGTATGAGATATTGA
GTGACCCGGCAAAGAGATCCGAGTACGACATTACCACGAACCGCGGAAACAGCTCGCATG
TGTTTGGTCAACACAATATTGAAGTTACTCCAGAGCAAGCGTTCAATATGTTTGCACAGG
CAATGGAGCAAATTGCTAGAGACAAAGGGATTAACTATGAACGGAAGGACACTGTATTTG
ATTCCTTGGCGTGGGGTTTTCGGTATGTTGATAGTTGGATTAATCCACTTGAGGAAGATA
AGAAAGAAAATGATACCGCTGATAAGAGCAAAGATGCCGACAAGGAAAAAGGTGAGAACA
ACGTCCCATTGTCCAGATTGCAGTATTGGGCTAATAACCTTGTTACAATGGGCACAATTG
TGTCAACTGCCTCTTCGATTGTCAAAGCACAACGTGAAGAACGTGAGGCTGAGGAGAAGC
GCAAGCTATCGGAACAGAATAAAGCTTGAACGATTTGGCGATGGGCGAAGTTCGGGTTGT
TAACCTAGCCGTGCAACCCTAGACCAAGTTCGATTGAGGTTGGTCGTTTTGGGGTTCTGC
GCCGAAGGTTTTGGCAGATCCCCCAGCCCCTCTTAGTGTGGTGTGTGCCCGGTTTGGTAC
AGGCACACTAGCTGGATGCAGTTTTTAATCGTTCGGTGTTAATTTTATTTACACGACTGA
CGTCGGACTTTCTTCGAGAAAAAAGCCAAAAAACCAAATCCAAAACGTTGGAAAACTAGT
TTTTATTTTTTGGCAGGGCGATGAAGATAGGGAATTCGAGCAAACCAACCGTGACGAGCG
ATGTTTGGATACCGGCAAGCGGTAAGAATGAACACATGGTGTATGAGTTGGCCAAGGTGC
TGTCAATAGACGATGAAACAAGAACATGCGTGGTGAGAATAGGTTCCCAACGTGAGCAGG
TGTTGCCAATTGAAAATGTACAGCTGACAAACCCGAGAATAGTCGCGGACATGACTTCGT
TGTATCATATAAATGATGCAGGTATCCTTCACAACTTGAAGGTGCGGAGCGAAAATGACC
TTCCGTACACAATGATGGGTTCGGTTCTTGTTAGTGTTAACCCACTTCATCCTATTGCAG
ACCCGATATTGTCCACAGACACGCCACATCCGTACTCCATTGCCGAGAACGCTTTCAAGA
ACATGACATTCTGTTTCGAGAGATGGCAGCAACGTGAGCGACAACTGGGTATATTGCAAA
GGAGTGGGCATGACATTGGGCAAGCTGCGGAAATTGAGCTCGTTGTAAACCAATCGGTGG
TTATTAGTGGTGAGAGTGGTTCTGGCAAAACCGAAGCGGGGAAGCGGGTACTTCATCACC
TTGTTCGAAGATCGAGCAAGACGGAAGGCAGCCAAAATAACTTGGATACAAAGCTTGCAG
GTGTTGGTCCTATTCTAGAGGGGTTTGGGAATGCATCAACTGTGTGCAACCACAACTCTT
CACGCTTTGGGAAATTCTCAAAGCTACATTTCTTTCAAAGTTCACAGGAACGCGACCGAA
ACAAGACCTGGCAACTTCAGGGTGCAAGTGTTTCGACGTATTTATTGGAGCAATCTCGTG
TCGTCAAGCATTGTACTGGGGAAAGAAATTTTCATGTATTCTACCAATTGATTCGTGGGG
CAGATACTGGTTTAAGAAAGGCACTTGGGCTGCAAGAAGATGTAAGTGATTTCGATTACC
TAACCTCCACTAGTCCAATGGGCCAAACTTCTGCTAGTCCAGAGCCCATCGGGTCGCCTC
CAAAAATTACAAGTGGCAGTACAAATAGTCGAAGGCTGCGGCGTCTCATTTCAAAGTCGA
CTGTGACAGACCCCAATGGAAATGTTGTTGATGCAAGGGTTGTGCAAAACGACAAGCATA
ATTTTCAAGAGCTAGTGGAAGCTTTGGGTGCAATAGGACAGGCCAAGACGGATATCGACG
ACCTCTTCAAGGTGGTTGCAGGCATTCTCCATCTTGGGAATATAAGATTTACCAAGGACG
AGTCTGCAAAAACATCAGATGCGGCTAGACTTGAAGATGGTGCTCGCACGCAAACGGCTG
TGGCATTTGCAGCAAAACAATTGGGCGTTTCAGAGCAAAATCTTTTGAAATTATTTCTTC
AAAGAGAAGTCAAAGCAGGGTCTGAGGTCATCGTTACGCAGCTTGATGCAGTATCAGCGA
GATACGCCCGAGACGCATTGGCTAAATGGACCTACAGTCGCTTGTTTGAGTTTCTAGTTA
ATGAGATCAACACGACACTAATGAGTTCCGACCTCGTCGGGGATTTTGTTCCATTCATTG
GTGTGCTTGATATTTTTGGCTTTGAATCTTTTGCAAAGAACGGATTTGAACAACTTCTGA
TCAACTATACAAACGAATCGCTGCAATCTACATTTAATTACCAGGTATTCGTTGCTGAGG
CGGATCTGTACAAGCGTGAAGGTCTTATTCTTGATGGGGAACCGTTTGTTTGCCCAACGG
ATGATGGAGCCTGCCTGGATCTTTTGGAAGGAAAACCAGGTATTGCGGGTCTATTAATGG
AGATCGATTCTGAGTCACGAGCTCCTCGTCCGAGCGACACAAAGATGAACCGTCGTATCC
ATAGCTGCTTTTCAGGAAAGAAAAGCTTCCCAAAACCCCACCCCAAAGAGCTGTCAAGTA
AATTTTGCATCAATCATTACGCAGGAAAGGTAGAGTATACTGTTGGAGACTTTGTAGACA
AAAATAATGATAGAGTCCCTGCGGCAATGAACAATATAATGGCAAACTCTTCAAATATGA
CCCTTCAACGCGCGTTTGGGCAACTTGTCTGTAGTAATCAGAATCGTGGAAAGCCAGCTA
AAAAGACGGTCATTGCAAAATTTGGTGGACAGATTCGTCAACTTGTGGAAACGTTGGAAT
CAACAAAATGCAGTTTCATTCGGTGCGTAAAGCCAAATGCTTTAATGAAATGGGCACGAG
GGACAAACTGGTTTGACAACCGATATGTCACCGAGCAACTCAAGTGCTTAAGCATTCCTC
AAACCGCAGCCGTGTTAAAGAGCGGACTCCCAACTCGAATCTCGTATGAGACAATCGTAT
CGGCTTATGAGTCTGCGCTTCCATCAGACGCTTTGGCAATGTGGAATCGCTCGTCAAAGA
TGGGGCGAACGTTTGCCAAAGCTCTGTTTTGGGCATTCCGGGTTCCTACGGAAGCTTACA
GGCTTGGGCTGTCTCGAGTGTTTTTTACGAATGGGATGATCGACTTACTCGATCGCATCA
TGCGGGAAGCGACAAGCTGGGCTGAAGACGAAGGAAAGTCGTGCGACGAGAAAATCGAGG
TTTCGAATCGGTTTAAACTTTATTACACGAGGCTTCGTTGGAGGCGCTGCTTTGCCAAGA
TAATTGCAACCAATCAGTTCCTCAACTTGCTCACAGATTCTAGAACTCGAGGACACGCTG
TTAGGTCTATGCAAAGATCAATTCGTGCGATGCTCTTTCGAAACCACATTGAAGGCCGTG
TTGAGAAGAAACGGCAACTGCGACTTGCCGCGGAGAGAAAAGTTCGGCAACGTGAAGAAC
GAAGGGCATTTCAACAGCAACAAGAGAACATGTCACATATGTCAAATATCCAACAAAACC
CTGCTGCACCACAACAATGTACGAAGAAACTTGAGATCACGACAGATCACACAGAAGAGA
AAGAGCGAGACACTTTCAGAAGCCCGTCGCCGAGCAGGGATATTCCACCACTCCATCGTT
CTTTATCCCAATCGGGATTTTCAGCTCGACAAGCATATCGTTCAGGCAAGAAATTATCTA
GCGGTTGGTCGCTTTCGGCAATGTTACACACGCCAAGAGGTACCAATGTACATCCACAGT
TTCTTGATATCGTTGACCTTGCACAGAAAACACTAAAGACCGACAATGAAGTACTTCGCG
AACAAAATGCAAAACTACAATCTGACTTGGAGGCCCTCAAAGATGATATTGCGCTGCTAA
AGAAGTCTATGCCTTTCACTCACATCTTGCATATATACTAGATTATTATATAGTTGAAAA
TTGTGTACAAACTTTGATCCAAGTATACGCTTACCTGTGTGTATGTAGGTTGAAAGTCTC
TCACACAGGGGGGTCTATATATGCCGATGCCGGAGAACCAATACAAGTACAGTAATCCGA
GGCAGGTTAACAGTGCTCAATATTAGGTCCGGGGTAAATTCCAGTGTTCGTAAAACGCCA
AGGCGTCCAGAGGCATACAGTCCAGAAGTCAAGATCCAACAATTTAGTTACACAGGGATT
CCAGCTCATCGTTCAGTCCAAGTTGAGATTGCATTTGAGGAGCTGGAATTCAGACCTGGG
GCCTGGGTAAATTGGGAAATGACTGGGTCCATCTGGAGATAGAGTCTATGAAAAGTTAGG
ACTCTGGGATATAGAATCTATGAAAAGTTTTCACACGCCGAGTGAGGACTCTGGGAGATA
GAATCTATGAAAAGTTGTCACATGCACAGTGAGGACTCAGGAGTGAGGAGGATGGAATCT
TGCAGATTCAAAGGGCGAACAGAGGTGGTCTTGTTGAACTTTGCTCAGTCAACCTCAGAG
CCCGCAACTGGCGAGTGAAGCCCCTTATAGCCCGCAACGGTGATCTTGAGTTGATGACCA
GTCCATTTTTGGCGGGTGGTTAGGGTTGTCGGATGGGCGGAGCGGCCCAATTGTTTTTTT
TTTTGTTTAGACTAAAAAGCAAATCGGAAATCTAGATCTAGATCTTTCGGGATACCCGTC
GTAAGAGGGCGTTGAGGGAGCGTTTTTAGTTGTATTTTTGCGCGCAAGATGTACGGTACG
GCCGGTACGGGTACGGGTGAATGTCGAGATGGTGGCGGAATGAGCGAGTCGCTGCTGGGG
ACCGCGGGCAGCGAAGGCGCGTGTGAAGGCGGCGAAGGGCATAAGAATAACCTCGGGGTG
TTTAATGGGGTGTTTGTTCCGTGCTTGTTGAACATATTGGGGATTATATTGTTTCTCAAG
ATAGGATGGGCTGTGGGGTATGCTGGATGGGCTACCGTCCTCGGGATGTTTGTTGTTGGG
GAGTCTCTTGCGATTATGACTGTGCTCTCTATGGCAGCGATTGTTAGTAATGGTACTATG
AAGGGCGGTGGGAGCTACTTTTTAATTAGTCGATCACTTGGGGCAGAGTTTGGTGGTTCG
GTTGGGTTGCTGTTTTATTCAGCTTATGCGGTAGGGACGAGTTTCTATGTGGTAGGTTTT
GCTACAGAAATTGTGCAAGCTTTCTTTCCAGATGTTGCACAAGATGATGATCTGAAATCC
CAGAAAAAGCTGTATACGATTATTATTGGAAGTATTGCTTTGGCATTTGTCATGTTCATC
TCCTATTTGGGTGCGGGATTTTTTACGCGCATCAATGGATTTGTATTTGCCGTTCAATTT
GGTGCAGTGCTCGTAGGGATTCTTTCCATGTATTTTGGCGCCGCAAAGGGGCAGTTGGAC
GGCGGTGGCTGGTATGACGGTTGGAGTTATGAAAACCTCAAAAATAACATATGGAGTGAT
TATTCGCCGTATAGCATTTCTGACACGGGGACGTATTCCGTGCGTATAGTGTTTGGTATT
TTGTTTCCGGCGATGACTGGTATTATGGAAGGTGCAAACTTGAGCGGTGACTTGAAGAAT
CCAAATCGTGATATTGGTCGTGGGACGTTGGCTGCCGTGTTTGCCGCAATTACTACTTAT
GTGTTTTTGATCTTTGGGAATGCTGGGGCTTTTGATCGAACTACTTTGAAGAAGAATCAG
AATGTGATGGTTGATGTTTCATGGCCCTCCAAGTACATTGTTATCGTTGGTATATCTGTG
TCTTCATTTAGCTCGGCTCTTGGAAGTGTTTTCGGTGGTGCTAGGGTCCTTCAGGCTCTT
GGCCGGGACGATCTTCCACCATCTTTCGGCCTGTCCGTTTTCTCCAAAGGTTCCGCGAAT
GGGGATGAGCCCCGTCGCGCTGTGCTATTCACATGGTTGATTGCACAATGTGCTTGTTTG
ATTGGCGACCTTGACAAGATTGCACCGATCATTTCATCATTTTTCCTATTGTCGTACGGA
ACTGTAAACCTGACGTGCTTCCTGTTGGATGTGAGCGGAACCCCGAATTTCAGACCGCAT
TTTCGGTTTTATTCTCGAGCACAGTCCCTCATTGGTTTTATCATGTGTATTACGATATTG
TTCTACCTTGATGTGTGGTACTCAATCACAGCTTGTGCAATATTGATTACATTGTTCTTC
TACATCTCTTACAAAGCCCCAGCGAAAACTTGGGGAGATGTCTCGCAATCAATTATGTAT
CATCAGGTGCGCAAGTACCTACTTCGGTTAGATTTGGAGAGCCACCCCAAAAACTGGCGA
CCAAGTTTGCTATTGCTTGTTGGACCAGGTGTGACAAATATGCATTTGATAGAGTTCTGT
AACTCGCTTAAGAAGGGTGGCCTCTATATTCTTGGAGACGCTGTTGTTGGAGGGCTGAAT
AGTATTGGTTCAAATATTCCACACGTGCGGAAGAATTGGCTCAAGATTGTTAAGGACCTC
TCAATCAAAGCGATCCCGGAGGTAACATTTGCACCGACGCTGCGAGAAGGGTTTCAGCAA
TTGGTGCTACTTGCAGGTTTAGGCGGAATGAAGCCAAACTGTATTACGATGCAATTGCCT
CAGGTGTTCGGGAAAAGCGTTGAACCAGAGTGTGAGGAACGTCGCCACACAAAAATGCTT
CGTATGCAATCAGAGAATCACGGAACGTTTGACAATGAAGAAATTCCGGTGTTTGAAAAC
CCCACAGAGTTCATGGATGTTGTGAGAGATATTGTGATTACATTTAAGCGCAACCTACTA
CTGGCATGTAACTTCTCTGCACCACAGCTTCAACACTACTCAAACTTTGGGTCAAATAGT
ACGGTGGATATTTGGGTGTTCGGGAACGACCTGAATCTGGTTGGCTCACTTTCGTTGGAG
ATACAACTTGCGCACATATTTAAGGTCTCTCGTCGGTCTAAGATTCGGATCTTGAACATT
GTCAACGAGTTGTGTGATATTGAGGAGCAGGAACAAGCTCTAGAGGAGCTTGGTGCAAAG
ACAAGGCTTCACATGTGTTCTTACCATGCAATTGCAATGCAAGGAATTATGCCCCTGGAC
AAGTTAATCCAGGCGAACGCAACGCCTCTTCTAGAGGAAGTCAATCGTATTGTCCTAAGC
AATTCTCAGTCAAAAACCTGTGTCACATTTATGGAGCTTCCTCGGCTTCCTACTGACCGA
AAGCAAGACCGACAATTTGTACATTGTCTTGACACCATAATAAAGGGGTTACCACCTGTA
GTTTTTGTGCGAAGCGGGATGCGTGAAAATATGATCCCTGATGAACTCTAGGTATTTTCT
ATGGCATTGTTTAACAATATATTTTGACAAGACTGAAACACATATTTTGCGTTGTCTGTG
CTCACCGCTACGGTGTTGTAGATCTGAAGAAATGGACCTTGGTTCAGCACGACCTCTTCC
TTAACAGCACCGTCATTTCTCGCCGCTACCGCAAGTTTCGCTTCTTTGTGTATATCTTCA
AACTTGTCACGAACATAGTTGACCGCAGTGCGGTAATCGCCGATTTCACCGGTGTAATCG
GGGAATACCTCTTTGAGGTCCATCTTTTGATCTCGAATTTTTTTTAGGAATATATCCTTC
TTGTTCAATAGCAAAATTATATCCGTCTTCTCAAAAAATGGACAGTTGACAATAAATTTG
AAGTTTTCCAACGAATCATGCAAACGATTCGTACTCTCATCCTCTGCCATGTTTAGATCA
AACTCTCCCAACGAAGCTATGTACAAGATAGCCGTCACCCCCTGGAAATAATGAATCCAC
TTACGACGCTCACTTTTTTGTCCGCCCATATCCAGCATATCCATTTCGCAACCTTTGTAC
TTGGCAGTTACTTGACATATACCACAAGTCTTCTGTCGAATACGAAGCACATCATCCTGG
CTAGGGCAATAAAACGGGGAGCGGAGAAACTCAACCTTTTTCATTAAATACGGCAATGGC
TCTTCTACCGTCGACTGAGCTGGCTTCCAGGCTTTTCGAAGCCATTTTTCTTTCCACAGA
CGTTCACACACAGCTAGAATATCAACCAATTCGCCATTTTTGAGCGTAACTGTTGACCAA
ATGTCTCTCCCGTCAGTATGCAAAATCACTTTTACAAGCTCCTGCGTTTCCTCGACTTGG
GGAATCTGCATATCTTCCGAAATGCTGTCCCCTTGGCAATATCTCACCAGCTTTTGGAAA
CCACAAATTAAATTTGTAGAAATATACGGCTTATAATCCAGCAAGTTGCCAATCCCATCC
TTACAGTGCACAATCTGAAACTGCTTCAACATGGTGCTCTTGCCACAATTCCCAGTCCCT
AGCAGCAAAACTTTAATCTTCGATTGTTCCACCTTCTTATCCGCTTGTAGGATCCTGGTA
ATATCCTGGCTTCTTGCTTTCGCGGCCTTTAGCGTCTGCCCATTCAGATTGTGTTGGGGT
TCGTCTTTAGAAATAAGCCCCCCCATGGTACCATGTTCAAGAAATAAAAAACCAACGCGA
TGCTCGTGCTTGGATGTCTATGCAATGCCCGGGAAGCCTGAAAAATTGGCCAAACTTTGC
AAAACTTCGTCCAACTTATCCGTTACGAACACGAACTGCCGAAACCTAGCCCTGTAAAAC
TCCGCGCCCGCCCAACACCCACGCAGCATGAATTACAAAACCTAGAGTTGAGCGCTCGTG
AACG
>QPX_v015_contig_35 avecov_267.50
TGGATTGCCTTAGGGGTAAATGCCAGACACTAGTTGAAGTGGCCCAACCTATGTTCAGTT
CTCTTTCGTTAGCAGTGGTGCCTTCCGAATCAAGAATATTGGAGCAGAAAAACGAAAAGC
ATGCAACTTCCTATGTCCGAGTCCGTTTTCTATACCGATTGAGTAGCAAACAGCTTCGAG
GAGCGCGATCAGGCGGCGCTGTATCAAGGTGTTAAAGGAATCCGGTGATTGGTTCATTCT
ACGGGTGAATCCCAAGGTGAATATGTGCTCTCTGCAAGTA
>QPX_v015_contig_36 avecov_177.52
CTCGGAGCTCAAGCAAGGAATGGATTGCCTTAGGGGTAAATGCCAGACACTAGTTCTGTG
GTTAGGTTATTTGCATGCGCTAAACCGTTTTTGAATATACTTCAACTAGGTCCGCTCCCA
TAATTCTCATATTGGATGATGCTCTTCTTTGAACGCTCTGACAATAGGTATGGAGTACGC
GAGTTGATCACTTGGTATTTCAAGGCAGTATAAGGTATGCCACAAATGGATGTGTTCCAC
CCGATATGTATCTCTCGCTCGTGAGCAGTAGCCCCCTCCGAGTCGAGTATATTTGAGCAC
AGGAAACGAAAGCGGGTAATTTCCGATGCCCGAGTCCATCGTTCATACCGATCGATTGGC
AAGCAGTCTCGAGGATAGCTATGAGACATCGCTTATCAGAGTTTGGAACAAATCAAGCCC
TTGGTTCATCTTATGGGTAAACCCCAAAGAGAATATGTATTCGCGACAAGTGCTGTCATT
TTGAGTCAGATGTATTTGGCAAGATGAAAAAGGACACCATGTTCAGGATTTATGCGAGGC
ACTAATTTGCAATAGACTCGTTTTGTTTTATTACGACTACTGCCGCGCTTGTGTTCGATT
CGAGTAAGCAATAGTTCACCGTCGTTGTCCAAGTTCTCGAAGTCTTCACGCTTGATTGTG
CACAAGGATATACCACGCATACCAGTAGCCATCAGAAGAGATACCGCGGCACGAACCATC
AGTAGGTACTGTTTCAACACATAATCCGGTTTGCGAGATACCACCATCATCTCCTGAATT
GATGCCTTTGAACATCCTTCTATATTAGCGGATGCAGCTCTTTCCAG
>QPX_v015_contig_37 avecov_538.68
AAAACACTTGACTTGGGTGATATTATGTAGAGGAATTTCGGTTGTTATGCTTCCAACAAA
AACACTTGACTTGGGTGATATTATGTAGAGGGCAAAGACTCCTCCTCCCTTTGCAAAGAC
CTCAAGCCATTCCTTCCAACAGAAAACACTCGACTTGGGTGATATTAAGTAGAGGAATTT
CACCAGCTCTCAAGTACACTTGACGGATATCTTGCACACAACTCTCTTTGCAAAGACTCC
TCCTCACTTTGCAAAAGGCCTCAAGCCGTTGCTTGATAAACCACTTGACTTGTGTTGATA
TTCTGTAGAGGAATTTCGTTTATTTTACCAGTCTCAAGTACAATTGACAGATACTGTTCC
TCCGGCTCGTCAGGTCATTGCTTGATAAACCACTTGAAGTTTCGTGTGTAGCAGCTTGAC
TTGGTTCTACTAAACTATGGGTGGAGAAAGCCGGAATTTGCACTGTAAGGTATTGTTGGC
CAAGTTTCAAGTAGACTTGATACACCACTGTAAGGTATTGTTGACTCAAGCAAATTTGAC
GAGTTCACAAACACACTTGACACGTTCCGGGTCTCGGGGAGTAAGGTTTCGGTATTCAAT
ACAACTAGCACGTCTGTCCCTTTTTGATTTGCCTGGCTAAGGGCCTCTTCAAGTTTACCC
TCCCACCTTTCCCAATGACCTTCACAGGCCTCGCGTGTGTAATGCATCATAGAGGAGCGG
CTAAGTCTCTTGGGCTTCGGGGCCCATAACTTTTGCAATATTCGACAGCGACAGAGCCAG
TCCCCCCCAGCAAAGTGAAAGAATAGTGGTTTGACACCTGTTACGTTGTCAACCCAAACC
TTGTCAACGTCGTCCCAGGTATATCGACATGGCCCCAGCTTGTGCACATAGTCTGTCGCG
TTCATCTTGCCGTAGAACTTACCAAACATCCTCACGAAGCTCGCAGGGGACCAAACAGTG
AATTTATCCTTGCCTGCCGCACTCACTCGTTGAGTAGCCGTTACAGAAACAAGCGATTGA
TCATAGTCAATTGTCGTCAGCCGCTCCTTTTCGGGCTTAACCCGATCCTTGCCAAAATAG
AGTCCCCAGTTGAACTCGTCGTCATCTACAAGACTCTCTAAATTACCGTCTTTCCCAACA
TACGCCTTGTTAATCCCAATTTGTTGCTCGGAAATATTCACGATTGAATTTGCACAACCA
AAGTAACTCCCTGCGTTCAGGTAGTGTAGGGGCTTGGGCGGGGGGTGTTTTTCGTATCCC
TTAGCAAATGCGTCCCTCACCCTTTCGCGGAGGTTATAAGGATTACAACAGTAAATTTGT
CCCGCGAACACGACTTCTTTCTCAATAGACGCAAACTTGGTCATCACATCCTTTACACTG
ACTCCCGAGTTGGGCAGCACATCTGAGTCATAAACGAAAACAAGAAAGTCTGTTCCATTA
CGTTCCTTGATCGTCTGCTTTATCACGTCGACATATAAACGCCACCGCCACATCCACCAT
CTCTTTGGTTCCTTTTGCAACGGGTCCGAGGGGTCTGAGCCCTCCAAATGCTTGCCTTCA
CCGACTTCCTTGAAAATGGCCGTGTATCCAGGCGAGGGTTCGACCAACTTTGAGAGTGGA
ATCGTAAAGCCCGGGTTTGAGTTGTAGCTCAAAAACAAAATTGCCTTGCTATTCGCACAG
CTACTTGAGGTGTTTGCTGGCAAGGTCACCGCATCCTGTTTTTCATCTTGCTGCACGTCT
TTCTCCAGCTGCTGCAGCAACTGCTTTTTCATTGAAGCTTCCCCATTAGTTTTCGACAAC
AATTCATCTCGTAATAAATTGCCCTCTATCAAACTGATCGACAATACCACTACCGCCACC
CCGAAAATCGATTGGAATCGTGCCATTTACCCCAAACGAAATATCCTTGAACACAAGCCC
CTAGTTTGTTTCCAAGATCTGTGAAATACCAATTGAAAAGCTGATCAATTATTCTCAAAG
TTGTCAACCTGTTAACTGAGAACCTGCCAATGACAGTATTTATTTACAAAACGCTGATTA
TCCTCAAACTTTTCAACATATCAAGCAGTGTAAAATGCAAAATACTAAATACAAACTGAC
TATTCTCAAATTTCCCAACCTGTCAAGCTGTAAATGCCGTTCAATGAAAAATTGTAAATG
CTAAATGCTAAATACAAAATGCAAAATGGTAAATGGTAAATGCTGCAAATGCCGAGTATT
CTCAAGTCTCCCAGCCTATCAAGCAGTAAATCGGATCTTGTTGTGATTATAGTTTTGGAT
CTCGTTTCGCATCGTCATAGAACAGGACGTCATCCGCTGACGTCTTAATTCCGGACAGGC
GCGAGCACGGTAGATAATGACGCCATAGTACACGCGTAGAATCACGTTAATTATCGGAGA
ACGAAACGCCCAACGATACAGCGGTTTGTGTCGTCACGATTAATACGCCATCTAATGACG
TATGAGTTCCGGACGGGCGTGAGCACCGGAGATGATGACGCCATAATACACGCGTAGAAT
CCTGTTAATATCGGAGAGCGAAACGGCACGATTGTTGAGAGTTGAGAGCCCCCCGATTAA
CAGTAAAAAACTAGCGAGTAGAGAGGAGTCTGAATTATGATGTTTGATCCTGTGAAACAA
TGACAGGTAACAGTTGGAGGCCTTACTAGGTCTCCGATGGTAAAGTAAAGCAAAGCGTCA
CTAATTTATCATCGAATGTTATAGTATATATACTCTAGAAACCACTTATTTCTGGACGGA
AGTCATTAGTATTACTACTGACTATACTGCCATACTTGGTAAGACTCATGGCCAACTTCA
TCCCAGACAAAGGCTGGATGAAGTTTTATTGTTTACTGGTATCATACCTTTCACTTTTCG
CTATGAGTACTTTGTTGTGTGTCACGGTGAATCGTGTTGGTGAGATAGCATTCCCTTAGA
GTTCAGCTCGCTCATTCGCACAGTCAACCAACTCTTTCGGGATTATTTTTCAACGAGTTT
AATAATACTCTAGACTAATACAATATCAATCAACGAACTTTCAACTCAAGATAAACATCC
CTTGGAACCAAAGTAACTTGTTGTTTCCAAGCTTGTTGACTTTATACAACTTGTTGTAGA
TTCCAAGAATAACAAGTTGAAGCAGGTTCTTTTGAACAAGTTTGATGTCAAGAGCAGCAG
GTCTTGAGAGTTTATCGTTTACATTTTCAAAGACCAATAGTACTATTCGTTCAACTCACC
TCGGAGACGTTTCCATTGTTCGTCCCCAGAAATTCGACCTTGAAGCTCGGTTTCTTTAAG
CTCGCGGTCAGCAGAAGACCAATCTAGCATACTGAATTGCTCGCGAAGAAGAAGGTCGAG
CGTTTCCCTACTTGGACGAGAAGAGGAGGATTGGGCCACGTGTAGGCGCTCTACAGTTTG
AAACACCTCTTGTTCCAGTGCCATCGTTCGCCGTGTCAGCATCGTTTGGTAGTCGCGCGT
GTACTTTTGACTTAGGTCGACAATGTGGTCCACGTCTATACCAAATATGTAGGTCAGTTG
TTTGCCCCAGCCAACTTCGTACATAAGAGGAGAATCCAGAGTATCAGCACCCTCACACGG
ATCACAATGCACAAACCTATTGAGAGCTTTTGAGAATATTTCACACCAAACATGGTCTGT
AAAGTCAATAACATACCGTACTCTAAACCCAAGTGCCACAGCAATAAGACAAAAGCAATT
TGCCCATTCTCCACACCTCCCTTTGCGAGTCTCCAGAAGCTTTGCAGGACAATTATACCT
AGGGAACCGTAATGAAAGCTGACAATCAGCACACTCGTGTATCTCAACAACCGACGCAAG
GTGTTCGGCTTCGTACGGTGAAGGGGCACTAGTTCCGTTCGGAGTACATTCCTTTCCACA
CTGAAAGCACTTTAAACCATTCACCCATTCAAAGAACTCGCCTTTAAACCATCGCATGAG
CTCCACTAAAAGTCGGTCCCAATCAACCCCCGATCGCCCCTCCGGCTCAATTGCAACCCC
AGCTCGCGAGCATAGCGTCTCCACCGGAACCTTGTCCCGTGCCGCCACTAACGACTCGGG
AATCTCGTGTCTCGCCCGCGTTTCACGGGCCCCTTGAATCCGCCCAGCGAGTTGCTGAAT
CGTCATTGCCAGCCGATGCGAAGCTGATTAAAACAAGTGCACCCGAACGCTCACATAAGC
AGCCTCAAAGAACCGCAAGATCAATCACGCTTGCTGGTGCTTGCTGGTGGTATGATACCT
GCCTATGTATGGCATGTATCTATCTATATATTCAAGACACCTTCCACAAACAACTACAAC
TCAC
>QPX_v015_contig_38 avecov_84.16
CAAGATACGTCACACCATCATGTACTTGTGTCCCATGATACTTCGGAATAAAATCCTTGA
TTGGCAAATTCTTCTCATTCACCTCTTTATAAAAATCCGCCTCAAGCTCACCTCTCGACT
TGCCCTTGCCAGGTTGGGCCGGCTGGAACGGCTTGAGTATCATCCCATCCCTGGAAAGAA
TCGGGGGTCCTTTATTCGCCTTGCTCCCGTGCCCGCCGACGGCATCTAGCTGCGAGACAT
TGCCAGAAGACTTTCCGCGGCACGAGTCCTTGCGCTGCCAGAATACCCACAGACCCACGC
CCGCAACGGCCGCGGCAACAACTACCTTTGTAGACAACCGATCCATCGTTCCGCGAAATA
AATATCTTTCCAAACACCCTAGACCTATCAAACTGAGCACTCTTCTAATGATCATTCACT
CATTCAACAAATAAATATACTACTAACACCCGAAAACTCACTTCTATCAAACTCAGCACT
CTTCTATTAAACTAGTTATCAAACAATATCATGAATTCAACAAATAAATATACTATAAAC
ACCCTAAAACACACTCGACATCACTCTTCTATCAAACTAATATATCTTCTATCATTCAAC
AAATAACCTATCCTTCCATGATTGCATGCATATGTATTTGCATGCACGCGCAATATCATC
AGTCTTCTATGATTGCAGGCATACACCTTCAGTCCTCTAACTAATGAATATATTTCCACA
CACCCTCACCCTCAGCTCTCATCAGTCTTCTATCATACAAATACGCCACAATATTTCTCA
TCAGGATTCTGCAGTCTTATAACAAATAAATATATTCGCATGCACCCCAACCATCAGCCT
TCTATCATAAAACAAACAAATATCTTCGCATATATCATCAGCATACACCCTTGCAGTCCT
CTAACAAATAAACATATTTGCATGCAGTCTTCTATCAAGCAAATACATTTGCATACACCC
TAAAACACATTATCGGTCTTTGTACACAACCGATCAGTACCGCAAATAAATAAAACCGGC
GGACAATCTATCTACTTTTTAAGTTTTACTGTTACTTTGTTTTGTTAATCTATAGTCAAA
TCTAGGTTGGAACGTTCAATAACGTTCCCAGGAGTTCCCATAACATTGAAAGTCTCCTCG
GAGGTCATGCCCAACACTTTTCGTAAGTCATCACTTGAAAAATTACACAAACCACAAGCT
ATCTCAGTTCCATTCTTGTCTACAACAGATACAGCTTCAAAAGAATCAAAATTACCTTCT
ACGCGTAGACAACCTGCAGCAAACAACGTATTATATCCAGAAACCGCCGCACTTGCACCA
TCATCGACAATGATTGTTCCACGTCGGAGCAAACTTCGGATCCAACGCTTCCTCTCAATC
GGCGGCGATGAGTTATGTGCAAAAGTTGTCCCAAACTCAAAATCGCAAGGTATTCCTTCC
AACTTTTCCCTGACTTGCTGCTCTACGTATGTTTTGATTTTTGTTACGTCCTCCGCAGAC
ATAATCACTGCACGAACACCAAGAGATGCTGCTAGCCCAGCCGCATTTATTTTAGCAGAC
ATGCCACCAGTACCCCAGTTAGAATCTTCCCCGTCCCCGAGGCTGCACTTTTCCTTCAAC
GCAGAAATGTTATCTACAAACTTTATGCGCGTTGCATTCTCATCTGTGAACGGGTTGGCA
GTGTAGACTCCGTCCACATCAGTCATTAAGAACACCACGTCTGCTCCAATCATATTCCCA
ACCATTCCAGCGAGCTTGTCATTGTCCGCCTTCAGCTCTTGAATACCCACGCAGTCGTTT
TCATTTACAATTGGCACGCAACCTAGATTAAAAAGCTCTGTAAATGTGTTTTTGGCGTTC
AAAAACTGGTCTCTGTCAACAAAATTTTCGTACGTGAGCAAGACTTGGGCACATTTCTGC
CCCAACGAGGAGAACAGCAAATCATACTTGCCCATTAAATGAACTTGCCCAATCGAAGCA
AGGGCTTGCCTGGCAACCACACTTTTCGGTCGTCCGTGCAACCCAAGTTTTTGACAACCA
GCCCCAACAGCACCTGAAGAAACCAACACCACATGATGGCCAGCACGCCTCAATGCTGAC
AAAACTTCAACTGTGGCAGCAATCTGACTAAGTGACAGACAGGTGATCCCGTGATCCTCC
CCAATCAAACTCGAGGTACCAATTTTGATCACGATACGCAGCGCGCACCCATCGCTTTCA
GCCATCGCCCGTTTACTTGGTGTACGCCTCAGCAACAAACGCACAACAAACTATATCTGG
CAACCTTATTTGTCGTATCAGCAACTTGTCAAGACCAGCATCCAAACCAGTCTTCTTCCA
GTCGCCCTAACCAGTGCTTCCTCTGATGCCGTACCAGCAACCTTTCCACACCAAAACACC
TAAAGAAGTTTTCTTCGCAGTCGTCCCAATCAGCGCTCGCTGTTTGAGTACTAAATCCCT
CGGTGATTCTTGCTCTAATGCTGTACCAGCAGCTCTGTAATTCTTGCTAGCTCTTTTTAT
AAGCCCGTACAAGCAACCTTTTCAGATCGACCTAGCGCCCCAAGCAGCGCTCGATGTCCT
TGGCTTAAATACCTTGCAGATTCTTGCGAATTCTTGGTCTAATGCCGTCCCAGCAACTCT
TTCTCCAATCCACTATCAGCAACTTTTTCAAACCTGCGCCCCAACCAGCGCTCGGTGGCC
GTGGCTTAAAGCTCTTGGCGATTCTTGCTAATTCGAGCAGATTCTTGCAAACCCTTGCCA
ATTCTTGGTCGGATGATGTACCAGCAACCTTTTCAGGCAAACGTACCAACCAGTGTCCGC
GCTCGTGACCGTGAACGTGTCGATGCGTGGCAATTATTGATCCGCCGATGATTTACCCTA
GTTCATTGCCAGCCTCGTTCAATGTTGAGCCCATGCCACGCCGGGACGGACCTGGCCGGT
TGCTCAAGCGCGTTGCAGCAAGCTCGCTCCCTCGAGGAGTTTCGGAGATTTCGTGGATAG
ATTTACACGTCTGCGAGTTGGGTTTGTGAACCGAGGGGTTCCAACGACAAACGGGGGCTC
TTTGGACCGGGACTTTTCTCTTGTTGGACAAGGCTGAGAGGGATCCCACCGTGCGCTAGA
ACGTGGCGTATACAAGTGTCTAATCATATACTTGGTGCGACTATGGGTATTTCTAAAGTA
TGACAAATATGTTCGTCAGGCAACTTGGAGTATCAAGCATTTGGAAAATAAGCTTGAACT
TGAATAGCAGAGAGCAAGCCTTCAACGAACCAAGTAAAAAATCAACGCAACCTGTCCTTG
TGGAGTTGGTTAAAATAAACTTGGGAGAAAATACGTAAATACTTATTGCCAGCCTCTTAG
CCCGAATTATCTTTCATTCCATTTTAAAGCGATATCTTACGGCTTAAGATCTTTCCCATC
TGGTCCAATCACACCCTTGCTAAGGACTACACAACCATAGGGGCGTCGTTCCATAGTCTG
TACAACAGCAAACGCCGTCCTCGCCTGCTTATAGAACTCAAACCGTTCAACAGTGCCAAT
ATTTGCATCAGGACAATGTTTCCCGATTGCCTCCATTGCTTGGCTCTCCACCTCTTTTCC
AGAGGGAGGCTTAGTTGTACCACTTTGAGGCCCCATAATGAACCCCTGCTCTCCCTCAAA
AAAGTCCAATGGTAGCAATGTACAAATCGCATCCAACGCCGTTGGTAGATCCACGCTAAG
TATAATGTGCTTCCCAGACGTCGTTTTTGTAGCGACCTCTGCCGCCGGAAAGTTGCAATC
GCATACCACGATTTTGTCCGCATGCCCCATGGCGCGAAGCACATGCAGCAGGTCGGCGGT
CAATAACGGTGGTAGCGTCTTCAGCAATCCCATGATGTCCTAACCGTCTGCAAAAAAATA
CTAGTCAACTACCTCGACAACCTTGTTGGACTTGTGCAAGTATCTTGACCTCGACAACCT
CCTAGTAGCATAACCAACGGGCCCCCGCTCCGTTCATCCTGGTCGATTGGGTATGACAGA
TGCTTTTGATTGCAAGAGAGAATGGTTGTTTCCTTCTTTTTGCTTTCGTTTTGCTTTCTT
TTTGCTTTCT
>QPX_v015_contig_39 avecov_82.81
GCGCGAAATGGAGCAGGCCATGTGTATTAATGGCAATTACGACACATTAGCCTCGGGCAA
AAGGGATCAGGCCATGCACATTAATGACGACACATTGACCTCGCAAGCTAGGAAAGGGAA
CGTTGCTGTGGCGGGAAATGCGGACCTGTTTTCTGGTAAGAACCCATCACAATGGAGAAT
TGACAGGTCAGTGACACCTAGGAAAGGGGAAAAGTCTGAGCTGTCAACTATTAAGGATCG
ACAGAGTGGTGATCGTGGCAAGGCTTGCAAATCAGGGAGCGCAGGGAAACCCAGACGCAA
GGTGCGCTTGCATCGCGAAGTTGCGAATAGTGGGGAACGACACGGATGGGGTAATACAAT
TGTGTATCCTGACGTTAAACGATGTCGGACATACTTAAACAAGCACCAATTTAGCCAATT
ATTGAGAGAATTGAAAGTTGATCTGGATGGTGAGCAAACTAAACGAGTTTGGAACAAATT
GAGAATCAAGCGGAGGAATGAATCGGTTATTCCACTTGATAAGCTACAGGACACGTTGGC
AACTGGAAAATACCTGAGGAACGCTGAGAGAAACGCTGACCATTTGGGCAACAAAGCATT
GCGCGACCGATTCCGTACTTTTATTTTCAACATCGCGAAAACTCACAAGAAACATCGTAT
GGATTTTGCTAGTGTGTTTCACAATGTTTTGTTAGCCGAGCCGGAGGATGATTGCTTTGA
CGAATCTCGTCTGTGGGAAGTAATTTCTGTTGAGTTTTCCTCTGAGAAACGGGGATTAGT
CCGTAAATTGTTCAGAGAAATGGACACTCGAAGACAAGGTGCAGTTTATTACGATGAGTT
TTGTGACTGGGTTCTGCAGTCCAAGGCAGAGCAGGTCCAACAATACATTTCCCCAAAGCC
GACCAAGGGCCGGAAGGAGATAGAACTGCTTACGGATGCTGACAAACATGTTTGGAAAGC
ATACGACAAGCGAGCAGTGTGTGAACGAGAGGCTGCTATCCAAAGTATTATGTTGAGCAC
TTTTAGGGACGCCTTCCGCAAGGAAAGGAAACGCGCAAGACCTCAGGGTTGTGAAGAGCT
AGTTGTGGACCTTGGGACAAGATTGGCATGCTCGACCATCTTAAATAAACTGCGAAAACG
CGGGTACGACGTGAGTGATCATTTTTTTAATCTCGGAATGCACGCATTTGATTTCCGGAA
GCATGACAATACAATTTCAAGTGAGCTTTGGGTTCAGTATGTGCTGAAGCACCAAAATTT
GGTGGGCTACCTGAAGAACAGAATTCCATCGTGCCCCCGTAGATCTGTATACTCGTCAAC
GTATTCGACTCCAGATATTAACGATAGCTTTTCCATGAGTGATAATTCGGGTACAGAAGA
AGAAGATTCGCTGGATGAAGATGAACAAAAAGACGCCCCAGTGAAACCTATCAGAAGACG
CGGGAACAAATCAAAAGCAAACTGGGTCTATGATTCAGATTCAGGGTGTAGCGACAGCGA
ATCTAGCAGTGACGATGTACAGGCTCCTCTAGCTAGCCCAGGTGGGCTTGAAGAACGTAA
GCCCGTTGAAAAAAAGAGCACTGCTCCAAGACTGGTAACAATCGATAACGAAGAATATAC
TGTTGACGAACGATTGAGGTGTTACCGTTACTACAAAATGGAGAAAGAGTACGTTGGGAA
GCTTGACACGCTTCATATTGTTGAAAACGGTACTGAAGAAACCCGGCCATGTATTGACTA
TTACGCACCGGAGAGCGACAACGATATTCCGGAACTTGATTTCACCTCCGAGGATGAGGA
TGCTGCGCTCGATTCTGCTACTTCCTCTGAACTGGATTCTACATATGACGACAGTCTTAA
AAACGTTGAAATTCTAATTGCTCCAATCGCGCCACATTTCCCGAAAAGTGCGATGGCTGA
GAAGTACTACCTACAATTCTCAGTCAGACCTTGGGCGGGGCATACAAAACGAATGCGCTC
TTGGGTCCGGTGGAAAGAAATAAAAAAGCAAGGTCGATGGACAAAGTTGTCTATTCCACT
GGGGCAACCTCTTCCGTTGCAATATTCAAGGCTTTCAAACCAGAATAAGCCTCTGCAAGA
GTGCGATCGCATCGACGACAGTCGTCCTCATCTTTATGTGGAGCTCGTGAAGAAGTCAAC
CTCTTTGGTATTTCGGAAAGACAAAATCACAGGCACAGGACGCATTCTTCTCGCAAGACT
GCTTAACTCGGATGAGACCGAAATTACGTCTACGTTTACTCTAGGCAAGCCCCAACTTGA
ATACACTATCATAATTCGCAAGAAATAGAGTTAATAAACTACACATTCACCGTTTCATAT
TTTAGAAATAGCTTTAACCTTTCGAGCCATCATGAGTCGATTCTAAGACACCTAAGGGCA
CCTCTTGCAGCGCCTTGGATTACTGGGTCGTTTGGGAAGTTCTTGATGGCACGGGTGATT
GTGCATTGGGCAGACTTGCTCGCGAGGATTCGTTTGTTCCCCACAGCACCAAGTGCAAGG
TTTTTAAGGGCCAAACAGCCCATTTGCTGGATCTCTCGATTGTCCTTAAAGTTTTCCATG
GCATATATGACCCTGTCATCAATCGATTCAAGCACAAGCTTGGTCCTGATCTCATAACCA
CCACACGCAAGGTTTGCAACAAGCATACAGGCCGTCTTTTGAATTGTTTGATTGGTTTGA
AACTTGTCCATGGCACGAATAACTAGCTGGTCCACAGCCTTGGTCATGAGACTTTTTCTT
ATGTGATCACCTTCACATGCAAGCGAATGCAGAGCTTGACATCCATCTTGTTGTACGGTT
GGATCATTTTCGACACTATCCATTCCACGAATAATTGCGTCCAGATCTGTATTTGAGGAA
GAAGGTTTATCCTGGATGTCTATGGGGTTTTCTTGAGACTCGATACTTGATGACCCTTCG
GACGAGCCCGATTGCCACTCTGAATCCGAGTCGTGTGATAGGGCACGAATTCTATTGAAA
CCAGGAATTGGCTCAACCCGAGGACGACCAATAAATGTATTCTGCAGCAACGGGGACGTC
GGGTTGGCTCGTTCGAACCCATCAAGTGGTTCCCGACAAATGGGACAAGCTGCCGAGCCT
CTTTCCAAGAGTAGTGAAGTGCATGTGTGACAGCAGCAGGCATGACCACAAGGAAATACA
GTACTAATTGGCGTTTCCATGCACACTTTGCAATTGCGGGGCTGCGTTGTAGGGCCAAGC
CATGCTTGAGCAAAAGAGGCAACCACTTGAGACATACTCGGGCGATCGTTCATGCCGCAC
AAAGTACATTGTTCTATTGTAAACAGCAAATGTTCCACCTCTCGGGTGTATTTGTTGCAT
GCGTCTGCCCGAAAGGCGGGGTCGATGATATCGCTGAGCTCCCAGTGCTGTTGCTCAAAC
CATGCTAGGATGGATACTTTTGCCAGCCCTTCAAAAAAGGCAGCCGGGGGCTTCCCGGAA
AGGACCTCCGCGAGTACGACCCCAAATGCGTACACATCGTGCTTTGGGGAATACGAGATC
CGATCCCTTGCACGGCCTTGATCAAAGCATTCCGGTGCTAGGTAATCTTCCGTACCACCA
ACCGGGCCCTCCTGGCTGCTTGTAGCCGTGATACCAAAGTCTGCCCAGCATGCATACACG
GTTTCGTTTTCTTGACAAATATCAACCATAATATTGCTCGACTTACAGTCTCTATGAATG
ATTCCGTGATCGTGTAGCCAGGCCAAGCCTTGCGAAAGCTGGAACGAAACGGAATATCGC
TGCCCCCAGTTAAGTTTGCTGATACTGTCCCTGAGTGTCATTTGAAAAAGAGGCATGACA
ATATGCACAAAGCCTGGTTGATGTGCTGCCGCTAGTAATGAGATGATGTTCCTATGTCCT
TGACTCTTTGCCAGCATCTCAATTTCCGTGTAAACCTCCTCGCGTTGAGTACCAATCGTC
TTGATTGCAACATTGCCAAACGCCGGCAACCTTCCTTGCCGAACGACCCCGAACTCTCCC
GTTCCTATCACCTTTGCTCCATGCAAGGCATGCGCGAGGGCTTCTCCCGGCACAACCGTG
CAAAACCTTGCTAAATCCATCCTCCAACAACTGTCCGCCTACAAGTCAATTTCTTGCACG
AGGATGGTCTCCACCTATTGTAATCTAGTTTAAGACCAAGCTTTAATTGCGTTGCGTTGC
GTTTTGTGTTCTTGTGGTTTGGTTTTTCGTTTCCTCCTTGGAACAAATCCCATCTACCAA
CCAATTTCTTGCACGAGACTGGGCCTCCACCGGTTGCAGTTTTGGTTTCCAACTTTGAGT
TTTGCGCTTTGCGAATTTGCGAATTTGCGAACTAGAGTTTTTGTTTTGTTTTGCTTGTGC
AATTCAGTTGAAGCACACAAGTTGGGGGAAAGGAAAAGCACAAGAAATGGAACTTTGCTC
CCCGATAACAGCGCCTCCTGCCCAGACGAGCCTCATGAAAAGCATAACAAGTAATAAACT
CAGGATCGAGCTTGGAACCCCTTGGCCTCTGAACCCGGTCTTTGGATAAACCTCGGCTCG
GTGCAATTGTTCGCTTGTTTGTTTTAGAGCCAACTCGCCTTGGCACATTTTGCGTTTTGT
GTGGAGTTGGGCTAAGCACTCTTAGAAATCAGCTTTGGTTGAGAGTTGCTGAGCTTTGGT
TGAGAGTTGCTGATAAAAAACGCAACGAGTTGTGCATACGATCCCCACCGGTGATATCCG
CCTTCCGAGTGTCGGCCTGGCCCAGGGCCAACGAGAGATCCAACGGGGCGTCAGGAGGCA
ACGAGGGAGTCAAGCGATCCGCGTATCCGATAAGAGAGGCCCAATTCGGGGACTTGGCCG
GTCTGAACTCTGCTCGAGCACTGACTCCTGGGTTAGTGCCACCAACCCGCCAGTACCCAC
CTTGGAAATGAGTAATCGAGACGATGCCTCGTCAGATGGTATTTACCAAGCTGTTAGAGG
CTTACAACAATGCCACGACATCGCCACGGCGAGCACACGAGCTAAAGTTGTCCACCATTA
GAAGGTGGTTC
>QPX_v015_contig_40 avecov_32,547.28
AATTGTCAATCGAACAGCCAGATTCGTCATCAAATCGCAGCCTAATTATTCTCGATCACG
CCACCCTCCAAAGACCCTTTTAATTCTTCCACTTCTCCCGAAAGACCATCGCTGAACATT
TTCGAATCCTCATAAAAATTAAAGTCCTTGATATTGCATGTAAACCTCCTCTACTGTGAA
ATTGGATCTCAAGTTAGGTGAATCAAGAATTTTCTTACGTTTTTAGACCAGAATCAGAAT
CTTCTGATCTGTTCTGGAGCATCGGTCTACATTGGAAGATGAAAGTCAAGGTATCCATCC
TGATCAATCACACGTAGAAGTTTTAGCTCTAGCATTCTCCTGGAGCTGCTTTGCACTTTC
CCAATCATTTCCGAGCGACACTGTTTCAAAATTTTCAATAGTGTATCAATTCGGTGTTGC
GTAACATACCCATGTTGTTGTTTTTGAAGAAGTTTGATATTCATTTCTGCCGTCGAACGA
AGTGTATTGACTTTTGTTCTCAGGGTACGATTGTAGTACTCGGTAAGATTGAGCTGCGGG
GAGTTTGGTGGAAGTCGAACGACTTGGAACTTTATTCCGTGCTCTTTCTTGAATTCTTGA
AATTCTTCACCCTTCGGGCATTTTGCGATGAGAGTATCCTCTTCTCCTCGTTTGCCGTGT
TCAGCTGCATTATCTACAAACAAAATAATTGTTTTCCCCTTGACTCGCTCACGTATCCTG
TCCGTCTTCATTATATCCTCCAGGAACTGGTTGAAGGATTGAATAAATTCTTGTTTTCCA
TAAGACTGGACGTAGGAATCTACCATGTTACCAGCTTTGGTTTGATGTAGTTCCTTTCTC
GGTGGGAACAATTCCATAGTCACAACCCCAAATTTTGTATGCGTGTACATGGACACTTGC
GTTCGGAAACTTTGTTTACTTCCGGGTGTCGCCATTGCACAAGCACGGGTACCTTTTAAA
GAGTAGCCTTTGTGACGAGACAACATTTCACCCACATAAAATGGCATCTCATCTTGGTAG
AAGACCTCGTAATCATCAGAAGTTAACTTTTCAAAGTGCTCCTTTGATAACTCCAAACGT
CTCGCCTTGGCAGCAGCTGTGTTGGCTGTAGACCTCTCGTGAACCACTTCCTTGAAAGTT
AGATTCAGCCTGTTGTAGCACCTCCGTATGGTTTCATCAGACTTTATTTCCTTTTTTTTG
TAGATCGATTTGATCTCCGAAAGTGACTCCGCACTCAGCTTAGCCTTCAAATATGCTAGA
AGAGTTCCCACACGCAAAACTTCTTCATCATTTGGGCCTGAATCTGATTCTGAACTGAAT
TCTGTGGATTTCTCTTCTGGTCCCGGTCCTGATTCTGGTTTTGTTTTCGCTTTCTTAATG
GGAACGTCTATCTTCCGTTCTTTCAAGTAACCCACAATTTTTTTTGGGTCAAATTTTTCG
AGATCCAGTGAAATCCCTTCAGCTGCTAAGTCGGTCCTTCGCATACTTCTGGCTAGATCG
AGCAGAATTTTGGTGTTGAGCATTTTTCGTACGGTTTTGTACGTCATTTTTGGGAAAGAA
TAAACCCATTCCAGGATCAAATTCTCTAGTTCTGGCGTAATCTTCTGACCATTTGGGTGC
TCTATTTGAGCTGTATGCCTTCTATCTCCTAAGCATCCTTCTGGTCCTTCTTTGCTGTTC
CTCATAGTGCTCATGAACCGGTCTGAAACGTCATCGGACATACCCAGAAGACGCGTATAC
TTCAACCGTTCCTGGCGTGATTCCATTCCATATTTGTAAAGCATCATCTTTTCTGTATCC
GACCAATGATGGTATCGTTTGTGTCTTTTATTTTGTGGTTTTTCACACTGATCTTGAGTC
TTTGAGTCACGAGATCCAGCAGAATCAGAATCGTCGAAATGTTTTTGTTCTGCTAGTACT
GATTCTGAAGCACCTGAAGCTACTGTTTCTTCTGAGTATTCTGTGGCCTGATCATCGAAC
TGGGTCTGATTCTCAGAATTAGAGTTTTCAGGCTTCTGATTCTG
>QPX_v015_contig_41 avecov_85.15
TTTTGTTTTGCTTTTGTTTTTTCCTTTTCTTTTGTTTTGCTCGCCGTTGAGTCACTGACT
CATTGAGTCACTCGTAGTGACTAGTGCCGTAACGGTGGATCCGGTTTACTGGGTACTTGG
AAGCAAACTATCAGACAGATGACATATGTTTACGCACCGTACTTTGGCGGCTGGCCCTTG
CAGCGTGCAAAAGATTATTTCCCGGTGTATGTATGGAATCAGAGATACCAAGAGCGTGGT
CTGTGAATCCGAGTGTTGTGTGATTGTACCACAGGGCACGGCATGCTCTGATTCTCAAGA
TACCAGTAAAATAGCTGAAATCCAGATTAGATATTTTTCAGAATAAAGTCCCAAATTGCG
AGCATTGCGAGTGCATTGGGAATAGCCAACCTGCGCGAACTCTCCACTGAGTCTCCAGGG
TGAAATGCTGAATCGTGCCCAAAATTCGAACAAAAGCGCGTCGGTCGGAGAGGTCTTGGG
ATCGGTGAGTACCGGTCGATTGGGACGATCGTGTCAAACAGTGTCAAACAGTGTCAAACA
GTCGGAAACGCGGAGGTATTGGGATACGTTTTAACGCTAACCGACCGAGGCTTTGCAAGC
AAGCGGGAGTAGAAATGGTTGAGCCATATGTGCTGTACCCTCCACGAGTCATGAATGGGC
CGCCTGTAGGTTGTCTACTGGCGTCGGTGCTAGCGTATGTCTCTAGGAGTAGGGGAAATA
TACTTAGTTTTACTTTTGGAACTTTTGTGCTATGGACAATTCTACCAACTCAAGGCTCCC
TATCGAAGCTGTTGAAGAGTGGACAGCGCAAGCACAGGCTCATAGACGCCGTGGTGATAT
GTACTTGTCATGGCGTGGTACACAGCTCTTCCCAGGCGCGTTGCGGCGTTGGGCAGGTTT
TGGTATTGGGAGTGGGACATCAAGCGGTCCTAGATGGTTTCTCCTAGGTAGATTCGACCC
AATAGTTTGCAACGGTTTTGGCCCCCCCTCCAATAGTCCTCGTTAGTCGCGACCTAGTCG
AAACCAAATCCCGGCGTTCCGATAGTCATCCATCCCGGGTGATGCACATATCCAAGTCAA
TATGGTGCCCTCGGCAACTTGGCCTGGCCAAACGGTCTCTGGTGTTGAGAACAACTTAAA
AGCCGGCCAATTCGAGAAGAAAACAGGAGCCGTGCCAATAAAGAGTTTTCAAGACTATGG
ACAGCGATGGAACAAGCGGACGACAAGATCCGCAAGATCAGATCTGCTCCTGCGCTGGAT
GGATTCGCTACCGATTGTCCTAGCCCCCGTCGCGATCGCCCGCCGCCGAGCGGGAGAACG
TATGAATCCCGCTTTTTTGGAGTTTTTTTTTGGTTTTTTTTGGCAAAAGGATTTTTTCTC
TTTCGCTGTGTCCAGCAAAACTAAAAACGGCGATAGGATTGAACAACACAAAAGTAATCT
TATCCAAACAGAAATAGTTACAATGGGGCCTCTAGACTTGGACGATCTCTTCTCAGCAGA
CGATCTGCTCAACGACCACAACGCCGACATCATGCTAGATATGACCGACGAGGAGTTTCT
CAACGGCGTCGAGACACCATTGACATCGATGGCGGTTTTTGACGACGAACCCGGCATGTT
CGTACCACAAATGGAACCATCTAAACCGGTACTCGCAGCACCTATTTCCCCTAGGGCTTG
CACAAACAAAGCTTCCGCCATCAAGATGATTTCATATTTACAAGAGCAACTGCGAGCAAA
GGACTCACAAATTCAACAGTTGCAGGGTACCTTTGGAGGACCAGCGTCGCCATTGGGTCG
ACGAGCTAGAGTAGACGAGTTAGATCAGATCGTTGCAGATGCCGTTGCTGCTGTTGACTC
TGTTCCCGAGGAGGAATGGATTACCTCCCCAGCTCATTCCAAACAAAACAAACGTAAAAT
TGAACCATTAGATGCGTTCACCATTAATCGCGCAGGACCTGTGGACAGAAGTGGCGATGA
CTTGCTCGTCTCCCCACGCGTCCCAAGACCACCATACTCGAAAAAGCAAAGAAAACTAGC
AAAGAAAGCGGTAAGCGAGCCTGTACCAAGAAAAATCAAACGCGAATTATCTGTCGATAG
TGACACGACACGTGGATATGATAGCTCATCCCCATGCTCATCACATGAGAAGCCAAAAAA
GGTTGCTCGCCGTTGGACAGCATCTCAAGACGATGAGCTACGACACGCCGTGCAAAAGCA
CAATGGACAAAACTGGAAAGCAATTGCCCAAATGGTCAAGGATCGGGACCATGTTCAGTG
TCTGCAACGATGGAAAAAGGTACTTCAACCAGGACTTGTTAAAGGTATGTGGTCCAAGCA
AGAGGATGAATTGTTGTTGAAGCTTATGAGCTCTAGCAGACCAAAGAACTGGGCTGATAT
CGCCATCAAGGTCCCTGGACGGACGGCGAAACAGTGTCGCGAACGTTGGAGCCTAAACCT
GGACCCATCGATCAACCGTGGTGCCTGGACACAGGCCGAAGACGAATTGTTGCTTTCCCT
TCACAAAAAACTCGGAAACAAGTGGGCAGAAATCAAGCGCCACCTCAGCGGGCGCACGGA
AAACGGGGTTAAGACAAGATTTAAGAGCATTGAACGCGCCAAGTTCAAGGATACCGAAGT
TGTTTGGACCCCAGAATTGGAGGCTCAACTCCATGATATAGCTGTAAGATTTGAATGTCG
GATCGACGAAGTCGCAAAGCATCTTCCTAGAGTAATCCGAGGAATTTCATCGCAAGCTAT
GCGAGATCACTGCCCACTGCTCCGAAACAGTGAAGCAAAATCCACCTTTGTAGTATAAAA
CGGATTTAAATTGAAAATTGTGTGTTGTATTATTCCATTTTTCCTTACTCAGCAAACAAT
ATTACTCCAAGTGATAGCAGATGTGCCGGAACATGCACCAAACAGATGTATGGGAATAGT
AACACACCGTATTTTGTATACATAGATATAAGGGCACCCAATGGGTCTTGGTCCAACCCA
TCCCATTCCGATGGAGCCGCCACCAAACGGGGTAGCAAAAATACAAACGGGGCAACACTC
GTCAGAACCCAAAGGAACATCCATATCAAACGTTTCAACGGGTTTCCGCCTCCAATAGTC
GCATAAAACGGTGATAGAACACAACCACAAAAGAATGCGAACGGATAATTAAACATGCCA
ATTAAAGCATGTACAAGTACAAGAACCAGCATCAATACCCACTTGACACTTTGCCATACC
GAGCTCTCGCGATCGACAAATACCCGCGCAACCATCTGAAAAAATGCTTGAACAACAAAC
AAAACAGCCACACTTATCCCGACCATATGTTGGATTGAGTATTCAAACTGTGCCTGAAAC
TGATAAAGCAGGCGCAAATGAAACGGCAAAAAGTGAAATACCAGGAACCCAAGACACATG
GCAACACTTACAACACACAGAGCACCGGATAAATGCCGCAAACTACTACCGCCCTTGGGG
GAATTTCCAGACTTGGATATGAACTGCAACAGCATTGGTGAAAGCACAAGTGCAAGGGAT
CCAGAATACTCCCCAATAGAAACAAACAACTGTACATCTGGGAGAACATACAAAAAGTAC
GACTGGTGGAACTTCTCCTCTAGGTTGCTGAGGCTCCGGAATGTCAAAGCAGTGACCCTA
CCTACACCTGAAATGAATTGTTCATTCGATAGACGGGATTCACGACCAGCATAACCGAAA
TCAATCGAAACCGCATGAATGTTGTATGGTAAGAGATGGGCATGCCACCCTGTCGGACCA
AACGCAACCCCATCCATGAAGCCAAGTTGTGTTTCAATTCGACGTCGGTAAGTCCTGGCA
CTCGCAGCGGGTACACCCACAGTCTTCGAAATGTGCGTTTTCCAGACGTGCCACACCGAA
CGAGATGCCTGTTGCAACCATGGCAGCTTGCGCGCAGAAAAATCAACCTCCATACCTTCA
TTTCGACTAAGGTAAACCAGAACATTCATAAGATCTAGGTTTGGCAATTGGCCATTTATC
CCAGGCGCCAAAAGTTTGATCTGCTGAATATCCTTTCCACTTTGTGGAGCATCAAATGAA
AGCACGAGCCCGCCAATGATTATACCAGCCCGAGACATAGTTGAATTGATATCGTAATGA
TAATCATGGACCCATTTCGCGAGACGCTCTTCGCTTGCCGAAGCTACAAAAATAACGTTC
TTACTCAACCAATCAACCTTTGACAAACCTTCCATAACCGACAAGCCTAAAGAAAGACTG
GAACAGCATTCGCGACCTCCACCCCCGCCCGAAAACAGCTTGGAAACCAACACAATCGCT
TCACGACGATCGACTCCACCCCGCGGACGCAGAACCCCAGAAAATAAATCATCACGCGAC
TCAACCTCACTCATACCAGCTTCACGCATTAAACCCCGAAGGCCCGAATAATCACCTATG
TGGCCATCATAATACTTGGCTCGACCAAGACTCTCGCGGATAAACGAAGAATGACCAGCA
CCGGGACTTAGGGCATTCTCAGAAAAGTAAGTACCACGACATTTGCTCTCCCCAGTTGTG
ATACAAACTACCGGGAAAAGGAACACCCAAACAACCCCTAATATATAAAACACAACACCA
AACGCCACCGAATTCCCTCCGAGCACTTTCAATAGCTGCACGATCAATCTATGAAGTCTC
GTCGCCTGCGTTTGAGAAAGGTCAACTTTTTCAACTGCCCCCTCCTCTACACGCGTGGCC
TTGTCGGTCCCACTCGAGCCCTTCTCCTGTCTCCTTGTTGGCGACGAAGACTTCTTACGC
CGCCGAAGCCCCGCGTCATTTCCCGATTTCGAGGACATGACCCAGCTGATCAGGTTGATT
AGCTCCCAGCAACAAATTCTCCAGGGAGATCTCAAGGAACTTGAAGCTCAGACGACCCCA
CCTGCACCTGGCCAAAAAGATATTCTCTTGGCTGCCTCCAACCTACCCCCGCTCCTCCCC
TCCCAACGATCATTTACCTTGTGATCTCTACGTCACTCTTGCCACTATCTCAACATATCA
TGCTTCACATCCACATGCTCAAGTAACATTTTGCCACGTGATCAATGTCGCTAGACCCCT
CATCTTTTCCAGCTGATAGTAGCTACCTCACTCAACGTATCATCTTTCACATCCACAGGC
AACCAAGGAACATTTTGCCACGGGAGCAATGTCGCTAGCACTCAACATATCATGTTTGAC
ATCCGCAAGCAACCAAGTAACATTTTGCCAAGTGATCAATTTCGCTAGACTCCTCATCTT
TACCAGCTGATATCTACGTCACTCAACATATCATGTTCCACATCTACAGGCAACCAACGA
ACATTTTTCCACGGGATCAATGTCGCTAGACTCATCAGCTTTACCAAGCGCTCAAGTGTC
ATTCTGGTCAATAGTATGTACTACTCTATGGGGCCAACTTCGGTATCACAGCACCATGCC
TATAGCCGATTTAATTGGTGGACAGATGTCATTCATGAATATTCATAACTTAACTTGTAC
GCGCTTTTAATCAATGTAAATTACAATAAGTAATATATGAAAAACGGAGGAAATCGCCTG
GAGAGTTGGCACTAGAGAGTACTTATTGTTGGACCCTTGCATTCTCGTGGACACTACGTA
CGTACATTGCAGTAATCGTTCTTGAGAAGAATAAGTACTTGGGAGGTGACCAATTCGTGA
CACCAAGTAATACGTGGTGTATGACGACCTTTTGTTGTGAGTTTCGTTTAATACGAGTCA
CAACGCCGCAACGTTACAACCAGAAGCTGACACGTTGAACACCCTTGGCTAGCAGTTTGG
TGAACAGTGGCCTGTCGAGCGGCCGGCCGTACAAGTGGCATTGCTTGTTCAATCATAAAT
GATTCGTGCGAGTACTCGGCGGTTCAACGGATAAAAAATTACATTAGTTTCCGTCTGCAA
TTGGAATTGGATGGCCCTAGGTGTGGCCCCGGATGTCGGGAATATGGCCCCGTCCTTCCG
ATACCTTGAAGAGTCAAAAATATTCTTGAATCCTGTAAATTTGTCCATCGATCTGATTGA
TGGGACCGGCGACGTTGTGAGTGGTTTCACGTGCTTTGTTAATGATACGCACGCCTTTTC
GAATGGCACTGTTCATAGTTATTTGTATAGACTGGTAGGGAACGGGCTATTTATTGGGTT
TATCTGTCTGTATGTTTTGGTCGTGATTGTTGCTGTGGTTGCCCGCAAGGTTCACCCATT
GAGCTCTCAGCCGGTGTGGTTGATACCCATCACGGGGAATGCTGCCATATATGCGTTCGT
GATGTTTATTATCCGCGAAACTTATTTTTCGCCCTATACCTTCCCCTGTACTATGCAGTT
ACTATTCGCAAACTTGATGTCTGTTTCTTATTTGGGACCCTACGCAATTTGGATACTACA
CTATAGGAATTCCACCAAGTGGAATCGATCCAAGTTGATGCTAGGTGATACCCCAGATAC
CGATATTGACGTACCAGGACTACTGAAGGAAAAATGGCGCGCAGGTAGTATGTACTTGTT
CAGGCTTGTCATAGTGTTCATTTTCACTCCATCGGTTGCTATTGTGGTCACTCGAATGAT
CATGGAGAGAGAAAAATACTTCCGCTACTGTATTGGGTGCACTACGCAAGTCTATGATTT
GGTCGTTTCCGGGGGTACCGGACTGTTTGGCTGCGGTATGATTTGGTACATTGTAGCTTC
CAGTCCGAAAGAAACTAGGGGACCCATTTGGAAGCGACATTATCGGAGGGCCAAAATGTT
TGTAGCTGTTGGGCTTGTACACTATACCCTTTTGGGTGTTGGAGTCCGAAAATTCGTGAG
GAAACACTACCTTATAAATGTGGACATCTTGATCTTGGCTCTCATGCTTTCCACATTTTA
CTTGGATGGTATAGTTCCTTGCTACAAGGCAATGAAGCATGTACTCAAGTATCGGCCTTC
AAAGCCAAAAGTTCAACCTGAAGTCACCCAAGCAAAAGAGATCCTGCCGATTACAGGAAA
CTCAACGACTTCATTGAAAATGTTGCGCAAGAGCTTATCTATTGAGGACCTTGTTGCTAA
CGGCTTTGCAAAAACTGATGAAAAATATGTCGAACTTTTGAAAGAATTCGAGCTTCAGCT
TGTTGAAGAGTACAGCGTTGAGAATATCTCGTTTTTGAAATCAGTTTTAGACTTTAAGAG
GGAGAAGAATTTGATACGGCCAAACTGGGGATCATTTTCTAAAGCAAAGGGCATCTACGA
AAAGTTCATAAAAGATGGTTCCTTGGCACAAGTTAACCTTGACTGCGCTACCACAAATGC
AATCAAATTGAAAACCGAATGCCCCCCCCCAGATGACAATGCAATTCAACTAGATATTTT
CGACGCTGGGTACTTCGAAGTATGTACCATTCTTCGCGGGGACTCGTTCCGTAGATTCAA
GGCCGAAAGCTGATTCTCAAAACCTTTACTTGTGATGAGGTTCACACCATCCACAACTAG
GTTTCCCACTATCATGACACGAGCAACAGCATCCAAGGTCAACTTCTTTCACCGGAATAA
ATGATTCCGTATTATCAACACAAGAACTAACCTTATCCTTGTTTGAACGTTTTTTCTTGC
TTTTTTGTTTCGGGACGTTCTCTGGGTCTGCGGGAATCTCCAGCACAAAACCAGATGTCC
CAAGTGGCTTCGCTTCTTTGACGCAGGATTCAACAAATGATACCCCAACAACAGGGACAT
CATATTTAAGAGCCTTCCGAATTCGTTGAGTCTTACGTTCGACTGCACCCTCCGTTGTAA
CCAAAGCGAAAATACGTTTATGTACAATTCCGGACACTGTCCCCCCTCCAAGCTCAATCA
TTTCTTTCAATTTTGCATATGTATATTCCCCATCGCTTTCCTTTGCCTCCGTGCTTTCCT
GATCTTCATTTCCTTTGCACGTGATGCAAAAAACTTTTCCTTTGAAATATTTCTGCGTCT
TAACTTTCTTCAACGGCGCCTCACCACTCTCTTCTCTTTGAGCTTTCGCAGCCTGGCGCT
TTCTCTTCTTCAAGTCGCGCCTCTTCTCAGCCTTGGTCTTGGCAACAGGTGCCGCTTCCC
CTTCCTCCCCGTCTTCGTTCTCAAACACAATATGAGACCCCTTGACCGTCTTCTTCTTCT
TCGTCTTCTTCCTCTTCACCTTGTTCTTCTTCGATTTATCCTCCCCATTGGCATCATTCG
CCGGAATCTCCTCGATCACCTCCTTCGCCTCATCTCCAGCAGACATTGTCACCTTGAAAC
GTCAGCAGCCCGGGGTCTTGAAACGGCTTTTTATGCGCCAGAAATGGATGTGGGGGCGGC
GTGTTACTTGGCTTTGTTATTCTTTGTCTTCCAAAGAATTGGTTGGTTTCTAGTTGGACC
TTCCACTCCCCCCACAGCGGCTATTAAGGAGTAGAACGGGAGTACAATCGAACCACCCTC
CTTATTGAGCAC
>QPX_v015_contig_42 avecov_170.56
CTACGACTTCACGATACATTGGAATCAAACTCACATTATAGAAGGCAGCTGCACCCTTGC
CAGATATGTGTCCCGTAACTCGAGCGTACACCATAAATTCATCCTGTTCAGAATCAAATA
CATTGCGGTCTACCTTGATCAAATCACCAGGGAGGTAGACATGATCATCTGTGTCTTTTC
TTTCATCATCACACTCCCCGTTTCGAGCACGAGCGCCACATTCAGGAGATCCTAAAACAT
TAAAAGCGTGATATCCACCGTAGGGAGGCCCACCCCAGAAACTTGAAACGGCCAGGACCT
CGTCGGCGTACAATTCCTCAACCAGTCCCAAGTCGTAAACCTGATATGGTTTGGTGATCT
GGCGGCCCAGTGTTTCATTAATAGGGTTAGCATGTGCCTCATATAGCGTGCCCTTGGAAG
GTAGCTTGGATATAACATAGAACGGGATCGATTCCGAGTCATACCCTTTCAAGTCAATCT
TTTCTCCAGATTCTGAGTCTTCTGTCACCGTCGCGTTAACGTCAGATGCGGTTGGTAGAT
CATTCAAACCTTCAACATCGAACTGGACCGTCAATTCCCCAGTCTCAATCCCGAGCTTTT
CGGAGCGAAACTTTACTTTGAACTGGGTGTAGTTTATGCCTGCACCGTCAAGGTCGGGGG
TAAAGCTAAAAACGCCCATGCTATGGGAAGCGACGGTGTTAGCGCTTACAATTTTGTCAC
CCACCGTCTCATCCCAGGAAGGACCGACTTGAAAAAGTGAGCCTTTGTCGGGGACGCTGG
TAACGATCGTCTGGATACCTTCTCCGGATCCTGTTAACGACAGCACCCCGAGGCGCGCCG
TTGCCGTCGAATCCTCAAGAAGACGAACAACATGCGTCGTTTTCACGAGCTCGGGGGCAG
CCGATTTCCATACATGTACTTGATGCGTGTTGGACCCAACAGTGGTTTGAAACGTGATTA
TTCCCGATTGAAAACCAGCATCAACCGTCACGGTGATGATGGGACCACTCGCCGTGACGG
TTAGCTTGCCACCAGCGGAGACAGCAGAACCACCGTTTATTGCAGTCACAGTAGCACCGG
TCGGGATTTGTGTTATCTCAACCTCTGCACCTTCATGTTTTGTGGGAAACGTGACCGTAA
ACGGCTGAGTGTCGTTCGCATAAATCACGTTGGGGACATCCAACCGATTCGTGGGATCAG
CTCTTAATTCTGGTATATCGGAAGGTATTAGCTTTGGAGCCGCAAATGGATATTCTGTTG
TTGAACCTGTAAACACCCAAGTCTTGCCAAAACCATGGTCGTTGTTCAATTCACCTATTA
ACAGGTCATACTTTGTTCCAGCACTACCATAGTTTTTGAAAACGTTATTGGAACCTGTTA
TTTCACAATTGCTGTCGTTCGGGACGGTAGTAGCTGGTGGACAGTAAGCATTAAAGTCAT
AATGCATTACAGCGGTCGGATAGTCCGTACTAATCTGGTTCGTGTCGATTGGGTTTTTCA
TCAAATGCTGAATTTGGGCTTGTGAAAGGGCATTAGAAAAAATGCTGAGGTCGTCAAACT
TTCCAATCCATCCACGAGAAGAATCACCTATACAATTCAAACTTGTCTTCAGAACGATTT
TACCTGGTACACAATATATACTTACTTGTTGCTTGACTAGTGACACGGGTATACAGATGT
GCTCCAATGTAAAATGAAGTGCCCTCCCCGCGCAACGTTTTTGGAGAGCCGTAATCTTTG
GAAAGCACAATCTCACCATCAATGTACAAAACCACCAGACCTGCCGAGTTCACAGTTGCT
GCAAAATGGCGCCATTTAGTGAGATCTTTATCTACCAG
>QPX_v015_contig_43 avecov_83.38
TCTTGCCTCTGCCAAACTTGGGGGGGATATTAATTGTACTGCATCTGGTCTCAATGAGTG
TATGAATCTACCAGGTTGTACTTGGTTCGAGAACCCATGGGTAAACCTAAACGGGTGCAG
GGACTGGAACTGGAACGACTGGTGCATCAATTTTCCTTCCAAACCAGAGACAGGACCTGG
TTGCAATTTTGCTGTTCTCTATTACAAGAAAGATGACAAAGTAGTGAGAAAAACTTGTAA
AATAGCGGAACCTAGTGACCGATGTGGAACACCAACATATTAACTGTAAAATGAAGAAAA
AGAAATTTTCGTTTTTATGCCCTTTACTTGTTTGGAAGAGGGGAGTCTTCAACAGAGGGT
GGCATGTTTGAATCATCATCCTCTGCATCAACCTCGACGTCCGGTTGGCTTTTGGTGCAT
GACGCTTCTTCAAGTTGTCTTTGAGGATAGAGTCTTACTAGGTCTCGTGCGCTAAAAGTA
TCAATTCTTCCTGCATGGCTACCATAATCATCATCCCCTGATGCCCCGATTGTAATTGTA
TCCCAACTGATGGCAGATGAAATTCCAAAATAATCCCTGGCCTCACCGTCGGTCTTTTTC
AATCGCGACCGAAACTTAAATTGCTTACAGGCACAGTCCATCTCTTCGTAGAAATACGCA
GAACCTGAACAAGCGCCTTCACCGCCTGCATAGTACGCCCCTACAACAAGTTTACGGTTT
TTGATTGCGATGCTTTTCCCAAAAACATCAAACTCATCCCCATCCGGGGATCTGAGAAGT
TCGGGTCCATCCCACATGCGGTTATTGTAGCGGTACACTCGCACGGCTCCAGATGAGTTG
TAGAGTCCAGACTCTGCCACAACAACATGTCTTCCGAAGGTTCGTACAGTAGCTCCAAGG
TTTGAAGTTGGGGTACTTCCTTTTATAGTCTTTCGTAGCTTGGTCGACCATGTGGAATAG
ATAAAAGCTATACCTTGTCCGGAATTGTAACCAGGAGCCCCAATGACGATGGCATTTCGA
TGAATTGACACAGACGTTCCAAAGTGCGCTTTGTGAGAGACGCATTTTGAAAGCTCGGCA
TGCATGGTATATTCATCGTTGGGAGCCACATTCTTGAACAAGTATGCTGCGCCGGTGATT
TTGTTTTCTTGGTCTCTTTTGCCAAACGCACCAACTACAATGGTATCCTTGTAGATAGCC
ACATCATTCCCAAACCGTGTCCCGGTTCTTCCGTTCGACAAAGTAAGCGTCTGGGTGTGT
TTGAAGCTGGGTACTCCCTGCATTAACTCGTACACAAGAACACGGCCAATATTTCCATGA
GCGCGACTATCCCCAACAACAAACCTAGATTCGTCGTCACAAATGGAAACGGACTCTCCA
AAGTGCAGTGTGCCGTTTGGTGCCTCTATCTTCTGAATTTCTTCCCACCGATTACGAGAA
CCCTTTCTGAATACGTATACTGCACCACGGTTTGAGTCAACATTTGGTGACCCAACAACA
AGGTAATTCTGGTTCATGCTCAGCGCTTGTCCAAACCGATTGGAAGTACGTGTATCGCTA
CCATAATTTTTGTATCTTGCGTGAGCAAGCACTTCGTCATACCCACCCACTTTACCTAAA
CATCTCTTTTCTGTATCGAGCGGGGCAGCAGGGTTACAGCAGGTATTCGAGCCATGAACG
TTGTAAATGCAGACAAGCAGCAAGCTGAGCAATATCGATTGAACCATTGCAATTCCCAAG
ACTATTATAATTTCAGATGCGTCGTTGTTTTCTTGTTTTCTAGCTTTTGTTTTTCGTTTT
TGTTTCGTTTTTGCTCGTCTTGGTTGAAACTTTAAATTCTTTCTTCAAAAACTATGGCAG
AAACTCGCCGCAACTCATGAGAGGGTAACTTGTGAAACTCTCAATCTTGATTCCAACGCG
CAACAATTTGCCAGTATCACTGTGAATAGGCACGCGACTTGTGACTGAGGCACCCAACTC
TCGACAGTACACGACGGTAGATCACAGATCGTCCGAACTATGGACGGAGCGCAGAGCCCG
TCTGCGCATGCTCAGCGTTTAAGGCCCCAAAACAGTATCAATACAGGGTTTTGGGCAGGT
ATGGTAATATTCTGCCCCGCCCGGTACCTCAACATTAAACAGCCAGTGTATTTACTGAGC
TCTCTGAGCTTTTTTCGCTAGTCTCTATTCTGGGCGCAGAATTTGTGTGCAAACTTACTC
CAGTGACACGTGCTTTCCGGGGCCCGCAGCTAAGTTCGGTTGCAACATCTCTTGCCTGTC
ACCTGGCTTTGTACTCGTACCTCTGTTGTTACCACATAGTGACATGCTCGCTCT
>QPX_v015_contig_44 avecov_79.77
CCAACTACGGATTTCATCAATCCGCGGATAAGGACATTGAAAACAGTCCGAATTAGTCCA
GCTGACGAAACCAATCCCCAAACACCGCGCAAATACAAAAATAAGCTTACAAAGATTCCC
TTGGCTTCCAAGTACAGATTCTGAAGATGCCCGAGCATTCAATGGACTGGTGCATAATCA
GCGGAAGAACGCTACGTCAACATTACGTGCACCGTTTTGAAATTTTATCAATTTTGAACG
CTCCAACCCTTCTCAGGCTCAGCGGCTCAGCGGCTCAGCGGCTAACAATTTTGTAAACAA
ACAACTTGTTGAAAAATAAAATAAACTTATAGAAAAAATAAATAACATCTTGACGTTGAA
CAACCTCACAAAATCCACTCAAAGTAGTAAAATGCAAAAACTTTAAACTTTCGAAGTCCG
GTTTCGGTGTCAACCTTCTTCCGGGTCAAAAAGTTATATATAGACTTGAGGGTTTTTTCC
GCGGGCCAAAATTTTGTAACCTCCTTGACAGACGGGATCATGATCGACATCCCGATAGGA
AACTGAAACTCACCGTTAAACCCGCCTGAACTCCTGAAATTCATGCCTGTTTCAAATATA
CCATTGTTGACGTAAAACGCAAACCCATGGCGATCGGGTTCAAAGAAAGTTGCGTCAGAG
GGGGGACCCGCTTTCAGAGTATGTATGGAAAAGGACAGTTCGACCATTGTATCGAAGTCC
CCAAAGTTATACCAGTCGTTTTTCACGTATCTACTTGAAAGCAATGCGTTAAAATCAAAT
TCACGTCCTCCGAGAATTCGCTCTGTCAATTGCCCTGCCATGTAATCCCGAGCCGCAATG
AGGTTGTCACCAACTGAGTCTGGAAGCCGTGGGAGTGGATAGTCTAACATTGCGTCCACC
TCCAATGGCCAATCTTTCTTGACTTCCCAACTATTTGTGTAAGTTATTTTAAAGGCACGT
ATCCTTGGCCGGAACGAGCAATCCTTAAACGTACTCCCTTCGAAGTTGCACACCATTCGA
AATTGCCACTCGAAAAACTGAAGAGTGCTGCGATGTCCAAAATCAATCCATTTGTTGTTT
GGTAACTCCTGTTTCTTCTTTTTCATCCATTGGGTGAATGCATTCGATACCGCGCTCTGG
CCTGCCGTAGAATTGAACCAAACGTTGGGATACACTATCATGCTCCAACTCCGGAAGGGT
GCAAACCCAGAGGCATCAACCTCTTGCAGTCGGCGCCGTCCATACCCGATATCACTGACA
TTATTCATCATGTCCATCATCGCTCTTCCTTCATCGGTCGTCTCTGGGGCAAACTTGAGC
TTGGGGCACATTGGTATCTTGATATCACTAATGCAATCCTTGGCAAACTTGGGGTCGAGG
AATTCACAAAGCGGGCGCTCTTCAGGAGCGTCGCAACCTAAAATTGCATCGGAGAGCGTT
GAAAACATACCGTTGATGCTTTGAATCTTGTTGATCATCGCCTCAATGTCCACCGGGACT
TCCATATTAAACGGCAGGTCGGGCAACCAGCGGGCAATGCACTCCAACGGTGACTCCAAC
GGTGCCTCACCCGTAAAGCACTCGGGAACAAGGCCTGTGCCTTTCAACAAGCCATCTCGA
GTGGCGTTGTATGCTTGAGCCAACCGCTCTTGCAGGGGCCGGACCACGTCCAAAGCCTTG
CCAAGTGTCTGTATTTGATCGAGTACAGGACGAACCGGATTCATGATTGCGTCGAGCAGC
GAGTCCAGAGGAAAGCTTGGAAGCGGCAGCGGGAACTCAAGGTCTCCAAATAATGCCCTC
GCCACTCCGACAACCCCTTCAACCGCTTTGGTAATAAGGTTGTCGATTGTGTCCACAAGA
AAACCAAAGCCAATCCTGCGGACAAGACTCATGATGGAGCCGAACATGCCATTCAAGAAC
GTAACAACCTGAAGTGCAGTGATTGAAAATTTTATTCGCCAACAAACTCCCCCGAATATG
AACCGAGGGACTATACAGATCCGCCTGTCCATGCTTGCAATCACGGTTTGAAAAGCTCCC
ACAATCTTCGAGACGATTGGCTCAAAAACCTTCCAAACTTGCTCGGCAACTCTGCCTACG
TCTTCCAAGATCTCAAGTGTTGCCTGAATAACAGGCGAACTCATGATTGCATCATACCCA
GTCAAGAGCGCGTCAATTGCATCTTGGGCGACTTTTCGGCTGGTAATCAATGCCGTCTCT
GCAGCTTCATAGCAACGTTCTAGCGGTGTAATAAAAGGTGACAATTTATCCCTTATCAGC
GGCATCAAGCACATTCCAGACATACTCTCATTGAACTTTGCGTGTAAATCTAAAACGCCA
GCGAGCGATGCCAGAGCTGGGATAGAACTATCCATAGCATTGTTTAAACCTTTTAACAAA
GTGGAGGCTGGTCCAAATACGGTCTTCTTGACCCCGTTAATAGCGGAGAGAAAGAGAGTC
AGCGGGCCATCAATCAAAATAGAAAGAAAGGTTTTCAAGCCTTGAGCAATCCCTCCGATC
ACTCCTCCCACGTTCGAAAGTCCACTCAAAGCCGCATTTATGATTTGAATCCCCCTCTCC
ACCGGCCCAGCTTGCTCGAGAATAGTTTCAATCTTGTTGTTGATCTGCATGGGAACTGCC
ATTGCTGTGTTCCAATCTTGATGCACCTGGGAAAGTGCTTGTGCCGATTCCATGCTTGCA
CGACAAATTTCATTTGCTTCACATGCCTCCGATATATCTTCAGTGTCTCCACATTGGCAA
GCAGCCAGCAAGAGCAGGCCCACAAGCAAATATGACATTAGTTTCCACACATTGCCCATT
TTATTTTATCCGGATCAATTGTTTTTTGTTTCTATTTTGAATTGTTTTGAGTAGAACTTG
TTTTTTATTTAAATCTAATTCGAAATCCTATCCAAGGGGAAAGATATCCATCCGACATGT
ATTCTTTCACGCAATCTTTGGTGTTTTCCCATTTTGACATACGCGACATACACGGCTTAC
AAAAGCGTTCCAGATTCATTTTGGGACGATTCCATCGGCTACCTGTAAACTTACAAGTAG
CTCGCGCGTGACGTGTAGAACCTCACAGGCCTTTAAACTGGCTGGGCTTCCTGGGTGTCC
GCGCGATTCCCTGGCGCCCGGGGCTGGTATTAACCTACACCTACTATGTCGCTCCGAAAC
GCGCAGAATTCAGCTATGTAGCTCTGAAAGTTTGAAACGCGCGCAAAACGCTCAAGACAC
AGTCACATTGTCTACTCCACCACCAGACTTGCCCAAAACATGAAACACAGAGTGTGCTTG
AACTATGTCTGTGGTGGCAATGTGGCATAGAGCGCGGGTGTATACTTTGCGACATACCAT
GATTTAGACCGCGCTTCTTTCTTACCATCTGTCCTACGACAACCAAATTCCACCTCGGTG
ATCTTGGGGCAACACTTTACAGTTAACATATTATTTTATCTCACCGTATACAATTCTTGA
GTTGTCGAGAAAAATGTTCAATTGATGGCTGAACTGGGATTCCCAGGAGCTCCCACGTCG
AAGACAGTAAAAGCACCCCGGGAACACATACGTGCACTTACATACAAACACATACACATG
T
>QPX_v015_contig_45 avecov_86.68
TAAATATACGATGTAAATTTGGTAATGGAGATAGGTTCGAGAACTGTGAAGAGAGGATTG
ATGAGGCCCGTTCTCGAGGCCCAAATTCAGTGAGGTGAATAAATTCAATGTTTATTCACG
ACGGACTTGATCCGAAAGTTTCGGAAATGAAGCAATCCGAAATAAATATTATAACTTGAT
TACATCAGGAAAGTCCAAGCCAATTGATTTTTCTAGAGGTCTACACGTCTGCACAATATC
AGAATCAGAACAGTAGTATTTACAATGCGGGTCATTTTCAGCAGAAAGCACGGAAGAGTT
GAAAACCTGGCGGCTAAAGTGCAGGCGCGGAAACCGATGTAGGGTGTTCTGCCAGTTCTG
GTGATTTGTGTTCAATACTGTGGAACCGAGGAGAGTCACCGGTTGTTGCAAGTTGTATTA
TTTCTGCAGCAAATGAAACAAGATGTCTTTGAAACGCTTCAGAGCCCAACCCCTGCTCAG
GACACCCAGGACTTCGTGCATTGACCTCAAGTAGCCAAGGTTGAAAATGGTTGTCGATCA
TTATATCAAGAGCAGCAAGTGCATACTCTTTGGTTGGACGAAATAAACCACTTTCACAAT
TGTCATTCTTCCTGAAAAGTTCTTCGCGGATTCTTCCTTCAAACATCTTTTCCAGAAAAG
TAACAACGCCATTGCGATGTCGAAGCAAGTCTTTCGTTTCCGTAAATGTCTGTCTACTAG
TTTCATCACCCCCCGCCCCGTTCGTGATGTGAGCCGAGCGATCCGAATATGGTCTTTCCC
CTAATGGCTTTGATGCTACTCTGACTTCAAACTCATCATAATAAAACACGTCTTCATTAC
GTTGGTCAACAACTATGTATGCTCGAAGGTGAAATTTCCTGCCTTTATCAATGAGCATAG
ACGGTACATGGGCTTGCAAAACCCATGAAGGGATTCGCCCCTTCAAACGCCTTATTGATT
CAATAAACCCCTTTTCGGCAATGGCATTTTCCGCGTCACGCATAATAAACGGTAGAGCTT
CCTCCACTGTATTAACAAATTCAATCCCATTGCCTTGGCACCCCAGAGGTGGTTTCAATA
CCAGAGTTTTGTCCAGCTTTGCCGAAGCCACTGTACCTGGTGCAATTACATTCGTTGTGT
CGATTGCATCCCACGGGATTTGAACGCTTGGAGGAGTTATATCACAAACGTCTAAGTCTT
GAAATATTTGAACAAGTAAATCCTTTTCTCCGAGATTGTCAAACGCATTTCCGGAAAACC
AAATACTGTTTTCGCTCATGGTCATATCCATTCGAATAAATCCAGGGTGCGATCGGAGCG
CCTTCTTTTCAGCACAACCTAGCTGCTGCACTGAGTGCAGATGCGCGACTCTCTCAACTC
TGACCCCATCCAAACCATTTTGCTTAAATGCCCGTTCAAACGGCCAAGCCCAGCACACCG
GACACGCATATCTCACCTCATCGTGCATGCTCCCCGACAATCACAATCCCGCTCGAATGT
GTGGTATTTCCCGAGCAATTGCACAATCTCGTTCGAATTCTCGGTATTTCTAAGCAATCA
GCTGTTCATCAAAAAGTATCAAGCTTGTGGTAGCGTGATAGCAAATACTTAAATGTATTA
CATTCATGAAAATGAATGTTTTATTTACTGGCCCTCAGGGGCCTCGCGCATGCCATTTTT
AACCCTATACACCGTCGTGACTCTCTGGTGGCACACAGTGCGTACCAGTAGCAACCGTAG
CAACCGCATGCGCACGTGGGAATGTGCTGAATGCAAGGTGCGCAGGGTGCTTGCACAGTG
GAATCTCGTTTTTGTATAAAAAATTGGTTGGTTCAGCCTGAAACTGGCCGCGGCAATCAA
TGTGGGGCGCGAATGCGATTCATCAGAGTCTCACTGCTGCTCAATCAAGTCACGAGTCTC
GTGGCATCGTCTGAATTTGTTCACTGAGGTGCAATCTATCGACCTAAGGTATGGAGGGAG
AGTTTTCGAGATGAAATTACCATTTCTGAATTAATGAAACTCGTGCATTCCCTGAACCGC
TTGTCGAAAACACAGTTTCACACGGTAGGCCACAGCACAGTAGGGAAACTGTATCGAGAG
AACGACTGTGCAACGATTCAACTGATGTCGTACGAATTAGTTCATTGAACGCCAAATTGC
AGTTCAGACATTCCCTCCTCTGAGAACGAGCAGTTGCGCGGTTCAG
>QPX_v015_contig_46 avecov_172.29
AGACCAACAACTAAACAACAACTAAAAACCTCAACAAAAGACCAACAACAACTTGACTAC
TTGTTCACACATTCAAACAACAACAACTACATTCAGCAACAACCCTCTTACAACAATAAC
AACAACCATCTTACAATATCAACACGTAAACAGCAACTAGACAACCGTCCTAGAGTATCA
ACACGTAATCAACAATAGACAACTCGTTCACACATTCAACAACAACCGCCTTACAACACC
AACACGTAAATAGCAACTAGACAACCGTCCAACAATACCAACACGTAAACACCAACTAGA
CAACTTGTTCACACATTCAACAACAACTGTTTTAGAATAAACTGAAAAAGTCGTGGAAGA
AACAAAACAAACCACTTGAAAGAACATTAGCAGTTGTGAAGAATAGCTGGCAAGATGCCA
AGAAGAACGGGATGTTTTTATAAAAAACTGAAAAACGTTGTAGAAGAAAGAAACCAAAAA
CTCGAAATAAGATCAGCAGCTGTGAGGAATAGTTGTCAAGATGGGATAAGAAAGAAGATG
AGAAGAAGAAGATTAGGAAGGATGGTGTATAGGGGTTCCAAGTGGTTGGCGGAAAGGAAA
GCAAAGGACATTTGACATTTATGCAAAGAGCATGAGCGTATGCAGCGACAGCTCGGACGA
TGGCGGGATCGGTTTCTTCAACCCGGACCTTTTCACGTCAAACGTTGATCTCGAGCGAGA
TGATTTCGATTTCGGGGATGGAGCGGTCCGTGTCAAGTTGGAGTATATTCATGCGTCCAA
CCAGCTCGTGGAGACCTTTGTTTCGCGGGTGATATGGCCGTCGGCGGAAGCGATGTGCGA
GTATTTCGCCAGCAGGCCAGAGCTGGTAAAGGGGAAGAGGGTTTTGGAACTCGGCAGCGG
AACTGGGCTGTGTGGGATCACGCTCGCGCTGCTAGGGGCGGAGCAGGTGGTCATGACGGA
CTATAATGATAAGGCTGTCAAGCTTTTGCAAGGGAATATTGACCTGAACGGCGTCGCGGG
TACTTGTAGTTGCTACACGTTGACGTGGGGTTGTGAACAACAAGCTGACCAGGTGATAGC
CAAGGCCTCGGCAGAGCGTGCAAACGGTGGCAAGTTTGATATGGTCATTGGCACCGATGT
TGTGTACGAGCCTGAATGCATTCAACCCCTTTTGACTTCGGGCAAACATATGATGAACGG
CAATAGTGCGGTTTTTTATTTGGCAAACCATACACATCGTTATGCAGGGATGGAGCAGCA
GGTGAAATCTACTGCAACTGAACTTGGCCTTGTTGAGGAATGCCTACCATGTATCCGTGG
TGAGGATGGACAAATTGACGTTTCAATTTTCAGGTTGAATTAATTGTAAAGAATATTATT
GAAAAATAGTGTACTCAAACATACCCTTCGTTCTTGCGGGTGAAATCCTCCTTCCGGCAC
AACGTGGAGCTGGAGCAAAAGTGCCTAGTTTCCTAAGGGTGACAAGAGGCAGAAGGTCTG
TGTTTTCGAACCACCCGGTCTCCGTAGGAGTATTGTTTGCGGAGTATTGAGGCGGTTGGG
GTGATGCTACTGTCCTGTGAGTCTGTGGTGCAACAGTTAATTTTCTCTGAGCGACCTGAA
AATTGATAACCAATGCGTTTCTTGAAAAGAAAACTCGGCCTTACCTTTCTTTGCATTTTA
GGGCGTGACTTGGTGATCCTGGTGATCTAACCTCTGATTGACATGCCTTGAACTTGAGTA
CCGACTGTCGAATGATTCACTGCAACAATTGCGCGTGCCCAAGAAACCTGCAGTGTGGAC
AGTAGCAGTGTAACAAAGTGCGTGCGAAGAGAGCAGGTGCTCATTATCGGCGTCCCAAAC
CTACCGTTGTTTCCGCGGCTGGCAAAGCACAAACGCCACGAGTTACCAGGAACGGTTCCA
GGCAACAGTTCCCAAGCGTTGGCTGAATATGCCGTTCCCGGTGCGTTCCGTTGGCGAACT
CGGCAATGTCCGAGGAATACTTGCTCTGAAAGCTGCGCATGCAACACTGTTTTCAGTCAA
TTACTGCCGGGTTTCCTTGCTGTTGTAGCTGCTCGACAGACTATATCAATTGGTCCATGC
TAGGATGCATACTCTAAACTTTATTGCGTGGCGCGGGACATAGTCACGACTGTGTTCCCA
CAAAATATTCAGGGATATTCACGAGCGTGCGTAGTGGAAAGCATATCCCGAACCCTCCTA
GCTTTGCTAAAGTAGTGGTAAAGGAGGAGACCATTTTTCTTTTGAATTGTTTTGTTTGAC
AGTGAAACAAAAAACAAAACAAAAAACAAAAACAA
>QPX_v015_contig_47 avecov_90.84
AATCGATACATTTACCTTCGTTAATTGTTCTTACTAGTGACAAAGACAGCACAAGCAAAG
TGTGCCTAAGATTCCGGCACCAATGGCCTTGTTCCTATCCTTTTCACGTTTTTTCTGTTC
TGAGAAATCCCTCTCGCGTAGATATGCTCGCTCATACTCTAGCTTTTGTCTCTCTTTCTC
TAGTTTCTTTCGCTCATGTGATATGTCTTTGGTTTCTTGTACTGGTTGAGCAACATACAC
AACGTAGTTTCCCTGTGGCGGGGTATCGTAGAATGTTTGTTGTCTTGGTGCTCCAGATTC
CTGCGGCTGCTCTACTATTGGCTGTGCCGTTGTTTCGGGAAGAGTATTATCATGTGATGG
TGCTGTGTAGTATGGGTTCATATCGCTAGATAAAATTAAAAATAGAGTTTAGAACTATGA
AATATAAGTTTACTTTTCAAAGCGTTTTTGGTTCTCGAGGATACAACATTTCAACCAAGC
TGGCTCTTCGTCTAACTTTCCGACCTCTAGTTGTATCAATTGTATAACACCCATTCGAAA
CACAAGACCCGAAGACCCCTTGAGTGACGTGATGCGTGCATACAACTGGAGGCCAACAGA
CTCTGTCTGGCGCTGATCGTAGGAGCATGCTCTCTAGTATCATCAGGGCGGAAGAAGAAG
CCAGCCACATTACATACCATTTATTCTAGCAATAATACCAGCGTGGACTTCATATTCGTA
TTTAACTATTCCCCCCCGAGAGAATCGAAGGGTTCGAAGATGGCCCTTTAGGAATCTGAT
CCTGGTTCTGAATCCTGTCAGTTGGTCAACTGCTTGTTAGAACGTCACCTATAGATATAG
ATATATAGATTTCCAACATAAAACTTTTGGCGAGTTCTCTCTACTTGGTCGCGATATAAT
GTACAACGACACAACATGCGACAACTATCCCTTTATGCTGCCTGCTGGGTATGAATCACC
TTTGCTCGTGGTGAGAAACACCACTATTTACCCCTAGTTTCCGAGATAAAACTTTTGGTG
AGTTGTCTCTAGTTGGTCGCGATATAATTAATGTACGAAGGACGATATAATTAATGTACA
AGGGACATAGTATGCGACAACTATCCTTTATGATGTGTTGTGGGTATGGTGTATAGTGAC
CTATGCTTTTATATCTCCCTATAACTCTTATGAATGAGTTGGAAACTCTTGATATAGATC
CCAATACGAGTGAGTTGAATATGGATGCGGTGTTCAGAAAGCAGGTTGGCGATCGCGCAT
GCGGGCTTGCGTCGTTGGCGATGGTGTATGATTCTATCGTTGGATCAGGGGAGGTGACGC
ATGAGGACTATTTGCCCTCGCGCCAGAACGGGACACCGGCTGTGACAGCCGAGTACGTGC
ATCGTAATGGCTGTACGCTGCAAGATTTGTCAACGCTCGCATGGAACGTAGGGATGCCAA
ACGTTGTCGTGTTTGCTGACAGGTTTGAGAGCGGTGTAGACGGTATGAGGCTTGCGCTGA
GACGCGCGCTTCATCTCGGGAGACGGGTAATATTGAACTACCACATGACAGTACGTATTG
TTTGTTAGACTTTGACATTTGACTGAGTCTGTAAATATAGACGGCAGGCCAAAGCCCATT
TGGCGGCCACCATAGCCCACTAGACCGGTATGACGAAGCGAAAGACGCGTTTCGGGTATG
TGATACTTGGAAGAAAACCAAAGAGAACTTTGTGTGGATCCCGGCAAGAAAGATATGGGA
CGCGATTTGCCATATTGACACAGCTTCCAATAGGTCTCGAGGTTTTATGACCATCGCCCC
CAAGCCTGTGAAACAAATACACTTGTCTCATCACAAAGTTCTAAAGCGCGAATGTGGATT
TATACAACAAGCCCCGGCGTGGTACATCCGCCGAAACGCACAAGATATTGTGGAATTTAT
AAATAATGTCTTCGGTAGGAAAAACTTATTCAAACAACCTAGTGGAGACGGCTCAACTTG
CATAAAGCGGATTCGGGATGTAGATGAACTTGTTACTATGCTAGATCAGGACGGTTTGTT
TATTTACGTCAGAGAAACCGAAAAGTTGCAAGACACTGAAAGGCTAGAGAGCCCATGTAA
TAAGGCAAATATTGTGGGCGTTGTTCACCAATACAAGACCACGAACACAGATGGCAAGTG
GGGAATGCTGTGTGTCAGCCCTGAATTTTCTGGGACTGGGTTTGGCTCCATGCTAATGGA
TATCGCGGAGATAAATTTGATTCGAAGAGGATCCACAAAGTTGCATTTGGTCTTCTTCAA
TTACGAGCTGGATACCCCTCATATTGGCATGAACTACATAAACAAAGGCTATACAATAGC
CGGACGAGAATCTATCCCTGATGAAGCTCTGGATGATTTTGAAGAGGAGTTCAAGGATGC
TTATTTCGTTGTTTGTATAGCGGATTTGCCGCGACTTTACACAGTTTGTTAATTTCAATA
ATGTACATTATAATTCAAAGCTCCTTTCAATGGTATTTCCGTATTTTGGAGCATTGTGTA
GATTCTGATTGCTCTAGTTTGCGCTTGTAATCTCTTTCACAATTTTCTACCTGCCGGGCA
TTGCCCAGACGCTTGTTGTCAATATTTTCTTCTCCGTCCGGTTGGCCCCAGTTGATTGAA
TTTACAAAACTGAGAAATTCCGAGGTATCTGCACTAGGACAACCTGCTTCATGACCATCC
GAGAAGTTGTTAGACGGTAGGGGTTCGAGAACTTCAATTGGTGGCTCAATTTTCACGATA
TTCGCCGAGCTATGAGTTAGGTTCGTTCTGTCCTCACTTTCCCGTTCACACGACTCCCCT
CCTCCTTGTTCATGAAAGCCTGTGGCTCGAAATCCGTGTTTGCCAATTAAAATTGGCGTA
CCGTCTGGAAAGCATTGGTTTCGAAAACAAGGCCATACTGTACTCGATCGAACGAAAACC
AACAGGTCCTTCTCCATATTTGGAGGGAACGGAGATCGTTTCCGTGTCCCCGTGATATGT
GCAGTAATATGTCTCCTAAAAGCATCCTCAGGTGTCGTTGGCAAGTTACGACGGGTATTG
AGCCACATCTCATAACACTCCCTGCTTAGTACCCTTGAAGCATCGTACTCACCGTCTTTA
TACGCAAAATGCAAGAACAAGTCGTACGACGTTATACCAACTCCGAACATCAAGTTGCTG
GTTTTGATTCTGGATTAAACTTGGAATTTTTTATCTAATTCAGAAAGAAACACGCTCTAG
AATTCAGAAAAAGCAACAAGCGACAGCATGACCCATCGCAGGCCGGGTTCTGAATCACAG
ATCTACACCAGGTAAGTACATATCTGTTATGCATCAACACAGATTCGATTACTCGCATGC
GTCACTTGTCAGAGTGCATGCTTGAAACAAGAAACAAAGATTGGACTAAGAGCTGGCTTT
TTTGGAGACTTTTCGTGAAAACAAGGTAAACTATAGTTTACAGTTGCTAGTGAACTTAAT
CGTTGGGAATCAGAAGTAGAACATGTGCGAGCATCAGAGTATGATATAGAATTCAGACCA
TCTCGTTTGAGTTGTCGTCGGTTTATTCAAACAATTCCAAGTCTCTGGCGAGTTTCAGAA
ATTCACTAACCTACACGCGCGCGGCTGAACCCAGTCTAGCCCTACCCTATATGTTGCCCC
CCGAGCTGAGAGCGGACATGTCCCCTTCGGCCCCTTCCGCCATGGATACACTACCAAGCG
TCCGAAGTGAGCATCAAGCACGTCAATCGCAAGAGTTTATTTGGTCAATCACAAGAGCTT
ATTTGGGTCCTTCGTCGTGTCCAAGAGCCGGTTTATTTGAGAGTTAGTGCCCAAGGTTTA
TTGGCGCACTGCGTGCACCCCTTTCAAGTACGTACGTATCATTGGTACCTACCGCACGTT
TCAAGACTTAACGTCGAAAAGCATATCTAGAGTTCGGTTATAAATTATAAAGTTAATAAA
TAGTTTTGTAGTATTTGTATACAGTTCTAGTTCAATAGTGGTCAAGTAATTGTCAATACG
TTTCTTCATGAATTGCGCGAATCATTGCAACTCAAATAGATCTTTCAGTCTGATCAATGT
TAAAGGCATCTTTGCATCTTGCCCCTTGGGTAGAAATTGCCACACCACGGTTCTCGCTCA
CGTTTAACTGTGGATGGCATGCAATAACTACTGTTGTCATCCCAAAGGGCTTCTTGTAGA
AAAGTGAAAAGTTGGTGGTTTTCATTCAATTCAACGTCACCACTAAGATCTTGATTACCA
CTGTAAATTTCAAGCTCTAGAGGTTCAAATTCAGAAAAGAAAGGCTTCTCCTGTTCTAAA
ATTGTTTTCACAGCAGGTTGTTCTGGGGTGATTCTTGTGACGTTGTTTTGACGTTGCTCG
TGATAGCCTTTCGATCGGAAACCATTCTTGCCAATCTCGATAGGTTGGTGCTTGTTGTTT
GTCAAACCAGCAAAACATGGCCATACTTGGCACTTTCGAACAACTTGGAGCAAGTCAGCT
TCGATTTCCTGTGGGAACGGACAACGCTTTCTAGTTCCAGTTAAGTGTGCAGTGATATGC
CTTCTAAACACCTCATGCGCTGAGTCAGGTACAACCCTCCGAGTGGCCAACCATGTTTCA
TAACACTCCTTACTCAACACTCGAGCGACGCCACACTCTTGACTTTCTGTTGCAAAATAA
AGAAAGACCTGATATGATGTGATACCTACTCCAAACGATTTCGAAATCATGATTTCAAGA
TTGTGAATTGTTTTTGTTTCTGGAATTGATTCAACTTCGCGAGTTTTCCCGCAACAATTC
AGGGTACAACTCAGTCCGCAGTTCACCGCATACAACAACACATGTTAACACAGGAGGCCG
TAGAGTATGTGGCTAGAGGGTCATAGAACTTGTGAAAGTGCATGTCTAGAAACGGCTTTT
CACAGTCCCATCCCAGCTTGCACGCTGCTAGGCGCGCACGGAATTCAGAGCCACACGCGG
CGACGTCCCGCGGATTCGGAGTAACCCTAGACCTAGTACTGGCATCGAGTTTCCCAGTGT
TTCGGTCCACTTGAAACAACTTTGAAGGCGTTTTCAAGAGCAATGAGGCAGTCTCGAGGC
AGGTCTAGATCTGAATTGGGTATTTCAAGAGTACCTGACACTACTACCTAGTGTTAGCCA
GATTCTAGTCGCCATTCTTTTGTGTGCGTTTCAGAACCGTTTCAGAACTTGCAACCATGG
AACACGGTGTGTAACGAATCCAGTGTTCGGCAATATGCACTAGTTTAGTCGACTGTTTGT
TACTGGGCAGTTATGGAGACAGTGCTGACCAGGATCTATCCATTTGGAGTGTAACAAAAA
GCATGAGAACTGTAAGCCAGATCAAAGCAACTTTGTAACTCAAGTGAGTCAAGATTCTGG
ATTCTTTAGCCAAAGGAATTCGGTCCCAACAAAGAAAAACCCGTGGGTTTACAAGAAAGT
ATTCCAGCAGTAAGAAGGGTAGATGTACATCCATCCATAGGATGTTCAACTACCGCAGAG
TGTCATTGCCACTGCACTAGTCCAGTAGCGCATGCAACTCAGTAGTAATCTACCTCAAAT
GGGTTCCACCTTGAACAATCACTGCGGTGAATGAGCACTGTAGCTTTCGTCCACTCACTG
CTGAGACGTATGCATGCATATTTGCGAATACTATGGATGCATACTTGTGAATACTCTTTG
TGGGATCATTGGGAATGGGCATTTAGAACAACTAAGAATTCATGAGTTCATGAGCATTTC
TACCGGTTGTGTAACTTACAAGTCCGCAAACATCGACATGTGGTCCAGAAAATTGAACCA
GTGCGTGAAGGCATATACTATTAACTCATGAATTGATGAGCATTTCTACCGGTTGAATAA
CTTGCAAGCCGCAAACCTCTACATGTACACTCTAGAGTTTGGCGGATGCAAAATGCTGCA
CGGTACAAGGCACTACAACTGCAACGTCAAGTGGCAATATCCTCAAGAGTGGCGAAGCAA
CATGTCGATGAACTACTCTCGATCCCAGAGTTGAACCAAGCTCTATCAGTCTGAACTTAC
AGAAGAACTTGAAGAGAAACTGTTTAGTTGGTGTAGACACGGAAAATACGAAGAAATAAA
ATACTTGTTTAATGCCCCGACTTAAACTACCCAATTGACACCAAGGATGGCAGCTGCTCA
GCAATGCATTCCGGAAGTGGTGTTGATACAAACACATAAAGCGGTGCTTCACTAACTAGT
ATACGAATTCAACATACCCAGAGACTACTTTACTCAAGAGCCGAGGATTCGATTGGCAAT
GCCACCGGTCTTACTTGATACGAAGGTATAAATTTATGTATAAATCTCTCTAGCTCTAGT
AGAAGCTGTCGAGGATACTTTGGAAGCAAACAAGGTTTTTAGATCATCATCGAGTGCTTG
ATGGATGCAAGGTCTTAAATTTCGACAATCGAAATTTATTAATCTCTTTTCTAATTGCAG
CTGTTGCTGTTTCTGTCGGAGCGTTGGTGAATGACTTGTAGCTATGACCTTTGTTTAGAA
TTTTAAATCTTGACTTTGTTATCAATAGGATTAACCTGCTCCGAGTTCGATATGGTGATG
GGGATAGATATCTTCTAAAGTCTGTGATATTGTCGGTCGACTTAATCCCCTCTGCCAAGC
TGCAAAAAAATCTGAATGATTCCTGGATTACCACAGGCTGAGGTCGTAGACACTGACAGC
CATTGCTCACATTCCCTGTTGGCTTTCCAATATATTGGTTCAAAGTGATCAATATCACTT
TCGCTTGCAATCTAGACGATGAGTTTTCATCGACAGTTCCCTTTGGAGCTTTCCAAGGAA
AACTATGAGTGATAGCCGACAGCAATCACGACAGTTGTACCTCGTGTTCGAAACACTGTA
GTAGTCGGGGGGTATGGAAGCTTCCTCAGGTAAACCGTATTCCGCTGAAAAACATCCTCA
CTCCTCAACTAACTAATACCACAGGTCCACAGGGCATAAAGTGCTGGTCGTTCCAGCCTG
AATTCTGATTCAGGGCAATGAGCCAGCTCAATCTGGCTAAGTTCATCGGAAAACTGTGGC
AAAACTTGTCCAATTTCAGTATTTCCCCAACCGGTTGTCCATCCAGAACTACAAAAATAA
CTTCAACTTGTAAACACCTTGTAAGTCCCCCCCCCCCCCCC
>QPX_v015_contig_48 avecov_830.34
AAGTCATACTATTCCGATTAAGCTTTACACATATGGAATTTCTTTTGTTGTACTTTTTTG
GGAGTTGTTTGTTGTTTTGTAGTTTTTGTGTTGCTGTTATAAATAACCCAGTGTATTGTG
TTTTGTATCTTATTTTGGGGTTTTGTAATTGTGCCGGTATTTTTTTGTTGTTGGAGTTTG
ATTTTTTGGCATTGCTTTTGTTGGTAGTTTATGTTGGGGCTATTGCTGTTTTGTTTTTGT
TTGTTGTTATAATATTGAGTATAAAAGAGCGGTTTATAAATAAAAAAACTTATTATAATT
ACAGCTTCTTTGGTTTTATTTTGGGGTTTCTTTTTTGTATAGAAGTTATTATTGTTATAA
CTTCCGATGTGGCGTTGTTTTCAAGTTCTTCATGGAATAGGGTACCTGTTTATACCTCTT
TTATTTCAATTATAGATTCATACAGTAATATTAAAGTTTTTGGGCAGGTTCTTTATTCTT
ATTATTTCTTCTTTTTTTTGTTGGGTGGTTTGGTTTTGTTGGTTTCTATTTTTGGGGCGA
TTATTTTGACACACCAAAATGGTGTTTTTTATTTTCGACTTGAGTATTTGGTTCAACCAC
AATTTAGTATTCGTAGGCAAAAAGTTTTTCAACAACTATCTAGAATGGTAAATCATAGTG
TTTTTTTGGTTCTAAAAAAGAAAGTATAAATGAAGGTTTATTTGGTTTCAACTTTGATTA
ATAAAATAATGGTATCTGGAAACAAGTCTATTGTTTTGTTTATTGTAAAGCGTACTTGGT
TTCTTTTGCATACTTGGACTAAAGAAAACCCTTCTTTTATCTTTTTTACAGCTGTCTTGA
ATGTTCAGCCTTTGTATTCTGTAAAGGTTTTTAAAAAAGGAGGTGCTCGTTTTTTGGTTC
CGTTTTTGGTTTCACAAAAAAAATCAAAGAGTATTGCAGTTCAATGGATTCTTGAAGGAG
CAAAAAAAGAACCAGTGTTGAGTTTTTCAGAA
>QPX_v015_contig_49 avecov_86.93
AGTGTTTCAACTCGCTCTCTTTAAGTTTCAAGTTCAAGTTGAATTTGACTTCCTAGATAG
TTCGAGAGCTAGACGCTGAGCCTGATCGACTTGGCCTGCTCGGTGCTGTGATCCAACATC
GCCAGCTAAGATAGGTATGATCAAGGCATTTTTGTAAACACTCGTTTTAATTTGACTCGG
GACAGCTCGAGAGCTAGACGCTGAGCCTGATTGACATCGCGTGCTCGGTGCTGTGATCGA
ACATCGATCAATGCAATTTCACTCTTCCATAAGTTTGACTATAGAATAGTAAGTTGCATA
AGTTTGACCATAGAATAGTAAGTTGTCGTGGGTTTCAGACTAAGCAAGTTTGTTTTCTAG
AAAAAGTGCTCGGTGCTGTGATCGAGCATCGCCAGCTAAGATATATATGACCACTTGAGG
CAATTTAAATTCAAGTTGAGGCACAGTTTAAATTCAAGTTGAATTAGTTGAATTTGAAGT
TGTCTCTCTAGCTCTAGTAGAGAGCTCTAAGACTCAATAAGAAAGATTTTTTTGAAATCC
GGGGGGCATATTCCCGTAACGGATAAATATCTTTGACAACCCAGCCCATCGTAGGTGCAC
ATTGTCGACAATCCACTGGACGCGCTTGAGTTGTCACTTTGTAAGTTTGTGGGAAACGCT
TCAAATATTTAAAGCAAACTTCTTTTTTTGCATTTTGATCGAAATTTAGCCGAGATCAAA
GGCCGGGGGGGTTGGGAAACGGAGAAGAGGATATTTAGTACGGGTGGTGGGTTTATTTAG
GCTCGTATATGCCCAAGCAATATGTCGAACAAGTACGATGTGGAGTTTCCAGGGTTTGAA
GACGACGAGGCGCATGGAGATAGTAGTACTAGGACAATGAAGAGGCGTAATGCAACAATG
TGTGAAAATAAGATTCCTGAGGAGGAAGAACGAGATATTGATCAGCGTGAAAGTATGTCT
CAGCAAATTACGGAGATTCTACTTGAAAGAGTGAAACGCTTGGGGAATGTTTTTTCTGAG
AGCATGGATACTCTTCAGTATGACGTTGATGCTTCTTCCAACTATTGTTCATCAAAGTTG
AACGAATCTCGCACGGTAAATATGCGAACAAAGATGCAGCAAGACAAAGAAATCCGCAAA
AATGATACTGCTATCATTGGTTTTCGAGGAAACCCCTCGCGAGTATTCACGGCAAAGCAG
TTATTTGGGGAATTGGCTCAAGCAAAAACAAAGGCTTTCAATCAAGCGACAGGTGGAGCT
GATAACAACTCGGACAACCAATCGGTTTCGAATTGCTCAACTACTTTCTCTGTTGCTCAA
CCGCCACACAAGGCAGCTCGTCTCCCCGGTGGGCTCCTGAGTACTGATATCAGACAGCGA
ACAAACCAAGAGCGAGAATTACATAGTATTGCAGAGCGTAGTGTCACACGTACCACGGAA
AACATAGATTATCGATATTCAGAAACGCCGCCATTTGATTCCAAGCGTTTGTTAATAATG
GCATATGTGAGTACACATATTACTCTGCCGGAAAATGAGAATTTAGATCGCTCATTTCGA
CGTGTCATTTTGACCGGTTTGGTTGCAGATATTTATGACACATTGTTTTGGTATTGTATG
ATCAAGCATTTCTTCCATCCGCGCATTGCTATGAAACAAAAGGCTACTAAAGATAAGAAG
AAACGTGATCGTCTGGTGGAAGATATGGCAGCGCGTGAAAAAGACCTCACCCTTCTTCGT
AGAGACCTTTCTGAGCTGTACATACAGCTTATTCGTCTATTTCAAAAGGTTCCAGAGTAT
AAACGAGACCAGATACACTGTTACGTGCCTTTTGCAATTGGCCATGGTATTTTGGCAGGA
TTTAGGTATCTTTGCCCCGGCTCGCGTCACCTATATACCCCAAAATTAAAGGCGAATGTG
TATGAGACGTGCTGCTCGCTTCTACTTGGGACGTCCATTTGCTCAGTGTCTATCGAGAGA
ACTCGTGAAAAACTGTTTCGACATGAATCAATCACTTCGGTTGCAGTTTCGGATTCTACC
GATGCCGAGAACAATGGAGAGAGCAAAGATGACGAGGACGAAAATGTGGACGGGGAGGAA
GCATCAGATAAGAATAGTGAGGAGCAAAAAAGTAAAAAAGACAAACCTGAAACTGCGGAT
GGTGAGACGGGTGAAGGTGATATGCCCCAAACCATGCTGCAAGAGCGTAGAAAGTGTAAT
GCGTTGGAGGTTGGGACATTGCTGAAGGAGTACTTTGAGTCAGCCGTTCAGCAAGTAGAA
GAGGCAGATGGGGATAGTAGCATTGTTTTAAGTGAGCGACCCAGGACTACACCGGGAACA
ACTCGAACGCATCTTGTATGCCGTACAATTCCCTCCGAGAAATCAAGAATTGGTGGGTCG
ATAACCTTTCGAAAGACACCAACCCGTTTGGACGCTGTGAAAAAGATCACCGACAAGTAT
TCCCAGGAGAGGGGTTTGTATAATGCGTGGGCCAAGACGTCGAGATCTCACTTGAGCACA
AGGTTGCGAACGGTGACAACGCAGCGGGACAACGTATTGAAAGGTGGGCTCTCATATGTC
GGGAGATTCTGCGCCGATCTTACACAAGACGACCCAGCCAAGCTCTCACAATACTACACA
AACGACATTTCGGTTGATGAGTTCCAGAGTGCTACCGCGTCTTCACAGTCGGCAAGTGCA
CGTCATGCCCGGAAAAGAAAATCACGACTTGCAAGTTTGCAAGCTGCCGATGGAACGATT
AGCGGGGAGAGTAAAGGCATACGAAACAAGCATCTACAGGGAGATCGTAAGGTTGATTGG
TATGCAAATTTGGCGGTGAACATCAACCTACCACCTGCGGAACGTGTAATCGCTGCGATG
GAGAAGATCGAGGCCTCAAAAAAGAGTGAGCGGCATAAACCTCGCACCAAGGCGAGAACA
TTACTATGTGGCATCTAGAATGTGAGATTTCTGTTAACTTATTACAAATTCAATTTCTTC
TCTTTAGCTTTTGCCTCCTCATACGCATCACCAGGGGTTTTAATATAGTACTTGCTGTGA
ACATAGGAAGCGAGACCTCGCGAATCGTGCTGGTCCTTGCTGGAAGGGACCTCCCAGTAC
TTTTTCGGTCCGTTTGACTTTGCTGTCTTTCGTTTCTCCTTGCTATCTCGCGTTTCATCC
AAAACCCATTTGGTAGCCTCGTCCCCAAGTCGCTCTTTCAACTTTGCCTCGAGATTGTTC
TTGTTAGCCATAACAACTTTTTTGGTAACTCGCTCATCCAATACCCCAGAAACCAGTTTC
CATGTTGCATTAAACACCCAAGGAACACTGATAAGGATACCACAGTGAAGCATTTCTGGA
TAGTTTTCCATCAATTTCGCAGTCACGATTGCACTCTTAGGGCTTTGGTCACGGAATCCA
AATCCGTCAAAATCAATCACCCATACCCATTGTCGTTCAGAAGCCTTTGTGTTGTGACCA
TCTCTTCTTCGCTCGCGTATAAGATTTTGACAAGCCTCCATCAATAGCGTCATATGCATA
AGGTTTGCATCAACGTCATATCGCTCATTTGACTCTGCAAAACAAGTGTAACAAATAGGC
CGCCCACCCTTGTCACAACCAATAACGCGCATGCTCATTGCCCAAGGATTCAGCAATGGC
TTCGGACTGTCCTGGAATCGAAGTGCTGCTGGTTTGTCCACAAGCCTCCACTGCAACGTC
TTTCGAAGTTGCGCTTCTGCCTTCTTGAGATCCCACTGACGAGCTACAAGGTATCGTCGA
CATGTTTCACGATCACAAAAGCCAATATCTTTTGGGTATCCTTCCTCGAGCTTTTCACGA
GCATCCGCGACCCGCTCAAACAATTGATCAACCATCGCCAGTTCATCTTCACTCAAAGCT
TCATCCTTCCCGTTTCCTTCTTCTGCAATAATCAATTCGTTGTACTTTTCGCCATTTACC
ATGGTGGGCACCGATGCAATCTGCACGTGCTTGTTGTCAATGCTTCCAACATGACCTTCA
TTATTTTCCTTGACAAGTACACTTGCTGTAGTTACTTGGCCGTCTTCCCGTGGACTTGTT
GCAGCGACGTCGTCGCCCTCCTGCACACTTGTTTCCGAAACGCTAGCCGTTTCAATAGCA
GCCTGAGGGGTAGGCGCAACAGCCCCAGCACGTACAGTGCTAGCTTCACACGTCATGCTC
TCAAGCGCTTGCTTCATCCGAGCCAAGTTCGGGGACCCACTTTCTCTAGATGCATTCAAA
GAGAACGTGGTACTTCGAAGTTCATTTGACAACAACAATAAGCCAATCAGAGCAACAGCA
CGACCTATCCACGCCATTCCCAATATCTCAGTAAGAAAAACAAGCGCCAGGCTGAATGAA
AACCCAACATTTAAACGCGCGTACTTTCTAGACAGTGTATTATCCATACATTGTACTTGC
TTTTCTAATTGTCCCTCGGCACGTCGTAGTTCATGCCGAAGCAACGAAATTTGACTCGTG
AGATGAGTCAATTCGAGCGACGCAACACTCCCAGCATCGCGTTTTACATCCGTTTGCTCC
ACCCACTTTAGCGAACGGCTAGACTTCATATTCTGCTTACTTGCGGCGTACTTCTCCTCG
TCAGCCATAGCTTGATTCCTCTCGACAGTGACTGTCCCCCGTTCCATTCCTGTTCCAGTT
TGCACCACGGCACAGCGATCCATCTCCCTTTTCTCAATTGTTCGTTCCTCAAGCGCAGCG
CCTTTCGGTCCACTTGTGCACTGACCCATATTTTCCCAAAATCTTGCCACAATTTCACAA
TTGCTCCACTTTTGTCTACCACCACCAAGCCCCCAACTTGGTCCCCGAAAATCCACGTTT
CTTCGAGGCTACAATTTCGATAATGCCAGCCCCAATTCTCACCCAAAACTTGACAAGTAT
CCAGGACCTATTGCCCTGTTCACGACAACAGCTGTAACCGCCGTCCCACAATACCACAAG
CTTGTCGCCACTTGTACACCTCCCGTCCGTCGTATTTTCCCACCCCAAACCCGGCGCGTC
TTCTCACCAGTGCGCAGCCCTCGCAGCAAACCTTGCACCCGTCCAACGTTCGCGCGATGT
CTCAACCCTCCGCCCCAAAATTGAAAAAATTGCAAAGTTGCAAAATTGCAAAATTTTGCA
AAATTTGCCCAATTTGCCCAATTTGCCGAATTTCAAGCTCGCGATGGCTTACCCCTACCA
AGCACTTAGGGGGCGAAAATAGACAAACAGGCAAGCAAACAAAGGCAGCTCGGCACCTGA
CCAGAGACCTCTATTACACTATCGTTCGAGTAAACATTTCTTTCTGGTGTCCACGTCACT
TGACTATTACGTCACGCACATTGTTTATCATTAAAATGACGTACTATCTCGTCATTTACT
CCCACCCAGCAGCATTTACTCCCACCCAGCAGTACTACGTCACTTTAGAGTGATGTAATG
CGAGTGTAATATAGTACCAAATGACGTAATGTTCGTCACCTCGATGGATTACTCAGGAGC
GCTGAGGACGTCCGACCTCCTGCTGGGGACGCGGATTTGTGATGACGTATCAATAGAGAA
TATCCGACAGCATTGCGTAAGCACAACACCCACCGAACTTGGCGTGGTGGGGGGGGAATC
GGCCACTCAGCCGCAAGTGTTTGGGTGTGAGAATTTTATTCCGATAGTATTATTGTTTAA
ACTAGATAATAACTAGGATTTGTTACAAAACCTGCTGGAAACACCGGCGTGGCGGAATTA
TCCATGACTAGACACTGATGCTATGTAGAACACGTAAGCAGGGCGAAATCGTCGGGGGAG
CTGGCCAGTAGTGTCCTAGCCAGTGCTACGTATTGAGGGAGGACATAGGATGATTACGTC
ACCTTGAACATTCATGAGCGTGCTTCTGGCAAAACTCAAGTTCAAAATGATCCATGCATA
CGAACGATACAACTACAATTCGATATGCAGGAAATCGCTCGAAAGGAAGCTGGAAGATTA
ATTCATGCGTATGGGTAAAGAACAAGCCAGGGAGTACGCTTTAGAGTCGTCTATCGCAAG
CCGCTTTGAAAACCGAAAACACGCTGTAAGGTGCAAACGGACCAACTCGAGCTCGAGCTA
GATATTTAGACAAGAGAAAAACGTATACCTTACAACTTTTTAATTAATTTTTGTTTTGAA
ACTAATTTTTTATTGATTAGGAATAACAATTTAAATTGAACTTTTTCAAACGAAACGAAA
GAACGAACAAACAAACGAACAAACGAACGAACGAACGCGTGCGTCACTCTGGACCAAAGC
CAGGGCCAGACTCTGTGCTACCACACAATCCCCCAGAGAGTTTGAACACAATCAGTTCAG
ATCCAAATCATAACTCACAGCGTCGGCGCAATTCCGTGAAGCAAAAGCCCTAGACCTATC
AAGGCTAACTAGCCGTTACTTGGTAATTTCTGCCTCCTAGTCTCAAGAAGAACAGCTCCC
GGGGTCAAATGTCGCGGTTCTGACTTGATCCCAAGGCCAAAAACTTGTTTGCTATACAAT
TTTTTCCCAGTGAAACTGTTCATGCTGATAATTGCCCATCCATTTTCATTTTTGTCAAGG
GGCTTTTCGAAACAAGCCGTTTCTGTTCATGCTGGCAATTGGGCACCCATTCTCGTTTTT
TGTCAAGGAGCTTCTCGCAACAAGCCGACTTGGGTTCATTTTAAGGCTAAGAGTATCCCT
GTAGTAGGCAGACAACATCGGCAAAGGATTGTGTCCTATACGAAGGTTTGCAAGTGTTTC
TGCTCGTGCCAACAATTGGGCAAATTGATGACTTTTGATTTGAGCAGGAGTTTGTGGCGA
TGGAGCAAGTAACGGGCAACAAGCTGGTGGCAGATGAGCAAGAGGTGTACGACTGGGTTC
AGCGCTTGGAAGAAGAGTTGAAAGAGATTCAAACAATTGTTGAGTACAAAGAAAGTGCAA
CAAACGAGCCCATATATCTAAACAGAGTTGACGCGTTTGAATCAAAATACGGAAACGGAA
CCCATCTAACAAGAAAATGCATCATCGTTGTTGGTATAGGTGGGGCAGGGTCATTTGTAG
CAGAAGGGTTGGTTCGGGCTGGTGTAGGCAAAATAGGCTTGATAGATCGTGGTATGGTTG
AGGCAAGCTGTATGGGCACTTCGGTGTATCGCCGGTGTTATATTGGAGAAGACCGCGTGA
CTGCTATGAAACACCTTATTTCAAATCTGAATGCAGATTGTCAAGTTGAAACAGCTTGTG
AAGAGCTTGTTACAAATCAGTGTACTCACATATTCAACAAAGTTGCCGGAAACCTTCAGA
AGGAGCTACCTGATTTGGTTATAACATGCTTGGATAACTTGGAGGCACGTCTTGCTACAA
ATGACTGGTGTGTTGCACGTGGTGTACCGCTTATTGATTCGTTTCGAAGTCACAACGGTC
AAGAAGTAACAGCCAGATGCTATACACAATTGAGTGCAGATGATAAACTGGAAACTTGTC
TAAGATGTGACAAAAGCGCGCGGAGTCAAGCAGATTCAGATCAATCTACACTTGACATAT
TCGGTGAGGTGCAGCCGAGCAGAAAAGTCCCATTCAAACCTCGTGCTCTGAATCAAGAAA
AAGACCTCCGTCTATCAGCTACGAGAAAGAAAATGCATGTCCTAACAGGCAAAACACTTG
TAGCACCGGTAGCTATTAGTGAAAAACAAATATGTTGCACTGCAGTTCACCCTGGGATGA
ATGCGCTTCTTGCTGGAATGATTGTCCAAAAAGCAACCAAGTGGTTGATTTGTGAACTAT
CACTACAAACAGATAGATACCAGACAGGATACAATGCGACAACGGATGTATTCGAGACTT
CGAATCCTTTTGGTCACAGAAAGGCCAAATGTTCATGCATTTAAGTTGTATATGTTTCAA
GGGAAGCCTTGGCTACTTCCATGATGCTCCGCAGCAGCAAATTAAATTTTAATTTTACTA
ACAGTAAAAAATCTACGCCTCTGGCTCAGCTCCCAATTTCTTAACTTGTTGACGTAACGC
TTCAACTGTGAAGTTGGTTGTAGTGCTCAATGCACCTTCACTACCAGAGGTGGTGCCACC
ACCGGTGTTGCCAGTCTTGGTCCTGGTCTTGGTCGAACCAAATGATTCCGAAAGACTTGA
AACTTTGACATTGTGGTAGATGTTGGTGAACTTGGGAAAAAATATAAGAGCTTCCGTCAC
CACTGTAACTAGAAAGATACTGAGAGTTATGATCATAAACTCTGTAGCAGCCGAAATGCT
AAGCTCCAAAACAATCCCAAGAGCAACAACGGCTACAAGTGCACAGTTGTATATAGCAAT
GAAGATGTATTTTGCTTCTGCGAAGTCATTTCCAACGTCCCGAACCTGGAATGATACAAA
GCATCCATAAAGAAGAAGCCCAAACATGTAGAGCATGTAGAGCGTACTCATGAAACCGTG
TTCCATCTTACATGATTTGATTCCAGCAGTGACGTGAAGTCCGGCCGAAGCTTTAAACAC
TTGGGTTTCCGGTGTTAGCTTGGGTGGGTCCACAACCATCATCACAAGGAGAAGAATGAG
ACTTCCTAGCAACATGGCGAAAAGCCTGGAAAAAAGCATACTGTCCTTGATGACAACCTT
CTTCAGAGAGGTGTTGCCCAAAATCTTTCCAATTCTCCATGACTTCACGAACAAGGTACC
AAAGCAGAGTATAAATGCTTGTGCGACAACTACAGGGAGGATAAGACATTGCGAATCCGA
TCCTGCAGAGACCAAGAGCATGAATGGTGCGAATTTTCCCAGTAGGGACCCAATGATTAG
GATGAGAAGGAACCTCTTCTGGGAACGGACAATGATTGGATGTTTCCATTTCATGATAAG
ATACCCCAAATTTAGGAAGGAGAATGCAATTCCCACCGCATTTATCACTACCCAAGTTGA
TGCTGCTGCAGGAGTTGGGTGGTAACAGTCAATCTCAAGATCCGGCAACTCAGGACAGTA
CCGCAAGCCTTCTTCGCCCATACGAGGAAACGAGATATACATTTTCGCATCTTTGCAGAC
CTCATTAAGGGAAATATTGTAATCTTCGTTTGCCTTGCATTCCTTCACATAATCTTGAGG
AGGCTCATGGCCCCCGCCAGGGAATGTAATGGTTTCGGTAATGGACAGCTTGTTATTGCT
AGTCTTTAGGCTCCCCACCTCCTTCAGATCTGGTATTTCATGTCCCTTTGAGTCCTTTCC
TTCTTTTACCCCAACGATCGAGAGCACCTGATACTCAGCCCCAACACGGTCTCCAACATC
ATCCATGGACACATCCCCTGTGATTCCGACATAGTTCAAGCTTCGAATCGCTTCGCGGAC
ATTAACGCTATCGCTCATGTTCCAGCCAACCTTCGCTATGGCCCTGGCCGCAAGCCATAG
GGCTTCAGTCCCATAAAAGTGCCAAGCACCCAAATCATTGAAAGGCTTTAGAGTGAAGTT
GACTGCTTCAGCTGGTGGGTTGGCTCTTCGTGCCTCGTAGCATTCCTTTAACTTGTTATA
CGGTACTGTGTCTTTCTGACTCATCGGCTTTAGACCAATGACACCTTTGGCAAGAGCCAT
ACTGGCATTATCATCATGCATATAAGAACCCAAGTTATCGAAGAAAGTCTCAGAAGATAT
GTACGCCCAACCTGCTCCAATGGCGTTATGTTCGTGCGCTGCTTTTAGAACAAACCCATT
GTTTGTAGTCATCATCAGAACAACCCGAAAGCCAGATGATGCTACATTTTTCATAGTGTC
TTTTACTTGTTCATAGCTTGGATCTGAGGGGATTGTCTTCGAAAGAAGCATTATGCCTTG
CGCCTTGGCTTCTTTCTCGACAGCTCGAAGGAGACCTTCATAATACTCATCATTCGCGCT
GCTAATTGTCACGAGGCGTTTAAACCCGAAATTGGCTGCCAAGCGAACCATCGCGCTTCC
CTGAAAGGCATCCGAAGGGAATGCCCGGGAGAAAAATGGATACGCCTCACCATTAGAAAG
TAAAGGACTTGAAGACGCGGTGCCAATCATGTTCCGCTTGAAGATGCCCGAGATTGTAGC
GGCCGCGATCGCTAGAAACGAAAAGCCTGGTCCAATTGCCAGCGGAAGTTGTGCTCTATC
GAAGCACAACGCAGCTTCAACCGCCCCGCGTCTTGACCCTTTCAGATCATTGAAAACAAG
GTCGATCCTATCGCCATTTGTGAAAAACTCAGAGTTGATTTCGTCACGCGTACATTGGAG
AGCCAAATCAAGCGAGTTATCAAATTTGGCAAACCATGGAGATCCCGAAATAGAGCTATA
AAAACCTATATTCATTCGCTTCGGTGAGACCGAAGCATTATACGCAAGATACCCTGCCGG
CTTTTCTGTTTCACAATGGTTTTCCTGAATCCAATCGTTGCATCGATTGCAACCCTCGAT
CGGTTGCCCCTCCGAGCCCACCCACCAGCTTGCTGCCAAGAAAACTCCCAGTATTCTCAT
GGTTTGATTGATTTTCACTTTTATTTAAAAAAATCACCTATGTCTAAACTTTCGTCTTTT
GTTTTTGTTTTTTGTTTTTTGTTTCGCGGTTCATGTTTTGCTAAATTTGTGTTTATAGTT
GAAACTAACAAATTTGTTCTGCGCTCTCACGCCCCCAGAGATCCGTTTCCAACTTGCAAG
CCTAAAGGTTCCTCGCAACGGATCTTCCTCGTGTATATGGCCAATTTTGCCTTAGTTTTC
TAATAAAAAACTAAATGAGATTAGAGATCTGAGATCCGTTTCTAGCCTACTATGGGCTCC
TCGGATCTTCCTGGTATATACACTGGCCAATTTTTGCCTCTCCACAGAAAATTAATTAAT
TAAAAAACAACTTCTCAAGAACTCGAGCATGCGCACGGACTGGGGGGACTTGGAAGCTTA
CCAGAGGTCCGTTATTTTATGCGAACATTGAGCATGTGTTGTTCAAAATCAAATGCATGT
TTCTACGCCCATGAACAACTGTTTTGTTCAACTTGTTTCGCTGTTCTGTCAATCCCCCCT
CGGTTGAAACTCCATCAAATTTTCCACAATCACTGGTCATGTGTACACGATATGCACGAT
TGTTTCGAGAGCATCTGGTTGAAAAGGTCCGTTCACAATTCTTTGAAACGAGCTTGGGAA
GTTCAAGCATTGATCTGCTCAGTGTTTTTTACTCCAGCGCAGTCTTATCTAAAGAAAACT
ATACCAGCGTTAGAGTTTCTTTGGGTGTTTTACTTGTGTTTTGCTTGTGTTTTGCTTGTG
TTTTGCTTGTTTTCGTCAGTTTTCCTTCCTCAGGATCCCTTGTACAACTCACAGGAATCC
GCTCAATCGAGTGCGTTGAACTGGTTTATTCACAGAGTCACCGAGCCACTTGGCAAGCTT
TCGAGATCCGTTACTTTACCCAGGACTCAATGACTCACTTTCTCGTGTTCTAAGAGTTCC
CCGAATGGCTGATTCGGAGTTTGTTTTAGCAAGTTTGCAACTTTGCAACTCGGTTCAAGT
TTGGTTGTGCATGCTAGTCCGTACCCAGCAGATGCTCTTGCATACGGCACCGTACCGTAT
ACGGTATAGGCAGGTATAGAGTACCGACAAGCTTCTAAGCAGCGTTCATATTCGTTGCGA
ACAAAGGTGTCTACTTTGTAGTTGAGCGCCGCGCTTGTAAAGGCGTCAAGTTTTCTTGAT
ACATTTCTCGCTCGAGTTGTTCCAACCCTTGCATCTTTCGAACACCTTGAAATGTAGCAT
GGAGGCAA
>QPX_v015_contig_50 avecov_167.77
CCCCATTTCTGGCAAGATACACACGAGCAATGGGACAAAACAGCATATTCTACATCAAAT
AATGTGAATATCTGCGAAACATGCTTGTGTATCTTGACAAAGCGGCCGCCGTAGGTCTTA
TGCAGCTCGACGAGCTTGTCAGCGATCTCCTTTTGGATATTCTTTTCCCAGGTATAGATT
GATAGGTATCCTCGAGGATGCTTATCAAAGAGGTAAGCTGCCATCTTGTCCAGAGGCCAC
TCGACTTGGACTTGGTCATCGGTTCGGAGAGCTTCCGCCAGCCTTTCGCGGATTTCCTCT
TTGGACTTTGAATTCTTCACACTTTTCCAGAACCGTGTCTGCACTCGGTTTGGTCGTTCC
CGCAAGAGCTGTTTGACTTTCATCTTGAGGTCGTCGTTTGTGAGCTGGCGGTGGACTTTG
TTCCACTCAACCGAGCACTCCTTCCAATTTCGCTTTTGTCGGTTGCTGCTAACAAGGACG
CTGACGACAACATCCAGAAGATTCCTAATACCTGATATCTCCCAACGGGTTGCACTGCGT
TTGTTGCCTGTCAAGGCGGCGTATGGATAGGACGTGTATGGAGATTGATGGGACGTGGGC
ATTGGGTCGTTGCTCCACTGTTGCATGGGAGCCTTTTGCCCGTAACTGTTGGCAAAGGAC
TTGCCAAACGTGGCCTCTAGACCTGCTTCGTACATACCCAAGTTGGAAGACTGTGCTGGT
CCTGAAGAAAATTGTGGATAGTCAAATTGTGTCAAGAATGAAGGTCGCTCTGTATGTGTT
TGGTTCATGTTGATGGTACTTGGTAGCATGTCTGGCGTTGGTACCAACTCTTCTCCTGCA
AAATGCGATGGTACCCAAGCATGATGCTCTCTGGTATCTCTGTGCATTATGGTACATCCA
CTCATGAAGTTGTCAATCGTGAACAAGAGAGCCTAGTGTTTTGAAGGTCAAGTGTAGAAA
ACAAAGTTGCACACAAACGTGAAGGGGCTTTGGGTTTTGTTTTCGTGATTTGAACAAATC
GCCAGTCGTGATTTGTGACTGGAATAAATCGTCTCAGCTTCTCGGCGGGTTCGGTATTTG
TGATATTGGTGATACAGGAACAAATACAATTCCCCCGTCCCAACTCAACAACGATTGGCT
GAACTGGCAGGCTGAGAGTACACGGTGGAGGTGGACTGAAGCAAACCCACAAAATAGTGT
TAGCAACTGATATTACTACGTTCACATTGATTCAGCTTTGTTCACCCACTCCCGTGAATT
TTGGCTCCATGAGGATGTTCACGACTGCTTGTATAGAGGGGTGGCCGAAATTCAGCACAA
GGATACCAATCCTATTACTGGAGCACAGTTATACCAATCCAATACTATTACTAGAGCACA
GTTACTGAGTAGAGGTCGGCCTCTCTGAGATTCTCTCTCTGGCGTTTCAACGAATCAATG
AGCTAAAATCAGGGCGAGTGAGGCTCGTGTATCGTATCGCAACCTCCAACTCGTCTGACG
TTCAACACGCCCAGCCCCGAATCAGACCAGTCCACCGTATGCTGAATCAACTGGGAATGT
ACCCTGAATTGTAAACATGACTATTTGTGACTATATTTGCCCTCTTTTGACTACATTTTG
GGCGTCCGAACGTGGCCTGCAGCGGAACAAAGCTCGACCCACCCTGTCGTGCAATCACTT
AGTGAATCTACGGAGCGTTGTGGCGATTTTGGCAAAAACTGCCACTCAAATGCGGTCTAC
CGCGAACGGCGGTGACAGGCAGCCAGTTGCCTGCTGTGAGTCTGTGATATTCTAGTGTGG
TCTGATTCTGGACAAGGTGTGATGGGGGAATTCAGTACAGCACAAACATGTCAAACGACG
ATAACTATTTTAGCAACGATCAAGCAACGATTTACGAAAATCTCAGCTGCCCGTCGGGGA
CTCTCTTGGAGGCAATTTGGTGAGTCTCGACACGAGTTCGATCCCGACAGGGGGGGCAGG
CTGTGCTTCACACCTTGGGTCAATTGGACCAGGAATACTTGCAAACGCAAGGCCCAGGGG
TATCCCAGCTGAACAATCAGCTTGGGCATTAATTCATGTAATTCCTCTTGCTGGCTGTCG
GATTTCGGAGTCTCTTTCTGAGCCCCAAACACCATCACAACTACGGAGCACTTGCAAAAC
ACCATAGATGTCACCATCAATGTCACAACATGAAGTCCTCGGAAACCGCCAATTTCAGAA
TATGAACGCAGCGTCCACAATTGTAACCAAGTGCCCTGGCCTAGCCACAGAGTCGTTATT
TGGGCGTTTAGCGTTGAGATTCTTGATTAGTAACACCCTTCGTTAGGCAAGACGACTTCT
AAAACTCTAAACGGAGTTTCGCCTCTGATTCGGCCGGATTAGCATTCGTCGAGCTGAATT
TACTACCTACCACTCGAGTCATTCTCAATCC
>QPX_v015_contig_51 avecov_141.55
ACTTTGCAGCAACTTTGCAGCATTTGACGACTTTCAACTTGCATGTGCACGCACGAGACG
GTCTGATGAGACCCAAGGTGGTTTACATAGGTCTAGAGTGAATCGTTTGGGATCAAGCAG
CACAAGTACAGGATTCAGAGCAAACTTGGGAGAGCATGCGTTGCGGTTCTTTGTTTTATT
CATCGTTTATGGATGCTCCTCGGTGAGCCGATGTGCTTTGCGAGCCTGGGAAAACTGCCG
AGCCCGGCTTGGAGCTCCGTTTGGCGTTCAATTAATTCGAGCACCATTGCCGCAACATTC
TAGTTGAAGAATGGAAAACCAAAAATTGCAAAACACGAGCAGTGAGACAAATCCCAAAGC
GGAAACCAACCAGGATGTTGAGTCGTGCTGTGATTGAGCCATTCCGGTATGCATTCCATG
TCGTCGGGTTTCTTAGTCTGGCTGTGAATGGCAACTTTTACATGATGCCGCAGTATACCC
TCAGGTTCAAGGAGGAGTACGGGCTCAGCGAATCGGATATTGTGGTACTGGTAGTGCTCT
CACAAGCGGGATTGGGCGTGCTGCAATACCCACATCATTTACTCAGTGAGTGGCTTATCC
GCTCATACCAAGCCAAGCACGTGGACATCATTCTGACGCTCGTGAGCGGAGTGTTATTGG
TTGTGTCTAACTTGTTGCTTGCGACATGTACCAGTCTGTACTCATTCCCATTTCTGAGTG
TCGTGTTCTTTCTCAACTCTGTCGGGACTGGCCTATGTTTTGCACTTGTGTTGAATGTTG
CCAACTTTAACTTCTTCGCTCAGAATGCTGGCTCCTGGGTGCGCCGAGTTGCTGTCGCAG
AGTTGTCTATAAGTCTTGGGCTAGGTGGATGTCTCTTTTCAATCTTCTATGAGTACGTCC
TGCGTCATCTAAACCTGGCCGCTACCTTTTACGTGATCACAGCTTCGCAGGCAATCACGT
TGCTGTTGAGGATATTATTCTTGCGCAAGGACTTTTCCAAACGAGATTATGAAATGGATC
CTGAACAAACAAATGCCGACAAAGTTGCTGCCCTGGAAGAAGAAAGTAGCAGCGAACCTG
AATACGAACAGGAAGGAGAGAACGAACCAAAAATTGAACAACAACAGGTAGTAGTCGAAC
GAGAGAGAAAACCTGTCCTCATCAGTGCATATGCTCGATCTTCCATCGTTTGGCTCACGA
GCCTATGTACCGCTTTTGGACTTGCGATTGGCGGAGTCTGGCTCGGTTCTCTTGGAAACC
TGGCTACCTACTTGCATCAACCAGGCAATACGTTCACGTTGACTTTGACTTTTCTTATCG
CACAGACATTGGGACGGGTTTTTACTGCGCTTATCTATGTTGGGGGGGACAACCCGTACG
TAATGACACTTTGGCAGATATTCAATCTCCTAGGTTTTACTGTGCCATTTGTATGGGGGG
TCACATTCCCCGTCTTGTACATTGCAACTGTTCTCATGGGTCTAAGTTTTGGTGGTATTT
GGGGTGCTGCACCCGTCATTGCAGCTTCTAACTTCCCAGGTGGAGCCCACGAGTTTATGC
GTGGACTTGCAATACTTTATATGGCGATTACGCTGATAATGATCGCAGCAGGATTCATTC
AAGACGTTTTGATTGATATTCCGCATTGGTATAAAATACTGCCAAACTCCCAGTATACCA
CTCTAGTTTTAGTTTGTTTTTTGGTGGCTCTACTCGTCGCTATTGGCTCGTTCGTACTTG
CTATGAAATTAAGGCGCATTGTAGCATAAGTGCGACTTTCATGTTTTCCATTTTATCGAC
ACCCTCCGCAAATTCGAAATCGCCCAGAGTACACTCTTCAAGTCAATAATGTTACGGAGG
TAATTCATTCCTTTTTTTGCAATTTTTGAGTTTATCCAAATCGTCTTAGACTAATTCTTC
TCGGTGTATGTCACAGAGTTTGTTTCGGGGGGTTATGTGTGCCCAAAGTGACTAACACCA
ACGCCCCACCTGAGAATTTTCCACTTTATAGTAGAACATATATTCCCTTTGGAACGTTTG
CAGATACTAGAGGAAACCGTTATGAGAGTGAGCTGAGCAGAGCATAATGTGAAATTATGA
CGGTTCAATCTGAGTGGCAAGTTGAATCAAAAGGAATCCCTTATTGCCAACTTGCAAGAG
TAGATCTAGTTATAAATTTTTAATCATTTCGAGTGGGAGTTATAAACTTTGAGTAGCACT
TGGTAAGCATAGATACATATCTGATTGGTAATGAGTTCGAGTGGGGGAATTGGGTATCGA
TTGAATTGTTTTGAATTGTTCGAGTGGAAACAGAACTCAATTTCCTGCTGTTCTAGTGTA
AACACTAGTGGTGTCTAGGTGGTGTTGATAGTATCTTTTGCAGTGTTGGTTGGTAATAGT
GCAGGCGTTGACATTGGCATTTATGGGTATATGCGTTGTTATAGAACGGTGTATTTGATG
TACAATTTTTGATAATGGCGACGACTGAAGAATTGGAAAATGCGTTAAATCGTTTCTTCG
ACCCAAGTACGTCCAACCAGGAAAAGCATCAAATTGAAAATGGTCTTGATAAGTTAAAGT
CGTTCCCCAATGCGATTGAGTTCTGCTGCAAGGTTCTTAATGAGAGCTCAAACCATTACG
CTCAATGGTTTGCGAGTAATACGTTGGAGTACAAGGTAAAGAACGAGTGGAATCGCACTG
GAAATAAGAAACAGATCCGAGAATTTCTGTTGCAATATTCGATGGAGAAGAACGGTGTGC
TGCAAAAGTTTGTTGGGACCAAGTTGGCAAAGGTATGCGTGGAGATAGCAATGCGTGACT
GGCCGGAAGAATACCCTGACTATCTGGTCCTAGTCAAAAAAGCATGTACAGATATGAATG
CGAACACTACTGTTGCTGGATTGCAGCTGTTGTTGTTGACAATTGAAGAGTTTTCAACTG
ATTCGCCCTCCGGCGTAGTAATTAGTTCAAGTCGCAAGGCGATGCTGAGAAAGTTGCTTC
GTCAGGACTTGGGAAATATCGTGTCGTTGTTAGAAATGCTCCTCCGGAGAGGTTTGGAGA
ATAAAAATGAAACCGCGGAGTTTGTGACGATCTCGTTTAGTATTTTGCTCCAACTAATGA
ACTGGGTTCCGCTTGGTCAGTGCTTTAATACAGCTATTATGGATATGGTGTTTAGTTACA
TGAGACTAATGCAGTCGTCGTACTCTGTACAGGCTCTCTCGTGTATTAGCGAGTTGTTGG
ATAAAAAGTTTGTTCCAAAGGATATTGAAGACTTTGTCCTTCTCGTAGCGATGAGCTGTA
TGGATATTTTACGCTTGCTGGTTGAACATAAGAATGAAATGGGGCAATGTTATGATGGGT
TCTTAAATCAGTATACGCGGTTTGTAAACGTATTTTTACGGAATCATATCAGGAGGGTTG
AAGACAGTCCACAGTTTCCTATTGACGTGTTCATGGATCTATTTTCCCAATATACCTTTT
CGCAACCGTCCGTAGGGGAATTCCTGTATTGTCTCGAGACGTGGGATGTGTTTATAGAGT
ACATAAAAACAGAAACAGAAAAGGATGTCCCAGGTAAACACACACAAGTTTATATAATGG
CTTTGTGCAACCTTATGGTTAAATTGCTCAATCAAGTCCTGTGGTCGAAAAGTGGTGACG
TGCTTGAGCTCCTGGATGATGAAGAAACGCAAGATGACGAGATGACTGAATTGGATAGGT
ATGTGAACGCAATTGTAAACATGATTGGCGAGATTGTATTGCTTCCTACACCAGATAGCT
CGCCTGGGTTAGAGCCACTTTTTCAAGAAATCGGCAAACTTTTGGGATCTACCCTGCAAG
GTCTCATGCCTGCGCTAAAATCCAACTCCTTGCAGGGTGAAGCAATTTCACGTGCGGTTT
GTGATACAAGTACACTTTTTATCGTGTTAAATCGAGTTGCACCATGGGTCGTTGTTGGGG
GGCGTTTGGCAACGCTGTTTCAAGGTTCAATGGACTTTGTCAAGATCTCTGTGGAAATCA
TAACCACTAGCAACACGCAGCGCCTATTCACATATGGACCGAGCTTTGTTAGACTGCACA
T
>QPX_v015_contig_52 avecov_92.65
AGGCAATGTTGATATAACCCTGGCTAAAATGAAAATGGATACGAATGACTTCAGCTACAA
CTTGCGGTTGATCATAAAATACGGTACAATGCAGGTTCAATCGGAGGTTCATGAAGGTGT
TGTAAATGTGCAGTTCAATGCGACGCATGCGCAGTATCGTTTCCCTGTAGTTGACATGTT
TACTCCATTTGTGTTCGAAGTTTGGCATATTTGTCTACATGGTGGTTCAAGAGCGACACG
AATGCTAGGTTCATCCATCGTAACGCTATACGACTTGATGGAGTATGAATCGAAGGCAGT
GTTCTCATATGCAAATATTACCGAGATCGTTGATGTTCCTCCGGTTAAGATCAAGTTTCA
AGACTCCAAGGGCAAGAAAGTCGGGAGTTTGCGCATGAATATGTTATTCGAAGAAGATCT
TTTAACAGGGTCACTTGCACCCAATACGAACCCCATGTTTCGGTCAAAAAAGCCATTTTC
AGTGGCAAACTTGAGACATGAGATTAACCGAACCACCGCACTTCTCAACGGGTTCTTGTA
TATACTCGGTTCGTTTGGATACATCGTGAATTGGCACAATACCAAATCGAGTACGTTTGG
CCTTGCACTACTTGTGCTGTTTTGTGTTCTAGAGTTTTGGACCAGTCATATTCTCGTGTT
TGTTCCCCTTTGTGCTCTGATATACATTGCAAATCGACATGCGGATCGGACATTTGGGGC
TTTTGCTGCCAACTTGTTACAAAAGTCTAGGATTGGCGAGAACGATGTGAAAGCACGACT
CCTAGTGACGGTTGTACGTGGGCGAAATTTGGTTGCGATGGATAAGAATGGACTTTCTGA
CCCATTGGTGCACTTTTCAATCGTCGACGAGAAACATGGGAAGGTTGTTGAATCCAGGAT
TGGCCGTTCAAGGACGGTGTATGAAACTTTGGACCCAGATTGGAGTACATCCCCGATCGG
GTTTAAAGCGAGTGGAGGTGCATCCCTGATCCAATGGAGGGACTCAAAAGATGGTTCTAG
AATTCCTGCGTTTGAGTATTTCATCCCGAGACATATCCACACTAGGCCTATGTTAGAGGT
TATCGTTGCAGGCACTCGTGGCGTAATTCGCGGGGATATCCCTGCTTCTAGTAGTTCCTC
GCATAAACATTTCAGGTGCACGATCCAGCCGATACCAAACTCGTTGTTGCATGCGTTGAG
AAGTAAAGATATCAACCCGAAGGGAAAGGGGTTTTCCAGTGCAAAATTCAACTCGTACCT
CTCAAGAGCCCGTACAGCGACAACATCTTCCAAGAGGAAAATTGACAAAACAAGCAACGG
AGATATTGCTCCACCCTTTGGGTTTAATAAAGACATCGAACAGCACGAAGAGCCTTCTCG
CAACCGAAGACTGTCAACTGTATCATCGTGTGATAGTATCGAAGAACGTGATAAGTTGCT
GAGTGAATCGGGGGTTAGCAGAAGATACCTCAACGAAGGCGACGGCTCCTTGAGCTGGCT
ACCAAGGATTAGGAACCCCAAGGGTTGTCCATTGGGAGATGACTGTCCGCGAAATACGTG
TAGCCCGTTGGAAAAGAACTTTGTGTTTGAAATCAAGAAAAACCAAGCACAAGAGTTGTC
ACCTGCTCAAAATACCAATCCGGTCCGAGCATATTCTAACCCCAAATGGAACGAAAGTAT
TTTACTGGGCAGAGATCATATGCTGACTAATGGCGATGTTTTACTCCTTACAGTCACTTG
TGGTGGTGGGGGGTCACACGATAATCATGAGCTTGCTTACGCCTTTGTCCCCGTTAAGAA
CCTTTTAGAACAGAATTCTACCGAATTTATTAATAGTTGGCTCCCTCTCGAAGTCCCAGA
GCCCCTTGACGATCAAGAGGGCTCTGAATTTGTCCAATGGCGTATCATTGGGGAGATTCT
TCTCTCAATGCGGGTTCATGGCATGTACAATATTGACCGTTCCCTGAAGCAAGACGAACC
TAGAGAGGAGGTATTGCCCCGGCGGAGAAAAAAGCACAAACATACACCAAAAACTCCTAT
TGTAGAGGACCCGGAACTCGTCTTGGAAAAGGAGATGATAATATCCACGGCACAAACGAA
TGAAGAACCAGATGAACCATGGAGTTGTAGTTCTGCGCAAGTATTCCTTGATGTTTTTGA
CGAGGATAACTTCTCGAAAAGAGATTTCATTGGGCGTGTTAGATTCCCGTTGGGTGCGCT
GGTTTCAAATGACGGGGCACAAGAGCAGCCGATCTTTGAGGAATGGCTACCGCTTTCTTT
TCGATTTGATGGAAACAAAGCTGACAATGTTTTATGGTTTGCCGCGCGAGGTGAGGACTA
TGCTGCCCAATCAACGTTCGATCGAATTACCACAGGTAAAAGCCGGTCAGGTCAAAGGTC
TTCGTTTGGGTCTTCACTTCCTAATTTCATGCGTCGTTCGGTTGGCCCTAGGTCGTCCGA
TGAAACATCTGTTTACAGTGAGGGTGAGACAGGCAGGAGTGGGAGTTTTGGTGCAGAGAG
TGACGCAGAGAGGCATGACATGGCATTCGATTGGCTCCGCTCTGGTCCACCTCTGGGAGA
GATTCTGGTGCGTGCCCAGCTTGTACTCCCCGATCCTGGTGCCGAAGACGCTTTTGAAGC
TGCAGAAGAAGCAAAAAAAGCAGATAAAGGTGGAATTATTGAGCAATCACGGCTGATTTT
TCGCAAGCTTCAGATGGTCCAAGATTGGCTGTATGGTGTAAACAATACGCTGGAGCAAGT
GAAGAACTTGTTCAATTGGACACACCCCAGGAAAACGAAGTTCATTATGCTTGTGACGTT
GCTCCTCCTTGTGTTATTCCTTGTGATCCCTTCAAGGTATATCGTGTTAATGCTGGGAAT
TTACTTTTTTACAGAGCGCTTTCGGCCTCTAGGAGTTGTGTTAATCAAGCTGAAGCATTT
GGTTGCACTAATACCGACGAACGACGATCTTGTTAATTTGTACATGCATGGGCCATTGCT
AGGGTCTTTTGAACAAAATGTCGCCTCCTCGGCACGCTTTGCTGGACCAGACAGTAGTAT
TGAGGCCGTTTCGAAACTAACTGGGAAAAAGTTCTACCAAGGGATGCGCGACAAGTACAT
GACGCTTGGACTACGAAATCAGATGATACAAAATAAGAGTCGCGAGGCTCAGGGGACACA
AAAGATAATCGCCGAAAACGATTGTAAAGCGTTTGGCTACCTGAGATCATTGCAACGACA
TCGGGGGAAAGCGTTTAAGAGGTATTATTTTGCCATTGCACATAATCAGCTTTTATGCTG
GCAAGAGAAAGTGGACTTGTTAGTTCAGGTTGCGTTTGGTGCCCTTGGTGAAGTGCGAAA
AGTAGAACCGATTGAACCAGACTCAGAAGACGCGAACTTTCTTCAAAAGAAAGGCGTTTC
TCGTGGTACGCTTGAGTGCACATTCGTTATTATCCACCCTGAACGTTTTCGCCTCCGGTT
GGATGGAAGCGTGGCTGCAACCCCAGGGGTTGATTCATCAACGAGCACTTCAACCTTTGG
AAGTGCCCCTGTGCTGTCGATAACAAACCCACTTCACAAACCACACAAGAAAAAACGACC
AGATGCCTCAATGAGTACAATGATTAGTACGTATATGGTTGCAAATAGCAAAGAGAAGCG
TGATTTCTGGATACAGAATATACGAGCACATTGCATGGCGAATAGAAAATTAAGTGTTCT
GTTGTAAGGAAATCTATTCTAGTCACATCTCACTCACTTTCGATAAAAGCGTGGCGCAAA
ATTAGAGTAACATCTCGCCTAGCTTGCTTCACTTCTGCTTCTCCACCAAGTTTATTTATC
CGATCGTAAAGAAATTGCTTGCTGACTTCCTGATTAGCTAGTAACAAGATGACTTGTGCA
TACTCTTGTTCCAAGCGGTGAAACTCACTTAGATCATGTTCTCTTTCACTTCCGGGATCT
TGCTGCTTTTCCAACCTTTCTTTCGTTATCACAAGTTTGCGTTCTACACAATCCTCGTCG
TTCGGTGAGCACATCTCGAGAAGTCGCAGAGCAGTGTCATGGTCATTAATAACTGAAGCA
AGTTCAGCGGCCTCCATAAGGAATTTACCCAGAGTAGTTGGAACATCACTACTTGTGTTA
AGCAAACACTCAACCAAATCTGGAAGTGCTTTTAAAAGCACTGGACGAGGAAACGTCCTT
AACGAATCTATCAGGTGTGTCAGTACAACCGTCACGGTATTATCTGGCTTCTCACCCATC
GAGTTCGCCTCTTGATCTTGAGGTTCTTGAATTTCATGCATCTGTCGATCATTTTGCTGC
TCCTGAATACGTTGATTGGATATCTGTTGGAACGCCTGCTGATCTCCTTGGAGTTGCTGA
TTTGGTAACTGTTGAAACGCCTGTTGGTCATATGGTTGTTGTTGGAACCCCTGTTGGCCA
TATGGTTGTTGTTGAAACGCTTGTTGGTCGTACTGCTGGTCTTGGAATATTTGGTCGTAC
TGTTGGTCGTAGTGCTGTTGCTGCTGGAATTGATTCTCGTATTGTTGCTGAAATAACTGT
GAACTATTTTGCGGTTGATAGTGCGTGTTCGTTGGAGCATTTTGATTGCCAAGCGCTAAT
TTGGATTCGGCCGTGGCTAGGGCTTGTTGCAACTGGACCACTTGCTCATCTACCTCTTGT
TTTGCTTGTGCAAGTTCTGCGTTCGCTTGGTTAAGTCGGGTGTTTTCTTGTTGCAGGTCA
TATTTCTCTTGTTGCAGATTGTCATTTGCTCGCTTCACGGCTTCCAACTCCTCAGGATCC
ACGTGTACTTGCCCAAGCTCACCAACACCACCTTTCAACAGATCGTGCGCTTTTAAAGTT
TTCTTCAATTCAGAGATCTCTTTGTCTTGTGTTCGGATGAATATCTTGTATTGCTCCCCA
ACCATGACTAGGTTGCGATATTTTTCCTTGAGAAGCTCAGGATCGGTAAACTCTGGCCCT
ATGTCATCTGTAAGTTCTGTGTCCCCGCCTGTATAATACTTTGTAATCACCATCTGTAAT
TCTTCTTTTACTTGGTTGTACAAGTGAAAAAAGCATTTGTCATACCAAGGAACAATAGTG
GGCATAGCTTCATCACGCCTTCCCAGCCCCTTCACCACCCTGTTCCGTGCACGTTTTGAC
ATGCCTGATAATTTGAAGGCCATCGAACGTTCGAGTTTGGATAACTTGTCAGAGAATACT
TCGAATCCAATCCGTGTCGATATCATGTTGAAAATTTCCTCTTTCGTCATCACATTCTTT
GGTACTTGTTTGGAAGAATCATTCACGAGGGACTTCAAGCACAAACCGATGCAAAGCGAC
GCTAAACTTTCAATATCAGTATCACCAGTTGTCCCCGGTGCTACCAGCTTCCCAGAGACG
ATTTCGAATAGCACTAGACTGCTTGTTGACCCAAGGAGCTCATGAACAACAGCACTTGAT
CCATTCAACCACTCAAATAGTGCTCTGAACAAAGATATCAGCACCCCCTTTAAAAAATTT
GAGAGTCCTGGGGTTGATTGTCCTAATTTCTCATAGTAGCATCGAGCACCCCTTGCGAGG
TCCAGAGAAAATTGGGGAAACAGCGTAGTTTCATCCGATGTGTCTTTCTCCACTGCGGCG
TTTTGTCCATCGCCAATTCTTGGGATATTCATATGTAGCGTATTTCTATAACCCACATTC
TCAAAGCCGGCAGGAATATGCAACGCAAGCTCTTTGCATGTAACATTATCTCTGACTAGG
GCTTCAAATAGTCTACCTGCGCGTAGACTGATATCTTCCAACCAGTCCAGATCGTGCGAT
TGTGCGTCTAGCCGGAGCGAGTAGGCTATACTGTTGAGATATGAATCCACAAGAAATCGA
CCCGCGGAGGGGGCAACTTTTGAAGTAAATGATTCATCTGAAACATCGTCTGGTGGAGGA
GTGATCGCGTGCCCTACAATTGCAATTTGTACAGTACTACTTTTGAACAAAATGCTCTCC
CAGAAATACCCAGCAGATGCCTTTTCTTCCAAAGAAGGCGCGTGTAACGCCAGTTGAAGC
GCACCACATATCACGGTGGAGCGAATTGAAGATCTCTCCGCGTCCTCTGTATCACCTCCT
TTCCCGCGCGAAAGTTGATACAAATTAATTGATTGCACTGAACACATAGATGAAATGCTA
TTCTGGGGCGCAATCACCTGTAACTGAAGAAGTCGGTTAGCATTTGCTTCGTTTCCAACC
ACGAGATCCCCAAGAAGATAAAAGGCACTTTGGCGAAGAGCACCCCAGCTAAGCTCAATA
TCAGGTTCTCCTGAATCACCACCAAAACTATACCCACGTAGATCATCATCACTAGGGAGA
CACAAAGCTACTTCTGAGATAGCCGACAATACTTGCATATTCGCACCAACTAAGGACTGC
ATTTCATACAATTGACGTTTATGCTGTTCCCTAAGAGCTTCGATTGTCTCATGATCAAGG
GCAACGTCCCGATTCATCTTCTTTCGACGTTCCAGAACGATTTCAAATGCTCGCTTCGGC
TGTGATGATTCAACAAGAAACTCCCCTTCTGGGTCAAACCAGGAATGCCCCAACAGTTCC
TCAGGACATATACCTGATACAAGGTTTGCAATTAACTCGAGTCCTTGGTAAAGACTTTGC
ATCCGTGCTGGACTACAAGTAATATCAATCTCGATTGTACTTTTTGGTGACTGGGGACTC
CCGGGCTCAACGTTTGACGCCCCCTCTTGGGACAACAATCCATCCGCATACTCGGCACCA
CCCGTATTGTTAGGTTTTACTCGAGGAAGTTCAAGAACGACCGGTATGTGATTTAGATGA
TTCGCTTGTACAAATAGTTTTTGTGTCAACATGTTCCCTCTTAACACGTTGTTAACAATC
GATAAACAATCCTGAACAATGATATGGTTGTCATAGTTTTTCTCCATTTCAATAATTTGG
AACAATTTTGCAAACCCCTCTCGGTAGGCCAGAAAATTTTGAAGTTGTTCGTTGTTTTCT
GTCAGTTGCAACAAAAGCAGCAAGAGCGAATTACGCACCTCCTCACGGTCGTCATCTAAA
ACATCTACCAGCCTCCCCATCCCTTGCGGGGTTTCCTCTATTGCCTTTTCAGTATGCTCA
CGTCGATTGTTTAGACACGTCTGTATCAATTCAATAGTCGACATACGAATCCACGGTCGG
GGTTTAATAAGTAGAGACAGCAACAATTCGAACCGTTCACGATCGTTCAGAATTGCATCC
GTGTTATCTAATGGTGCTTGTATCCAGTCAAAGCTCACACCTCCACTACCACTCAGTGTT
CCTGGACCAGCAGCCGGGTCAATTTCAACTTCATCTTCGTCCCCCGCGCTACATACATCA
TTGATCACATCCAAAACCGTCTGCCCAACGTCTTCGTCAACATTCTCGTCACCAAGTATT
TCAAAGAGCTGCCCAAACACCCGCCCAACAACCCGCTTGACCTTGCGTCCGTTGCCCCCC
CGAGTTGCCACTATCCTCTTCAAGGCATCCGCCGCCTCGATCTGCTCGCTCGGCAGCGTC
GCCGCCTTGACGCGGGCAATCCCATCTTTGACAGAATCGTATAACGCATCATCTGCACCA
GGACCCAAACCTTTCAGCAGGCTCTCCATGCTGCTTGGGTACCAACTAGATTTTGAATTT
TCAAAGTTGACGGCCCTCCTTAGCTATCCTCACCGGCTAATCTATTTTTCAATCCATCTC
ACAAACCTAACCACACAATACAAACCTAACCACACAATACATCAACACAAAGATGCTCTC
TCTATCTCTCCTCCAACGACTTTGATACAAAACTAAATTAATCAACCTCTACTATCCACT
TTCAATCCACCTCACAAACCTAACCACACAATACACCAACACAAAGATACTCTCTCTCTC
GTCTAAGGACTTTGATACAAACTCTGGCCTATAACATCTCTCTCTAGTGTAAATACCTAA
TTACTTTTACTCTTCAGGACTTTGATAGAAAGTCCGGTCTAAACATGACCCCTTTAACAT
>QPX_v015_contig_53 avecov_94.38
AAACCATCCCCGTTTGTCCACGTGGTAGTACTCGTTGGTCTACAGGTAAAGTGCAATTGA
AAAGAAGGATTTTAGCAATTAAGTCGTCTACATGAGCTGTAACATGCATTGTCAACGAGC
AAACTTGAACACGGGCAGCAAACATTGATTAGTGTAAACATTGTCCAGTGTTGATCTGTT
GGAACTGCGTGTTCCATAGATACACTCGGGTGGCACCACCTATTGCGTGGACATGCTAGT
TTGCGCAACAACTAAAGCTTGCGAACCCATGGCTTGTAGCGGGCAAGTTGTGAAGACAGG
TTTGTGTTCACGCGTGCGAGCGTGTCTAGGGTATTCAAGTACAAAAAAAATATTGCAAGC
ATGTCAGAGTTCGTATCCATCCGCGCGTTGCAGACTGCTGCTGCGGTCATCGGCGTCCTG
CACAATTGCAAGAAGGCTTTTGACTCAATTCAAGAAAACCTGCAAAGTTCCAACGATGCC
AGTGAACTGGATGGACTGGACGGCGGGCTTATCCAAGCGATGGCGCTTATGCTGAGCTTG
AACAAACCGCTTTTGCTTGCCATGGAGCTGTGTAATAGGCAGGAAACCGTTAGTTATGTC
CAGTATCCGGTGTGGTACACAAAGCGTGTGTTGAAAAAGTTTGAAAGCTTTCTAGACATT
GTTCTTGAGGAGTCCGTGCAGACAAAAGTCAACTCGAAGAAAACGCACAAGAAAGAAAAG
TGGTTTGCCGCGGTTGGAACCTATGTATCTCGACTTCAAACCTCGGTGAATGTGCTTAAC
TTAGCCTTGTCGACTGTCAAGTTGACACTTGGTGATACGTGGAGTATTTCACAGGATCCG
ACCCCTTGCTCCCTTAAAACGCACGCAATTGCTGAAAGTGCCGTCAATAAGGTGATATCT
CAACAATGTACCACGATTCAAATTGCATGTGGGGAATTCTATGAATGGCATGCAAGTTCT
GTGGCTCGCAAGAGTGGAAAGAACTTGAACCTTATCATGAAAGGGTTTGCCACTGTCTGG
ATTGAACAACTTGGGGGTGACAATGAAAGTATTCAGATTTTAAGAGTTCAAGTTGAGCAG
GAAGATGACGATTCAGATTTGGAACTCAAAGTTGACGAGAATCTGATCGTGACACAGCTT
CGTAAAAAGGACGTGGACGAAGGAACATTGGTTGATTTGGAGGAAGAGCTCGATCCATTT
AAAATTGCCTTTGAAATCAAGGGCAAAGACATTGAAGAGGGCAACATGCACCATTGTGTT
TTAATTTTCGAGTCTGTGGGAAATATTTCTTGTCAAGCGTTCTCCGAAATCGTGCGCATT
TTTGGGGAAGATCGGGGTCTGTCGGATTTGCAAAGGGATTTTGAAAAACATGGATTCAAC
AGCCCATAACTATCTGCTTTTGAAAGATGATACATTGCGCTCAACTTCATCTCACCCAAG
CAGAACTTTTTGAAATTCCGACCGGGAAACAAACAATTCTTCGGCCTTGACTTGAACGTA
GTCTTGTGGTGGGTCTTGCATATCTCTATCACCGCGTTTTAAAAGCACTTGCTCAACTGC
AATAATATCTTTTTTTCGTTCCTAATAAAACAACACGTGCACATTTAGTACAAACGACAA
CAAGAGAATATTCAGACGTACCGTTAACCTACGCAATCTATCACACCGTGCATTCAATTT
TTCAAGATTCGCGTAGCAATCTTGCTCAAATTTTCTACAAGTACCCAAACCGTAAATAAG
ACGAAACAATGCGGCTTCCAAAATCACTTACCCCAAGTCGTGATCATCCTGCGAGCGAAT
GATAGCCACGACACTATTCTCAAGTTCCTGAAATAACAAGTTGAAATTAACACCATATGT
CGACATAAACACCTAAGACAAATTCCCTACCATATACGCGTTGACCAACTCTTTCGAGCA
CTCGGCAAACCCTTCAACGTGAGGATCCCCTGCAACCACCTCGCTCGATGGTTCGAGCCC
TGCCTTTCTTGGGCTAACCCCCCCATCTCCGGCACCATCTTCCACTGCAAGGGCCTGATC
CTCCTCCTCCTCCTCTTCCTCTTCCTCGGCTTGCTCCTCCTGCTCCTCTTCCTCCCCAAG
CAGCGCGTCGCCATCCTCATCCCCCAAGATCAACCCGCCCTCATCATCTTCGAACAGGCT
CATTATCACGCCACTATCAATTTGCACCTGCAACACCCTACCAATATCTTGGACTTATTG
CAATTTTATATCTTCAGCATTAACAGCATTTCATACCAAATACAATAGCAACAATACAAA
CATACTTTGCCCAAGTTTTTATTAATTTTCAAAGTGCTTGGACGACCAGTTTGATGCCAA
CTACTTGCGTATTTTAATTAAGAGGGTCAGCTTTCGTTTTCTTGTTGCCAGGGTCAGCTT
TCGTTTTCTTGTTGCCAGGGCCAGATTTATGCAAGATATCCAACATTTGGTCTCCGGGTA
CATCTATGTAAACAGCTGGACTGACGACAGTCCACCACTTTACAAGGTACATCAGGTCAA
CCTTCGTCTTATCGTCGCCAGGATAAAATACACCCATAAATTCATCCGTGTCACAAGGAT
GGACCATAAAAACCATTTCACCTGGCTTTTCTGGGTGTTCGACTTCGGTAACAGCAGAGC
CGAGCGATGAGAGAAGTGCTCGAGTATGAGTTGATGTTTGTGCCCTTGTTTCCAGCAATG
TACTCACTTGATGACGACTGCAACGCGTCCCATCCGCATACTCCAAACGGAAACAAAGTG
CCGGTACTTTGAATACTCTGTGGAGCACAATGGAGGGATAAAAAACATACAAATCATCAC
TGTTTAAAACAGATTCTTCGGTATGTACGTGGCTAGTTTCGCCTTCAATATCTTCCACCC
AAAGGAGGTCGTCTTCTTGACGGACGGGCGTTGTTTTTCTCTCACTCAAGCCTGCTATGG
CAACTTCATATCCATCATGGACAAGGTATACATCTTCGCTTTGGCTCGTATCTTCATAAT
CTGACACTACACCCAACCCAATCGTAGATCTCGCAAGTGACCATCCATTCAGAAACGGAA
CCGTTTTGCCCAAAGAAACCCATTCCTTGATCACATCTGCCCAGTCCATTGTATTCTCCA
TTCAGGTAGCAGGGCAGAATCGCCCCCGCCATTCACTGATCGACCGTTCCTCAAATATGC
TACACGCGGGGGCAATATACCAGTTCTTTCAACCCCAGTGTGCCTCGAAAATGATGCGTT
GCCATCAACACTTGTTCTCATGTAGACAATGCTCCGAATATGTAAAAGAGGTCTATGTCA
TAGCTATTTGGGCATTACAAAGTGTCATCTCTGGTGGAGGTCTAGCTAGTATCTAGTAGA
GACAGTACGAAAATGTCATCATTACGTTCGTTTCGTTTTGCCTCGTCCGCCGCTGAAGAG
ACAGGGACAGTGCAATCACGAGTATAATCCACGGATGCACAAACGAAATAGTTGAATTGA
TTCAAGCAGCAAATTACAACAATTGGTATCTCATCTATCCCATCATACTGGGGGGCTTCG
CCGGGTCAGATTTTTGGCAACCCAGTGGCGGCCTAATCAGTTGGTTTCAAGAAGATAATT
GACATACACACACATGTAAATATTCTACCTTGACCATGTGTTTGAATTGATGAAAACGAG
TCAAATTAGAGTTTTTCATTTATTCTTTTTCGCCAGCACCTCATCATCATGCCATGCAAG
TTGAGAACAACTGAGTCACTCTCAGCGTGAGTCGTCTCGACTAGCAACATATCCAACAGG
TGTGGAACAAATGTGCACAAATTGTGAGTTACTGAGTAACTGAGAATCGAGATCCATCCG
AGAACTTCACCGCTGGGGGCTGTAATCTAAAAGGAGCCCGTTGTGAAACGCTCTGTGGTG
AAGCTATGAGCTCATCAAGTATACGGTTCAATTGAGTGAAAACACTTCAAAACAGAGAAA
AACAAGGAAACACACAATCAGCTTTCAACTTTAACTTGGCTCAGCAAACGACTTGAATCC
GGTACTACCCATCAGCACCCAACACAGATCCACACACTCATCTTTGAACGGATTCATGCC
TCCCATATCACGAAGGATTACCCACTGATTCACCAAGGCAGAGTCCCAGACCATTTCAAA
CCCTTGAAGTCCCCAGAACAGAAATTGTCAGTTCCAACAGAACAGAGTCGAGGAGACCAA
ACCTCCAATTAACCCACCAGACCAGTTCAGAACCGGCTCACCAGTCAAGAGGAGTCAAAG
AGGACCACGAACCAGTCATCGTTCGAACCGACTCTCACTGCGACTCACTGTGACAGTGTG
ACACATCATAACACTAATACCTGAACCATATCACAGCATATTTTTAGCCCCCAGTTGACA
ACCCGCATTTTCAGCAACAAACACCTGTATCGCACCGCACCCGAACCTGAATTTCTGATC
CAAGCGACGCAGGACCATGACTCCCAAAAATCAGACTATTTCAGAATTCAGGACCACGAA
CAGAAGGCCAACACAGAACAAATTCGGTTCAATCTGA
>QPX_v015_contig_54 avecov_84.72
TGCGCAAGAACAATGTTGCGCAAGAACAATGTTGCGCAAGAACAATGTTCTGCAACTGTC
GGGGTATCAGAATGCTAGAGTGCGCATGTGTACTTGTGCCGACTCGATTCCTTTAATTGG
CACTCGAGTTTGGTCACATCGGCATGAAACCTACAGGAATGACTCAAGGTATCGCAGCCG
CTGTAGGAAATTCATGGTTTTAATTTAAAACGTCTGCGCAAGGACAACAGCTTGTCCATC
GGGGAGTCAGAACGCTAGAGTGCACATGTATACTTGTGAGCTCATGATCAAACAATGCTA
CAAGTCGTTTTAGAATCCTCGCACAGTAGGGGGTGCGTATTTTTATCCGTTGTATGCAAG
ATCTCAAGCAGTCACTAAGTCTGGAAATCATTCATTAAAGTATTGGAGGGTCAATGCGCA
TAGGATTCAACTCCCGGACTATTCGTACACGTATTTTTATTGAAGGATTGACCGCAGAGA
CAATTAATGCCTGCATGTCTAGATGACAGGGGGTAATTCTCAAGAAAAGCTTAAAGTTTG
AAGAAGAATGTTGTCTTCTACTCCCGTCAAAGATACGAGGACGTATCAAAACTTTTCACA
TTGGTCTATAGATGGGAATGAGTTTGGTGGAAGCGCGTTGAATGTGATTGGTCTGCTGCA
TAGCAAAAACCCCAAAGGTGGGTACTCGTATCGAAAATTCCACATCCCAGATACTTTTAT
ACTGGAAAATGGGTCCCTCTCGGCGTGGTTTTTCTTATCAAGTCAAACCCAGAAACTTTT
ATGCAAGAATAGAGCTCATTTAACTTTGGATGGTGTCCATCAGGCATTTCCTATTGATGA
TACTCGTTTAGCCGAAAAAGACACCAAGGTCGCAATGTTGTATCGCGAGAAGGATGGCAA
GCTTATGTATTTTACAGCTTCAGAGCTACATAATTATTTAGAGCACAAGTCCATTAGTGA
CAACAATGGGATTTCAATGATCCAGCGTTTAAGCCCGGTTCACCATACGGAGGAGGCTTC
GATTATTAAAATCTCCTGGATCACAGGTAAATCTTTAGCAGAGGGTAGGTACTATTCATC
TAACAGAAATCCATCAGATATTGGTGCGGAGGAATTGTTGTCACCGGTAGAGTCGTTTGT
TTATGACCATTTGAATGGAGTCAAAGAAAAATGGAGACGCATGCGTCGGGGTGGTGATCA
ACAATTTCCACATATCAAATCCTTCGAAGTTGGGCACCAACTTTTGACACGTCTACACGA
TACTGTGGGGTCGATAATTAAACATGTGTTCGAGGTGTCCTCATTCAAGATCAAACGCTT
TGTGTGTCTCTTTCGTCTTGGCGAACTTAACCAGCTTTCTTATCTCTTCCCCTTGCAAAT
TTCGGTCAGTCCGACAACGTTGCCAAAAGAAATTATAGAAACCATTGCAAAGCCTATGAA
ATTGCCACCCGAAAGAATATTCCGCACTACATCGCGTTATGAACAGACGCTTGCGTCGTC
TTCCCTTGAACGTGAATTTGCGCCTATAACAGGTGCCCCCAAAAGATCGTTTATATACAA
ACCTGGACTACAAAGGGTAAAAACTAGGTCTCAATCCGAAGTTATTCGAAAGGCCATCAA
GACGATTCCCGAGCCACCACCGCCTGTTAAGATAAAATCAGATCTCAAGAGAAAACCCGT
ACGTCCTGTCGCCCAGCAAAATCCAAATTCAAACCACACCTTTTGGAAGAGGAAAGTAAA
GGCAAATAATCGCAAACATGTACCAGCAAAGGAACAAAAATTTAGGATAAACCCCGTGCG
AAAACTATTGCAGGCCTACAGTGCTGGAGGGGATTCTGCTCGCGAGATAAAACAGTGGTG
GCAGAAACGCCGAAAGAAGGAAAAGCGCAAAGGGGATAGGACAAAGGACCCCGACACGAG
AATTCGTCCACATAAAAACAAAATATTCTTGGACAACATGAAAGAAAAGGTGCTCAAGGA
GCTAAAAGATACGGTAAATGGTGCCCCGTTACTTCCTATTATTCATCCAACAAAACCTTC
CGGAGAGAACAAGAAGAGAAGGCCATCTTCCGGTAACCCTGGCCGTCGTCAAAACTGTGA
AAGTCACCAGCGACCACAGTCCGCTGACACCTGTGAAAATTACAAACGACCACAGTCAGC
TGGACGCTCTGTACCAGCTGTGACACAACCCCCCAATGCTCTTGACATGTTTGAGTGGTC
TGAATTGCAAGCTGAATTCACCGAAATGAGAGATAAACAACGAGATGAAAAGGTGGCAAG
TCAAAAGAAACGTAAACCACCGAAGCCACAACATAAGAACAAAATCATTGAAAACAAAAA
AGCACCAATTACCGAAGCTCCTGGACAAGAAAATGGAAACTCGGAGAGCACGTGCACGGC
CAACGGGGAAACAGTGCCAGTCGAAAAAGATTCACCCCAAAAAGCAACCAAAAATCACAA
CAACGAAGATAGATCTCAAGTTGACATCGCGGCTCAAAACGAAAATACTGTACGCGCCGT
GGTAGCTAACACAGCTGTGGATTTTGTTGACTCTCTATTGAAACCAAGCAATATACCAGA
AAGTGGAACTACACAAAAAAGTGGCAGCCCAGGGACACCAATATTAGAGCGGACCTTTCT
TTCAGACCAAGAGAACGATATACTCCGACAAGCCATCCTGAACAACCCCAAGAGAGCATG
ACCAATAGTTTAACGATGTGCTTGGAGTTGGATTCTATCTTGGGCAGATTTTATCAGAAC
CTTTTCGGTCAATAGTTTTTCAATCGTCTGGTCAAGCGTGTTCGTTGGCGCATAACGCAA
ACGATCATCTTTTTTAACTAACTGCAGTAAATCCGGTCGCTTAAAACCCTTGTTACTTTC
TTGTCTCGCGAGCAGAAGCAGGATTGCGGGGGCAATGACATTGTCCACATCAATGAGCCC
GTACATGGTTTCCCCGTTCCCCAAACTTGCAGAAAAGAGCTTTCCGGCTTGAACAAGTTG
GTCAAGCACATGTACTAGCTGTTCTTGGGTCCCATCAAGCGAGTCAATCATACTTTATAT
ATCCTTCAAGCTAAACAGGGAGTCACCCGGCGGCCTTTCCAGGTGGTAAGGGTCGAAAAG
AATAATACTGTTTAAAACGTGAGCAGAGAGTTCCTCGAGTGATCTGGCAGTGTGTTTCCT
TCTCACCTGTTGTGCTTTCCTTCGTGGCTTTCTATAGAAATTAGTTGTATTTTTCTTGAT
CTGGAGCCAATGAAGAATCTCGGCATTCGGGTCATTCACATACGTTACGTCAAACACAAT
AAGTTCGCGTGTCGATCCGTCATCGGAAAGATCTTCAGCGTCATCCCGTCTCCATTTCAT
CTTTAGCCTCCCGTCGACTCTTACAAGCCCCCCCAGCGCTAACACGCAATTATTTTGCTT
ACGAACTCTGTATTTTAGGCTTGAAAAACTGTTAATTCTGTCCGCTTGCTTCCATTCTGT
ACATTTAATGACCCCAGTTCCATCATCAATCGAAAACATTGCCCACTCATCCGTCTCCTT
TAGACAGACAATAACACCAAGGACTTGTGCCTTTGAGACCGGATGCAACCCATACAAGCT
GTGTTGACAGTTTGTCCTTACGTCCTGTGCAAGTCCATGTATCTGTGCGACTGAGAGAGG
AATGCACGACCAAAACAAAGGGTCCTCACCCCATGCAACTGCGGCATCCATCCGTCAATT
CAACAGCCCCGCAAGCTTCCAACAAACAGCGTGCATTCCAACAAAGATCGACACCGGGCC
ATCTACCCCTCCAAGCCATCAAACCAACAATTTTTACAGTACCTGCGAGTGCGACCACGA
GGCCGTCGCCTTATAAGCTCGCGGCTCCCTCTGTTGTTGTGAAGTTGGATGATACTGATA
TGTAATTAGACTACTGATTTATTTGCCACCTTGAAACTGTGGCATCTCTGATCTGATTGA
GGTTCCTCGTGTTTGACTCTAGCATGTTGATTGAGTCATGCTTCGTTTTGTATTTTGTGT
GACTTGTCTTGGGAGTCGTGTGCGAATAGAGGGTCGGAGTTAGGCCTGGATCATCCTATT
AGTTTCTCACCCAGTTATATTCTGTGTATAATCAGTCTCATGTATACATACCTTTGTAAA
CTCGTGTAACTTGCAAGATTCTATCTTAGCTCACTTGACTACCAGGGGTTTCAAAAAAAA
GAGACCATCAAATGCTTT
>QPX_v015_contig_55 avecov_90.49
GCTCCAGTTCATGTCGAACAACCAGAATCCTCTTCTGATGGAGGCGCAACACCAGCTCCA
GTTCATGTCGAACAACCAGAATCCTCCGACGAGGAAGGACCAGCTGTCCATGCCGCGTCA
AAATAGAAAGCTATCCACGTCACGTCGAAAATAAAACATATAAACTCTTGAGATTATAAA
ATTGATTTATGGTTCGGTCCATTCAAAAGGTTCAGGAGGTGTCACATCATCATCATCATC
CGCATCACCGGTTGGTGGAACGGCAACTTTGACAACATCTTCCGGCTCGTCGGGTTTGTT
GTCCTTCAAAACAACAATACCCGTCTTATGTGACGCGTCTTTGTATACAGGTGTGTATCG
CTCCGAAGAATCCGTTTTGAAGCGAATATAATTGGATTGGGCCCGAGTTACTCGCATTGG
ATTTGATAATTTGCACACATTAGAGGCCTCCTCGTCTTCGGGCTTCTCCTCTGTAGATGT
TTCTTTCTTTTCATCATCTCCCTTCTTGTCAGTCTCCTCTTCCTCAACATCCATCATTCC
CGTGTCCTTTCTTTTCAGTACATCTCTTGCTTTTGCCTTGGCTGTCATCGAAAGAACGGC
TGTCTTGACCCGGACTTTCTTCTCTTCTTTCTTCTCTTCTAGCGGTTTTGGGTAATCAAA
TTGCTTGAGATCTGCATCACAATCCACGGAAAACTCCTTGGGCATATCAAAGTGTGCGTT
CACGCCAACCAGTGCAGTTGGTGCAAAAGATAGAGAAAGCATGTGCATCATTGGATACCA
GTACCAATATTGTGTCCATAAAACCATTCCAACAACCGCAGGTGGTTTGGTGAACCCACT
ACGAGACATCAATTCGATTGTGACATTTCTGCCACCAGCATCGACGATGCCACTACCTAG
GATCGCACCCATACGGGTCATTGTTGCGCTGTGTTTGACATCAGAGCTCGTATCGGAAAG
TTTTTTTCGAAGCGCCTTGGCCTTTGGGTTTGTCTCGGGGTTCTGCTGCATCAAAAGCAT
GGAACACGCAATCAATGCCCCTTGTTTGACAAAATCAACTTTATCATCCTTTAAAACCTC
GAGAAGAGCCAAGGCCTCTGACGGGTCATCCATGTGAGAACAACCAATAGCAAGCGCCAT
ACATGAACCATATCGAACGTGTGGGTTGTATGATTCAGACAAAAGAGCAATAAGGTCAGG
CAAGCGGTCAGGAACGTTAACCATGACAAAACCAAGAGAAGTGACAGCTGCGCGGCGTAC
ATCGTTTGCGACATCAGACACTGCAACATGTAAAAGTCTCCGGATCGCAGCATTGTTTGC
GGATCCTGCATACGCCATACCGACTGTGTACATCCCCCCATAACGAAGCAACGGATCCTT
GTCTCTGCACAATTGTTCTACAAGCGTGTCAGCTGCTTCCTCTTGGCCATACATGATCAT
TGCTACAGCAAGTGACAATCCTCGAATAATCTTCTCATGTTGTGTGTCGTGTGCATATGA
AATCATCGCTTCAATCACGGTGGCATGTTTTGAACCACCGCCAAGCATGATCATACCCAT
CGCAAGTGCTGCAGCCTCACCCGCAACTGCATTGTCATTGTACACAATGTCTTGTAGTTT
TTCCGCAAGTTGTGCATCACCGGATGACATTGCAACCAGACCAATCCCAAGACAAGCACC
ATGTTGCAATGCTTCGCGTGCATTTTCGGCTTCTTGAAGGGCAGCACCTTCAAGTGCGGT
CACGAGATATTCAAGAGCGCTGGTACCATCCCCACTACTCGCACCCTCACATGTATGGAT
TAGACCAAGAGCATAGAGCGCACCACCCTCAGAGAATGGACTTTGCGAAACACCTGCACT
AGGGTCACTCGGGAGATATGGCTGCAAAAGTTGCATACTAGGTTTCACATTTCCCTTGTG
GATCGTCCCAAGACTCGCTGTTGCACTAAACTTGGCCCAATTACTCGCACGTCCAAGCCA
TTCTAGGTTGTTTCGAAGAAATGAATCTACCGTTGTCCCAGCTTGCATATATCCATGTGC
AACAATAGTCGCGTTGTGCAAAACAGAATTTTTACGTCCTTGCTCGACTGCTTGTTTCAA
GTACTTTAGCGCCAACGGGTCCGTCTTGTTGTTGCGGTATAAAAAGTCCAAATACATAGC
AGTGGTGATACCATCGCCAAGAATTTCACAAAGCATTAAAACCCTTTTCTCCTCGCCATC
TGGAAGGTCTTGTGCAGTCTTTTCTTCCTCCGTTGTGGCGACTGCATCTGCGCCCTCTTG
TGTTGGCTCCGCTTTTTTCTTCGATGGGAGCTCTAGGAGAAGGTTTGCAACAAAGCGCTG
ATCCTGCAACTCCATCAAGTCAAACGCACACTGATATGCAAGCAAATACCTTTCGTCATC
CCTAATCAAAGACATTAAAAGTTTTCCATATTTTGAAACCTCACCGAGGTAATGCAAGCA
CGTTGCCAACTCAATAAAGTTGCACGACGTACCTTGACCTTCATACAAACCAACAAGCAC
CCCAAACACATCGCGACGAAATGATTGATTCGTCACCAGTGTCTGACAAACAACAACACA
GTGGGAGAGCATATCCGATAGCTGGTCACCCGACCGAACAATAGCGTCTTCAACCTTATC
AAGACGGTGAGCTTCAAGCGCAATACCAAGCGCCTGCCTGTACGAGCCCAAGGCATAACA
CTTTTGAAACATACCTTCCACAATCGACTCTAGACGCGGGTCGATCGTTGCATCTTCCAG
ACGTAATGCAATGTACTTATCAATACATTTACCAACAATAGTAACTTGATATTCTCCCGT
TGAGCCAACGTCAAAATACGAACCGGACGCCAAAGCAAGACGCAATGAATCATCATACTC
TTCCAAATGATAAAATATCTTACTTGCAACAAAGGCCGCAAGTTCCTTTGCATGAAACGC
ATCGTCCTCAGACAATTCCTCGATCAACGCAATCGAGTCAGCAGCTTCCGCCCAGTGCTC
ATCGAGCACATTCCCCAACTTTTCCAGCGCATGTTCCTTAATCTTCGGCTGGTCCTCATC
CAGCAGCACGAGCAATCCCGAAACGGTATCCATGATCACGCTTCACACATCCACAAGCAG
ATCCAAAACCCTGAGCAAATCCACAAACAACCTGACCAACCGGGAAAAAAACACCTCCTA
CCAACACCCAAGCAATGGCCAGGAATATGCACCAACTCAAGTACTAAGAGAGCACCGTCG
TCCACACTTGTCCTTGCTGTCAAACAAAATCGATCTTTAGATCGTTCAAAAGA
>QPX_v015_contig_56 avecov_84.20
ACAAGGATATTGATCACCCGCGGTTGAGGGTGCATATTCTTGCGATATTTGGTTGGCAAC
TAGATTACGTTGCGAATTCGAGACCGGAGGTAAGAACAAAATCAAGCTGATGAATGGAAT
TGCCAACAAGGTCTACAGGCAACATAAATGGGAATCGCTTTAGAATTTAGAAATGTAGAT
GTTGTGAGTGGGGGGGTATATTGCTTGTGTGGTTGGGGGTGCATATTCTTGCGATGGTTG
GTTGGCAACCAAATTACAATTGAGAATCGGAGATGGGAGGGAAGAACAAGATCAAGAACG
CCGACCGGTACGGGCTTAAGAAGCGGTCCGGTGGGGCGGAGAGCGGGCCTGATCGCAAAC
GGCAGCAGGGTGAAAATGGTGCCAAGATTTCCCGAGATGGTAAATTTAAAGGCGAAAAAG
ACGGGTGGAAAGGTAAAGGCGGAAAAGGGAAGTTTGGTAGCAAGGAACACGTGCACAAGG
TTCCAGAGAAGGATGAAGAAAAGGAAGAACTTGCGAGAACGTTGAATAAGCTTACGGCTT
CGATACAGTTGAAAGAGAAAGAGGACGAGGCGGAACGGGATGTACAGGTTAAAGAGATGT
TTGACATGATGAAGGGGAAATTTGCAGCATATTCTGGAAGGCATGATTTGTGCAGAGGTA
TTCAATGCTGCTTTAGGTTTGGTACTGAGGACATGAGGTCAACGATCTTGTCTGAGTTGG
AAGGAAGGTTTAACACTCTGAGCAAGGATAAGTACTCGTCGTTTATGTTGATTGCATTCT
TGCGGTACTCGAATGACCGACAGCGCAACAAAATTTTGAACGAGTTTCGGGGACATGTTG
GCCGACTTGGGACACACAACTGCGGTTCGCGCGTGTTAGACTTTGCTTTTGGCCACTGTG
ACATTGAACCTGCGAAGAGAAAGAAGAATGTTGCCAAGGCCAAAAAAGACAACAAGGAAA
ATGGGATCAACCGGGGAGAAGTTCACGTAAGAAAAACACTTCAAAAATTGCGCACCGAGT
TTTATGGACAAGAGTTTGCGATTTTTGCAGCCCAAACAACCTCAGAGAAAGATGAAAATG
CTGAAGCGGAAATGTTCGCAAGTTTAGACTTAAAGAAGAAGCGCCAGACGTTGGGTCAGC
TTTCACGGATTGTCACCAAACAGGCAGAGAAGGGTATTTTGCGATATGCATTCGCCCAAA
CCGTTATGTGGAACTTGATTAGACACTGCGAAGCGTTGATCACCGAGTTGGGACCTGAGG
AGGCCAAGTCGGAACGTGAAATGATTTCAAATATGATACCGCTCGTGGCGGAGGCTTGTT
TGGCCATGGTAGGTTCGTTTGACGGTGCAAAGTCGATTGTGAGGTGTCTTGCTTACGCTA
CTGCCAAAGAGCGAAAAACGTTTGTACGCGTGCTGAAGGGCCATGTTGTGAACCTTTGCT
TTCATGAATTTGGATACCTCGTCATCCTTGCTCTATTCAACATGGTAGATGATACCGTGC
TTTTGAAAAAGTCGATAATGCCAGAGCTTGCCGATGCACAGGTCTTTGCGTCTCTTCACG
AAACCCTCCAAGCTGAGGCAGAAGTCTCGCATGCACGCGAAGTGTTCCTCCAGCTTTTTA
CCCCTGCGAATGCTAGGTACCTTCCAAAGCCTATCGTTGCATTAATCCAACCGGCTGCAG
GAACTTCGAAAAAATCGGCTGACGCTCGCGCAAGTGAACTTCGACCAACCATACTATCTG
GCTTGGTTGAAATGTGTACGGGCAACGTAGATAAACTGATTGAAAAACAAGGTTCGGGGG
ATGTATTGGTTGAGGTTGTGGAAGCTTCATGGGACAGCAAACTAATTTCTGAAATTGTAG
ATGTTGTAAAGGCGAAATCAGAATTGCTTGAAGACAAGATTGCTCATCGCCTTATAAAAC
GAGTGATCGTTGCAGAATCCAAGAAAGAAGAACAGGATGCTGATGCTTGCTTTGCCAACA
AACTATACAACGTTCTAAAACCAACTATTCCGAAATTGCTCGATATAAACCGGGCCTGTT
TCGTTATCGCAGCGCTACTGGAACACCCGGAGACCAAGACTGCGTTGAAGAAACAACTTG
GTGCGAAAGCGTTGAAATCCAAAATTGAAAAATCCAATAGCGCTGGAGCCAAAGTCATCC
TCAAGGAGCTTGAAAGCAAATAGGATGACACCTAGTAGACCAAAATTTGTATAAACGTAT
TCTCTTTGTCGTATGGAAACCACTTTTTGAGTGGGTAGGGTCGATCGTTGGACTCTTTTT
TCTAGCACTTTGTAGCAACTGATGAAAGTAGTCAAGTGCAAATTCATACGGGCACGTTAT
TTAGAGTCTCCACGTAGAAAAAAGCAATACTTGACGTGACTCCCAAGGCATATTTCCAAG
GCAAACAGAAAAAGTTTGTCACTAGATCAACTCCCACGGCAACCGAGCAAGATTGTCACC
AAAGACAAACTCCCCATGGAAACAACCTCCTATTCAACTCCCCAAATAAACACAAACACC
CACGGTTACAAACTCAAACTCAACTACCCACAGTTGTGAACCCATCAGGAGGTCCAGTGG
TCAAAAACTCACCCGCAGGGAGGCAAGCCCCCGGATTTACACACCGGGAGGCAAGTGCCA
AATCCAGGCACCCGAGGGGAGCGACGAAGCCCACCTGGGTGCCAGTTGTGTTTCATAACA
CTCACGCACCGGGAGGCAAGAGCCAAACGCAGGCACCCAAGGGAAGCAAGCGGCGGAACG
CACCTGGATACCAATTGTGTTTCATAAAACTTGCGCACCGGGAGGCAAAGGCCGCATCCA
GGCACCCAAGGGCAGCGGACTGGGTGGCCCAGCCATCATGGCCTCCCAATTTGGCGTCGG
AGAATAGGGTTAGGTTTGATAGGTTTAGGGTTGACTACGTCCAATGAAAACATTTATAAA
TGCTCTAGGTTCCCATATTCAACATAACAGTCAAACTGGGCACACGCATCGCCTGGTTAT
TAACCAATTGGGCCCGGATAATTAGCGGCA
>QPX_v015_contig_57 avecov_87.37
TTTGTGTTTTGTTTTGTTTTGTGTGTTTGGTGTGTTTGGTGTTTGGTGCGTGTGCTTACG
AATGTCAAATGAGTGGTTTTTACATTTTGCTTTCAAGCAAAAACCAAAACAAAGAGGATG
GAGCACGTAAACAAAATGGAGCAGATGCTCCTTCAGATGAACGTGCCCAACACAGAGATT
GTGAAACAGGCAGAGAAGGAAATTACCAACGCCATCAAGTCAAAGCAATGCGTGCCCGTG
TTTTTGCAATTGTTGAGGTTCTCGCAACATCAATCCGTTCGACAGCTCAGTGCCGTCCTT
TTGAGGCTTAGGGTCTCCAAGTTTTGGACAGAACTGGATGGCCAAACCAGAAACACCGCA
AAGGAACTGGTGCTAGACGCATTGGCAAACGAGCAGAGTAGGATTGTTTCTTTGAACACT
ATGCATGTCGTTGCCTCTATTTGTACACACGAAATACAGGAGGCGGGTTGGGATTCACTT
TTGCAGTTTATGCATCGATGTGCTGTATCCTCGGCCCCTCAACAACAGGAACTTGCAATG
TTGTTGTTCTACACATTGACAGGTAGCCTTTCACAACTTTGCGGGGATAGTTTTGGCCAA
GTCAAGGACTTGTACATGCACGTATTGCAAAACTCGGCTGACCCCCGCGTGCAGGTTGCG
GCTCTTAAGGCGTCTGCGGCACTATTGAATTTTCACTGTGATAGTGAAGACGTACTGGCT
TTTCAAGAATTTGTCCCGCTGATATTGAGAGGATTGGCAGGAAACTACAACGACGATGTT
TTAGCAGTTCAACTTATTACGATCATTGGTCAAATCGCGGAATGCCCCATGCCAATCATC
AACACGCACATAAAGGAAACGGTTGAATTATTTCTTAGAATAGTTAGTGCTGCAGAAGTG
GACGAAGGAACGAAACAGGTTGCGGCAACGACCTTGGTCACACTTTTGGAATGTAAGACG
CGCTTCCTCATGAAGCAGGGGCTCATTCCGCAAGTCTTGAATGTTTCTATTATGGCGTTG
GCACAGGATTTCCAACACTTTTCAACGATTCTCGGAAGACAAGAACTTTCCCAGGCGGAG
ATGGACGCTCAAAAGGGCCAGGATGACGAACAAGACGATGATAACTTTCTGGGGCGCAAC
CTGGTTGGTGCGATTGCAGAACATTGCCCTGCAAGAGTAATCTTCAGCCCAATGGCAGAA
AAGGCGTTTCAACTCATGGAATCAAACAAAATGGTCAATGGTGAGGTACCAGAGCAGTGG
ATGGGGTTGATCTTACTCTCAACAATCATTGAATTCCTGACCGAGGAGTTCTCAAAGCCT
GCAGTGTTAGAACAGCTATTACTTCGAACAGTACCACTGGCACAGAACAGTCCGAATGTT
CTCATTCGTGTCTCTGCACTTATGGTTCTCTCCGAGTGCGTTCAATTTTTGGGCCCGTCG
ATATTTTCCTACATGCCTGACATGCTTCCGCCTGCAATCCAGCTCATGAATGATCCAAAG
ATTGCTGTGAAATCGTGCGCGTGTGATTTATTGGAACTGATCTGTGATGATATCGAAGAG
GACAAGATTTTGCCATATTTTGATCAACTCGTAAATCAACTCCTAGTGATGGTGGAAACT
GCACACAATACCTCGATGCAGAGCACGGCACTATGTGCACTCTCCAGTCTTATGGTGACC
ACTGGGCCAAAGTTCATGCCATACTTTGATAGCACCTGCAAGAAGTTGTCACAATTCGTT
TCGACGACAGATGAATCTCTCTTGCCCGTTCGGGGTTATGCAATGGCTGCATTTGGGAAC
CTTGCACTTGCAGCGTCGCGCCCGATTTCCGAAGAAGAAGATAGTGAGAAAAATAACCTT
GCACTATTCGCGCCCTTGGTACAGGACATATTGGTATGTGCACAGCAGGGTTTGGAGTTT
GAAGATATGGAGCTCTCTAGAAATACGTATGTTATGCTTGGCTCTCTCTCAGAAGCGTTT
GGAGAACAAATTGGTAATTTCATCAACCCGATTGTCGATATGTTGATCATTGGTCTTGAG
ACGAATGATCAGGAGGAAATCAATTGCAAAGATCTCGATGGTGCAATGGTACCAGAACAT
CTCAGAGATCGCTTTGCGGGGGAAGACGACGACGAAGACGACGACGAAGATGAGCAAGTG
TACCGTCCAGGGGTCACGTGGGAGTATTCGATTCCAACCGAAAGAATCGAGGCAAAACAA
GCCGCCCTTATGGCAGTGGCACGTCTTTGCAAAAGTGCGGATCCAGCAAACCTTCAACCT
CGGATGCCCGAACTGTTGCAAAGTACGGCAACTATTTTGGATCACGGACTTGGTGGAATC
GAGGCGGAAGCGGTTTCTACGACAACTGAACTCGTTCTTGCTCTTGCTCGTGCCCACCCA
ATGGCTGCACTTACAGCTCAAGAACAAACGATGGCTGCTGATTGGGCAAAGACGTGCAAT
CGCGAAGTCGATATCAATCGCAAGTGGCTCCCTGGTCTCCCTCCTAAAAAGAAGGTCAAC
GATGAAATTTTGCGACTCGTTCAGCAGAAAATTGTGCCTATCTTTATGGACATGGTGCTA
ACAAAAGATACTAGACAAGTTGCGACTGCTTGTTGTAATGCTATTGAAACACTCATTGCG
TTTTTGGGACCACAAGTTTTCTCCGAGTGTCTAGAGAACTTGATGACCATGTCCCTTACG
GTCCTTCAGGGACGAGCAGCTTGTCAGCGAACAGACCAGTTGGATGACGAGGCACAAGAA
AACGAGGAAAGTGCAGAAGAGATGAATCGTGAAGGGAGTGAACTACTCGATGGTGTTTGC
GACTTGGTTGGTCTCGTTGCACAGGCTTGTGGGCCTGCATTTGCTCCTTATGCTGGGGCC
GTGTTTGACGAGGTGCTGGTGAAAATGAAACGCGGAAATAATAGTAAAATTGCAGCCCTT
GGTGCAATGGCCGAGGTTCTTGTTGGACTTGGCCCACAGGGGGCCGAACCATACCTTCCG
ACACTTGTCCCAGCGGCTCTTGCTGGATTAAAAGAAGAGGGCCTGGGCGCGCGACGAAAT
GGTGCGTATTTCACAGGAAACCTTGTTGCATTTGGGGGAGAATCCCTTCAACAAAACGTT
CAAGCGATCCAAGGACTACTCGTTGCTATTGAACCCTTGCTTCGTGAGGCACCTGCGGTT
GATGCAGCGTCAAAGCGGTTTCCTGAGGGTGCAATTTTGCCGTTTGAGGTCACGGATGCC
CAGGCGATGATCGACAATGCTTGTGGTGCCCTTGCGCGAATCATCTATCATTGTCCACAG
ATCGCTGGGTCAGATGAAGTTGTCTCTCTGTTGCTGCAGACCCTTCCTTTGAGGTTTGAC
TTGACCGAAAACTTTTCCGTCTTCCAGTGTATTTCCAAGCTCTTGAAGGGGAACAACTCG
CTTCTTGCGCGTGACCCCGCACACCTTGTACAGTTGTGTGCAAAGACGCTTGTAATCAAC
CATAACCAGGAACTTGTACTGGCTACTCAAGAAATCGCGAGTGTACTGCGGTTTCTTGGG
GAAAACTTTGGTGAGCAAACCTCCGCAGCAATAAGTAGTCTTTCGCCCGATGAGACTCAT
GCGCTTGAGCAATTAAAATTACATTATTCTTGATTAACGTGAAGATGGGGGGAGCGGAGG
AGCCGACCCTGCGTTTAATTTGCTATTGTTTTTCTTTGACATGGATCCAGAGACCGCAGC
AGCAGCCCTCCCAATATGGTTTGCATCGGGCAGAGGGCTATAGAAAACAGTTGTCACAAA
CTTTTCCCTATACCGCTGTGTGACACCCAGCACCATCAAATTTTCTTTAATCGCCGCACA
ATAAAGATGATTTAGTGTAACATGCTGCGGGACTTGCATTGACTTGGCCGCCAAACTATC
GTTCGATTGTGCAGTGTTGAGGATGATCTGGCGCAAATGTGGAGGCAGTGGCGGCGGTTC
CTTCGCATACCACTGTGGGTCCTCAGGGTCTGGACAAAAACTCACATACAGACTATCATC
CGTAATCTTATCCTTGTTGCTCAGCGGTTTGGTCTCCGCGTCAAAAATACAGTCAAAATT
TGTCAAGTCGACAAAGTTGTTTATATACCCATGAGGGTCCGCCACTGTAGGCTGATCCGG
AGCAAACCTCCATTCATCATCCACAATAAACTTATATGCATGCTTTCCTTTCTTTAGTTC
GCGAATATACAGAAAATCGGCCCCAGACCGCCTCATTGGAATCTTCTCACTCCATTTATT
AAACGTTCCAGTTATATAGACATTCTTCCCCCCGCCATCCCACCGGAATACCATGGGTAT
TGAATCATTATTATCTAACTCTTCAACGATGCCTTCACCATACGGCTCTTGTGTTGTAGA
GTAACTAGCGTCAACTTGGGAAGAATCTGGGTCCTTATCATAGTTATTCGATCCACCAAG
CCTTATTTTATCAGGCATTTCCGCACTAGTTGCTTCTTGGTGGTATAGGTCTTGATCACT
GTGCAACGCACTACTCTCTCGGCCTTGTAAACGGCTTTGACCTTTAACATCATCTTCCTT
TCCCACCAAGTTCCCCATCTCGCAAACAACAACAAGCACCAGCACCTAACTACACCACGG
CATCTCCAATAAACACTACCACCTTGACGCGAGCAAACTCCAACCCCAAACGCTTGACCC
TTTGGTACAAATTACCTCACTGCAAATCACCAATGTCTCACAATACAAGAACAAATACGT
CGCACTAGACTGAAAACAACAACACACCGTTCCTCATCTACTAGTTGCCGAGTCGCCGGT
TCGCCGGTTCGCCAAACAACCTATCCCTTCTCCTCACACAACAAACAAACATACACGTCT
ACAGGACCAACGCAAGATATTAATTAGCAAACAACACTCCATATTTAATAGTGGCACAAG
GAGACCAGAGAGATTGCAAACGTTGACCCAGCTGTGAATGCAACATGCCTACGGATAATT
CATTCAACTTTTTTTATAATAAATTCAAATACCCCCACCAATAACAAAGACACCAATACC
AACCGGTGCAGTTTCGTTCGCAGCAGCTGGCTCGCTCAACTCTCGTTCAACTAATCGAGC
CCCAGAAGCCAGGCCATCGTATGCGTAGGGTTTGGTACCCTACACACGGTCAATATTATC
TTTTTTTTGCAGCACCACTCATTTCTCTTTCTTTCCCAATTTCAAAAGCAAACACCAAAT
AAGAAACTAGAATGGTAAGTCACATTTGCAAGATCGATGAACGCACCTTAAATCAGTTGT
TAGACGACCCATGAGCATGCTCAAGGGAGACACGTCTCGGTGACTTTCATGCCGGTGCAA
CAGGAACTGGAGGGTATAATTAGCATAGTCGCAGGGACCCTTTTGGGTCTAGGTGAAGCC
ATCTGTTGACCGATCTGGAAGGGGTTTTCTCTTGCTAACTGGTTGTCAGGTGTTATTTTT
GCCCATTGCGACAATGTCAGTCACGCTTCAAATATTTATTGTAATTCTTGTGAGGAAAAC
AAACGTTAATATACCAAGATCTGCTCTGATTTCTTGTGATGATAATACGTACAATCCTGA
AGAATACTTGTTACATCTGTGCGGCAGCACACACACACACACACACAACTTCCCAGTGAA
GATTTACTTTAACGGAGCTGTCTGATATTCAACTACTCGTGATGAGACTGTATATTTTTA
ACTGCAATCTGAGGGTCGTGTGTGGCGTGTATTTGTGTAGCCTCGCCATTGTTTTGTTTT
TTCGAGTGGGTTTGAGAACGAGCTCTAACTTGTTTTTGTGCAGTCTGGATCCTTCTACTA
GTCGTATCATAGAGAGGTATTGTCCCTGCGATGATCGCTCTGGATATCTTGCAACGCGTG
TGTTCTTCTAGCTAGGGCGAGCACAACTCTGTCAACGCAAATGACCCCAAAAGAGTGCTC
TACTCTAAAGCTAGCGAATGGACTACTAGCTGGGTGTTGTTTGGCCGACCCTAGTAAAAT
TCAAATATTATTTTTCAAATCAAAACCCAACTTGTCATCTACTATGGCTTCGTTCACACT
ATCATACGAAACACAAGCGTGCTTTCCAGCAGACCTGAACGCGATCCAAAACGTAGCTGC
GCCGATTGCCTTGCAGCAGGATCACTCATTCGTCTTGTCTGCGCCCACAGGTGCAGGGAA
AACATGGGTCTTGGCGATGAGCATGCTGCGTAAGTTTTGACTGTATCAATACATTGGATG
TAGTTATTTATTAAGTTGAGTTGCGTAGGGTGCTTTCAGCATCATCGGAAAAAGTCCATC
TACATTGTGCCGACTCGAACATTGTGCGCACAACAAGTTGTCGATTGGAATGAAATATTC
AGGTACGTTCTCATAAAAACACCAGTGACATTAATATGGGGCCACTAAACGTATTTTCTC
TAGCCCAATCGGACTTGCCTGCCTTAGCTTGACCAGCGATGACAAAGGGAGGATGGACGC
GCTCATGAGCGCAGACGTTGTATTCACGACCCCGGAGAAGCTTGATGTGATTTCCCGTTT
ATGGACGAGCTATAAGGAGTTTTATAGCAATCTAGGGCTCGTCATGATTGACGAAGTGCA
TCTGCTCTCTGAAACCAAGCGAGGCGCAACACTTGAAGCTGTTGTTTCGAGACTGGGGTA
TGTAAAAAGCCAGGTGAGTGCACAAAACGGTTCCCTTCGGTTTGTCGCGGTTTCTGCAAC
CGCGCCAAACCTCGAGGATATTGCGAAATGGTTGGGAGCTCCTATCCCACAGGGCGTTTT
GTCATTCGGGCCAGAATTTCGACCTTGTCCACTTGATATTGTGGTTCGTGGTTTTGGTTA
TGCACAACATTCAACACAAAATGAGTTCCTTTTTGATCGAAGTCTCAATAATTCTGTGCT
CAACGTCCTGAATCAGTACAGTGACCAACAGCCTAGCCTTGTTTTCTGCACGAGCAGAAA
GAATGCACGGGAACTAGCTGAGAAGCTTTCCGCATCTCGGTACGGACTCATGTGGACGCA
AGGGGCTTATCGACAGCGAAGTGAAATGGCCTCGGGTATTCTTGACAACGAACCGCTCCG
CTGCTGTATTGAACAAAACGCGATTGGATGGCATACAGCAGCTATTGACAGTAACAACCT
CCGCATTGTCGAAGAGATTTTTCGTGCAGGCCTTTTATCTGTGTTGGCATGTACTACAAC
CCTCGCACAAGGGGTCAACCTCCCGGCACATCTGGTGGTCATAAAGAATACTAAAGCGTA
TCGGGGTTCAGGAAGAGGCATGGAGAATATACCTATCACGACCATTTTACAAATGACCGG
CCGCGCCGGTCGACCTGGATTTGATACAAACGGTATTGCTGTAATAATGACTCGAAAGGG
CGACGAGCGAAGATTTCAGAATTTGCTCGCCGGGCTTGAGCCGATCGAAAGTCAGTTGGA
AAAGGACATGCAAGAGATTCTTGTAAACGAGATCGTGGTTGGTTCCATTCAAACAAACCC
CGATGCAATCAGCTGGGTGGAGTCAACCTTTAGGTTCCAAGCTGCCAAGACACATAGCGA
AACTCAACGTTTGAAAATGATTGTTGTGAGAAATATTCAAGCAATACAAGACGCAAAATG
TGCAAAGATCTCTCCAGATCATACCAAAATTGTACCCACCGAGCTCGGCGAGATAGTTTG
TCGCCACTACCTTCGACTCAACACCGCACTCTCGTTCCTTCCAGATTTTGCTTTACCAGA
GGAGGCGACATACCCTTTGTATCCAGACGACGGGAACTGTATAAAACATGTTTTGGGAGT
TTTGTCACGAGCACAAGAATTTGAGGACCTTGTTCTTCGACGAGATCAAAAAAGTTGGTT
GAATGAAATCAACTGGGTGTCGGGTCGATTCAGGAACAAGAAAAACAAATGCCGAGTTGC
ATCTATACCAGATAAGATCTTTCAGCTCTTGCAGGCCATCTTGGGGCAAATACAACCGGT
AGCGGGGGGGGTGTTGCTTTTTGAAATTGGTAAGTTGGGCAATGTCTCATGTACCTGCAC
ATCTGTATAACCACATGTAATAGGCACTGTGCGATCGGAAGCTATCCGGATATGCAAGGC
GTACCTTATGTTTTTAAAAGGCAGTCGAAAGAGTGCAATGGCCGTTCACGCACAAGTACT
CTTGCGCTCGCTGGAGACAAAAACTTGGTGTGAAGAGGGAAGTATTCTTCAGCTTAAACA
AATTGGGAAAAAGCTTTATGGCAAGCTTGTTGAACTAGGTATATTCACAGTGTTTGATCT
GATCCAAGCGGTGCGTACTTCTCGGGAAACGATGGAAAAAGAACTTGGAAAAAATCGCTT
CAAGCGGGTAATAACACAGGCAAGCCAAATTGCGGGAAATACCGTTACGATTCAGTTGAG
ATGGTCTTTAGGAGATGACTCGGTTGAGATCACTCTAAATAACGAAGAAGGCGTGGGCAT
GTCAACTGGGTTTGAGGTTTTCCTTTGCTGCACAAATGAATTGTTGGATACATTTTACTT
GCGACCCAATCAAGTTGAAAAGAGAAAGATTGAAAACCTAGCGGAGCACGCGGAAGTTGT
TGTGTATGCCATTCACCCAAAGTACCATGGTCTTGACGTATTTGAATCGTTTGATCTCAC
CGAGAACCCCCCGAAAAAGCGACAATCAAGCCCAGACCTTTCGCGAGCACCCGCGAAGTT
TCGCGTCACTGTCCCAATGAAGAGGAAAGTCAAGGAGGGCTCAAAGGACATTCGTGCATT
CGCAATGCTGGCTCCAAGAGCAGCACCGGTCGAAGGACCCCAGACTGTTAAACCAGCCAA
ACGACAGGCTACAGTGCATGACGGGAGACAAGGTACACAGCGGGGAACACAGAGCAAGAA
GGCTACCTTGAAAGCCATACAATCTAAGAGAGCGCAATTTGTGAAGCCGAGGCCTGTCTT
ACCTGCTTCCACCCCCACAACAACTATTCTAGTTCCCGAAACACCACCAGCAATGTCAAG
AGCAAGTAACGACCGCAAGATATCCACCAAGGTTCCACGCGAAATGCCAAACCCAAGTAT
GGTGGAGAAAATCGCTTCTGGAGTACCAGGTCTGTCAATCCGGAAGACTTGGGCCTCATC
TACTTCAAACCCCGCGGTCAAGCTTGCTAAAACCACGCAAATCACCAGCCAACACCAACC
GAGACCCAGTATGATTTCACAGGATTCAAGTGACACGATGGCAAACTCACGATGCCCTGA
GGCATCTAAATTCGCTTCTTCTGAGGTGTTGTTGTTGCAAACACCGAGACGAAGTAACTC
ACCAGTCGTTGCAAGGGAACCAACCACGAGCATCATGGGTCCCTCATCAGTTTCAGCTGC
GTCTGCCTCCTCCGAGCCTGTGGCACGCCCACTTGAGTTTGACGAAGTTTTTTTTCTCTA
GGTAATGGATTTTGTTCTTTGTTTGCATCACGTAGCTGTATATAATTCATATCAGGCGGC
CCAATACTGCAGTCCTTTGGTAATTTTTGAGAATCTCGGAAGAATAGGGAACTTGGTGGA
CGGGCCTGGTTAAATTTGAGGGTTCCCCATCTCGAAACCGGGGCTTTTACAATTATTTCA
CCATACTTTTCCCGCTGTCGAACTAGTTTCGGGATATAGGTACGTGTAGCATCTGGAATA
GGTCCATAGGTGTAACATTTGAGTTTACTTCGAGGTATTGAGCAAAGTCGTTCCCGGTCA
TTTACTGCACATGCCTGGCGTTTAATTGTTGGGGCTGCACATTCCAAAATAATGAAAGCC
AAGTCACCGTAAGATATACCGTACTTTTGTTGGTCCATATCATATGGGTTATCCTCGCAA
ACAATGGTCTTATCAGTAGCAGGCCCTGGGGTAAAAACGTTTGGACAAAGTATGGTAAAA
TTCAAGCAAGAGCGTTGAAGCAACTCACACGTGTCAAAGTTTGCATATGTCGATTTCCTC
GTTCCTGGTGCTTGGCAAGTAACTACTACACATTTTTCAAATAAAAACTCGTTTGCGACG
ACGGCCTCGGTGCAAGGCAAGGTTTCTTTCTCGGATTCAAACACTACAGCACAATCTATA
TCACAGCAAGGGGGTTGGCTTAGGATCTGTTTTGTGGGTTCAAACCCGTACTGCCTCCAC
AAAACTGTCAAAGCCTTTGGGAAATGTGACATAATCCTGGCAAAAACTCTCAATCCCTGC
TGCTTGCTTTCACTGGGCAGAACGAGGACAATGCGGAAATCCTGCTTAAGACTGTCCTCC
AGCAATTGCAATGTAGGTATTGCAACGTCCGATATGACAACCATTTCCTTTCGCACCCTG
GGCGCCCCCCCGGCCTTGCATTTGAATGCCATTTTTGTGCACTTGGTAAAAGCAGTTAAA
TTGTGAGATAGGTGTAACTAAACCGGGGTGTGTGTGAACTAAGAGAGCAAGGTGGAGTTG
GAGGGGATGGTGTCGGAAATGTGCAAAGGATTTGTAGTGGCCGCGCTTGCCTACTTGCGC
AGTTCTTGGGGTAGTGGTTGCCTACTTGCGCAGTTCTTGCGCTGACTTTGGCAGTTGGTT
GCGCTGACTTTCGCAGTTCCTATGTGGGGGATTGTGTGTGATTTTGCGACGGGTGTCGGC
ATTGGTTTCAAGTGTTGTGCAGAGGAGCAGCCTCGGACTGATGGTCGGGAACGCTGGGAT
GTTTTTTTGTTGGATTTTTGTTGGGTGTTTTGACGGCTCTTGATGGTTTTGGGAGTTGTC
CTAGAGGTTGGACATATCTTTTGATTTTCGGTGTCTCAAGCACAAGAGAGGACTGATAAT
CCGGGGTGGAACAAAATCTACCCGAGAAGTCTCCCATATTCGTCTAGCGGTGTGCGTGCG
GTAGGCGGAGTATTTCTAGTATGGACTTGCGGTGGAGGGCTGGGACGGTTCGTCCCAACA
AGTTTTGAAAATGGCGACTGCTCCGTCAAAATAAAAAGTCATCAAAAAAAATTTCCCAAA
ACTCAAAAACTAACAAAAAATATCCAAACCAAAAACTTATCCCAAAGAATGATCCAATTT
GTCCATACAACTTTTCAATCTGTCTATCAACGAAATAACAAGCGCGGCGGCTTGAAGAAC
TTGAGATGCTTTCCTGACTGCGCCAAACAACACAAAGAGAGAGGCTTCTGTGGCCGCCCC
GTCAAGGTCAGAGTACCATTCGAGGCCGACCTTGTACTATGGGCGCAGTTCTTAAGGATG
GACCAAGTCCTAGATCCATGTAATGGGGTCAACCCAAACGTTGGTGAGGTTGTTCTTGAA
AGCTCGCTCATTGACAATGAGAGAAACCAGCTAGATATGACAAAGCCATTTATTCGCGGA
GAACAAGCCCAAGAACACGATGTATATGAATTCAACAGCAAACTCAAGGGCTGGCACTAT
GGATGGGCAGCCAATAAACACTCATGCAACGCAGAGCACTGTTTCAAGGTATATGCTTTC
GAAAAGTGTGAGGGGGGCAAGCTAGTTTGCAGGGCTGTTGCAGTTTCAAGTGGGTTTATG
TTGTTCTGTCGGAGGAGACGCAGGTTTCAAGTTCAACCGTCAGCACCCATCGCACCAACA
CAAAGCTCCAAGAATAAGACCAAGTATTTAGATTACATTGGACGTGGCTGTGAGTCACCC
ACGGCTACAGAAGATGCCATGGAGCCGAATGCCCCCATAAAACAATTCCCAGTTAGCACC
TGCTGTAAAACAAACAAGCGAAGACGTTTATCACGTGCAGCGACGAGGCGAAATCGAGCA
AAATACGCGGATGATGATGATGTTTCCGTCTGCTCTATCAGCAGCACCAGAACAGATGAT
CTTTTGTTCAACAGTATGTTTTCCACGGAGAATAAAATAGTAGAACCCCTATCCGCGACC
TCAATGAATAATCAAAGCGACTCCGACGACAACGACTTGGAATTCCTGATGCAAGACGTA
GACTTTTGTGAACTTCTTGACACGATGTCCTAGGTAACTCCTGTTGAAATCTATTTATAT
TTTTATTAATGGGAATGGTGCCCATCCAAATAGTAAACTATTTATATAAAAAATCTCGGT
CATGATAGTATCAATCTCACATTCATATACAACTTCTTCTTCGAAAACAAAGACAGAGAT
TTACGACTTAACGCGATTGGTTTTTTGTATCTGCAAACACAATTAGATGACATGGAGTTA
ACAACGCTCGCTATACTTACACCTCTAAAATTTTCTCTTCCGTGGCAAACTCATCTGTCT
CTAATAAACTCCAACATTTGGTACTATGCTTGCGCTTGGCCTCTTTATAATGGACGAACT
CTAAAAAAATTGCAGCATTCTTCTTCTCAAATTCTTCAACGGGAGTTTGGATGTGAACCA
TGGTATCAAAAGTTATTCGATATCTCCCTTGTTGGGTTGCTACTGGAGTTTCTTGAATAG
GCTCCAGTTTTGTACCCTTCGGATCTAGGCGTAGTTCAATAAGCTCACAAAAACACTACC
GTTACAACCAACAACTTACCAAGTACAGAAATTCGGATAACAGGATTTGCATAATCCTCT
GCATTTTTTATCCCAATACTCGAGATCTCCAACGAAATATGTTTTG
>QPX_v015_contig_58 avecov_41,143.06
TCTGGTTTGATTCTTCTGAATTCTGAGAACCTGAATCTGATTCTGCTCCATAGATAGAAT
CACCGTCACAATCACAATCAATAGAAGCAAAGTTTAGGGAATGTAGATTCACTCCTGAAT
TGCGTGTTAGCTGCGTAGTCTCTTTCTGAATCTTCTGATTCTGAACTTCTGAATCTTCTT
CTGTCTGGTTGCATTCCATCATTGCAGGTTCTGATTCTGATTCTGGATTTTGACCTCTCC
AGTTTCCTCTTAACACTTTGAACCTCTCTTTTGACTTCGAATCAGTCAGCTCCCCAATGA
GTACACTCACCTGAGCTTGAAGATCCCGAACCTGATTCTGAATCTTCAGAATC
>QPX_v015_contig_59 avecov_86.26
CCATGATAGTGCAGCTGCTTCCTCGTATTTCGTTGAAATGATGACATAATCTCATCTGGG
TTTTTACCATGCGGTTCCGCTTCAACCGCCAGGGGTACCGATCCCGAAACCTTCTATAGC
TTGGCTCCATTGATTTAGTTGATCGCGATCACGAAGTTTCCTCATTTTCTTTGAGGAAAC
CTAGATGCCCCAAGAGATTAGAAGCGGGCCCCGGTATGCCATGCTGGGAAGCAAATGATT
CAAGCAAATTTTGGACGAGGTTCATGTCCATGTTCACCGCTTGTGGATCATCATTCCCCT
GTGAAAACGTGTTTGCAAGCGCAGGGTGTTGTTCCAGCTCGGTCTTCATCCTTTGATCTA
TGGCTGTTGATTCATTGTCATCATTTGGTTCACTATTATCATCTATGTTTGTCTCTCCAA
GAAGTTTCATCAGTTTTCCAACATCCAAGGACGCTTCAGTTGAAGCTGCAGTAGTCTCTA
TGCCAGTGTAATCAGACTCGCTACCAATAAACTCATTCAAGCTTTCAACCAATTCTTCCA
GCTTTTCGCGACCCTGGTCATCCTGCGAGTGCTCATGCAAGGTCTTTTCAAACTCCGTAG
GGGTGAGTTTCATCCAAGTATCTGGATCATCTTCAGTAACAGGGGTCAAGTTGTCTACAA
AACTAGTTGCCAGTAAATTATTGATCCTTGGTTCCACTTGCAAAAGTTGACTATTCTGCA
GAAGAAGATGTAACCCAGATGCAAGCATGGCACCTACCACCTTGCTCTTGGCTTCAGTTG
GTAGTTCTAACAAATCATCGTATTCCGCAATGTGACCGTAAACACGTGGTGCTGGAAAGG
CACGTTGTTGCATCAATTGCGCAAAAGTACATCGTGTAAACACAACCTGTTCAGAGTGTA
GAGGTCCCTCATAACTAACCTTGACAAGCTTTTTATCTTGAGCTTTGGGACGATGGATAA
AAGCATGAATCGCAATGGGAACTAGCTTTGGAAAAGCTCTAAGAACGTTCACGCACCCAC
CAGGAAGACTACACGTAAAACGATGAAGGTTTTCTGCCAAGGCAGGTTGAGGAAACTTTG
ATAAATACCGTCTTGATATTTCTGTTTCCAGTTCAGGTCTGACTTTGGTCTGTTCAGGGT
TTGCTTTTATATAATTCCGGGATCTCAACTCAATATCATCGTCGCCTTCCGGTACTTGGT
CGGGGCTCACTAGGTGTACGCACCCTTGATAAATATAGACTCTACCTGGGGCGTTATCTG
GGCTAACCCATTCCGGAAGAAAGTCTGCTCCTTCAATGAGCAGAAACTCACCGTCATTAT
CACGAACTTGCACCATGCACTCAAACCGTTTGGAAATCTCTTTCAGCAAGAAGACAATGA
ACCATTCATCGACAATATTCTCCCCGAAGGTGACACTCCCGAAGATGGTTCCATTTTCGT
CAACCTTGAGATTGAACTGTTCGTAATGAAACAGATACTCCTGCGTGAACTTGTCGACCC
AATCGCTCATGGCATCCTTGTCACCATCGCCCCAATTGAATATGCGATAATCTACACGGT
TATCCACCATGCCGCCACCGCTGACTGCGAATTCCCATGACCATGCCTCTGACATCCTCA
CTACTCGTGCGCAGGCCCAACCAATTATTGTGGTTTAGGGTTTTTAGAGTGCTTTGCGAA
AAGTGTGTTTTTGCTAAAGGGCAACTGGTGTTGGTTTCGAAAAGTTCTGGGCGAATGAAT
GGAAAGAGGCGTGGTGTGTGTGATGGAATAGGGTAGGTGGAGTTGTCGACAAAATAACAA
AATTGTAAAATTATTTTAATTAATTCTTTTTGTGGTAAAGGTTGGAATTCTACAAAATAA
CACCAACCTTTACCACCAAACAAACTCAATTCCAACCTTTACCACAAAATAAAATTTTAG
CATCTCTGCCCTATAGATCCCATCACACACCACGCCCGGCCCATTGATTCATTCATTCAT
ACACTAGGGATAGGGTATGGAGGAGGTGGACGGAGGTGCAGTTGGTTGAAGAGAATGGGG
AAGAAGAAACAAACGGAGCACTTGGCGTACTACGACCTGGTGGGTTGCAAGCCCGATGCG
ACCCCGGAGGAAATCAAAAAGGCGTACCGCAAGACGGCGCTGCGTTTGCACCCGGATCGG
GGCGGCGACCCGGAAGATTTTAAGAGGATGAAGGCGGCGTATGATGTTATTAGTGACCCG
TCGAAGCGTCGCGTTTATGACAAGTATGGACCGGAGGTTGCTGGGGTTATGGACGGACAG
GTGAATCCTATGGCGTTTTTGAATAGTTTGCGCAAGAGGGATCGCATGTTGCTGGTGTTG
GTGATAACCTTGATATCTGGGGTGTTGTTGGCGTTCCCGATATTGTTGGCGATTCGTTGG
GATGCTCTCGGAAGGAACGAGACGCCGTACCCATGGGCATGTGCGTTTATTCCGTTGTGG
TTGTTAGAAGTGCTGGTTATGATCGGGTTCTCCGCGGAAACAAAGCAGGAACCCTTGGAC
AAGAAGAACCCGGACATCGACCAAGAAGCGAGAGATATGTGGGACAAGCAAGAAGCGGCA
TTAAACAAGATTCGGTTTATTTTTTGGACGTTTATGGTGTTGTTTGTTTTGTTTCAAGTA
TTCTTGGTATTGAAATTGGATGGGGCAGTGAATTGGTCTTGGATTGTGGTGATTATCCCA
TGGGCGCTTTTGGAGGCATTTTTGATGATCCTTGGATTGTATCTTGCTCCAGGGCAGTAT
GTCAACTCGACGAGTGCATATGCTGACCCTGAACGTGAAATGGCTGGTGAAAAGAAAAAG
GTTGAACTTGGAAAAGTTCTCGCAGACTACAAGTTCTGGCTGTATGCAATAGATAACGTC
AAGGTGTCCTTGTGTTTGTTCGTTACTTCTATCCTTGTGGGTGTAGTGGCAGACTGGAAC
GACCTCTCAAAAACGTTTTTCGTTGCGGCAATCCCTTTGCTGATATTGATCGGTGGTGCA
TTGATTGCGAGTCTCTACGTTGCCATGTTTATGGCCGACAAGGTAGAAAAACCAGCCACT
GAAGAGGCTCAAACTGATCAAGGCGATGCTGCACAAAAGGCGGCGCAAGATTCAGCTGGA
TCGACGGTGTGTGGTGCAACTATAGCATGGGTTTTCAAGTACGGAATGCTGCTGATCGTA
GTGTGTACGATGGCAGCAAAGCTTACTGACATCAATGCGTTTTCTGCTTTTGCAATCTTT
TCACCAGTGTTTGCCGTGGTTGGGTGTGGTTGTTGTCTTTGCTCCTGCTTTGCGTTGTTT
GTTACTGGTGACGATTTGCAAGAAAGTGCCCAGCAAGCTCAACAACAGCAACAAGGCGGA
CAAGAAGAAACCGAAGTTAATACGCAAAATCAAGCTGAATATGGCACGGTACAGCAGGAT
GTTCAATATGGGGTAGTGCAAGACGTTCAAATGGCGGACGTGAAAATTGATATCAGCTAA
TAAAAAGCATTTATTTTTAAATCAAATGGCTTGGGCGTCTGGCCCGTACAGAGTATTGCA
TTGATTTCAGGGAATCTTTGGTCCCGTTCAGTGCAGGTGAATCCTTTTCAACATTTAACG
CATCAGCAATACGGCATAATATTATTTCAGACTGCCACTGCATGCGCTGCAAGCGTCTCG
ACTCTGCATCTTGTCTTCTTTGAAGAAGCGGGCTATCTGGATGGTCAACGGTGTAAGGTT
TCGTTTTTGCTCGAAGCATAGCACCGGGAGCGGATAAATAACTCTTCGGAGTCAGCACCC
CAACAGATCTTTCGTCCCTTGACGTACTAATTGAACGTGCATCTGGGGATATTTTGAGAT
GTTGCATTGCAGGGGAGCGAGGGATGTATGAAGAGGCGAGGAACAGGTCAAGTGACACGT
CTTCGCTAAGGTTATTCCAACTCATAGTAGACTCGTCTTCACTGTCAGAAACCTCCAGTT
CCAGCTTTTCCTCCTCATCATCCTTCACCTCCTCCACTTCCGTGTCATCACTGGCGCTTT
CGTCTATATTCTCAACCCTTTCAACTTTCGAGGCAACCAGCGAATCAACAGTAGGTTCCT
CAACTTCTTCAACATCAACGCCTTTTGCCTCAATGTTTACGAGTGAATCATCGCTCGGCG
GAGGGGTCGTTTCCGAATCCCGACGAATATTTGCAAACGACCAAACCGCTGTCCCAACAA
CAGTCACGACTGCCAACCCGAACGCAGCAAACCCACCCCAATGCGACGAAACGGGCCGAA
ACATGTCCAAAACAGCTTCAACCGCAATAGTGACATGACTACTGTCAAACTCTGGCATCA
GATCTGCCCAATCCCATACTGAAATAGATTCATTCGCAGCACGCTTTTGAAACATATTCT
CGTTCCCAGCACTTTTTAAATGGTCGTCAACACTGAAATAACCACCAGTACTTGATTGCC
ACTCCGGTACTAACGAATACATCTCCTCAAGAACACACACAAGCGCTTTCATAGCACGTG
TTCCTTGAAGCACCGGGGATAGCCGTAGCCCAGACTGACAGACCGGAAACTCGCTAGCAA
CAGGTATTTGTTTAGCCAAACCAACACATAAACCTATACGAAAAACTGTTAGGCGAAATG
GATCATGAACAATAATATACACCTACCCTGGAGCTTTTTGAGATCGTCTATATTCTCAAT
CTTATCCATTCCAACAAGCAAACGCTCACTCGGTAAACACTCAAGTGATAAAACTCCAAA
AAATAACATTAAAGTGACCATGAGTAACATGGCAACCAATACAACCCGATCTACAAAAGA
AGGGGGGAAATCTTGACCCTTTTCCACACCAGTGCGATCAATAGTATTTTTGAAACTGAA
ACCCCGTCCCACAGAGGAACTCCTCCGTGATTCCTTGCCTTCGCTATCCGAGTACACCCT
ATCTTCATCACTACAGTACACACTAACATGTTTTTGGAATTTGCTCCAACGTCCAGCTGA
TTTTACCTGTCTAGTGGTTCTCTTTCCCATATGCATCAACCGGTTCGACGTTAACGACCC
ACGTTTATCTACACTAATTCGCAGACTACCCTTGCGCTGCAATACCCGTTTACTCAACAA
CGGCAACGAATCCCCATCCGAGGAACTTGGACTCAAACCCGGTCCGTTGTCATTAGTTTC
ATGTCCATTGAGTGACGAAACTGAATCCATTGGTGAGGACGGCGAAAGGTCCAACGATGA
ATCGGGCCGCTTGGACTCGCGTCCACCATGTCCCATACTCCGGTTCACCATAAGAACCTG
TTTTATCTTATCTTGCAGCTTGTGTTTGGGTTGCCCCTTTTCCTTGGTCCTTTGCGCGCG
CCTCATCTCGAGCTTGCGCTTGACCCTCACTTTCCCCTCCCGCAATAGCCCCAGAAATAT
ACATATCGCAATAAAGACAACGATCCCTCGCAACGTGTTCCAGGTTAACGATCGGGCCAA
AGCAAGGAACGACATCATGCACACAGTCGCCCAAATGCGCTCCAAAAGATAAACTGTCTA
GTAAATGCACATGCAACAAAGGCCAAGCGCACCAAACCAGTGCAAAACTCCAAATTTTAA
GAGTGCACAAACGCAATGCGCGATAAATTTTCTAGTAAATGCACATGCAACAAAGACCAG
GCGCACCCAACACCCGCAAAATTGCAAAAACACAATGCGCTCCAAAAGATAAACTGTCTA
GGGAATTCACACCCAACCAAGGCCAAGCGCACCAAACAAATGCAAAAATTGAAAAATGCA
CAAACTCCAAAGCACAACTTTGACACTACGCACCACGATCCGAGGGTCCGAGGAGGTGCC
AACCGTATTCTGACCTACCGAACCTAACCTACTCAACCCTGCTCCTTCATTTCTCAACTG
CCGCAGCAACGCGGAGGTATACTAGGTCTCGAGAGGGGGTAGTTCTCCCTAGAAAGCTAG
CGATATCTTTGGGTATCGTTACCTGCAGAAGAGATAGGCTGACAGAGCAAGAGTAGCTCA
CGCAGAGACAAGTCTCAAGTAGAGTAGAGAAGAGAATCTGTTTTTAATTTAAAAAACGCA
TCTTCCATCTACCCAATACTTGGCTCTAGTAGAACGTGAAGCGAAGGAGGGCGTCGACCT
AGTTTCGCGGTGATTTACGGAGAATAGCGGCTACAATGCAAGCATGCTTCTTCTCTGTGG
TCGCATGTAGCGTTGTAACATACTCTGCGGTTGTACATCATACATATCAAGTAGAATTAT
CCGGTTCCACACGACGCAGCGTACAGTGAAGACTTCTCTAACTTGCCACAAAAGTTTGCC
AGAAGGAAGATAAGTATCAAGTTGCCACTGTCCGGGAGTTGTCGTTGTCCAAACATGAAA
CTCTCGAAATCTTACCAAGTCTTCTTTTGTAAGGATCTTGCATTTCTACAAGCAAAATGG
CCTTAAAATTCTACATCCAAGTTTACAAGAGGTATTGTTCGACAAGATTAATATTTTTAG
TATTAATTAACGCGCATTGCAAGGATTCCAGCAGCAATCAACATAAGTGGTCTCACTACT
GAACTTGCATGATTCTTGAATCCAGGGTCTTCACAGAGATCTCTGTGGGAACCTGAGAGG
TTCTCGTTGTTCGCGCATTGGCATTGGAATTTGCCCGAGTTTTCCTTGAAATCAGGGCAG
CAAAACCCCTCAACTTTCTCACAAGCTGATCTACAGGCTGCCTTGGTGGTGACATTATAA
GGGTACTTTGGGTTGTCATAGTTCACACATGGCGACTCCGCGGAATCAGCAGCAGCAATC
CCCACGAGGGCCAACCCAGTGAGAAATATTCTCCCAACAGCGACCATTGTCTATGAGTTC
GTTTCTGTAGAGTTTTTGTACTTGTGCACAACTGCAATTGTGTTTTGTTTGCAAGTCGTT
TTTCCTGTGCAAAGTGTCCGTTGTACTCCAGAAGTTGCAGTTTTGAGCAAAAGCCCAGAT
TCCGCGCGTGCAAACATGAATCACAATTGTCAAGGCGCAACAGAATCAAGAAAGCCAGAA
GAACAATGAAAGAGCCAAACTACTACGGGGCCTGTGAACCAACCAAAACTCGTCGCAAGG
GACTCCAGGGAGCCCAGGGTTGTGGGATATCGCCCAGCCGACTCGCCGACCAATTTCAAC
TCGCTTTTATCTACTAACTAGCTTGCCTGTTGAGGGGTCTCTCCTGTAGAGATAGTATTA
GAATTTCAACAATATGAATTTACCACATACTACGACCGTACACAACTTATCAAACAACGC
TTAAAGATAAGATAGCGATCGAATCAACTTGATCTTGATACTCTAGCT
>QPX_v015_contig_60 avecov_84.54
GGCAAGAAACTCACAAGTTGTTAAAAGAGAACTGCAATTTTTTACAATTATAGAAAAAAT
ACCTGATTATATCTGATTTCTAATTAATAGTAACGATACAAGCTGTCCTGATATGTATAT
CTTCTACCACGTGATGTACACTAGGCTCGATTTTCCTGAAATGAATTAAGAAAGCAAGAG
AAGGATGTCAGGTGTTAGGATGTCATGTCAGATGTCATGAATCTTCTAAAAAGGAGCAAG
ACACGACCGCATGCGTCTTTCATTTTTATTCCAGAACGATGGGACATCAGTCTCAAGCAT
TCGTCTAAGAGTCACCTACGTTTTACTATGCCGCGGATTCCCGCGAGCACTGTTTTCCAC
CCATGTCCGTTTTCTCCCCCTCCTTAAATAAACATTTGTACTATTCTCCTTCTAGTTAAA
ACCTGTAATCCTATCTCCGATATAAGGTCCTCGGGTTGGATAGTTCTTTCGTGCGCGCAT
GTAATCCCCGCTCCACCTTAACTGAACTAATTTGATTATTCCGTTAAGGTGTATTATCTA
GTTCAAACTGGTAATATCAGTTTGTGTTCGAGGGAGTAGGGCGTAAGAGTGCGCCTTAAA
CGGAGGAGCGGTAAGGAGGTGGGGGCGGTTGTTTAGTGCTAGAGTTTTTGGGAGGAAGGG
CTAGTACGACGTCGTGGAAAGATTTTTCCAAAAATAATTTGCTGCAGCAAACCCAAAACC
AAAAGTCGTATCTCGGATAGGTAGATTATAGTTGTTTATAGTTGCGAAAGATGGCGCCTC
CAGTGTTCAAAGATATCGCAAAACCTGCGAACGATCTAATCAACAATGATTACTGCTTCG
ATCGCAAGTTCAAGCTCAAGACGAAAACTGCCAACGGACTTGAGATCACCACTGAAGGGT
GCATGAAGGCAAAGGGTGTGAGTGGGAAGCTTACTGGAAAGTTCTCCCCGTTCCAGGGTA
TTACCATTAAGAAGTTGGGCGTCTCCACCGAAGGGAGATTTGAAAGTGAGGCTACTTTGA
CCGACGCTGTGGACGGAGTTACGTTTACTGTAAAGGCATCTGATGGCGCGGATAGACCAC
CAAGTGGAGAGTTGTTGGTTGACTTCAAGTCTGATGCAGCAACTGTAAACGCATCCGTTG
ATGTATGTGACGTTTCCGGACCAACCTTGTACGGAGGGGCTACCTTCTCGTACGACAGCT
TTTTGGTTGGTGGAGAAGCTCGCTACTGCACTGCATTCGATAGCAACGGTTCCCCAAGCC
TAACCGATTACAATGCGGCTGTTGGTTACAACGGAGGAGACTACTGCGTTGCTGTTTCCA
CCAAGAAGAAGGCAAGCGACTGTACCTTGAGTGTTCACCAAAACTACTCCAAGGACACCA
AGATTGCTACGACTTACAACCACCGATCGAAGCTTCTTACCGTTGGTGCTATCTACACCC
ACGACTCGACCACCAAGTTCCAAGGAAAGGTTACCTCGACTGGTGTAGTTTCTGCCAACG
CTATCCAGACCATTGCTGCTGGTGTAAAGCTTATCAGTTCCGTTGAGGTTGATGCCAAGA
ACTTTGCTGGAGACTCCCACAAGTTTGGACTTCAATTGATCCTCGGTTAAATACACCTGA
AAAGCTATTTATAAAAAAGTTATCAAAATTTACGAGTCGTCGCCCGACTTTTGTTTTTTT
AGAGTTTCCTTGACCACTGCGAGGTGGACGAGGTTTTCGTAGTAGCCTAACGAATGTGGA
CTTGTTTGGAGCTTGGGCAAGTTGGCCAACCCTTGTTCAACAACTTCTCGGCCTACCGCG
AGCATCGCCTCGGCTTGCTGGATATCGATTCTCTTTTGTGCTAGCTCCTCGGTAAGCTCT
TTGAATCTCCTTCGGCCAATTTGGGCTTCATTCAGCAAGGTCTTCTCTGGTCCAACGTGC
AAGAGTTCATCCAGTTGCTTGGCACGTCGCTCTGAATTCTTCAGGAGCATCGTCCCGCTC
CGGATCTGTTGGTAGCCTCGCGTGAGCGTTCCATCGCTTCCACCAGCACTGAGCATGCTT
GTCCCAGAATCTGTGACGTCGGTGAGTTTCACCAAGGAGTGACTTAGCGCGTTGAAGAAC
CACTTGGTTACAGCACTTACGATGCGTACAGATTGAAGGGGAAGTGGGATAAAGTCCCCA
TAACGCATTCGAAGGCAAAGCCGCAATGAACGGTTCCTTGCGACAAGCACGTCTGCACTG
CGCATGGCCAGCACATTGTTAAACTGTCTCTGCTGAAGCAACTCGGTTGACTCCACAAAT
CTTCTACTTGACTCTTCATCTTCCCCTTGGAATACGCGGTCTGGACGGTCCATCCAGCAT
CGAGAGAATACGTTCACAGCCTCAACTTGCCGCAGGATGACACCAAGGCTAAATAAGGTC
GAAGAACCTTCGCATCCGTGGAGTCCCACGATGAATTCTTCAGCGTATTTTTTATTCTTG
TCTCGAACTTTGTCATTGCTTCGTGGAAGAATGTATCGCTTTCCGATTTCGCTTTTACCA
TACCATGGTGATGTTCGGCCATGACTTGTCCTAAACCTGATCCTTCCGGGGACACTATTG
TTCGTAGCAAACACCTCGATGCCTATGATATGCTCTTTGTCGTCCAGCTTGAACTCAAAT
AATTTAACATTTGGTCCATACATCTCTTCGTTGTTCTCAACATCGTTACCGTCGTCATTT
CCACCTGGTTCAGACTTGCTAAAACCATGCATAGGAGTTGACCAGTTACGCCCGGTGTCG
GTACCTATGTGGAACTGTAAACCGCAAAGCAAACCCTCCTTGACAAGAATCGTGATGCTT
GCAATTACGTCGTTCGGCCCGATAGGATCGTCAACAAATCGTGCAGCAGTTGCCTCGGCA
TTTGACATACCAATAGTCGAGGTTTGAAGATCTTCGAATGTGTACGTTCCACGTTCTTGA
AACGCCCCACAGAGTAACTCTTGCTCGATCTGGAGTCTTGTCGCGACATTCGCCTTGTGC
TTCTCGACAACCCTTTTCAAAAGTAGCTCCTCGTGTGACCGAACAGCAAATCTCAACCGA
TCCTTGACATACTTATTTCGCTTGACAAGCTTGGCTGTGAGGAGCTGCTTTTCGATCTTG
AGATAAAAGTATTTCCATTTCACGAGATCGTATTCAATGCTAATTTCTTTGTGTGTACGT
TTATTTGCAAGCCGGGTAGCGTATTGAGACTTTAAGCCTGTCCGCCAAATCCATACCACC
TTGCGAACTAATTCAAGTCGCCTGCGTTCTTTGCATAGGCGAAGAAGACGACGTCGGCAA
ACCATCTTTTGAATATATTCAATCCATCTTTTAAAGTACTGCTTCCGGCGAGACCATTCT
GCCTCTGCCTCTCCGACTTCAAGGATGAAGTCACTGTAAGCGCTCACCAGCTCCACACGG
CGAGTTAATTCTTGCTTCAAGCCTCGAGTCTCGTATTTGTATTTTCTATCCATATATAGG
AGCCACTTGTTGAAGCATTGCCATTTGACCCTAAGGAGACGATATTTAGGCATTGCGCGC
CAAAGTCGCCGCAGCCGAACACATATTCGAACCCAGTTGCGTAACCTTCGACGCTGCATC
ATGCTAAAGGACCTACGATGTACGACGGGGAACCGAAGCATTTTAAAACACCGCTCTTTC
AGAAGGTCCATGCGGACTTGTTGTACCTCATCAATCACATGGCACATCGAATCATGCAAC
ATACGCCCTCGCATCTGGTGTAGCCTTTCAGCATTGCTAATCTGTTGCTCTCGTTTCACT
GCAAGCTCTTGTTGCTTTTCCGCAAGCAAGTCGTGTGCGTGCATTGCACTCAGAGACGCA
TTTTCCCGTGCTCCCTGCAGCCGCTCATCATGCTTTTTCATCTGAATGGACCGTACCAGC
CTCTGCTTACGCAACTCAATTGCTGTTTTCGTGGCCTGGGCCAAATTTGCTGCTCGCCAC
TCATTGTCTTGTAACAACTGTTTATAGATTGCCTCACGCTCCTCGCGGAGCTTAATTGCA
CCTGCCCGTCTCTGTTTGACTAACTCCATTTCCCGCGCCTTTTCTTCGTCAATAGAAGAC
TCATCCGAGTCATCATCTGACTCTTCAACAGTTGGCTCAACCTCCTTCTCAACCTTAGGA
GGAGGAGCAGTACCAGGTGTCTTGGGTTTCTGTGTACGCTGCTGTGAGTTAGATTTTGGC
TTTATAGTCACTGTAGGCACCGGGGCCTTAACACCCATATTGGCACGTTGCATGATCGAT
AAGCGTTTCTTTCTTCCAGCCTTTGCAACTGTGCACCAACCTTGAAGGACTCGCTTTTGC
ACTGTCTTCGTAAAATAATACCATGCATAGCGAGACTTTTGCCCCTCTTCCACATGCGTT
CTCCATCTCCGAAGTACAATAGGTCCCAGACGATTTCTTTCAATACAACGACTCGGACGA
GAGTGTTTGTCCAAGCCGACGAGTCCAAGATGGAACCGAAAGCAAAGCTTCCGGACCTGG
CTATCACTATCTACAACGTCCATTAGATTGCCCCCCACAATTGCCTCCAGAGATGGAAAC
GGTGGTACGAGACTTGCGATATACGTTCTTTCCGGGAGCGTATATCGTTTTCGAAATCGC
TCATGTCTCTCCACAAAATATTTGGAAACGTAATTATAATATAGTCTCGATCGCCGGTGG
ACCAACACCATTCCAGCAAACTGCAATTTCCATAAACAAAAAGTCCGCGTTAGCAATACC
AAGTCTAATTTTCCACGCATGTGCTTTCCTCGCTGGTCCCACCTACGGCGTAGTATACCC
TTCTTTTTTGCGTGCTGACGCCATGCATAGAACTGTTGCACTTGACGTGCTCTCCATAGG
GTCATAATTTTAGCACGGGCACGCTCCAATTGCTCACAGGTCACTTCATACTCGTGTTTC
CACGTTCGAAATACGACGAGTTGCAAATATGTACGCCAAACGCGTTTGAGAAACTTTGCT
TTTCTCCGCGCAAGAACCTTTCTCCGCATGTATCGCCGCCAAATAAAGAATGGCCAAAAA
CATATTTGAAATGCACGTCTTCGTTTTTGCAAAACTCGCGTGTATCCCCTCCACCGAAGT
AAAACAGTGCGAGCCTTGGATAGATTACGCACCCGTTTGTTGTAAGCAAACCAGTCCCTA
GCCCAGCCTCTATTTCTTTTGTTCTCCGCCTTTGCAATAACTGAATCGTAATATAATTTC
CGTTCCCTGCTTTTCACAAGAAATCCGCGGGCAACAGACTGGATACTCACCGTGGCAAAT
TCATGAAGAAGCTTTACAGCCTGCTCCAGGTTTTCTTGTGCACGCAGCATTGCCTTCGCA
CGACGCTTACCTACCAAGACATCCTGCACTGTATCCGCGAAAACCAATTCACCATACGTA
GAATTAGAGCGTTGGTCTCCTGATCTTATTATCATAGAGCTCTTTCGATATGCAAACAGA
CCGAGCCAATGACGATCCAGCAGTTTCAAAAGGCCAATGGAATAGCCTAGACGCCACAAT
GTACGGTCCACATCTCCACCAGGCCCCACAGGAGCCCCCTTCACTCGAAGTGCAGCCTTA
ATCTTTCGGTGGAGTCTGGCCACTCGCATTTTTGTAATATCATCTTCGGGCGAGTCGAAG
AGAGAATCACCTTGATTGTCAAAATCAGGGAGAACTGCCTTTGCCATTGCTAGCACTTGA
ACATCATCACAGTCAGTAGAAGCAGACGATTCGGAATCTGCATCAGATATATAGGCTTTC
CCCTCGGCTCGCGCCAATCTCTCTCTAGAAAAATACTCCTTCTTCACATCGTCGATAGAT
ACAAGGTCATCACCCGGGAGCATCTTTTGGGAAATTAAGAAAACAATTCTCCCCGCATTT
GGGGTCGTGATATCACACGCTATCAGTATCCGACGCAGCTCTTCGAGGGTTGTTACACCA
CCGTATTCGTCCATAAAGAGCTTGATCTTATTCCAGTTCCGCCTGACTGCACTCGACTGG
GCATCTTCGGCGGCAACTTTGGCATCTCCAAGTGCAATCGTTCTCGGGAGGTGGTAGTCA
TCAGCTTCAATTTTCACAACATGCCCAACCCCAAGTTTACCAACAATACGTTCTTCAACT
TGACTCTCCAGTCTTCTCGCGGCCTGTTTGGTCAATCGTAGCGCACGAATCCGTCTATTT
CGTATCTTTTCTTCCTCTTCCTTACGCTCGCGCTCCAATTCTGCCTGTCGTAGCGTCTCC
TCATCAAGCTCCGACAATACCGGTGGCAATCCATGCTGCTTCGCATGTAATAGTTCATTC
GCATCTAGAAGCATAGGTTCAAATTCTGATGAAGAACTTGAAACTTGACTAAACTCTTCC
TGGAAACTATCTTCATCTCTCAACACTGAAAAGTTTATCGTTGAAGCTGTCGCGTCTGCA
CTCGCAAAATCAAGACGAGAGGGTACCTTCCCAGCACGCGGGCTCCTCCCTAGAACTGGG
AGCTTGAGGGTTTTTTGCTTGGGCTTTGGAGGATGACGTTGCACAATTTCAAACCACGCG
GGCCCTTTATACTTGCCGTTGTACTCCTCAGATCCCGACGTGGTACTCGACTCCTTACTA
CCTGTATATCTAATATCCAACACTTGCTTTGGTGACAGCGGGGCATCCTCAAGCTTGCCA
CCATTCGCCGGCGGTATATTTATCGGTTCCATTTCCCCTTACCCCCCTTATTTCTCAGCA
CATGCTCGACCCATGCAATGCAATCACAATCAGTTCAACAAAATCATTATTCGCAACCCA
CACTGTTCAAATGTCAAGAAAAGACCCGCTTTTGCCAAAGTCCATCCTCATGCAAACGCT
ATTATGACCTTTAATTGTCATTTATCAGCGCCAATGCAATTTCTTGACCGTTACGAGGCG
CCCCCCACTGGGCCACTGCCACTACCATAGCGCCACGGGCCCGACTGGGCCATTGCCACT
GGAACACTGGGAGCCTTGCATGGTAAATAATACACAGACGGCAGGGCATCACTGCTTTAA
TTGGTTTGAATTAGATTTATTTACGTATTTCCCAAGTTTTCCTATACTTTATTTTTACCA
TACATTTACTGGGACCACTGGGGAGCCTTGCATGGTGAACACCAGGGCATCACTGCTTTA
ATTGATTAGAATTAGATTTATTTACGTTTCTCTCTTTATCCACGAGGTGTGTTGGAGTCT
TACTAGTTTTAGTTTTACCTTACATTCACTGGGACACTGGGGAGCCTTGCATGGTAAAGA
ATACACTGACAGCAGGGAATCACTGCTTTAATTGACTGAAATTAGATTTATTTACGTTTT
TCTGTTGTATTATTCAGGAGGTACTTTGGAGTCTCATGAGACTAATACTTTACCATACAA
GGAAGGCCCAACACAGGGGTCACTGCCACTGGGACCCCTGGCTATAGATCTCTATCAAAT
GTGAATAGTTGAACAGCGGTGAAATAACCCACTTACATTTTAATCAAGCCCCTCGGCAGG
TGACTCAGCTACTTTACACACATGTGTAAATGCTTTGACCCCCCCAAAGGGAAACTAGCT
CAAAACCTTTTTGGTGTTTTCGTAGACTACATAAGAGATGGAAACCGACGGAAGCGCTTT
CAACAGGTTGGGAGCAAGTCCACGATACAAGCCACGGACACCGTCCGTAGAAACTATCCG
TCGGAAACAGTCCAACATACCGTTGTATTTAACAGGCATATTTGAATTCATTCCTTGTGT
TTGCAATCTTGTCCGAACGAGTTGCAACGGGTAAGTAGCAACGGCCCCCGTACAACTGGA
AGTTGCCCCCATGCATAATAATTCAATATTTCCTGGTCCATCAGTGGCACCAGGGTGGGT
ACTGATCCAATAGTGTTTGAGTGTGTTGAATATAGAAAGATCGATGCCAGCAAATGGTGC
AATTCCTAAAATTGATGGCCCAAGACCACGATAAATCGCGAATGGGCCATCCTTTTTTAT
GATTTTGTGAAGACAATCAAATATCCCAGAAAACTCTCCTTTTGCAGATACTGCTAACCT
AGTCTTTGCGATTTCCAGAGGATAGATTACAGTTTGTGCCAAAACACCCGCACCGGCACC
AGCAAGAAATCTTTCGTGTAACTGGATATTATCTTGCTCTGCCACAACCATTTGCTTCAG
TTGGTCGTATGCCACAAACTTGATTGCAGACTCGGGCATAATCTTGATAACATTTGACCC
ATTTCCTCTGAAGAAAGCTCGAACTCCTCCATCACGGTAAATATTTTTGAGTGCTTGGAA
AATACTTATTTTCCCTTTTGTCGCATCCGAACCAGCTTGCATAAGCGTTTTTACTCGGTC
CATAGGGGCTGTCATCGTTCTAGATACAGCTCCCGCGGCACCACCACTTAGAAAATTCAC
CAGATACTCCGGCTTCCCTCCTTTTATATCATCCGGTATTGTAAAGTCCCCATCGCCAAG
GTCAATCGATGCCGACTTGGCCCAATTATCGAATATTATACGCAAAGAGTTGCTTGGCAG
CAAAAGCAGAAAATCCCGGAACTCGTCAAATCCCAGCTCATCGTTCTCATTCTTGGTTAT
CTTCCCTATCAGCATATCAACGTCTTGGTCTCTGACATCCAACCCGAGCCCTTCGATGGC
ATACTTAATCTCCCCGGAATCTAGGCGACCGTCCCGGTTCTTGTCAATCTGGTCAAAGGT
GCGCCGCAATTCCAGCACACGCTCTTTGACATAGGACCCAAACTCCTCCAAAGATACCCT
CCCATCCTGATTAAAGTCCGCGCGCTCAAACAACTCGTCAAGAATATGCGGTGTGCATGG
GAGATGCAATTTCTGGAACCCCTTGGTGACCTCGGTCCTATCCAGAAAATTGTCTCGGTT
CTTGTCAAGCTCCTTGAACAGATCCTCCACAGATTCAGTGTCCAGGCACATTACATGCAC
CATCTCCACATGCAACAAAAGATGTACGAGACAGCAATTTATCGGCAGCTCGGGGCCAAT
TCGGTGCACCAGCAGGCAACTAAACGAAACCTTGTTCGTGCTTTCGTTTCTGCAACCCTG
CCCTTGGATAGACCACTCCAACAACCACGACCACTCCTCTTGGACACTTGGATGACCCCT
TGTGCTCTCGAATCTAGTTTTAGTGACTTG
>QPX_v015_contig_61 avecov_83.26
TTCTCATCCAACAGCTGTACCCGAAGGTCGATTTATTCTTAAGCCGCTACCAGACCACGC
TTCGCAAAGTGGCATCATACAAACCAGAGTTACTATCGGAGTATGCTGGAGAGCTTCCAG
ATATATGTGTACCAATAGTTGGCTCGATTGAGCACCATCAAGACCTTGGTGATGCTGAAG
AGGAAGTACAACTACCACCCCGCTTTGCACAATCCCCGACTCCATTTTGTTCCACACGCT
CCAAAGCCGAGTTTTTGTCGTCAATTGTCGGCTATTGGCAACGCGATGAGGAACACTTGT
GCGGTTTAGAGAGGCTATACACGGAAATGGGGTGGAACTGGTTGCTCCGCAAGTGTGTTT
CCTATCAAGCGTCAAAGTTCTCTATAGTTTACGACGAGCAGGGTGACGAGAATTCACTGC
TTGTGTGCAACAGGAAGAAGATATTTTCCAGTGGCTACCTAGCATACTTGCTCGATGGGG
AATTTCATCCATTTACAACTACTTCACCTCTTATCCAAATGGCCCCCATATGTGAAAAGT
ACCGAGCAGCATACTCGGAAAGCAGTGAAGAACTATATATTGAACATTACCTTGCAAATC
ATAGACTCACACGATCAATTCGTCATGATGTTGATATTGACTGCCTTATAATTGACGTTA
AACTCGAGACCCGAGCTATTGTTGGGCCCAAAAAAGTGGACTGGATATTGCTTGATAGAG
TCAAATCTGCACGAGTTTTTCGCGTTTGAAAGGTGAACCCAAATTGTGGATAGATCCATT
GTTCCCTTGATTGGTCATCATGGATCGAGCTTGTAGTCCTTGATTTTTATTATTATTATT
TATTAACACCCGTTTGTTCAAAATGAACGAGTTGAGTTCAATTGATTTTCAAAACAGTTG
CGGCCCGCAAAACAGGCCCCCCAGGGGAAATCCTCGAGAGATCGAAGAGAAGATATCTAC
CATGGTTGGTCCCGCCGACAGGTGTAAAACCTTTTATCAGATTCAGGTAGTAAAGGTGAC
CGATTGTTATGCGTGTCGGCTCCTAGGATCCATCCATCATCGTTACTGTTACTCGGAGGA
AGGGCCAACTTGTCCCAGCGTATCAGGCAAATTCTGTCCTGGCAGGAATCAGTGGATGAT
TCTGGGACCCATGGACTGAAGACTCTTCTCAAGACGCTCCCCGTCACCCCGTGGAATCTG
GAAATTCTGGAGATTCTGGAATGCAAGACATTGCAAGTCAAGACGTCAAGACAGTGTCGA
AGACACCCGAACCGCCAGTTGCTCAATGGAATTGAGTCTTCCAAGTTGCAGCCTCTTTCC
TGTTCTGCTGGATTCTAAATAGACAATTGGTTGCATATGTTCACGGTGTTGGAACTTGTA
ACTGTGTACTGTCAACTGATTCAGTGATTCACACTCGAGTGCCTCACCAGAATTCTTCTT
GATTGAGGGTGAGGATTCCTGATACATCGATACATCGGCTCTTCTACCATCTAAATTTGC
GTGCGCGTCATCCCACAGGTTGCCAAGTCGCAAGTTGGCAACAACTAGTTGTGCACATGA
CTTTTGCGCTGCCTGTTCTGATTCTGATATATGACATCATTGATCATGGTCAATGGAAAC
TATGGTACAGCTGTGGCATTGGCTTCAACTGTAATTGACTCAAGTCTTGCGTATGCTTGA
AAGATGTGATCGTATCCAGCCTGCGGTGCTACTTGGTGGAAGAGGATTCCGTGATTCTCC
AAGAGCGCATGCTCTACAACACAATGGGCAAATTGCAATCGTTCTTGTGGCTGCATTGCT
GTTGCAATCAAGATGTACTATGAATCCGTTCTTTGATGTGCCTCCATCGACTGTATTTAT
TATCCGCACGGTCGATGAATGGGGCGTGGGTCTGTTACCTACATTCTGCAAGACTGAAAT
TCCATTTCACAACCACCCATTTTTTCCTCTTCTGAATGTTAGTGACATACCTTGTAAAGA
AATAAAGAAAGCGTCCCAGTTGCCGCTAGTTGATGACTAGAGAGTATTGGGAAAGAAGAA
GAAGAAAGAGGCCCAAAGTGATTTTTGGGATTGATTGTATTGTATTGGGATTGACAACAC
ACCTACCTATATACCTATAGGGACTGTCTTTTGCCGTTGCCTCGTACGCCTTGGCGTGTA
TCGAGCTATTCAAGAGCCCGAGAGGGCCAAAGATAGGCTGAGGGAGTTGGGGAACCCGGA
AAGTTTTCTATTTGAGATATACGCGTGCACTTCTTACAACTCGTTGGCAACCATCGGTGA
GTAATCGAGCCTGTCAAGGGTCCCAGGAGCAGCAACAACTCGGACGACGCTCGCCCGCGT
CCCACAAGGCTACTAGTATTGTATGGCCAGAGTCACAAACATATAGACGACGAACCTTGC
GGCCCACCCATTCGTCCACTTTGTGCACCTTGCAAAACATTCGTCCCCTGACCAAACGCT
CCACGCCGCCTACCACCCCGGTACCAGACACCCCGCTTGCACCGGCAGAACAAAACACAC
ACGACACAACAAATCGCAAGTCCATCCGCCATCGACGCCAGTTCCCGGCTTTCCGTTTTG
AGATAACATTTCATCGACCGACGGCTGCTTTTGACGGGTAGAGTCAACGTGGCCTGCTTG
GAGACGGTTTACCGCCAATTTGAAAAGTTTGGTGCGAATTAGACAACGGGACTCATTTTG
TGCCGCAGGGACACGTGACATCCTTGAAGATATAGTATGCCTCCTATTAGTAAAGACCAG
ACAGGTTCCCAATGTGGGTCGCCGGTATTATGTGCGTGGCCTAAGGAAGCATACTCTCAA
ATGTTAAACGCAAATAATAAGCGAGTCATGCTCGAGGAACCTGCCAAATGTGCAACTAGA
TGGGAGAGTCTTTCGGAGTCAGAGAGAAAAGCAGTTAGTGTTCTCCATCGTTTGCTTCCA
TTAGATACGGGGCTACTAGCGACACCAGAGATTAAGACTGAGAAGAAGCCTGTTAAGAAA
CGTCCATTAAAGAAGCAAAAAGTATCGTCCACAGCCCAGCGACGCAAGAGTAACTGTCAT
TATTGTGAACCACTTGGGGAAAACTGTGGACTCGTTGCTGGAAAATGCCCAAACCGACCT
TGTGACATCTGTAACGATCGACATCGGCTCGGGCGTTGTCGAAAGAAACGTTTGAATGCG
AATTCCAAGGCGAAGAAAGCTATAGCGTCCAAGGAGAATGTAGGGGACGAGAAACGGGTG
CGTAAACCGGTAAAGAAGGCCCTATTCGAACCGAAGGAGCTTGTCGTTAGTACTAGAGGC
GAAGCCAAAAAGCGAGCAGAGGCGGCAGCTGCTGCGGCTGCTGAGGCGGCCGAACAAGAC
TCTAGTGAGCATGGGTTTATCACGCCAAAATCAACACCACCGCCTGCCCCCGTCGACGAT
AATATTTCCCCTGCTAAAAAGCACTTGTCCAGCAGACTTTTTGCGAAACATTTGAACATT
ATAAATAATTCAAGCGCTGCTGTCAAGCTAGAAGCGGAGGACGAAGAGGACGATGCAGTG
TCTGGCCAAGCAGGGATTCATAAACAGAACAGGCAATACACCATGCTCCGAAAGCGGAGT
GAATGCCACTTTTGCAAGCAAATTGGCTTGAATTGTGGCCTCGTTGCCGGTAAATGTCCC
AATAGACCTTGTGATACTTGTAAGGGTCGACATAGACACGGTAGATGCAGATATCGAAAG
CCTGGAGTCTTTGAAAGCTCCACGCGTTTGAAACAAGACGCTTAGCAATTCATTAAAAAA
TTAGAACGGCTGTTTACATAATGGGCATTCATTTTTATGAGACGTACGAAACCATTTCGC
AATACACGTCGAATGGAACTTGTTCTTACACGTGCTGCATTGGATATTTGGTAGGGAGTG
GTCACCAACATGCAACACGGTATAACAAATTGGGCAAGGTTCCAGGCCTTGAAATTCACG
GTCCATGTTGCATTTCCAAAGTGTTATAGCATCTAACAACGTACCATCTTGCGTACTCAA
AAGCCGATTAATCTGTAAAACCCAACGTCTCCATCGGTCTTTCTTGATTCCAAATTGTCT
TGTGCATTCTACATCCACATTCTGCATTGGGTACGTCCCAGGCAAAGTCATCTGCATTTC
TACATTGCAATCATCTTTCTCATACAATACCGTCACCGTTCGGGAAGCAGCACGAGGTGT
AACCGTGATCTTGCCAACGTCTACATCTTCTTCACCCCCAGTGCCTGACCCAGATGGGAC
AGGTATATCAAAAGCCAACTTCCTCGAAGCCCGGTTGATCTCACGGATCTCACGTTTAAC
AATTACTGGGGTAATGTATCTTGTCAGACGCGCTTTAATAAGTGAAAAATCAGCACGGTT
CACCTTGCTGCCATCTGTGTACCATTTTCGAGAAAGCATTGGCAACGTTCGCAACGTGTT
CACCGCGACAAGTTGCTCCTTCTTCGTAACCACGTCACCTTTTTGTAGCAAGCTCCATCG
TAACGCTGCCTGTACAAGACCATTCTCTTCTAGTTCAGAGGTGATATCGTCCCGAATATC
AGGTTCAATCAGACGAATTCGTCGAACAAGGAACACTAGCATGCACCAAGCAAGTGGATT
AAAACTACTGTCTATCTTGCGGTATATCAACTCTTTTTGCCCCCACCAACTGCGTACGAG
TGTATCGCTCTTCTCGGTGCAACGTTCGAAAAGCAAGATCCAACTCCAGAAGAGCTCGTC
GCTCGAATCGAACAAAATTGTTTCCATCAGTTTCTTTGGTTTCTCAGTCTCTAGTGAAAG
CACACTCTGCACTGGAACACGAGAGATTAATGTTACCATCTCGCTTGTCAAATCGAGCTT
CTTCTGAATAATGATATCCAACAAGCTTCCCAGGGCCCGTTCCATGACAGGTTCATCATC
TGGGAGCCACAGAAGAATCTTCGTCGTGGCCAAGACAATACCAGGATCCATTGGCGAGTC
CTGGACATACATGCAAGACAACACCGTACGCTCGAGAAAACTCAAAATTCCATCCGGGAC
TGCATCCGATGGGATCTGAGAGAGGATTGCATCCAACACTTGGAGGGTACCAATTAAAGT
CTGACGAAAGGTAGACTTTGGGTCATAATGTCGCAAAAACGTCCCGATGGCACGTGGGGA
GACGACCGTCGCGAGAACCGACCCAATTTTCAAAACAACTCGTAACTCAGGCTCCTCCAG
CTTTGATGCTCGATCTGGTGACACGATACACGCAAACTGTTCAATATAAACACCAAGATC
CTGAACATTCGTTTCGGTACGCCCAACAACGTCATCGGTACCGGAATCCTTCATCGAAGA
CTCATTCCCGCCACTGACGGCGCGTTCACGACGTTTCTCACTCGCAATGCGTTCAAGTGC
CTCCTGTCGCTTTTTTCGGGCAGCCCGTATTGTCTCCCTCTTAACATCATCCGAGTCAAC
AGGTTTAGGCACAAGCGACGGCTGGAGTTTCATGAGGCGGAGCGACTCCTTGTGGTCCCC
TCTCCGCCTAGCAACGGCCAGCAGTTTGTTCAGCTCGGCGAGAGACTTTGGTCGCGCTTT
TAAAGGCTCAAGGTAATTAGAAGTGGTTTGAATTTCCCGATTATCAACGTCCAAGCGAAT
CGTGTAATAAGGCGCAGTTGGGTCATCCAAATGTACACCAGAAACAATACCCTTGTCTCG
TCTGTCGTTCTTTACGTAGTACACCGCTTCACCCATGGAAAATAATTCTGTAGGTATGTT
TGCTGGCGATGGTGGAGGTGTTGGGGGGGTAACTCGTCCGCTTGCTAACGCTTGGTCATC
TCCTGGTTCAGGTGACGGAGTGTGAATTGTTTCGTCTTGATGAGAGTCCAGCAGACCCAT
AAAATCATTCGCGACGTCTTCTGCTTCTCTACAAGTCTCCGGTTTTGCACAATCCATGAT
TCGGTTCGCATATGCCACAGATAGGGGCGTCAATAAGTCCGCTCTGGATAGTTCTTCAGA
ACACGTATCAATAATGACTTTGAGTTCGTTCGTGGTAAGGTCCATCGCAAGAAGTCTTGG
GTGAAGCACACCCCTCAGACAAACGCTGATAGTCCCATGAGCACATGCGCAGCGTAACAA
GTCGGCACCAGAGCCATTCACAACCAGTTCCTTAGCCACAAGTCCAACTTGTACAACCTG
AGATAGCCTTTCTTCCTGAAACGCAATATATGGTAGGAGAACTGCGTGACGCCAATTTAG
AAATTCCTCGGGATGATTTGAAAACTTCAAAAGTTGCCACAGCAAGGAGGCAGGCTCGTG
GAAGCCTAGACATTCGCCGTCCTCGAGTTCTTCGCTTACGTGCATTGCACACAATACAAG
CCGCTCATTTTGGATAGTAGGTTTGCTGGAAAGTGACAAGAATGTCTGCTCATTTAGTTG
GAATTTCACGACAATTCGTGCCCAACCACGTGAGGCAAATTCTTTTTGGGGAGTTGTCCA
GCCTTGGCCGATATTCCATGCTACTGTATCAAACCAAGTTACCACCCATTCTTTGACGTA
CTCGATCACTTCTGGGCAATCAGACACGGCGGTATTCGACTTGATAGAGAAACCTTGTCG
GAGAATATGCATCCGCCCTAACACCTGTACAGGTGAGACGGCAAGTGTTTCCAAAATAAG
CAATGTTTCTGCCAGTGTGCCCACATGGACGACGCTGCCACTACTTGGAGGTAAAAAAAA
CGCATCTTGCAACGCTTTATCGACTATTTTGATGCATCTGGACTGTATCGACGACTGGTC
GTTCTCATCAACCCACCCTACCTTCAAAAGTGTAGTGAAGATTTCGTGGTTTACAGCAGA
TGACCCCAGAAGAAACTCCCGAACACAGGGGACTCTGTGAACAAGTTCTTTGGTATCAAA
GATGTACTGGACAGCTCTTGCAACAACAACTGGGGAGGTAGCTGTAGATTCAATGAACTG
ATCCCACGAGACAGAAGCCCCTTGCAATATCAATCGAATCATGATGCGAGTGCGTGCTTC
TTGTTGGCTACTTTGCCCAGATATCACCTGGTAAAGCGTTTCTTGGGCATACATCGACCG
TTCCATCCCAGCCCTAAGGGCTAAGCAATATACTATATCGAGGGCAGACATGGACGGTGA
GTTCTTGGGGTTTTGGTATACACGCAAGAACAGCCCCATTGCTACCTTGTTCACATTAGA
TATCAACTTTGACGCGTTGAAGATCTCTGCGACGCGTTCGGCAGTGGAAACATCCTGTGT
AAAGTATTCACAAAGGGCCGTTTCCAGCTCTGGCCATATCGGGGAATCATCCTTAATTTG
GGAGAGTGCGAGGGTTACCTTTTTAGGGACGTCGTTGCCCAGTCGAAACCTACGAGCCTC
GCATATGAAATACGATACGGGGTTCAAAAGTATATGTGGTGGAAAGGTCCTCCCCTTCTT
GGAAAGAAATGCAACACATTCCAGTTCCGACTCTACCAGATATGGTGCATGGTGTGGACC
AAGATGTTCACTTTCTAACCCATCCCACAATTCCTCGAGCCATTTTGACGCCAATACACC
TTGACCATATGCTGCCCATACGTCTTCAGGTACAAGCGACATGAGTGGTAACATTAACGG
ATAGACTGATGAACCGGCACCTCTTGCGCCATTTCTCAACACATCCCATAGAGCAGGAAA
GAATAGTTTCCGGTAATCCCCAACGTGGGAAAAGAATACCGGGCCCGTTTGCAGGTTGAT
TGTACAAATAATTCCTTCAAACAGATACGATAGACAATGCTGGTCCTTTTCCTTGCGAAG
ACATTTTGTGAACAGAATAGCAAAATCTTTTCCGAGCATGCCAGCTTTTTTGTATTTGGC
CATTGCCGCGGCCATTTCGAAGCCTTTGGCACGAACCGAGGGAAGTTTGCCTTCGAATAT
GATCTTCCACATAGCCAGGGGATTTGGTTCAAAGATGTCGTCGATAATAGACTCTACAAA
TTCTCCCGAGAACCAAGGGAGTGTGGAACACTTTATGATGGTATTCAATGCGCTGCACTG
TAGGCGTTCAATACTTTCCTCGTCCCCGTCTTTGAGTTCTACTCTTTCCCTCATAAAGGC
GCCTAAACCGCCGTTTAGATTTACGAGAACCTGAATGTCATGCTTTTCCCCTTGATTAAT
AAATGTTTCCAATGTGATCTTCGCAGCACGTGCGACGTCAGCATTGGTGGTATCGCCCAT
GGAGCATAAAAGCTCACCCAATATACAGCTGGCGCTCTTTGTACATGCTTTCGGAACGGA
GTTGCAGAACGAGCCAAGAACCGCGTTGGCCTTTTCTCGGACTCTTGGGTCTGTGCTTCG
GGAGCACATTCTGAGATACAAAAAGTAGAAGTGCCCCGATGCCTTGCGAATTGCTTCCTT
GGGGAGGCTGTTGGTGTCGAGCATGTCTTGAAATTCCTGAAGTGCCTTTACCTTTGTAAG
AGAATCGCGCTTTGCGAGTTTCTTAAACATCGCTTTGATTTCATCATTGTCACCATCGTA
GAACGACGACACATTTGCGGGCTTGTGGTGTTTTTGCGTGTTGTTGTTGGTTTGTGCATG
GTTGTCTGTGAATGCATCGAAACCAACGAAAGTAGATCTGTTGAAGCCGGCTCGGGCCAT
GGACTCCTGTGCCGCTGCGGCAGAGGCCTTGCGTCTGCTGCTCATAGTGTGTAAATGATA
ATGGTTCCTTAGATATTATTTAGGGTTTCTATCCCGCAGACTTACTGTCATCTCCGTCCT
CGCTGTTGGTTCCTCTTCTCGATCGCGTACCCGCGCTTTTCCATTGCTTTGTGCTGCATC
GGCTTTTTGGCACTCCCGACCTGACGACCGCCAAACGTCCGGGCTTGAAGGTCGTACAGG
TCGTCGTAATCGCTAGAATAAGAATAGGCTCGGTTTTGGATCGCTTCCGCCTTTGGTGAC
GAGGCCTTGCGGGCAACTCGCTTAGGTCTTTGTTGTCGCTTTTTCTTGGCAGAGGATACC
GTTTCCCAACCTTCGATTTCGCCTTCGGTCTCCCCAAGCACCGATTCGTCTATTCGAACT
GGGACATTAGGCCTACCACCCCGGGGTGACACGAGTCTCGCATTACCCAATTTGTCTTCA
TTCATTGTTTTGAGGTTTCTAAAGGCCACCTCATTTTCGTCGTCCGAGTCGGAATCAATC
TCGGCCCAATAGTTATATTTCGGGTTCGTTGGGGACAACGGCTTTTTGGTTACACGAGGT
TTGGGCTGGACCCGATGTTCCTCTGGCCGTAACAGTCCCAGGTCACCCTCGTGACCGCCA
TACATTTCAAGAAATAATTGTCGACCACATTCCGAAAGCGCCCGGTTCCTACTGGTCAAG
CGAGGTGCGACTCGTTGTGGAAAAATGCGAGGTGATGCAGGAGAACTCGACCCGCCATGA
ACTGCTTGAACGGACAACGCCCCATGGCTTGTTGTCGACATTGGGGAAGAGTTGCTTCTT
CCCAAAGTAGCATGTGACGGTTCTTGGCACGACTGTGACCGAAACCGGTTCCCCACACTC
CTCATGTTTATATCATACACGGTGTCAGGTGGAGAACTCACCGGAGCGTTTCACACGCAG
CAATGTTCACTTGTTCCACGTGCAGACCGGTGCAGACTGCAGACTCGTTGATTCAGAGGC
CGCAAGCTTGATTTCAACATGAATCACCCCCCTGGTGCGAATCACCCTCGCCCGTTGTCG
GGCTTGGCTAATGACTCGGGGGCCGAATCTGCGCAGGAGGGATGATTGGGGCGAATTTGA
CTATCTTGCAGGCGTTCGGAATAAAGGCCTCCAAAACCCCTTGCTCGGTGTCCACGCCTA
TAAATGCAGGTCCCGTTGCTGCTTGTCTCTATCTTCTAGTGCATTCTGTCCTTATCCGAT
TTATATAGCCATAACATTAACACCAATACAAAGCCGCCGGGCAGTGTCCCATGTGGGCCT
TATGGCGTTTTCATAGGTTTAACATTAGTACCTATACAAAGGCGCCAAGCGCTGAGGCGC
CCCTGTAGGCGCGGTGAGAGTGGCTGGCAGTGGTGTCCGGAGAAACCTGTTTGCCCGTCT
CTGGGGTGGGGGCAGCTTGTTGGCGGTGTGCCTCTGGGGGTATGTTGTGAGGGTAATCGG
TTGATCGTGGTGAAACTTTTGGTGCCCCCTCACAAGCGAAGCCTCGTCGGTATCCAAACT
GTCCCCATAGTACCCCCCTGTTGGGGCGTGGAGGGGGGCATGTAGTATCTGAAACGGCGG
ATCGAGGAGCATCCTGTTGTTTTGCATCAGTCGAGCCTGGGGGATAAATCCGCTTTTTGG
GTTTTTAGGCGGGGATGGTGCGTGGCGGGGGGCGTGGCGGGGCGTGTTTA
>QPX_v015_contig_62 avecov_85.23
GGGGGGGGGGGGGGGTTGATGTAGTTTGTCTTGACAGCTGAATCCAAGTTGAAGACACAC
TGGATGTCAACAGAGTTTGAGTCTTTTTTTTATGAATCGGTTTGAACTTGTTGGTGGGTA
TGTCGTGGGAAGAGCATTTGCGTTTGTTTTGCATTAACTAGTTTTGGAATTTACCGCAAG
GCTGGACAAAGTTTGGTTTATTTTTTTATGGATGGGTTGTGAGTTTGGTTGTTTGGTGTT
TTTTAAAATTGCAAGTTGTTTGCAAGCTAATTTTTAAGGGGCGGCAGGTCTTGAGAGAGA
GGGAGAGTGAGAGCGAACTAGGGATGGGGTAAAGAGTGAGAGTAGGTGGGGGGGTTGTAA
AACCATTCATTTGTCATTTCTTGCTCATTTCCTTTTTCACTTTCTAGTTTGCCCAAGGAC
CCCAGGTATTCGCAGAGACTAAACAGCAAAGACGCAAAGACCACGGCGCAAAAAATCATA
GTATTACCTGGGGAGGCTCGAAATCAATTCATTTGTCATTTGTTGGTCATTTCCTTTTCG
ACTTTGTAATTTTCCCAAGGGCCCCAGGTATTCGCATAGAGGCAAAGTGAGACAAATTGA
GCGATGGGCAAGGCTAAACAGCAACGACGCAAAGACCGCAAGGCAAAAAAGTCAGATCCT
TACGACAAGGATGAGAGCGGTCGGGTAGCCCGAGCCAAAGCCGCGGTTGCTTTGCTACAT
GCACTCGAACAAGGCGACGTAGATGCCAGAGTGCAAGCGTGTATTGCACTTGGAAACATG
TTTGACGACCCTGAAAAAAGCCCAACCGTGATAAAAGCGCTTTCTGAACATAATGCCTTT
CGTGTTCTTGTCGACCGGGTTTGTGATTCGGATCAACAGGTGCGATTGCACGCTTGTGGT
GCGTTGTCTACTATTGCACGAGCGGGTGGGCCTCGCTTGTGTGGACGGCTTGCGTGCGAT
GGGGTGCCAACAGCTGCATTGTCTCGTTTGACAAGATCTGACGAGAGTCTGGAGACGCAG
ATTTGTGCCGTAGACTTGTTATGCGATTTGAGTAACATGTCAGAGCAGGCATTGGGAATA
TTTCAGGATGCATCTGCGCTTGCGACTCTTTTTGAGGTTCTTGGTAAGGACGAATTGGGC
GAGGAGGTTGCTCGACTTTTGCATATTGTTACGGAGAATAATGAAAGCCTCTCTCGTTTT
ATTTTGGAAGCGGGTAGAGTTAGTTCACTCGAGTCGGCTGTCGTTGCTTGTCATGAACAG
GGGTTGTCCAAGCTGAAGACGGAGCTTCATGTGTTAGGAGCGTTGGGCAACATTGCTCGG
TATTCGGCAAATCTAGAGGTTTTAGATATTGCCAAGGTTTGTACGCGGGCAATGGATATG
TGTACGAGTATTTTGACTGCATCAACAGATGAAGAAGGGGTAGGTGAGGTGCGACTTTTA
GTATTGGAGGTGTTAACGAACATTTGTGCGTCCATTGATCTTGGACATCAGGAACAACGT
AACGAGAGATGTGCTGACATTCTTGTTCATTCCAAAGGCCTTCTTGGGGCACTTGGTGTG
ATTTTGAAGGGTTGCGAAGAACAGCTGCAATTAGAATCCCCCGACGGGGTGATACTTCAA
ACTGGTACCCATGTATGTGGGCTTGTGGACAATATCATTCAAAACACCTCGGTGGTACTC
GAGATGAATCCCCAAGAAATATGGCAAACATGCTACCGCCTTTTTGGCCTACTGACAATG
CGTCAAGATAACACAGATGGAGTTGAGGAGGAATTTACAGATGCAGTTTCTGCGTTAGGT
TGGTCCACACTGCGACGTTTACACGAGATTCCTGGGTGTGGTTTTACGTTTCTTAATGTA
CATATTCAAGGAATTCAGTCAGTGTTCAACAGTAAGCTTTCCGCAACTGCAAAAGCAAAC
CTGGTTGGCGTCTTTGGGACGCTCGGCTGCCCGGGGGCGATTTCGCTAGAAGGGCAGAAC
GAAGCCCTCCACGTCATCGGCCGTTCCCTCTCTGGCTGCATTGCTGATGCATCTGTAGTT
GTGTTTGTTCAAGCGGTGGACTCTATTATCGACATGTTTGGAGACGACACGCGGGATGCC
TTGTTTGACCAACTCCAAATGTTTTCCGCTCTACGCCGCGCGGTTCCAAGAATGCAGTCA
TTCTTACAAGACCCACACGCCCGGATCGACCGTGTGATGTTGGAGAATGTTTTTGAAAAT
CTTCAAGCCTTTCTTGAGTACAAGACTAGGAAATAATACATGCCTTGCTGTCATTATTTC
CATCGGAAGCTGCTGCTTTGGCCATTTCCACGGAACCTTCCAGCACCTTGGTTTTCATTT
CCAGTTCGTTGATTTTGTCGTCTTTCTCCGCGAGCTTACGTTTCATCTCGGCTAGCGTAG
ACTCGAGACTCTCTTTTGCTTGGAGGTTTGATTTGGATTCCGACTCGAGTTTTTCCAACT
TTATTTTGTACTCTTCTTCAAGCTGCTTTATAATTTCTTGCTCTTTCTCCTCTTTCTCAT
GCTGTTGCTTGCTTTCGTTGTCCTGAGTGTCGGCGACTTTAGCTTCTTCTACTGGCTCTG
TTTTTTCTTCGCCATCGCCGCGGTCGTCTTCTTCTGCGGGGGGGACAATGCTTTTAGCTC
TCTTTTTTTGGTCCACCATCTTTTTCCTATCCTCCTCGGACACGGTGTTTCCCCATATTT
GAAATTCCATTGGTACTTTTTGTACGTATTTATGGAATTCTTCCGTGATAGGAATGGTAA
ACTTGTCTACGTGATCTAGCCTTGGGTTAATCGTCTGTGTCTCACAACCTGGAGTCCGGT
GAGTGTGCGTATAGAATTTGTATGATACCGTAACATTGTTGCAGAGATTCTTTGGCAGTC
CTTTGGCACAGAGTACGGTTACATTGATTTTAAGTTCCTGTCCAAGAATATTGGCGAACG
TCAACTCATCATCGGTGTCATAGTTTTCAAAAGACTCAAGTTGCTCCTCGTCGAGGGTAA
AAGAGACTTGCAATGCACCGTTGGTCTTGCCGTGGTAGTCAATAATTGGGGCAGTGTCAT
CTATATTAATCAAGAATCCAAGTGGGGCCAGCATAATGTACGCTTTACCAATAAGCTGAT
CTTCTGGGGGGTCGTAAAAGGGATCACAATCCTCTCCGTATATCTCATTTATCTCGTCCA
TGTTGCGATTCGAGTCAACAAAGTCCTCGTACATCTCTCTCATAAGGTACAAGCGGTTCA
CAAATTTTTCATACTCCCACATGCGAGGAATATCATCGTCTTCAAGCTGAACACAAATCC
ACACATCTGTTTTCAAGTTGAAAGCGGTGGCGTCGCCCTGATCCTCTTCGTCTGCCGCAG
TCTGCGTCGCGACAAGCTTGATCTCGAATAACATTCTTTTTTCCAGTTCTTGGGATATTG
CGTTGGCCTCGGAAACCATTGGAAGCGTACGGAGGATCTTTTCTTCAACGAGGGCCTTCT
TGCGTCTTTCCTTTTCTTTCTTGGCCTGTTTTTTGTTGGTTTGGTCGATTTGTTCCTGAA
GGGCCCTTTCCATGTCTTTCTGCTTGATCCGCATCTTTTCCCTCTCCGCATCTGTTGCCG
CACGGGCAGCCTCCTCGGCGGCTTTACGCTCCTCGACCATACGAGCTTCAAGTGCGGCCA
CTTTTTCTTGCATCTCCTTGGCTTCCCGTTCAGCCTTTTCACGAGCCTTGCGTTCACCTT
CCGTAAGGTTGGTCAGTTCGGCAGCGTTTAGCTCTTGCATTGCAACTTCCCAGGAATGTG
TTGCCAACAGTTTGGCTCGGCCTTCTTTATCAATGGGACTCGCACTCTGATTTGGGATAA
TACACAAGAAAACATGGTTGTTTCCAAACACAAGGCGATTTGTGTGTTGTAGCTCGACTT
CGGTCGTGATGGGCAGTCCGTTGACGACACACTTTGCCCCCTCACAGGGCTTCAAGGTCG
TCTTGTTTCCGATCGTTGACACCACGGCATGTTGCTTGTTGATTGACAGCCCGCTTAGTT
CAATATTTTGGGGCTCTTCCGCGTCCTTTCGACCAATCTTTGTAAGCCCTCCCTCAAAAA
AGTGGACAAGGACGCCAGACATTTGTGGATCCTGGTTGAGGTTGATTATATGTGCAGTCG
TGCTCATCCTCTCATCATCTGCGACTCCTCCCATCTTGGCAAATGCGGCACTGTGTTCTT
GGAATTGATTTCGGGAGTCCTTGAGCTTGTCTTCCCAAGTTCGTTCAGATTCACGCAAGA
GGCGTTGGTTCTCTTTCATAGCCTCTTCCATTCCTTGTTGCTGCCCCCCGGCAGGCATTT
CCCCACTCATAAGCATTCGCTTGAGTTCCTCGATCTCTTCCTTGAGTCCTCGAATAAGCT
TTTGATTTGGGTCCTCGTTCACGACAGCCTTATTCTTGATCTGCTTGGCCCTATCTGCGT
ACCGCAGTGTGCTCAGGGTCTCATCGTAGTTTACACATGAAGGACTAATAGCGGCAATCA
TCACAGTTTTGGCATTTCCGCCAAGTGAATTCTTGAGCAAATGCGTCAGAACGGAGTCAC
GATATGGGACGACTACATTCTTCTTCTTTGTATCCGTCGCCTTGTCCGCAAGTGCATATA
TTACATTCCCAAGCGCGGATAGCGATTGGTTAATGGCACAGCCTTCCTTTAGTCTGTCCC
CCTTGGCACCTGTTCGATCGGCGCGTTCACTTCCAGCGAGATCAATCAAACTAATGGTGG
AAACCTTATCAGTTGCGCGACCAGCATCCTTATCAACCGTCGTCTGGGTAAGTATTACTT
GGAATATGGTATGGGCTCGGGAGGAGGTTGCATTCATTGCAGTGGCCGCCACTGTACGCG
CACGCGTACCTGCATCCATAGCCGAGGATAGCTCGTCGTAGTTATTCACTGCGTGCTTGG
TTAGACTTTGGACATATGGACCGGTTTTCGGGTTGTCACGAACCTTGAGCGACTTTCCCT
CCAGAGGATTAAACAAATCGCGGATCTTTTCATTGTATATTTCAAGCATGCTTGCTTCCA
CCTTGAAAGTTGTCGCGCTGTCTGTGTTGTCGTCAATACGTTTGAATATCTCTCGACATG
CTCTTGGTACGACTCCCTCGCTCCCAGGATATCCAAGCATCGAGTGTGACTTGCCAGCTC
CTGTCTGGCCATACGCAAACAGAGAAATGTTGAACCCTTTCCAGGCGTTATTCAACACAT
CCATGCCAAGATCATTCCATACAGTGTCCTGGTCGGCATGGTTGGGATCCTCTGGCCCTA
CGAAAGAGTCATAGCTGAAATCAAATGTGAACGCCTTCTCAACGCCTGTTTCCGGATGCT
TGATGAAGGTCTGTTGCGTCTTTTTATCCATGCGAATGATGTTGCGGATACCATCTGCCT
TTTCATATTCGTGAATGAATGGCCGTACACGCACGGCCACTCGTAGTGCCTCTGACATAT
TTGCAAACTCCCTTTTCTCCTTTGCACTTGTCTCCTCTCCTGCCAACGGTAAAGTTTTTT
ATTTACATCGAGGGTGTGGTGCGTGCGCATTTTTCAAAGCGTTTGGCATCAGGGGATCGG
AACAACCAAGCTTACCCCATCATGGCAACACGAAAACACTATGAACATATCATTCTTCAG
AAATCAGCAATTTTTCACCAATTCTCAAGCCAACACAACAAGTTTTCTGATCGGTAAAAA
AAATGACGTGAAAAGAACTTTTCTTGATGCGACAACTGTTCATTCAAGTTTCACAAGCTT
GTGTAAGTTTTGCCAAAACTGCCAAACTTACACAAGTTTTGCGTTAGAGCAGCTCTAAGC
TTGTGGAAGTGCCTCGCTTGTTGCGCTTTCAAGTGTGAGTCGTTGGTGGAACGTTTGTCT
CTTGTCGAGAAAACAATCTCTAGTTGAAATGCTTGCTGGTTTCAAGGTTTCTGATTTCTT
TCGAGTAATTTCTTTGCAAGGACTATGCAATATTTACGGGTGGGTCTCATATCAATACTT
GGTGTGTGTATACGCTGCATACGTGTGTGTCGTTTGTGGCTAGGGTGTGTGTTGTTTATT
TTTTGAGGCAACTTGTAAATCGAAAGTGGAGGTACAGGGTCTGACTATGGTGGAGGAGGA
CTGTAGAGTGTTTGAATTTGATTTCTTTCCTTGCGATGGTTTGGCTCACTGTTCCTAGAC
GTTTCGGCGATTTACTGTCTTTTCGGAGTAGTCATGTCTATTTTGGTCTTGTGATGCTGT
GCTCGAGTGCGTTGAACAACCTTTTTGTTACCTATTATTTAGATTATTTCCTTAACGTGA
TCGCATTGGACAAGAGCGCGTTTTATTTTGGTCAAGTTGTGTTCATGACGTGGAATGCGA
TTAATGATCCTCTGTTTGGTTGGCTTTCTGATCGCGTTTCGTTGGGGACGAGTGATATAA
TGAGTCGTCGTCTGTTGATGATTCGGTATGGTGGTTACCTTTGGTGTTTTGCGTTCTTTC
TGGTGTGGTCTGCCCCGCTTGGGGTTGTTGTTAGTTGGTGGGCGTCTTGTTTGCATTTCA
GTTTTGTATTGTGCTTTTACGATAGCATGTTGACGCTTGTTGAGGTGAATCATTCGGCGT
TGTTGGCAGATATAAGTTCGAGTGGGGCTGAACGTGCCAAGATGAATGCATATTCTGCCG
TGTGTGCTGGGATTGGCTCGCTGTCATCCTTTTTTGGCCACTGGTGGTGGAGTCGAACAG
ATTTAGGTTGGTTTCGTCTGATGGCATTTGTTGTTTCAGTGTTTTGTGCTTTTGTGTTTC
ACATATCGTGTAATGGTCTTGCTCGTGGGAACGCTTTCAAGCGAGTGTTGTATCCGCGCG
CGATGGGTACCAGTTGCTCTGGATGTGGCCCAGGAGGTGCCCCTGGGGTGCTGCCACAAG
AGCAGGTTGCAGACAAGCAGGGTCGTTCTGTGAGTGGTTTTTTGCGGCAGTTGTTGGAGC
AGCGTAATTTCTGGATCTTCCAGATGGTCTACTTTATTCAAGCATTTGATTGTACGTTTG
AGAAGAATCATTTTAGTATATTTCTTGACAGCCTGGCGGGGGAGGTGTACTCGAGCTGGT
TTTTAGGTTGCGTGATAACGGCTTCCTTTATCATCCCGTGGGTTGTCGCGGTTGTCCTGA
CGCCTGTTATTCAGCAGTATGGTGTATATAGCGTTGTGCAGAGTATCTTGTTGTCGAGGG
TTTTGTTTTGTGTGTTTGGTTTTGTTGTCAAGCCGGGTGAGGTGGGCGGGTCTGGTGTTG
GGTATTTTGCGACTTGGTTTCTGCTGATCAACCGTGTGATGTCTGAGTCGGTGTGTCGCA
TTTGTCCGTTGATAATTTCTACGCTTGTGGACGAGGATAAATATCTGCACGGTCGTCGAG
TGAGGTAGGTTTTTTTTCGTTTGTTGTTTGTTGCTGACTTACCGTGTTTGCTCTGCAGCG
CAAGTGCAACTGTTGTGGGTGCGTCTACGCTGTTGGGTAAGGGAAGCCAGTCGTTGGCTC
CTATGTTTGGGTTTCGTATGCTTGAAGGTGCCGGTGGTGATCGTGTTTGGATGTTGAAGT
TGTTGGTTTTGGTTCCGTTGGTTTGTGTAGTTGTTCAGGGTTTGTTGTGGAGGGAGTTCA
GCCTTCGAGGTCGTTACCTCAAGCTTGTTGTGGAGCATGCGCGTGGTGTGTCAGTTTGAA
GCGAACGA
>QPX_v015_contig_63 avecov_89.81
CGACGACGACGACGACGACGACAAACAATCTTGCCAGCGCCAACCAACTTGAGACGACCC
CGCTCGACCTGTTCCAAACGAGTTTACCCTTGTTCAAGATGTTTAACAGGCGTGTATGCG
CAACAACAACAACAACAACGAACGAATCTCACCGACCAGGGGTGAATCTTACCTTGCACG
TGCGACGATGACAAACACTCTATGGACACACGCTCGAACGAGTTCACCCTTGTTCAATGG
GGTGCGTGCATTCGGGTATTATGGGTTGGTTTTCTTGTGTTCTGCGCATAAACGAACACG
AACGAACGAACCCGTTCACTGAACGCCGAAGAGGGGGGGGAATTTTGTTGTGAGAACCCC
GGTCGACTATGGAGCTCACGATTGGTTCATCTTTGTCGAGATTTGTTTTGCAACAAATGA
TCAATTGTCTATAGTGAAACAATCTAGTCCAACAGGTAGAGCTTACGGAAACATCCAACT
TGTCGTGACGCGCAACACTGCTCTCAGAAGGCTGTCATCTTGACAACAGCAAGTGGTGAA
GGAAGTTGTCGTTGTTGTTCGGGGTAGGTTGTGAGTATAGATCTACGATAGTAGAAGCAT
GGGTGTTGTTGAGGACTTGGACCCGGTGGCACGGTGCTTGCAGGAACTTGGGGTAGAAGT
TGATGCAAAATCGCTGGCCAAGGTTTCCACCCTGCATCGTGCGGTTGTGCTGGGTACGTT
GACCAAGTTTGGGGATTACAGGGAGTTTGTGAATGATACGGATGCGTATGGTTTGACACC
GCTTCATTATGCAACGCTGCTTGGGAATGTTGAAGCTGTTCGCGATTTGGTAGAGCTAGG
AGCGGACCCCAATGTGCGTGACAACACAAAGAACGGATTTTCATCTCTGCACGTTGCTGC
CAAACGAGGTAATATTGAAATTACAACAGCTTTCTTGAGGATTCCAACCATTAAACTTGA
TTTGAAGGCTTCGAAAAATGGTACTGCGTTGCATCTTTGCACACGTCAGGGTCACGTTAG
TGTTGCAAAGCTATTGATTGATGCTGGAAGCGATGTAAACGCTGTTGATTCCAAAGGGCG
CTGCCCTCATCATTTGATTGGGGAAAGTTTGTGCTTTGAGGAATGCGAAAGTTTTGTAAA
TATTCTCTGTGATGAGAAAAACGTTAATTTGCCTGACGCTTCTGGTCGGACGCCTGTTCA
ATATGCTTGCATGTTTGGAAACAGGCCCCTAGTTGATATTCTTTTGAAAAAGGGGGCAGA
TGTTAACGCAGTTGACAAAAGGGGACTGAATGTTATTCATTATGCCATCATGGGTCTCAC
TGTAGGTGTGGACTCGGGTGTCGGCTCTTGCTTGGCTTCAATACTCTCAAAAGATCCAAA
GCTTGACGTGGATAAAAGATCAAGAGCCCCTACTCCGTTTCAAGCACTGGAAACACTCTT
GAGTTCCAGACAGTGGCGAAAAGGCGAAGACACAGCCTTGCGTGTTGGCTATGGACAATT
AAAAAAGCATGCCGAAAAGTTTCATGCAGATGCAATTGCCGCGGAGCTCTTGTCCGAGGA
GCAACAGAAAAGAAAATCACGCGGCAAATAAAAACTTAATGCAATATAGGTTTAGGGTAT
TTTTATTTAAACCGTCCCTAACCCTGGGGGGGGTAGCGTTTCCCCTAGGACCCCTAGCCT
TCGGTTGTGTGTTTTTATTTAGAGTTTACTCTAGAGCATATAAATCCGTGCTAATTAGTG
TTTTGTCTATTAAATTAGTAGTAGGTTGTGTTTTGCAATGGTATATCGGAGAGGGTAATT
ATATCGGTGTGATGTACGGTGATCTAATTCAAACTTGGAATTGGAGCAATCAGAGCCAAC
ACGGAGAGGCGCTTTGACCAGGGGGCGGCTAGCACGAGAGCACGGGACGTCCAGTGAGAC
AGGCATTTGCGCCCAACGATCTCCAGAAGAACGGCATTGAACCAATCCAACGTGTTCAGG
CTGGATTACAAAAAAACGTGCATCCGATCCTTGTTGCTGTCTTGATAAAGGGGGGATATA
TACTCGACCGGTTAGTGCGTTTCGTGCATTTGGTGCTGGAGCATACCAAACGTCTGAACG
AGAGGAATCCTACAGAGTACAGTTTTCAACCGATTGTGTACACGGTGTGTGGACTGACTA
CCATCGTCGTGAAAGGTACCAGCAGACGAGGGGCGTGGCAGAGCTAGTACAGGTATCTAA
GACTACCACGACCTTGCGGATATTTTGTTCCACGCTCGAAGAGTAAGGATTGCATTCCTT
GTTTAAAGGGTTGTGTTTGAACGTAGGTTTTGTGAAAACGAACTATGGAAGCTCGCGATG
AAAATGAACACGAACATGATGACAAGGGCGCTTTGGTTCAGTCGCGGATGGTTGAGTTTT
TGAGTACCTTTTCCATCCACGACTTGTTTGCGTTGGACCCAGAGGGGTATGAAGATGGTG
ATGACGACGAGGAGGACTTGAATGACCCGCGTTTGGACCCCAATAGTCCAGAATACGACC
CAGAGTTTATTCACAGTATATCTGATAATTTGTATGAACGACAAGCTTACGAAATGAAAT
CGTTGGAGCACTCCACTTTGCATGTTGACTTTAAGCATTTGTTTATGAAGGATGATGTTC
TCGCGGAAGTGGTTATTGGGGAATACTATTCTAAAGCGCCCAATTTGAACAGGGCGGTAC
AAGTGTTCATGAATACGCTGTTCCCTGATTTTAAATTTGACAACGGTAGTGTTCGGGAGT
TCTTTTTGAGCATTTACAATTTGCCACAGGTTGATCGAGTTCGTTCCCTTCGTACAGAAA
AAATCGGCCAGCTTGTGTCCATTGCAGCTACGGTAACGCGGTCTTCTGAGGTCCGTCCTG
AGCTTTTGTTTGCGACCTTTCAATGTGACGAATGTGGCACAAGAATTCCGGACGTTGAAC
AACAGTTTGTGTTTACCAAGCCCATGAAATGTCCGACAAAATCTTGCAACAATGATAAGG
GTCGGTTCTCCCTCTTGACAGAAGATAGCAGTTTTGTTGATTGGCAAAAGCTGCGTGTCC
AGGAGAATTCAAACGAAGTCCCCGCGGGGAGCATGCCACGATCAGTTGATATTATTCTTC
GTCACGAAAACGTTGAGCGATGCAAGCCTGGAGACAAATGCGTTTTCACCGGGACTTTGA
TTGCTATCCCAGATACATCCAAGCTAAAAGTTGCGGGTGACGGACCAGGGATGATATCCT
CCCGCCAAATGCGAAGGAACAAAAAAGGTGATATGGGCGATGGGGTGACCGGGCTGAAAT
CTCTCGGTGTTCGAGACATGTCGTACCGTTTAGCCTTCCTTGCATGTTCTATCCATTCGT
CTAGCTCTAGGTTTGGGCTCGGTCTTGGGAATGGGCTTACACGTCTAACCAAAAAGCAGG
TAATCGCAAGGATGGTGATGCAACAGCAAGGGCAAAACTCGGATGCACTCGAAGAAGAAA
CTCCGGAAGCCATCAGAGAGCAATTCTCGAATGAGGATATCCAAGAGTTGGGGCTGATGG
CAACCCAGCCGAATTTGTTGGCAAAGATGAGGCGTAGTATCGCCCCTGCAGTTTTCGGTC
ACGAGGACATCAAGCTCGGGATCCTGCTCATGTTGTTTGGTGGAGTACACAAGCGAACAA
GAGAAGGGATTAAGCTTCGAGGTGACATCAATGTGTGCATTGTAGGAGACCCGTCCACCG
CAAAGTCCCAATTTTTGAAATACGTTTGTGGTTTTCTCCCGCGAGCTATCTACACATCTG
GAAAGGCGTCCACAGCTGCTGGTCTTACTGCAAGTGTTGCAAAGGACCCTGAAACTGGGG
AGTACTGTGTTGAGGCTGGTGCTCTTATGCTTGCAGATAATGGGATCTGTTGCATTGACG
AATTTGACAAAATGGACGAGTTTGATAAAGTTGCTATCCATGAAGCCATGGAACAACAAA
CGATCTCGATTACCAAAGCGGGTATTCAAGCCACTTTAAATGCCAGGACTTCGATTCTCG
CAGCAGCAAATCCAATCAATGGCCGATATGATCGTTCCAAGTCCCTCCAACAAAACGTCA
ATCTATCTCCACCCATCATGAGTCGTTTCGATTTATTTTTTGTGGTATTGGATGATTGTG
ACGAGAGTCAAGATAGAATCATTGCAGAGCACATTGTACGCGTGCATCAACGACGGATTA
ATCTACTGATCCAAAATAAAGACCCAGAAGACTTGGAGAACCATGTACACCAGAATGTCG
ATGGGGACCCAGGAGTACAAAGTCAACTAGAAGAAGAACAAGGCCACGTGTTCACGTCTG
GGCAATTGAAGAGCTATATCAGATATGCTCGAACCATTGACCCGCAAATCCCTCCAGATG
TTCAACCAAAATTGGTAGAATGCTACCGAAAACTTCGACAGGGGGATGCTGATGTCAACC
ACAGCTCGTATCGTATTACGGTTCGACAGTTAGAGGCCCTGATCAGATTGTCTGAAGCAC
TTGCGCGTTTGCATCTGGATACATTTGTTCGTCCTCGGTATGTACAATGGGCTTTCAATC
TTTTGAGCAACACAATACTTCATATCGACTCTGCGGACATACAATTTGAAAATGCAGGCA
TCGATGCTCGACCCGGGAGTGCACTACATTTAGCAAGGGGCAACCACAACGAACCCACTA
ATGAAGACTCAGAAAAGAAGTCCGACGGGGAACACAGTAGCAGTGGTGAGGACAGTGACG
GTGAAAACAATGGGGATAACAATAACCGAAGCGAATCTCAAAACCAGACAAAAAAACACA
AGAAACAGAAAAGAAAAATGTCCGGCAAGGAATACATCCGTATATCCAACATGCTTGCAA
CTTTTCTCCGAGGAAAAGAGGACGAAGCCCGGGCGGCTGGAACCGATGCTGCAGTACAGC
AACGAGAAGTTGTCCGTTTCTATCTATCGCAACGGGAGGATATTAGTTCAGAGGAACAAC
TTGTCGAAGAGCGGATGTTGGTGAATCAAATCATTGATAGACTTATTGAGGTAGACAAGA
TCATTATGATAGCCGCAGATTCCCCACCTGAAACAGAGCAGGAGGAAGAAAAAGACGAGG
ATGATGAGTTGTTCCCGCACGAGCTTCGAATGCTAGTAGCTCATCCAAACTATGTACCGG
GATATAAAACATTTAAACTGTAAGCGTTTCGAATTCGACCGGTTGCGTGATTGGTGTACT
AAAAGTACTATCCTTGACACGTTCGCAACGCGTGAAGTTTGCTGAAACGCCGATAGAGCA
AGTAGATCCACAAAGTTTTCGCAGTTCCCTGCCACTGTTGCAGGACACAAACACGATCGG
TATTGATAGACTTTCGCACACGTTCTCTCCAACCAGTGGTAAAACCTCCTCAAATGCGGG
GTCATTGTTGGCAATAATAACCGCCTTAGCGCCTATGTTTTGCAGTACTTTAGCCTTTTC
CAGAAAAGACGCATTTCCACCACGCTCGCAAAGAACAACTGCATTATTGCAATCCTCGGG
GTTAAGAACCTTTTCGTGAACTCTGTACGGCAGTGCGGCAGTCAATTTCCCGGAGATAAC
ATCCTTTCTATCCAATTGGAAACTAAACGTCGCGAACGTGGAAGGGAAGTGAATAGCCTC
CGTAGTGTTTCTTTGAACGAAGAGCGTTGAAGTCTCTTTACCATAGCAGTCAACAACGTC
AAAATGCAGGTGGGGCCCCGTCGTAAAACCAGTACACCCGCATCGACCTATAATGTCCCC
GGCCTGAACCGTATCTGAAATCCGAACCGGGATACTACCTTTCGACATGTGAAAATACCT
TGCATATGTATTATCACTATGCCTTATAACAACAAAGTTTGCCTTGTGCCTGTGAATTTC
ATTCTCTCCACCTTTCGAGAATTGGGAAGCATAATCTACAACGACTCCAGCCCTCGCTGC
CAGTATGGGCGTCCCCAATGGTAGTTTAAAATCATACGCATGGGCGAGCGCTCCGCGGTG
ACTAAATTCAGAATGGTTCCCCTGTGTGCACTCTCCTCTGTAGGCTCGACTACCATTGAA
TATATTCAACAAAACCCGCCAAGGGCCCAAATTGCCACCTATCTCCCATGGCGTAGCATA
CTTGACCTGATCACCTTGGCTAGAGCAGAAAGGTCAACAACATGTAGTTACCCGGTATTT
AAGCGCACTTACCTCACCGCCCCACAAACGTTACATGATGGCATTTTCTTTTGTCACCTG
GAATGGGCTCTAGTTTCAAGCAGCAGCTTTGCCCAATCTTGTGTTTTTCTGCAACTGGTC
CCCACAGGCGTCGTTTCACGATGACATTTCACGTTCTTCACTTGCATCAGCTGGCAAGGA
CTCCTATCTCGGCCCCAACCTTGTATTTTCACTGGAATTTTCCCGTGAAAGAAAGCTGTG
CAGAGTGTTTACAATTGCAATGTCGTTGTGTTTTCCTACATGCAGTATGTGCGTTTGTTC
TCGTGGCCCCTAATCGTCCAGAATGACATTGCAGGTCGTTGGGTTGTGCGAAAGTGGGCC
TGTGAATTCGCAGCTGTGCACAATGCAATTTGTGCGTTCGAGTGGGCCCTGGTACGGGGC
GCATATGTGTGGGACTCTAAATGGATAAACCTTTTCCACAAAGTCGAGAGTAAAATCCTT
GCATGTTGTAAGCTTGCATATATATATACCCGTGATCGCATGAACCGCTGTCCAAGTTGT
GAAGGATCTGAGATCTGGATGGGTATGACATTTGGAATGTAGCATTGTGTTGGTTTGCGG
TTTGTGGTGCAAGGTGTTGAGTCGAATGTGTTTGTGGGGGTGAGGTTTGTTGTATGGTTG
GTTGGAGGCCTCGTAGGCGTTGTTGTCGTTGATGTTGTTGTGGATGCTGGGAAAAGATCT
GGTACCTAGCGTAAAGGTTAGTAGTAGGTGTAAGGTTGTTTTCTTGTCCAAGCCTCGAGA
TGAGCAGTTCAGGCGCGGCGCCTGCGCCTTTGACGCGGCAGCTGACGTCCCACCTCGACA
CGTTCGCGGATGATCCGGATGATACCAATAAAAATCCGGATGCACTTGGCGTTGGGGATT
CGAATGCAACGGGGTGCGTAAACGCCAACTTGCAGTTTCTTATTGGTGAAGCGACGGATA
TTGGGGGCGGGAGCGTTAATCAGGATAAGTGTATGGTGGTGAGGAATGGGAGTAATATTG
TATTGGCAGTCTTCGATGGGCACGGCAGGGAGCTCGGGGAATTGGCTGCAATAGTTGCCC
GAGAGAAAATGCGAACCTTGTTTGAGAATCCTGCTATATTAGAACAGATCGCTACTTCGC
CCGAAGATACATTGCAACGTATATTCGAGCTTGCACATTTAGAAATTAAGGAGCGGTTTC
ATGAAAAATACAGAAGAATGAATTGGGAAGTCGAGGAAGCTGAAGAGGGATACCTGGTTA
AACGCAGGGGGTTATCTGGTTCGTGGAGTTGTACACATGGTGGAACCACCGCGACGGTTG
TGGTAATATTTGGGGAAACGAATCGCATGATTGTGGCCAACGTCGGGGATTCTACGGCGC
TATGGGGTGGGAAAGACCAACATGGTAATCTAGTTTATGAAGAGTTATCTGCAGAACATT
CTCCAGAATCCGAATCAGAATTTCGGCGTGTTCGATCATTTCACCCCGATCGAAACAGTC
GAATGCCTGCAATGCGTTTCGTGTATGATTCCCCATCTTTCTCAAAGAACCAATGCCCGG
CTATATTTCAAGTAGATCCCCATGATCAGGAAAAACTTACAATTACTGGGATGGGAAACT
ATTACAAGAATGTTCGCAACGAATGGGCGACTCTGGTGACAACTCCTCCGGGCGCACGGT
TCCAGGATGCCCTCGCATTCACTAGATCACTGGGGGATCTACACCTTCACGTATATGGTG
TAATTTCAACACCTGAAGTGAGGGAGTACAATATTAGTGATTTGCATAAACAAGGGAAAC
ACGGCCCAATGGGAACAAGCTTCCTATTGGTGTGCACTGACGGGGTTTGGGACAACTGGA
AGTTCCGTGATATCACCGAAGAGACACTATCACATGATCATATCGATTTAGCGCACAAAC
ACAAAAATAGTTATGCTTCATGTCAGAATTTAATGGACAAAAATCTTACGTTGGCGAGGC
AACATTTTGGGAGCCAGGCAGACAATATGACCGCAATACTATGCTATGTGAACGCAGAAG
AATCCGGCAAGACTGGTGCAGTTTTTAGCCCCTCTCCGCCACCAACGCCTCCGTCTTAAA
CAACCCAACTATAACTCACCACATTGTTCGATCTCTATATCAAGTGAAGGCTTATCCCCC
CCAATTGTAGACACATTTTCAATCTTTTTCAACACGACCATATCCTCTTCTTCACCCAAA
ACTTTCCCAAACACAACATGCTTGCCATCCAACCATTTCGCTGGGCCAAACGTAAGGAAG
AACTGACAACCATTTGTATCTTTTCCACTGTTGGCCATTGACAACAAACCACCTGTATCA
TGTTTTAGCGCAAAGTTCTCATCCTCAAACTTGGTCCCATAAATGCACCTGGACCCAGTC
CCATCCCCATTCACAAAATCTCCACCTTGCACCATAAACCCCTTTATCAAACGGTGAAAC
TTGCACCCCTTATACCCAATCGGCAGCCCATCCCTCCTACATTCCCCAGTGCATAACTGA
CGGAAGTTCTCCGCTGTCTTGGGGACGACATCATTAAAAACCTCGAAACGAATGCGCCCC
TCCGGGGAACCACCAATGCGAACGTCGAAGAACACCACGGCGTTGCCGCGACCCAACGCT
TCATCCATGCCAAGTATTTACATGCGCATCGAATCACTAACCTAACCGCATATAAACATA
TAAATATAAACAATATAAACCGATCGACCTCTGCAGGATTTGTATCTACCATATGATGAC
GCACACGTCAATTCACAGCCCGCCCCGATCTCCATGCCAAGTATTTACGCGCCCATCGAA
TCAAGTAACCTAACCGTAAACATCCCCTCTCTCCTCCATAACGACCATCTACGATACATC
GACCTCTGGAGGATTTGTAGACCATTTGATGACGCACCGGTCAATTCACAGCCCGCCTCC
GATGCCAGATAAAGTTTACACGACGAGGGTCCCAGGGTGAACTTGAGTAGGATAGATCGG
GTTATAGGACTGATTTATGAAGATAGCTATTCCCCGTCAAGGTAAAACCCCTGTAGATGC
AGCTGGGGTAGATGGAGATCTGATTGATTTCAAAGTTATTTGTCGCATCCTCACAACTCT
CCGCAGGGCGCTAGCAAGGGTTTGGGAGGACTGTTCTCACGGTGTTCACGTATTGGGTAG
AAGATAGTGGATCAACGAGGTATCTATGCGTTCTATGATGAGACTGTGTACGATTTGTCT
GCGTGAGATCGTTCGGTTGTGTTTGCACGAACTGGTTTCTCTGCAGTCGATAAACGCACG
CACTATGGTTTTGACGTTGTTGAGGTATAGTACGCGGGAAATCACAAAGTGGAAAGACCG
AGTTCTGCATATATACAGCCATGACCATTGTTTTACACGAGACACTTGGTCGGTCCAACG
CCTCTGGATTCTTTGTTGTATTTTGACCTCTAACAGACGCTTCATCGACTGGCTTTCAAA
GTATTTCCCAGCTCTACTCCCTCTAGCTACCAGAACATTTGAGAAGTGGAATTCAGATTC
CTATGGTGCGAAACAAGAACTTACCAAGGAGAACAAATAACTCCTGGCTCAGCTCGTTCG
GGCGGGCGTTACTTGTAGTTCAATGTTTTGAGGTCGCCTCAGGTAGGAAAAGTACGCCTA
GTAGTTTACTAGGGCCTAACTCTAGGCAACTTCGGCTCTCGTACGAACAAAAACGAACAA
AAAAACAAAGAGTTAATTTACTCACAAACATAAAACTTCAGGGGATTATACCACTTTCGC
GTATCATATTTGTACTTTATTGGCTAAAATAAGACCCATGGGAGCTTGTTTTGGAAGACC
ACATCCTGGACCTGGACCAGGAAGAGGCCCCAGACGTGGTGGGCCACGCCGTGGCCCGGG
TCCAACGCCGGGTTTCGGAGGACCAGGTCACCGAGGGGGGCCAGGTGGCCGAGGGGGGCC
AGGTGGCCACCCCGGTCGAAGGTAATTAAAAATGTAAATATTGAATAACCACACCCGAAT
GGTTAAGTTGCTTCCCCAATCCTAAATTTTAGCGTCCAACGTTTGGGCCCTGCTAAGCCC
TGCTAATTGATCTTCTCTTTCAGAAATTTGTTTGCATACGAGATCGAAACGTTCTGCACT
CGACCCATGGTTTTCCTGCAACATAACTTGAGATAG
>QPX_v015_contig_64 avecov_87.17
CCGCAGCCTTGGGTTGAAATACCAACTAACTTGGTGATGAACTGGCAAGCTGGATTACAA
CTGTAGTCACTTTCCAAGTGACGCTCTAGTCACTGAGCATAAGTTGGTTAGGCATCCACA
GCCTGCGGTTGAAATACAAGTAGCTTGGTGGTGAACTGGCAAGCCGGTAACTGTAGTCAC
TTGGTAAGTTAGGCTCTAGAGTCACTGAGTATAAGTTGCCAAGTTGGTTGGGTCGGGTAA
CGGATACACGGATACAAACAAAATGCATATTTGCAAGTAAACTGCGCTTTTCGTGTTTAC
ATTGGCGGTCCCGTCGCACCTTTGATATTAGTCTCTAGACAAACTTGGTAAACGTTTGAT
AAGTTTGCGCAGTTTGCTGATCATTGGAAAAAGGCGGAACACCAAGAATGTCCCCTGTTG
TGAATGGCAGTGATAACCAAGATGGGGACGATGAAGATATTGAGGGCGCGGTTCGTGCTG
TTATCAACTCGATAATATGTGTTTTGGAGAAGGACACCAGGGCGGCGCCAGTGAGGGCTT
TTCATCGGTTTACCAAGCAAAGAATGAGCGCCTTTGATGACGATATAACAATGGCGTTGG
GCCCAAGAAAAGGCAAAGTAAAAAGGTTCTCTGCTGAAAAGAAACGGCCTGTGCAACTGC
CCGGATTCAAGAAAACACTCCCCGACTACGCGGCGGGTGAAGATCTCTGGGAGAAGCACT
TGGCTGAAATTGTACGACTTGACATGGGCATCGATATAGAAACATATTGTGCACCTTCAG
ACTTGGAGCAGATACTAAAACCATACATCCTGTTTCAGTACAAAGTGCTTGAACTTGGGT
GTGGATTATCCACTTTGGGTATGTGGATCCGTCAGAACACGCAAGCGGAACTTGTTCTTT
CGACCGATATTAGCATCTCTGCTATTGAAAAACAGAAACGGCGCTATCGCAGCGAAGTAC
CAATACTTCAATTCGAGAAGCTAGATGTTCTCAACCTTTTCGAACAAGTTGAACAACTAC
AGCAGGGCTTGAAAATCAATCCTCTCAGTAAAAACAGGAAGATGCTACAGCCACAGTACG
ATGTTGTCATCGATAAAGGCACGCTGGACTGTCTATTCTGTGCAAACAACTTTGTGAGAC
TCGTACACAAAGTGGTTTTACAAATCCACAAGTGTCTTTTTGATGATGGTGTATACATGT
TTGTAACTGCAGTAAACCCCAAGCTGAGAGTCGGATATTTTGAAAAGAAGAGGTGGAAAA
CCGAGGTGTTTCGGTTAAAAGGAACACGATGTTCTGTTATCGTATGTACCAAAAGAGTGT
ACACATAGTTAATATTCTTAGCTGGTTTCCGGTTTGGGGACACAGTGTATCTTGGCAACC
GTAGGCTGTTTTGAGGAAGATTTCTCCTTGAAGAAGGAGTGACCGCAGAGCAGAGGTGTG
TGAACCTTGACCTGATAATAGCACGATGGGCTTTCGGTAATACTCAATAAGGTGGTTGGG
TTGTATTGCCCGGTTTGAGATGGCCCCAAGTGCTGGTTTATGTTGCAAATGAACGAAATT
TTCGCTGACCGATGCATATTCACAAGGTCGCACTTGGTACCTCCGTTATAAATTTGCTGA
AAAGTAGGCTGGTTTGTGCCTTTGTCCCGAGCCAAAAGTTCACCAGTATCCTCCAACTTT
TTATTTTCCAATGGACTGAACTCACCCAAAAGGAACTGTGTCACCCTGCCATCCTTCTCC
TTGTGATATTGAATTAGGTGCCTTTCAAAGCAAAGTTCATAAGTCCACCATCCCTCGGGT
CGGCTAATACACTGCCCAGTTAGAGCAGAGAGTAAGCGCTTGGCTTGCCATTCCGGGGTT
GCTGCACATGCTAGCGGTGTCACTGCAAAGATATCGTACCTGTGAAGAGAGGTCTCCTCC
ACACTTTTAACAATGACAGAATCCACGTTCATCTGGCAACTAAAATACAGCCTCGTTTCG
CGACCATTCGTCCCGTTCACAAACGTTTGAACCCAATGAATTGACCCGTCCTCCTCGGAA
ACCTCCTTTGTCAAGCCTTGGTACACACCAAGACTAAAATGTATCTTGTTAACAATTCCT
TCATAGTGAATCTGCTCCACCTTTTCAAACGGCCAAATTTTGAAAGTCCAATACCCCAGC
TTTTTCACAAGGAATGTCCCCTTCAAGCTCATCAATTGGTTTTCAATTTCCATCTTTTCT
TTGGCAGTCTCATTGCGTTCATCTACGCCCAACTTACTATCATCTGCCTCCTTTTCTGGG
TAACAAACATAAGAGCCACCTCCTGAGTATTCCATCTCCTAAACCATTGTCAAAATTAAT
TGCCAACCTTTCATAAACCAAAAACTTACCGTTTCTTCCTCCATGCCTAAAAGCACACCA
TCTTCAATATCATCCAACTTTTCATGAACCTCTACCACATTCACAACCTTGCGCTCCGTA
TCAAGAGGCGACACAATATCAGTAGATTCACTTGCAGCAGCCACGACACTCAAGTTACAA
CACAGCAACAGCACAATATAAAACAGTAACATTGCCTTGAAGCGCACAAAACCAGTTCAC
GCCGTGTTCCAAATACCAAAACTATACAAGCCAACCAACACAGCTAATGCAAATCCAACA
GCTCGATTCCACGGCCTCCTCCAACCTGGAACCTTCAAAATCGCTCAATGCTCACGACTT
TCAGATCACGATTCAGCAGTTTCCCAATATCAGATGCACCAACTTCCTGGCAAAACTCTC
ACGACCCTAAAATCCACACCGGAGGACCCCACGGCACGATTCCGTGGCCTGCTAACCTGT
AAGATCGAAATCTCGCAATGATCCACGACCTGCAGATCGCGATGCGCAAACTCTCCGAGT
TCAAAATGCAACAGCCCGAGGACTTGAGTATTCGGGGCCGAACGGCAATGTGCGTGTTGA
TATGTTCGACCTTTAGCATATAGAAAACCTAGTTTAGGGTGATCTTCTTCCTCCCTCTGC
GCTCGGCCGTGCTCCAGACCATGTATCTCCAGTTGAATGATGCTTAAATGTTGATAAGAT
TACTGACTTATAAAAACGGATTGCTTTTGTTTGGAACCGAAATTATGGTAAAGTGACGTT
TCACTTCTTGTGTTTATGCTTATCGTCGATTAAATGTTGATGTGATAAAACTTAAGTTAC
AGTTTCACTTGTTGTGTTTCAACTTATGGTGTCCACCATTGTCTACCTTTCTTGTTTACA
GATCCAGCTCATACTCCCTCCCTCCCTGTGCTCTGATACCCGCGGCAGAGAAAATGTGTG
CAGCCTTGTCTACCCAATTGGGGAGCTAGTTGATGATTCAAAGCAGTTGTTATAATTTCA
AGACAATATATTCGAGCTCGCATCGAGAGTCAATTGGGGGTCTAGTTTCACTCAATGTAT
ATTTACATTTGCCATACTTGTGGAAAACATCGTTCAAGCTCATGCCCAGCGAAGCAAACA
CGTGTATTTACGAACGAATATTAACTCAACCATTTCAAATCGCTTCGTATGCGTCAGTTA
GAACTGCGGTACTCGAGAAGCCCTGATCCGTGTTGGACCACGCCGTTGCCGGCTCATTTC
TGCGCACGTGTTCCAAAGATTAACCCGAAGCCAGCAAATTTACGAATTCTTTCAGCTGAG
ATCACGTTAACTAACGCGAATGTATCAACTAAACAACCAACTCGCGCACATGGCGAGGAT
CGTATTCATGGCGAGTATCGCGGTTAGGGCCATGCGAGCGCATGCAGTTCATGCCACGTG
CATGCGCCAAAACGAATGAAAACTATTCTGGTGCACACCGCAGAATGATCTGGTGAGTTG
TGTGAATTTTCAGTCACCAATGCATTGAATGCATTGCACACCGCAGAATTCAGAGCGTGC
TCTGTGATTCCACCAGTGATTGGACAATTGTACACACAAACACAAATTTAACACAATACG
AGTTGATTCAAAGTTTCAACTTGAACAAACCATGTTTTGCTGCAGTGTAACTAACACGTG
CTGCAGTGTGATTCTGCTCTAGCATCATAGTATCATTCATTGTCATAGTACAGGCATGCG
CATTTTGCCAGAATCTCTACAGCGATTCTCGGCTATCCCGTCCCCTGGGCCCCCAATATA
ACAGACCATGCGCGAGTCATGAATGCAAACAGTACTCAGATGGACAAGTAGCCAGGGACT
AGCAGAATTCAAGCTCGGCAAGTTGACATTGCCAGCCCGAAAAGTTTGAGCCTGGAAAGC
GACCTGGTTTAATCGTACACTTGCGTTCAAAAGTATGTTGCTAAATACAGAATGTGGACA
GAGTGCGGTTCACTGAGTAGTGGAAACGTTTTTAAACGCGGAGACAGCGTGGAGTATCCA
TATGGACCTATAGTAAATAATTGGAATGTTCACATATGTGAGTTTATAATTTGCGATTCC
TAGCATGCACAAGAGCATCTCAACTCTGTTGCTCTGTCTCCGTCTCATTCGGCGTCCGGG
CCCTTGAGATTCGGTCGCCGGTACACCCCAAGCATGCCACGCGGTTTCGCGTACACAATT
CACTGGCCCATTGGTCCAAGCCACTTGAATTCCCCTCGTGCGCAGATTATATATTGGTGA
TCTCAACACAACACTGCTGAGGACACCCGAGGAGCCTCACACGCGGCTCCCAGCATATGA
GATCCTTGCATACTGGATTTTATTTACCACACGCGGCTCCCAGCATATAAGATCCTTGCA
TACTGGATTTTATTTACCTGGCCGGTCGACTAGGGGTCGTGAGTACTCGCTACTTGGTGG
ATGAATACCTCTACTAGTATCGTTGAAACGCGCAACTTGGTTGTGCTTGTCTTCGTTTTG
GTACTTTTCAACAAAGTAAAGTGCAAATCATTTACAAACAACTGCTTCACCAAGGCACGG
CGGCAGCAGAACTGATCGCCTGTCGATTCACCCTTTTATTAGCATGAACGACTGCGCACG
GGGGTCGAAGACGGCAGATGAGAGCGAACGGGAAGCGGCATTGGGATTGGGAGGGTTTCA
AGATAAACCGGATGTTTTAGTACCGAGACAACAGGGGCTTTGTGATCGTCCAGCTAGTGA
GCAAGCTCATGAGTTTAATAAGAAGGATGCTGTGTGGTTTATGCATGCCTTGGAGTCGTA
TCAACTGGATTCGTTATCAAGCCAGCAGAAGCAGCTAGTAGCAGAATCACAGCTTCGTCA
CTCGAAGAAATATAGAGAATCAGTATTGTTTAGGGAGGATGTAGAGTTCATTTCAAACAC
TGACATTTCAGTAGGAGAGGCCCCAATATCGGGGAATATAGGCAAACAGTTGGTGCGAAG
AGCATCTAGTATAATAGTAAAGGCATATAAAGACACGTTGTATAGCGGTGGTCAGATTGC
CAGGGGTAATGTGTGGGCTGCGCTGATGGAACGCGTTCGGTATCTATTACAGCGTTCGGG
GTATGAAGCGACTATCCTAATGCGTGATGATTCGCATCACGAGCGCACTCTGTCTATAAT
GGGCTATCGCATATCTCGTAGTAACCTTCGTAAACAGTTCCTGGAGTTTCTTCATAAGCA
TGTTGATGACGACAAGAATAAAATAAGCGACACACCCAAAAAGTAGAGTTATTTTCAAAA
TGTATTTATACTTATTACAAAACGTTTAGACCCTAGCGGTCACCCAGGAACCAATCAAAT
CCAACATGTTTTGTCGGATCTCGAATACGTCCTGATGGGGAGCATGTTTGGCATTCTCCA
ACTCACATAACGTTTTGTCCTTACTCGATACTTTTGACAGGAATGTCCTCGAGCCTCTGA
TATCTGCATGTTTATCTAGCTTTCCGTGGAGAATTAGCACAGGAGCATCAAACGCTTCAG
CATGCTCGACAGCCAAATCAGCGCCACGAAGAAGCTGCATACCCTGTCCAATTCGCACAC
TACCGTGGTAGTTGAGTGGATCAAACTCTGCCTGTTTCGTTACTTGCTGCAGACTTGTAG
ACTCGTGTGCGGGGAAAGAAACCAGAACAACCTTTGGCGCAACAAGCTGAAAGATGGTTC
CAATCAATCGAATATACCAAGTCTTCTTCGCTGGGTCAACATCCACTGCTGGTGCAGAAA
GGATAACTCCATTCACGCGATGCGCAGGAGATTTTTTATCTTTGCATTTGAGGGCTGTAT
GGATTGCGACAAGCCCGCCAAGAGAATGTCCCATAAGGAACTGTGGCAGTTCCTGGAATT
CTTTGTTCTCCCGATAGACGACTGTGTCCATGAACTCCATTACATCATCGACATAGTCAA
AGAAATCAGCAACATGTGCTCTGTCACCCTCAGACCTTCCAAAACCCTGATGGTCCATAG
CAAATACCACAAACCCCTGTTTGTTCAAGTATTCCGCGACATGTTGAAAGCGAGCGCAGT
GCTCACCATATCCGTGCAATATAATAACAATTCCTTTTGGTGACCCAAACTTGGTATCCC
AAAACTTGCTGTGAAACATCCAAAGCCCGTGCTTGTTCTGAAAAAACTGATCTTTCAACA
TATCTCGCGGGGCTTCTCTGTGCGGTCCAACCTTTCCTTCAATCACAGCGGAGTGTTTCC
TACAATTCGGCGAATCAATAACGAGCTTGACAAACTTGTAAACAATGAACAAGACAAGAA
ATTCACAAACTGGTGTCGCAAAAGTGCATGCATCCCTGAACAAATCGTCCATGGCTAATA
GCAAGCCTTCTTCTTGGGCCTGTGAAATGAAGGACAGCACAACGCTGCTGTTCTTAAATA
CTTGGACCATCTTTCAACACTGTCCTATTTTTATAAAGTGTTTTTCATAAAGTAATTGGA
TTCCATAATCCATTTTATGCTTTTCCTGTTCACAGCACGGGGAATAACGCTCCAAAACCT
CATCACGCTCTTTAGTCTTGGGTTTTCCCGACCCGTTACTGGTGCGAACTTTTCACTCTC
TCCGAACCCCCGCGATACTACAAGTGTGCAAACTAACCCCTTGCCGCTCCAGGAGTTCTC
GCCGAAAAATATGCCACAGCACCCATGTCGTCCAAGCTATGGTATTTTATATGTTTTGGG
ATAAGACGTGATAGGGGATTGAGGTGTCCAACGTCACCGTTTCCAGGCTGCAGGCTGCAA
ATTGACAATTCGATGAATACGACGCGCACGAACTCTTTTGGTGTTCCCAAGTCTAGACTC
TCTAGATTAACCCAGACCGTCCGTCCTGTTTGCTCTCTTGGTTCCACCAAAGAGATTTGT
TTCTTCGTTCACCAAAACGTAGAATCCTCCGGGTTCAGCCTTGGAAGACCCTCCTCAATC
AGGGGTTCAGGCTGCATTGTGAACCCTCAAGTTGAGTCGCCTTTCAAAATCAACCGACAC
ATATCGTGTCCGAGCAATCAAGTATTTCACATTTGTAAAGTTATTACATTAGAGGTTGCA
AAGTTCCAATCGGTACATAAAGTTGGTCGAGTTTGGCTGACGACAAAAGTTGACGATATC
GCCAGGCTTGACATGTACTTGCTCGTTCTTGTTGTGTTGTTTTCCGTTTACGAGAAGGCC
GTTTGCTGATAATACTTGTAGTTCACAATTAGGTGCCAACACACTTCCAGCGAGGGCGCG
GATAATAGCATGAACTCGAGATATACACATGAGCTGAGCACTTCGCTTGTCGGTGATTCG
GACTTCACACGAAGACGACCTGCCAATCTTAACGTCGCCGTCTTCACGTGAAAAATACAC
TTTGGCGCCTCGCGCCGCGACGGTTGCTTCGACTGGGACAAGTACAAACTTAGGTTGAAC
CATTCGAGGCTTTTGATCAGCTCTTGCAGGGACAGTTTTGGACTTTTTCATCTGAACTGA
TTTGCTCGCCACTGGGCGGGTCGGTGAAGGAGTGTACGAGTCTGCAGAATTGACTGACGA
TGGCCGCTCCACCCTTGTAGGTCGCTTCTCCACTGGTGTGTGTATAGCAAGGCTTTTTCT
CCGATCTGCATGACGGAGTTCCTTTCGAACGATGTTAGCGTTGACAGGCCGTTTCCCCAG
TGGGCTACGTGCAGTTGTTTGCGCTGGTTTCTTAGTTTTCTTGGGAAAGCGCTTTGGCAC
ACCC
>QPX_v015_contig_65 avecov_4,668.30
GCACCGTACACACAATTGAGCGGCAGAACCAAGGATCTGCGTGGACTTCATAGGTTTGGG
TGTTTGATGCTAAAGCATATACCAGTTCACAAACAAGTCAAGAAGGGATTTACTTCCAAG
GTTCAAGTGGGCATTTTCTATGGGTATTGTCCGCAAAGTACTTATGGCACGTATCTCATG
TACAACTTGCACACAAGGGAGATGAATCGCACACGTTCAGCTCAATTCTATGATCACATC
TTGCCTAAGAGGACAGATACGCCTATGAAATGGGTGACAGCCCTACGACAAGAATATAAT
GACAATTTGAGCCATCCAAATTTTTCTTTCTTTACAGATCTTGAAGATAAGCGGCAGCCT
GTGCACCCTGATGTAGCAGAGGGTGGTGCTGGAGAAACAGTGGGTAGTGCAAGGGCTAAT
AACGATGACGACATTGACCCTGTGTCTATGAATGTTCAAGCGGTAGCTGAGGAGAGTCCG
GCAACTGCTGATGCTGAAGTTATGTACGAGTCTGATAGCAGTGGCAATACTGAAGCCAAG
GAGGGTGACTGTAGTGATGAGGGAGGCACTGCATCCGACATTAGTGGCACTAATGCACAT
GATGCGGACACTGAAGGTTCCACTCAAGGGTCTTTTTACAATGAAGGTAGCAGTGAAAAT
TTTTGTTCTGTGAGTACAGAGAACATCCTTCATCATGGCCGTCGGGAAGTAGGGGCTGTT
ACTACTGTCAAACACAACCGTGACAATAACACTAGCAAATTCCTTGCAACTTTGGCGACC
AAGTATAGTCAAGATGATCCTGAGACGTGGGTGTGGGAGCGAAACAAGCCTGCGTATCGA
CCAGGTGATAGAGTATATCACCCCGATGAGGATGGTTCACTTGGGCTCTTAATCAGAGTT
CCCACTAGTGAGAAGAGTCTCTCTAAACTCACGAGGTACGAGCAAATGTTGTGGCGACGG
TGCATGGAAGCGGAAATCATTGGATTAAAGGCTCAAGGAGTATTTGAGGAGGTACCCAGT
ATACCTCAGGGTTTTCAGGCTATACGAGGCTTCTGGATCTACACTCTTAAAAATCGTGAT
GAAAATGGCCTGAGAAGGTTGAAAGCTAGGTTTGTTGCAAATGGGAAAGAGCAAGATGTC
ACGGACATTGCTGATCAACTGGAGGCTCCAACGGCCACCATAACACTGATTAAAGCACAG
TTGTTGAAAGCTTTAACTAAGGGTCATCATATCATGAGCAGCGATATTACTCTGGCTTTT
CTGCGGTCAAATTGTACACAGGAGATCTATCTCAAGCTAAGTTCTCAGAAGTTTAGGCTT
AACAAGATGCTGTACGGTCTTCGAAACTCGCCCAATAGTTGGTGGAAGTTGATTACAGAA
AAGTTGGCTGGTTTTGGGTTGGTGCCTTCAAAGCATGACCCCTGTTTGTTTGTTGATACA
ATTAAAAAGCGTGATTTGACGCTCAATTTGTGGGTTGATGATTTACTGGTTACAGGCCCA
GAAGCAAGTTGTGTTAAGTTACAAGCATATCTTGAAACTATATTCGGAGGGAAAGATGAG
GTTACAACTCATCATTGGCCCAAGAAGGGTCGTGCCACATTTGTTGGGTTAGAATTTAAT
CTAGATGAAATAGGAGGGCGAACACAGGTTACAATAACTCAAACGGAGTATATTGAAAAA
CTTGTGACTAGTTTAAAGTTAGAACAGAGTAAGCCAGTGCGAAATCCTTCATTAGGAGCC
AGTAACATGGGCCATACCATGTTACGCCTACCAACTAAGGATGAAGTCGTCTATAACCCA
CAGTACAGGGTGATTGTTGGAAAATTGTTGTATACATTACATACTCGTCCAGAGTTGTCT
TTCCACATAGGACAATTATGTAAATATAACAACGTTCATGGAGACATACATTGGCGGGCA
GTATTACAAGTTGTCAAGTACTTGAAAACGACGAAGAATCGGGGGTTGACCCTTGTGGGT
GCTGACTGTATGAAAAACTTGATTCTATCTGGTGTAACTGATGCATCATACAATCCGGAT
GTAGACAAGAGACGCTCTGTTACTGGGATGATGATTGTGTTGGGAACTTCAGTAATTGCA
CATAAAAGCAAAACTCAGACATTTACGAGTTTATCGTCATGCGAAGCGGAGGTAGAGGCT
ATATTTTTCTTAGCCAAACAATTGGTATTCTTACGTAATGTACTTAGTGATATGGGAATT
GTAGACAAGAATCAGCCTACATCTGTTTTTACTGATTCTCAAAGTGCAATGAAGTTGTTA
CAGCGACAGTATCCAGGGAGTAACTCTAAGCATATGTCAACACGGTTTCATTGGACAAAA
GATCAGATTGATGCGTCTCGTATGGAATTAAAGTATCAGCCTACAGATGAGTTAGTAGCT
GATATTGCTACCAAGTATTTGGGGAACAACAAGTTCAAGTATCTTGGAGATAAAGTCCAG
AATGGTAATGTTGTATTTCCTAAAGTCTAGAAAGTCTTTTTAGGAATTAGGGGTTGTGTT
CATGTATGAGGTTAGGGATATGTGTTGTTATGTGTGGTTAGGTATTGTTTAGGTTAGGTT
GTGTGATTTTGGAAATGTTTGGTGCAAAAGAATGAGTGGTTGTCAGAAATGAGTGGTTTT
AAGATTTATAAACAATAATAATCAAATCAGAAACAATAGACCGTTTTTCTGGTGTGAACA
GGTTAACGAGCCTAATAAGCTTGACACATCTGAGCAATGACGACGACACCCACCTGGCAC
CTTTTCCTTAGGGAACGGATACCCGTGTGGAACAAGGACGATGAATATTCCTACACGGAG
TGGAAGCAGCTTGTTACACCTACACTGGCTTTGCTCCAATACAACTTGGAGGAGATAGAG
AATGGAACGGCCAGTCTGACTCTTGAGAGGGACCAGTTACTGCTAGCTCGCATTGTGGAG
AGTTTAGTACATGCGAAAGCTGCTCTTGCTCATGCAAAGCAGGGGAGAGGGTCGAGCTCT
GGTACTGAAGCTATCTTAAATCTCAAGGCAATGTATGGGACGACCATGAAGGGTGTGACG
TCAGTCCTTGCATTTAATGCTTGTGTTGCGGACTTCCCAAATGCAGAGGAGGAAGATTCT
TTTGAAGACTACATGGGTCATCTCCTGGAGAGGCATGATCAAATAAAATACTCAGAAGTG
ACGATCGAACAATTGTTGAAGGTTCGGGTTCTTGATGAGATTGGTGAAGGAAGCCCTCTC
CACTCTTTAGCTCTAAAGTACCGATTACCTATGAATGCGACCATTTCATTTAGGGATATG
CTCACCGAATTGCAAGAAGCTTACAATGCTGTAGTACGGAGCCAAAAGAAGTCAGCCAAC
ATCGCCAAGACCAAGATCGCTGATTGCCAAAAACAACATGTTGCCCGAGACATCGAGACC
TCTTACCTGGCTCAACTTCAGGCCCTTCAAGCGCAAGTCAATAGTCTGCAGGCCGATCCG
TCGCGAAACAACAACTCGTCGCGCAACAACACCAACTGCTTCAGGTGTGGCGCCAAACAT
AATGCATCTAACTGTTGGGCTAAGGACCTAGAGTGTAACTACTGTTTCAACAAGGGTCAT
ATTCAACGTGTTTGCCGTAAAAGGAAGGCAGACTTAGCTGCTGGAAATAATCCAAATGAT
GTTGCAGGAAAATATTTGTCTTATCCTACCACCAACCCTACCCCAACCCCAACGGACATG
AGTGGATGTGATACACGTAGACCTGTAGTAGGGCAAAAGCTAAGAGTCAGACGGGGTAGT
CGGAAGCTAGGGAAAACGGTACCCGTAGCAAAAGTAACCCCAGCCCCAGGCAAGGGTCTA
CAATCACTAGGAGAAACTCTAGGTGAACCAAAGATTGGTGCAGTAGTACCCCCTAGTGAG
AATCCAGTAGGGGATTTGGGGTTAGGGAACGGGCAAACGGTTGGATCTGAGAAAAGTAAA
AAGATCACTGCACGGGGGAGTAGTTTTGTGAAGCAAACTGATGCGGACAGGAGTGCGCGC
CTTCGGGAGAAGGTCCGTGCGGGATATACAGCCCTGGGGGCGTTGGAAACAGCTGCGCGG
GGAGCGGCTGTCATTGATTCTGGATGCAGCATGTCAACGTCGCCCCGGCTTGACATCATG
ACGGATGTACGGCCTACGCGAGTGGTATATGAGACGGCGAATGGGGATGAAACCAGCAGA
GGACGCGGGAATATCCATACCAAAGCGACGACTACAGATGGTAAATTGTTCGAGATCGTG
GTCGAAGGTCATTGTCTACCAAAGAGTAATCGGGTTTTGCTAAGTATGGACCAGCTACTA
GCTGCGGGATATACATTTACGCCGGATATGGGGTTGTTAATCACACCAACTAACGAGTGG
ATTCAACTAACTCGGGAATCGGGAGTATTACAATTCGCTAAAAGGGTACAAAACGGGCAA
CAAACCAGTATTGTTGAGAAGAATGGGCAAAAGGAAAGGGAGCACGGTCAACAAACCAGT
ATTATTGAGAAGAACGGGAAAAAGGAAAGGGAGCACGGTTATGTAGCGCTGACACCACGG
GAGATGCACGTCAGGTTAGGGCATGTAGGTGTTTCTCGACTAAAGACTATTTGCGCTGGG
TCTAAACTGTCTATGGTTACCCAACCGGAGAGTACAGGCTGTATCTCCTGTCAGCAAGGA
GCTGGCGTAAAAACAAAGATGACAAAGGGACCCAATGTAGCAAACCAAGTATCCAGTGCA
GGCCTAGTAGTGGCAACAGATTTTACGGGAGTCAAAGTGCGGTCAAGAAGGGGCAATAAG
TATGGGATCATATTCATCTGTGCTGGCACTAAATTCAGACGTGGGTATCCACTCCCAAAA
GCCAATTCAAGTGGAGCAACAAAAGCATTTGATTTGTTCAGGGGGGAATTACTGCGGTAT
TCCCTGAGAGGGAACCCTAAGATGCGAGACTGTCTTATTCTTGTTGATGGTGACACAGCT
TATCTTGGTAAGAACTCGAAATTCCAGAAACGGGTGACTGAGCTGGGGTACACTGTCAAA
GTATGTGCTCCTGACGAACATCAAACGCATGGACTGGCAGAGACAACTATTGGGTCAACG
ATGCGAGGTGTGAGCACGATCATACATGACTCTAATCTATCCCCACTTGACTGGGATTAT
GCATTGACGTACAAGACAATGAATGACAACTTCATAACTATCCCCGTACACACAATT
>QPX_v015_contig_66 avecov_83.62
CTTCACCAAAAAATCCGATTTTACTTATATACATAATAACCCTAGACCTTGTACTTGTAT
TTACAAAACTTCATCCTCTTGCACAACTGAGAAAGGTTCGTCCCATCGGGTTTCACCAAG
CCGGTTGTACCAGTACGGACGACCATCGTGATAAGCAATCATCCACGACTCGACAAAACT
AGGACGAGCTGGAATTACAGGCGGCTTCCTGTGCCCGACAGTGGTTTCTGGACGAGCAAC
CCCTGGACGAGGCTTGGTGCCCTGGACGACTTGGGTCATACCACTACTATGCTTATTTGC
ACGTGGCTTCACTGGGGGCGGTACCGACACTTTATTTGGAGCAACGAGGTTCTTGTTGCT
GGTTGTCCTACGTGGCTTTGCCGGTGGCACAGCCTTGCCTACGATGCGACGCTCTATGGG
GGGTGGAGCAGTTGGCATTGTTTTGCGGGGCTTTACAGGAGGCGGAGTCCCCTTTATGGG
CGGCGAATCTGCCTTTGCTAAGCCCGACCTTACGCGACGGCGAGGTCTAACTGGAGGTGG
AACCGTCACGGTTTTCTTTCGAGGCTTGACAGGAGGTGGAACACTCGTTGGGTTTCTACG
TGGGACAGGTGGTGGGACACCCTTTTTGTGCGTTTGTGCCCGTTCGGGTTTATTTGCTTG
CTTTCCGTCACTATGGGGGTCCTGTTTGTATCGTATCTGAGAAATATGAGCCTCTAGATC
GTCAGTTAAAATAGATGGCTGCGGGTTGTAGTGGGTGGAACAATAATACTCTGGTTTCTG
TGGTTTCAACGGAGCCGACAAAGGTATTTCTGCAGCTGCTCTGGCTACAGTACCAGTTTC
TGCACCGCCACAGTCAGTTGCTTGATGCCGCACAGGAGCCTGGTTTTTCTTATTCGCTGC
AGATTGTATTGATGCAGCTGGCTGGCTAGGGCTTGGTTGGGGAGGAACGAAAGAAGAATC
TTCTGGGGTATCACCCAGGTGTTGTGTCTTCTTTGTAACATTCACGATAAGTTGAATAGC
GTGTACCCATTCCGCTGCATCGTTTGGGGTCAAAGCAGCGAAATGGAAAGTGTGAAACTT
ATCCCTCTTATTCTTGGATGAATGGTCAAAAAAATACACCCAAATCTTGATATAAAACTC
TGAGCTTTTCTGGCTCTTGGTTGAAACCTGCATGATCTGGGCTGTCGGAATTAGCTTGGC
AGGGGGGAGAAGCCCACCTTGTTTATCCACCTTGGAAAAATAGAGTGAACTTTGATTTTC
GTCTGCACAAAGCACACATGTCCTCCACAGGAACAAACCGCCTTTGTGCTTGACAGTGCC
ATACTTCAACACTCGTTCTTGCTTGCGAGGTTTATTTTCCAATTGAACATTATGCGCGGT
ATTGAACTGTGATATGGGCCCTTGAAATGCACCAGATGCAGGTCGGGCTTTAATATCTGA
CCCGCACATTCTCACAAATGTCTCACAAATGTTGTTGCAGACCGACAAAAATGTGCAAAC
TGGATATAAAATAGGAGACAAAAAAGACCGTGGCATTTTGCAAAACGATTTCTCCTCCAC
TTTGTCAATTGCCGAGTTGTTGAATTTCAAATAAACAACTATTCCTAAGGTCCCAAGAAC
AACAATTCACAGACTTGGTAGCCCCCGCTAGCATTTCGAGCAGTTGCAACGACAAGCGGG
GAAACAGCTACACATACCCAAGTCCCATCCCGAGCGAGACACGTTGACTTCCAACACGTG
CGACTGTTGGCCAGATCATAGCACAAAAAAATACAATAGCAACGGCCTCAATTGCAAACG
CAAGCGGTACAGACGGCAACGTGAACAACACGAAACTAACATGTGCACGCATTAACTACC
ACAACAAGCATCCCTGAGTAACGATCGAGGGCGAAACCAACAGACGGGGCAACCGGTATG
TATACTATTGCAGGTATGTTCATAAGGTAGGGTGCTCTTTCAATGGCTGCTTGGCCAGCA
GGGTAGCTGTTATCTGATCGCCAAGGCCACACTCTCGCTCTACAGACAAATGCCTGATTC
ACATTGTTTGCACCTTGGAAAATTGCATAAAACAAACCTGCGATACGGGAAATCTGTTGA
AGCCTTCACACAACGTCGAGTGTACGCAGGTGCCATCGTTACTGGCACTTCAGGTATCGG
CAAGACATTCAACGTTAGGTGTTTGCTCCGCCTCGGGTAGAACTCGAGCGTCTGTCGATT
GACGACCCGCGTTGAGAACAGAGTTTGTTCGGACCAAGGTGCTCTCTTGCATGGATACAA
TTCTCCGTAAGAGAGGCAATTTTGGCACACGTTTTGGCCCTTTAGACGAGTTCGTGCCAC
TTGCGAATCGCTGTGGAATGGCTACAGGTTGTCCTCTCGGTTGCAAAAGAGATTAAAAAA
CGAGCCCAGATTCTTCTCTTTTGAGTGTCGGTGATGATGATGATGATGATGATATCATCA
TATGGATATTAATATTTTCTCTTGTGATGTGAGATGTGTGAGACTGTATCGACAATGCAG
GGACTTTTATTTTTGCTAGTTTTCTTGGCTGCAGCTCCTGTCCCATCCTCGAATGCAGGT
TTTGTCGCGGATGATTTGAGCGATACATTTGAATGTCTACCCGCTGGGGATCAACAGTCC
CTTGTGTATGAGAGTGAATATGCAAAAGCGATGCAACACATGCAACACGCGGATATGGCA
AGGGCTGGATGGAGTTTTAGAAACCTACTTGCAAAGAGGAGAGGGCCATCGTGGGATCCT
GTTGCGATGGAACGTTGGGGTGAATTTAAAGTTCGACTTGCGCTCAAAAATCGTAAACTC
TGTCGGGGCCTTACGAGGGCTAAACTGCTGGAAGAGAATCTTGCAACCACACTTGCTTCA
CAGAAAATCATGTACTTCCCAAGTGCACAAAGTGGTGCACCCCGGGTTTCTCTCAGTGCG
AAGGGCTCACCATTTTTGACAACCGAATGGAAGCTTGCTCATGATGTCTTGCAAGCTAAA
TATTTGAAATCCAGGGTACAGAACCTGGTTACCCTTGCAAACTGCCATGCTGGTGGTGAT
TCACCACAAACTTGTTTACTCCTCGATGATGTAGTAAAGGGTTTTGATGAAATGGAGTCC
CGACTTTCAGTTGTTCGGAGGCAGGTACTCCAGGCTGCAGGACTACCTCTCACTGAGTTG
GATGTTTGCATTCCCACGGAAAACACGAAAACACATCTGTATATCGTGAGTCCAGAGGCC
CAGGAAAGTGCCATGTGGCTTTTCAACATGTGGTGGCTCAAGCGAGGTGTGTGTGCCCTT
GCGTTTGAACTTCGATTGGAAGATCCATTGTGTCCTCTAGAGATTGGTTCCCCCCTTTCA
AACCAATTAGCCTGGATGTCAATGGACAAAAACTACCAGGAACAGGACGCAAAACATTTA
CGAAACCACGTAGTAGAACCTCCAGCACTGATGGTCATCGATAATGTACTCTCCTCATGG
GCACTCGGGCATCTACGGAATCTTGCTTTGGAAGCTCCTATCTGGTATGAAGCCAAGCCC
CCGGGGTATCTCGGAACATATCTCAGTGATGGTCTTGCTGCAGACCCTCTGGTCGAAAGA
ATTGCCACAGAGCTAGTCCAAAAAATGCCAAGAACACTCTCTGGTTTGCGCTTATCTAAT
TTGTGGGCATACAAGTTTGATAATAGACAAACTGCCAATGCAAGTGCTGGCTATTCTAGA
GTTTTCTGGCACATTGACTCTGCTGCTGTTAATGTCAATTTATGGGTTACAGACGATGCC
TGTAACCTTGAACCTAAATCCGCCGGGCTTGAAATTGCACTAAAACGCCCGCCCGATGGA
CAAGGAACTTTGGCTGAGTGGAATTCCTGGGAAGCTACAGAATTTATTGAGGCATGGCTG
TCAGAATCCAACGTTGAGAGATTCATTGCTCATCATAAACAGAACCGAGCCGTAGTATTT
GACTCTGGACTGTTACATCGCTCACAAAGCAACAACTTTGCTTCTACTTATGAATGTACA
CGGATTAACTTTACGTTTTTGTTTGGAAAGTACCGTGGGATCAGGGCTTCACAAGCTGGG
CAGGGAATGTTTAACAAAGCTACATTTTCGAAAAAGTGGCAAGACCAAGGGGGAGACCCA
GATTGGGGCTAACGCTTTTGGGAAGACTACCAGCAACAACCCGTTGCTCGGTAAACAACC
CGCACACGGGCAGAAATCCGACCATAGGTTCACCGGAATAGTACATGACACCATATATTT
ACTATGTTCAATTTGCTATTTATGAGATCCAATATATATATATCAGGCAAGACAAGCACG
AAGCGGCGTACGGTGTCCAGTTCCGTGCTTACCTTACCGTCCTTGGTCTTCCATGGTTGT
TTCTGCTTGAAGGACGATTCCGCAGCCTCTGTCGTCACGAATACAATGTACATATTTCCC
AGGTCCAGAGCTTTGCACAAATTCAACAACTCTTTGAACTTTTTCCCAATCAATCGCCCG
CCCACAAAGTCAAGATTGTGGCCAGGGAAGCCCACAAGACACAAGTTTTCATTCTTAGAG
TCACAAAACGGCCATTGGAGAGCAAGCCGTGTGTCTCGGGACGGCCATACTTGTGAACCC
CGAGCTTCACGCATGTAGTTCGGTGCGGTCGTGTCGTGAGACTAGGTGTCTGGCCAGCAT
AATTGGTAAAGGCCCCAAATTTTTGCAAAATCCGTAGGAGGCCGTCCGACTGGCTAAATT
TAGTCGTGCCCTTACGACCCGATGTTACCCGATTTCGTGGTCTAACGTGCCACTATTTTT
TTTTTTTTCGTTGGGTAGGTGTCACTAGCTGCATCCAAGCAAACCGACCCTACAGTGATG
CTCGCACGTCT
>QPX_v015_contig_67 avecov_92.00
TAAAGGGTTCAAACTGGAACCCCTAATCTGCTCCATTAATAAACTTATCCCCATACTAGG
CTCCTTCCCGCCTCACCACGGGTGATTCCTCATTCCGAAAACATACCCCAAACTGACAGC
TTTATTCAGCAAGTCTTGTCACATCATCAAGCGGTAGAAAAGTCCAAAGTATCAAACGAC
ACCCTAGCCCCGTCTAATACCCTAGCCCCGTCTAATACCCTAGCCCCGTTGGCAGGAATC
ACCAAGAGCAACGAAATCAGACTTGTCAACACAGGTCTCATAAATTTATAACTGGTATTT
TTATTCAAAGAGCCAACTGCTGGAAAAAAATGGTGATTCGATAAACCCAGTACTTGGTAT
TTATAAACTCAAGACACAATCCTGGGTGGACATGAAAGCACAAACTAATGCGGTGCAGTT
GAGTTTCCGAAACTGTTAACAGAGACGTCCGATGGCGAATTTGCTGATACCGAACGGCGC
AACGGGTTGTAATGCGTCAAGTCCCTCCCATGGCATGGTCAGAAAAGGGTATCTTGGGTT
TCCAGTGTTCCACGACAATGTTAGGGTATTCAGTATGAAGGTGTCTAGGAGAGAAGACAA
CCGCACAATTCTGTCGAGTTGGTCTCGTTGTTGTGTGCTAGGCGCAGGGTCGAACGGAGA
CTATTGATTTGGCATCAAGATGAGGGGCAAGGTTTTTGTGCAATGTCTGGTCCTGATGCT
CACAGGCTTTCTGTGCCAGGGAAATGAAGAAATGTACTGCGAACCGGATGATTGTTACCG
GGTGCTTGGGTTTGATAGGTACGATTACCCAACGGCAATACAAATTAAAAAGGCATATAG
GAAACTGAGCAAGACCCTGCATCCTGACAGAAACTTGGGAAACCCAAACGCAGAATCGGA
TTTCGCTAAAGTTGCAAGGGCTTACGAAACTCTTTCGAATCCAGAGTCAAAAAAAGAATA
TGATTATTACTTGGATCACCCAGAGGAAATGATGATGAACAAAATGAAGTATTACACCAG
AGTGTACGCAACAAAATCCGACTGGAAGTTGGTGGTCCTTTCTATTCTAATCGGTATATC
TGGCTTGCAATATGTGCTACAATCGAAAATGCACAAGCAACAACTCGAACGAATCATGAA
AGCTGATACGGGTCTGCAGGTAAAAGTGAAACGTCTCGCAAAGGAACGTTTTGACGAGCT
CCAAACAGCCAAAGGAACGATCAGTCCAAGTCGGAAGAGCAAAAAGAAAAAGGCGAGCAA
GGAAGAGGAGCAGAAGCTGCTGGAGATCGAGAGACAAGTCGCCGATGAACTCGCGGAACA
GGTTCAAGTGGAGGGTTCTTTCAAAAAGCCAGAGATACGTGACATCATCATTGTCAAGAT
TCTCATGCTCCCATATACTCTACCAATGTTTGTTCTCCGTAAAGGTACATGGTTTGTCAA
ACACACCGTTCTTAAACAACCACTCACAGAAGAAGAAAAAATGTACTTGTTGACGTCGAG
TCTCTATCGCTCTGAGGAATCTCTGAGACAACAATACAGTCCTGAAGAACTAGACCTTCT
CATGGACATGGAGGGATGGGACCCTGATAACTTTCGCAGGTTCGAAGATGAAGTAGCTAG
CCGCAAGGCTGGCAAGAAGCGAGGCAAAAAGAACCGAGATAATTACTACGAATAGATAAA
AACTAAGCACAACTCTCTACTACTAGCTAGAGCTAGCGCAATGCGCATCATCCAAACAAA
CACCAACGGTCCGTCCTAGTATTACCGTAGGTAGACCATATAAAACGAACAAGCCGGGAA
CTGGCAAAAAGCAAGCAGAGAGGGCTGAACTCCACCTGAATGGGAATTCGACTTGAAATG
TTGGTTGGAGAATAATAAATTCAACTTGAAGTGTTGTTGGTTGGAGAATATAATAAATTC
AACTTGAACTGTTGTTGG
>QPX_v015_contig_68 avecov_86.13
TTAAATTCAAACTCTCAGTAGCAAGCGCGCGATCAAACTTGGTTTGTATAGCCTCGAGAG
GCGATGGCCGGTTGTCACGTTTCCTGGTTCAAACAACAAATAGGTTTATAACTTTGTAAG
AAACTCCTTGCTAAAACTTTGCCAAAACCACCAATGTCCCTACCATGCGCGACCATTCAA
TCCGGAAAGATGAATTTGAGCTCTCACCAACTCGCGGTTGTTGAAACACTAAAACGAGAA
GAACAGAAGAATGAGTTTAAATTGTTGGTAGCGTTTTTACTATCAAACATAAATAGAACT
TAAATGTCCACTTATATATGCTGAGAAGGAATGAGAAGCTTTGGTATGCCCATAGACACC
GAGAAGTCGCTATTTCTTTTTTTTTTTTATTTGGTCCCGGGGGCGCGTGGGACGTGATCT
AATCAAGTGGAGCGATCGGTTTTGGATTTGTCGGCCGGCTTGAATTTGGCCAAAGAGCAA
CGAACCGGCGACCGCATTTTGTGGAGGAGACGGTGAGGAGGTAGGTGCTTGGTATTCGTG
TAGGTTGGTCGTTTTGGCGGGGTGAAATTTCGGTACGGGATTCAGGGATTTGGGCTGGGT
GAAGAAGCGTCCCGTGGACGAGTGACAATGGAAGATGAGGAACGATTATGAGGAGTTTCA
CAATATTGAGGATCAAGCATATTTTTCGACACACAAGTTTAGGAAGCGCAAGCTAATACA
CAAGTATCTAAGGAATCGGGCCAATTCCGCGGAAACTGACGTGACGGCGGGGTCTGCACA
TTCGTTTCAGACAGAGTCGTCGAGGCAAACTTCAGCATGGTCAAGATCCAAGGGACGGCG
ATGGATGCTTAGTCATAAGTTTCATAATTTAAGGAAAGCAAAGGGGAGTGAGCAGCAGGG
GCAACCAAAGAAGCTCTTCCCAGCTGGTACAAACACGGGCTGTGGGGTCATTGGTGAGCT
AGAAAGCGATTGGCCTCCTGCAAAACCAAGTTTTGAAGGGGGTGAAAGTGACCAAGGGAG
TAGTACGCCTGCATCGCCTGTACAATCGCCTACGGTGCTTGCTGGTCGCTTGTCGGAAGA
TGGAACCGCCTGGTTCAATGGTGTGGCAAAAACATTAGAAGGGGAGTCGCAGACATCTGA
CGGAGATGGTGAGGATGTTGCGTTATCGGTTCCATCGAAGGGGCTACTTATCTGTACCAA
GGAGGATTCTGATGAAGATGAGTGTGAAGCACTACCACCAACGAGTAAACACCGATTGAA
ATGTGAAGCGAAAGGTATTATCAAAGAATGGTGGAAGCAAGGCTCAACTGGTTCTACTGA
GCTTAGCTTTAGAAATCGAGGATGGCGTGCAATATACGGTTTGAGGAAACTTGCCCGTGA
TGATACTGCAAAAAAACGCCTAGCAGTTCTTGATCTAGAAAAAAATGTGCTGTACAAAGT
CCCAAAACATATAGTACATTTTGAATGTCTGTCAGAATTGCTCTTGGGTGGGAACAAATT
GAATGAGAATAGTTTCCCAATGGATATGAGCACGCTCAAGAAACTTCGTCTGTTACAAGT
GTCCCACAACAAAATTAAATCATTCCCGCGAGCGTTTACAACACTCCCAAAATTAGAATA
CCTGGATCTTCATGACAATATTTTACATGAACTTATCCCTCCGCAGCAAAGTAAAGAACA
ACTGCAAGAGTTCATGACTGCTCTATATAGTACACTTGGAAAGACACTCAAGTCACTGGA
TTTAGGGGTAAACGATCTAGAGGGGAAATTGAGTGAGCCCTTTTTCGAGGCCATGCTGAA
ATTGGAGCAATTATCTCTTCATACAAATAAAATCAAAACGCTGCCGCTCTGCTTCAAGTT
TATGGAACACTTGAAGGTTTTGAGGGCAAGCGGGAATCCGCTCCAGGTGCCACCTTTGAG
CGTTGTGAACAGTGGTCCTGACTCCGTGAGGCGATTTCTGTGGAGTCTTACCAAAGATGG
GGTGCGAAGATTAAACCCTTCCCACCACATCGATCGAGCGGACGATGATACGGATGATCA
CGAAGACACCTGGTCAACTGCTGGGGCTGCTTCAGCCCTCTCAGTTGCTGAATCCTTCGA
TGCTCGCTCTGTAAAGAGTAGCATTTCGGAAATGCTCCAGCAAGTTACTTTAAGCGGTAG
CTCTAGTAGACAACTGGATATACCGGATATCCAAGTTGAAAGCGATGCATCAAACACACA
AAACCCATCACCAATTAGTGGTAATACCGATGCTCATAAGACTGCTTCGTCGAGGAGTTT
CAAGGTGGTTGTTCTTGGGATGTCATCTGCAGGCAAAACTTCTCTAATTCAAACACTTGC
AAATGAAAAGCGTAACACGGAACAAGAGGAACGAACGTTTGGAGTTGACATCCATGCATG
TGTTTTACCCACAGTAGCGGGGTCTGATGTAGACAAACCTCAAGAGTTAACGTTGTGGGA
CTTTGCAGGACAGGACGTATTTTATCGGACCCATCAGGTTTTTCTTTCTCAACGAACTCT
CTACATACTAGTCTGGGATATTACAAACTACTCAGTCGTGGAAATTGACAGAACAGTCTG
TTTTTGGGTTTATTCTGTTCAGGCAAGAGTGCCCGGGGCCGTGATCCAAATTATTGCCAC
GAAAGTTGACATGGTGTCGGAAGAAGTTGCACAAGAAAGAATTCGCGGCCTACAAAACAG
ATTAAATCAACATGAAATGTGGCAAATCAATGATTTGCATGCCATGATCAATCAAGAAGA
AGATGATGAAGACACGATTGGTGGGGATTTTTCATCCAAAGTCAGCGTTGTCTCTAGTGT
TTCTGCATCCAAGTTTAAAAAGCCAGCTGGGGAAGAAGGTTTTATTGATGGCTGTGAGTT
CAATGATCTGCGTCCACAAATGCTTCTTCGACAACGACCCCAGGTAATGAAAGACATCCT
AATGGTATCATCCGCAAAAAACATTGGGTTTGACAAGCTGAGGGCATCGCTTTCCAGAAC
GGTTCAAGACACCACATTGTTTCCCCATGTTGATAAACTGGCGTGTATTCCTCTAACCTG
GGGGATTGTTGAGGATGCGATTGCTGCATTGCGAGTGGAGCGCCAAGCCAAACCAGTTGC
GATCGTGGAGGACCTAGAAAAAAAGATAGTGGAGCTTTCAACACCTGTTGACGTATTAGT
GACACAAGAGGACATTCTACAATGCCTACGTTTCTTGAATAATATCGGGGACATCGTGCA
CAATGAACCCGCAAATATTGTTTTCCTGGATTCCCAATGGATAGTCGAATGTATCAAACG
TGTTGTTGACGAAAGCGCTGTAAAAAAGTTGGTTTCAACCGGGAAAAGCCGACGTGTGCG
GAGTAGGAATGAACTCATGAAGAAGGAATCTATCATTAATAGAGATGTTGAGCATTTATG
TGAGAAAGGGATTCTCTGTGAGGGTCTTGTACCTCTGTTATGGCCAGAGTTATTCGTTTC
TGGTAAAAGAGGGAAATCCACAGTAGACACACCGGTGTATCATGGCCTTTTGGGTGTACT
GGAGGAGTTTGACGTTTTAAGTCCCCTCCACACGCTACCAAATGGCATCCGCAGATGGCT
TATCCCTTGTCTTATCACCAAAAAGATAGACTTTGAGAAGAGGTGGCCTCCGCTTAAGCC
TGGCGATGAGGAGGTCCAAATTAACCGCAGCTTTGTTTTCACTCGATTCCGCCCCCCTTC
GATCATGGCAAAAGTACTCACCCGAATTACAGGCATGTTCGACTCAAAGTCAACAGAGGC
GCGTACCTGGAAGGATGCGACTATCCTGCGCATCAGGCTTCCGCAAAGTCGTGAACAAAT
AAAACTTTTGGTACACATTCGCCAAGAGCATGTGTTTGGTCCGGGGGTTGTGAACGACTC
TGATAGTGAGGACGGAGGAGCTGACTTTGATACCGAGCGTGCAGTATTAGATATTCATGT
GCGTGGATCACCTAGCGACTCGCTTGTTGAGATGTGGGATGTTGTATCTCGCTGCAAAGA
TGTCATCGAGACAATCTTGTTGGACGAATATGTGGGCATCACATGGGTGTACCTGGTCCG
GTGTCCTGTTTGCGTATCTTGTTTACCCCCCGATTGTGACATTAGCGGTGCTCACTCATT
TCAACTCTTGGACGTGGAAAATTTTGCAGAAATATATGCCGATGAGTTGCACCAAGACTG
GTCCGCCTATCGATCTGGCCAAAAAGCCGGGAAAAGGAACATGTTGAGCATGATGTGTGA
GGTGCACAGCTCGGAAATTGAAGACCACGACACCCCTTTGATGTGGCTAATGCCCCCCCA
GTTTGACAATCACGAATCTGATGAATCAACGGATGGGAATATACCCAATTCGTCACCATT
ACAACTAGCGAGGTCTCTCTCTGCCGTCGATCAACCAGTGAGCAGATTCTTGAGTAGTGG
CGAGGCAATGTCCCCCATTCTAGCACAGATGACACGACAAGCTAGCCGGTCGCACAATTT
CATTACCCTCCCATCTGGAACTGCCGTTGACGCACGTTCAATTTGTCGCATTGGGATATA
CTGTAAAAAGAAGAAACGTTTCGAGGAACAAGGGACAGGTTTTATTATAAACAAGGAGAA
GGGCTTGATCGTATCAGCATGTCATCTCATAACTAGTCCACAGACGCGCACTCGAAAATT
TACCTTTTCCGATGACTCAACAAAGACAATTCTAATTGGGTGCTTTGAGTCTCAAGACTC
AAACCCGCCTTGGTGCTATGAAGCGGAGCTTGTTACATGTGGCGATAGCTTTACGGGTGT
TGGTATCCCCGCCAACTCTAGATCCATAAGCACATTCTTAGACGCAATGGTTTTGCGTGT
AACGCATGGGGTGGATGAAATAACCACGCATACAAAATCATCTGTGTTTGGTGTAGTAGA
GGTGGAGCGAAAACAAGGAGATTACCAAGTATTACCGCTCCCTGCTCATATCCCGGTTGG
AGACTCTTTGCAGGTACAAATTGGTGAACTTGTTTCTTTGATTGGGTTCCCACTGAAACG
TGGTGAGACGATATGTATGGATTCAGGGTCGGTGGTCGGCTTCGGGCAGAAAAGAGATGA
GATACATGCCAAAGTTTTTAACCATGATGGAAGTTCTGGGGGACCATTAATCAATAGTGC
TGGAGAAGTGGTGGGAATATTATCTAGAAGTACGACCGGGGATTTGGCCGTCCATATTAG
TTTTCATCGTGTCCTCCCTCTACTTAATTGTATGCAGTTATAATAAAAATATCAGCTAGG
AAAATATATGTAACCTTCCACTTGCATTCCCACATGCAAGTATGTCTAATTTTGGATGAA
CAGCAAACCGGCTTTGTACTGAAGTGACCAAGTCACCGGCCAAGTTCATCACTAACTTTA
ATTTGTCATCTTTCGCGACGGAAAAACATTCGACCCGACGTGGCTTCATCATAGATCCAC
AAAAAAATGAGTTTGGACTTTTTGGGTCCCACTGTGCATGAAACACTGAAAGATAACGTC
CTGTACGGTTATCATGGCGGACCGAGTGAGTTGGATCTAACGTCCCACTTTTACCTGCTC
CATCAAACAAATGCAACTTGTTGCACATCCCCACAGCTACCATTTTTTCTCCCGTTGAAT
TGAAAAAACAACAGTTTACGCTGTGTGTGTCTTCAAATGTGCATAACGGCTTGTTCTTAC
CAACTTTTCGAACGTCCCACAATTTTACCGAACGATCTAATGAAGCTGTCACCATGTATT
TTTCATCGCTTGAGATATCTACAGTTTGCACTTTTTTTTCGTGTGCTTCGAATGCCCAGA
TTTGTTTCCCAGACCGTAGACTCTGGCAAGCCACCTTGCCGGACGAAAAACCCAAAACAG
CATTATCCTTCTCGCCTCCCCACAACCGTCCATACTGCAGCCAGCCATCGTCCTCACTTT
TCGTTTTGAACACAAGGTCGAAAATTCCAGGTTTCCCGAGAGACATGCTCCTAATAGTTC
CATCGTAACTAAAGGTGAAAACGCTATCCGAACGGTACCCAATAGAATTCACAACACCTG
TGTGTGGTTGGAAATTGAACACCTCATTATCACCATCTTCCGAAAGCTTGTCTATTTTAC
ACATTCCAATGTTGCCATCTCGGTCACCTAGACAAATAAGAGTAGACTCTTCGTGAAACT
GTAGAGAATAAACTCGATTAGGGACAACTTTAATAGCGCTTTTGCATTCCAGTCCAGCCA
ACCGCTGTGCATAATCAAGATCACCCTTTGATATATGTGTACCAGGCCGTAACGACTGTT
CCACCAATTGTTCAAAGAACGTACTCCCCAACTTGGACATATCATCTCCCTCGAAGCCCA
AATCTAGTACTTGTTGCTCAAAGCGTTCCTCTCTATCCTTGGAACCAGCCCCGGCCCTCA
TGTCGTATGTCCCGATTTTGGCGCCAGCACTCGGGTCATTTGGACGCATAGTCGGAGGCT
GAGATCCAATCTGCACTTTTCCCCTTGAAGAGCTCACAACATACAAGCTTTCCGCTTCTT
CTCCACGTTGTCTCCTGCTCTTCCTCGAAGCTACGGTTGTCCCAGCACTCTTTTTCCTCG
GCTTGACATTGGCACGCTTCCTTTTGTTTCCAGACTTTAACACCGCAGCATCCGAGTCCA
TACCAAGCGATGCCAGGAAACTTTCATTCGCTTGGACTTGCTCCATCCGTCGCTTTTCAT
ATTCGCTCATTTTCAGCGCCCGCTGCACAACCCTCAACCTTACCCGGATCAACGATGCCC
GATGCCAATGCCACCAAAACGCCCGCTGCTCACCAAAAATACACCAATTACCGCTTCAAA
TAACGCCTGTCCGTACGCTCAATTCGTGCCAAAGCGGTTCACTTCGCAACAACAACAACA
ACAAACAACA
>QPX_v015_contig_69 avecov_89.77
TTGTTGACAATTGTGGCCCTTTTTTGCATATTGGCTGCCTATTTGTGCATATTTGTGTGG
TTAATTTGTATTTTTAGTGGCTAATTCGCTGCGGCCGTGTAGCGTAGTGCTAGTTGAAAC
GAAATTCTGCTGAGATAGGATGAAGCGCAAAGCTGATGATGAAAACGTTTCGTCCACGAC
GGAGGAAATGTCGTCTGCGAAAAAGACGATGAACCCGCTTACTGGTGAGGCGTATACCGG
TGAGTATTATAAAATATTGGAGCAAAGGAAGAAGTTGCCGGTTTTTCAGTTTTTGGATGA
CTTGGAAGATAAAATGAAGAAGAATAGAGTAGTTGTAGTTGAAGGAGAGACTGGTAGTGG
GAAGACTACGCAGATACCACAGTTTCTTGTTCATGCAGGGTTTGCGAATGAATCAAAAGA
TGGAACAGCAAGGATGATTGCGTGTACACAGCCTAGGCGAGTAGCTGCAATGTCGATTGC
TGAGCGTGTTGCTGCAGAAATGGATGTGCGCCTTGGAAGGGAAGTTGGTTATACGATCCG
ATTTGAGGATAAGACGTCTGAAGATACGGTTCTAAAGTATATGACTGATGGTATGCTTCT
CCGAGAGGCTATGACTGACCCAACCTTAGATCGATACAGCGTAATTGTTCTTGATGAGGC
CCATGAGCGTACCTTGTCTACGGATATTTTGATGGGGTTGTTGAAAGAAATTCTTCGAAA
ATCGGAGCACTTGAAAATTATTGTCATGAGTGCAACTTTGGATGCTGAAAAGTTTCAAAA
GTACTTTGCAGGTGCTCCTTTGCTGCGTATCCCGGGTCGTACACATCCAGTGGAATTGTT
TTTTACACCAGAGCCGGAACGTGACTACTTGGATGCAGCGATACGAACAGTTGTTCAAGT
TCATTTGTATGAGGAGCCTGGAGATATTCTTGTTTTTTTAACGGGGCAAGCAGAAATTGA
GGATTGTTGTCAAAAAATAGAGGAAGAGGCTAACAGAATGAAACCAGAGGATGGTGCGCT
TGTGCCGATTCCGTTGTATTCTTCGCTTCCTCCCAAGATGCAGCAGCGCATTTTCAGCAA
ACCACCAGGTCCTAGTGTTCCGGGAGGGAAACCAGGGAGAAAGGTTGTGGTTTCGACAAA
TATTGCAGAAACTTCGTTGACAATAGACGGGATTGTGTATGTAGTTGACCCAGGCTTTAG
TAAGCAAAAGGTTTACAATCCCCGGATTCGAGTGGAGTCTTTGCTTGTCACCCCAATATC
CAGAGCAAGTGCACAACAGCGTGCTGGTCGTGCTGGTCGTACACGACCTGGCAAGTCGTA
CCGCTTGTACACGGAACGTGCATTCAAGGAAGATCTTCAGGAACAGACTTACCCTGAAAT
TCTGCGCTCCAACCTCAGTAGTACCGTATTGACGTTGATCAAACTTGGAATCCACGATGT
AGTGCATTTTGATTACATGGATCCTCCAGCACCGGAAACTTTGATGCGGGCATTGGAGCA
ACTGCATTTTCTTGGGTGCTTGAACGATGAGTGCGAACTGACCGAAAAGGGACACCAAAT
TTCGCAATTCCCACTTGATCCACAACTTGCTGCGGCTCTCGTGGAAAGTCCAAAGTACAA
TTGCTCAAATGAGATATTGAGCATTGTGGCTATGCTTTCCGTCCCGCAATGTTTTATGAG
GCCCAAGGAATGCGCAAAACTGGCTGATGCTGCGAAGGCAGAGTTCAGAAACGGGGAAGG
CGACCACCTAACACTCCTTAACGCATTCCATGCTTTCAAACAACATGGGGAAGACAAGGA
CTGGTGTTATGAAAACTTTTTGAACTATAGACCGCTCAAAAATGCTGACAACGTACGTTC
GCAACTTGCTCGGATAATGAAACGGTTAAACCTTGAGCTAGTCTCCACCGACTTTTCTTC
TAGATTGTATTACGAGAATATCCGCAAGGCATTGCTTGCCGGGTTTTTTATGCAAGTTGC
ACATTCACAACGAACCGGGCACTACTTGACAATCAAGGACCACCAAGTGGTACAACTTTA
CCCATCGTGTGTGCTTGGTTACAAACCAGAATGGGTCATGTATTTTGAATTCGTCCAAAC
GCCCAAGAATTTTATCCGGACATGTACAGCAGTAAAACCTGAATGGTTATTGGAGATTGC
CCCTCATTACTATGATGTGGACAACTTTCCGCCCGGAGAAGCCAAACAAGCCCTTGCAAG
ATTGAAAAAATAGATACATACAAATATTTTGATTACATACCTTGACCTTTTTTTACAATT
TGAGACTCGAGTTTAGAAAGAACATGCTCAGCTCGACGACCTTTCCTGTGGATTTTTTCT
GAACAAGAATCACAGTAAAGATCCTCACAATTTTCACAGGAAATGGTTGCAACCTCATTT
TCACACTCGACACAGCCTTTTGTCCCGGTTTTGAAAGCTGACCATGGATGATCCTTTCGC
TTTCCCCTCGAATGGAACTTTCGGAAACACCGCAGGCAATAAAAATCCCCACATTCATCA
CACTTGCGAGACGCTAAACCATTACACTGGCTACAAGCTAAAGTAAATGAACCATCTTCA
GTTTCAATTACACGACTCTCAATGGCAACAAAAGTGTGGTTTGCGTACTCTCTCCCACCT
GCGTCATGTACCTCCGCAAAGCACCCAAAACAGAACTCTCTTTTGATCCCGTTCTTGTTC
ACACATTCGTTACACAACCGCACCGCCTCTTCGCTTCTACAAATAAAGCAAAGTCCTTCA
TCCACTGGGATGTCATCTGGGTGTGGCGGCCACCAGTTGTGTGGCTTGTATGGTTCGTCT
GGTGGAATCCAATGTGACGTCTGATCACGGTTGTCAAAGTAGTAAAAAGCTTGCTCAACG
TTGTCAAAAAGCTCTTCCCACGGAGAGATGAACTGATAGTAGCGATATTCAGCTTCCCGT
CGTGCATAATATTGCCGCCACGCGCACTGGATGATTGTCACCTGATACCGGTACCATGCT
GCTATCTCTCGCCACCGCTTCAAGTTGATATAGTTGCGAAATGTACGTTGAACTTTCACA
CTCATATCGTGCCACAACATGCAATGCTCAAGCCCCATGCGAACCATATACAGACTACAA
AGTCCTTTGGGGTAACTATCAACACAGAGCAGCGGTCCAGGTGGGGGGTTACGGTCCTCT
TTTGTGTCTGTCCCGAGCAAGAATGCCAAGCTTGTCTCGCACAGTTCCTTGAGCGTTTTG
TAGAGCTTGGTAATTCGCATATTCGCGGAAATGATCATCGCCCTTTTTAACGCACCGACA
ACAATATAAAATGCAGCTTCCATCTTCTCGGGGGGGCTAATCGTTGGCAAGTTAAAAACT
TCATCTTGCAGCTGTACCGTCACTAGGGAAGGTTTACCAACGTATTTCGCTACATGACGT
TTAATCTGCCGCATCGTAACTGGTGTCTTGGATAGCAAACACGGTTGTTGCGAGAACTTT
AGTGCTCTTGCAGCTTGATTAGGATACTCTTGCAGAAACATGTCTCGAAGAACATCACTG
TTCTGCAGAAATTCCAAATCGGGGTGCTTCAAACTATCATCCTGCCCATCAACAAAGTGT
CTAGTCTGGTAATCAAGCACATGTTGGATATGCTCCTCATTTTTGATGTGCATGTCTAAA
AGAGACACTCTAGTCCAGGGCAAAGTGACATCTTCAATCAAAGTATCCTCAAACTTGCGT
TTCATTACAAGGGTTCTATTTGCATTCATTTCAAACGCTTCTCTTACAACGTGATATAGA
CCACGCCGTGCGAACCACATACATACAGTGACACCTTCATCTTGGTAACCAGTATAGGCA
ATGGTCTTTGCTTTGTTCACTGCGCTACTAACAAGGTCCGGGATCCCTTCACGCTTCAAT
GTCTCAATAAACGTTTTTCGCCCGATCCACCCCCTCACAACGCGGCACATATTTCGAGCT
GCGTACTCATGCTCCCACAAGTAGTTTGGTCGTTCCCATGATACTTCACCGCTTTCCGTG
TGGATATAATAATTTCGCCCATAACCATCTTTCGTGAAAGTCCAGCCATATCTGCAGTCG
ACATAGGTATGGTCCAACTGGATTTCAGTCCCAAGGAAACATCGGTGAACCGCCCGTTCG
CAAGTGATCACCTCCTTTTTGGCTTTTTCAAGAATATCCTTTGTTGCTGCTATTTTAGCT
TCCAGCTGCACTTTGCGCAAGCGTAAACGAGTAAGGTATCCGCGTACGATCCTCGTTATT
GTCACGAACAAGGCAATCTCTCTACGAACTTGCGAATTGTACAAGTATGAATCTTCAGTA
ACCCGCATCTCTCTCACGGACGAGAGGTAGTACAACGTATCCTCACGATACTCTTTCAAT
TCACGACGTTTCGAGTACTCGTCCTCTTGCTGCATCTCCATTTGCCGCCACATCAAATCT
TCGCGTTCCATTAAAGTTTGCTCATGTTGCGGTGGACGATCCCAAAGGCTTTTCCCAGAC
GCCTCGTTAACAAAATATAAGCTACCTTCGTCATCCCGAAAGAACTTCCAAATTGGAAAC
TCTGGTGCTTTTTCTGGGGCCGGGATTGCATCAAGAACGCAACCAGTTTTCTTCGAGTCG
GGTGAGTTTTTTGTGAGTCGAGCCAACTCATCTTTGTCATCACCTAGCTCTTTCTCAATA
CAGCTCAAGTGATCCTGCGCTTGGTGATGTCGTTCAACGAGCTGAGCTTTTCGTTGTTGC
CAAGTTATCGCATTTCGACCACCATCCCATTTGTCCCTCCAGCTCGGCCAAATCCCACGA
CGGAGCGTTTCCGGTGGTTCGAAGTTGTCATCATCAAGTCCTTCTTCAAAGCTTGACACA
CGTATTCTAAAAGTGATAATGTTTGCACGCTCTTCTGCACGAGCTTCCCATGCACGTTGT
GCCTTTTGTGCCTGCATCGATTGTATTTGATATGCTCGACACCTCTCCAAGATTTGTCGA
GCACGGTGGCATCTAATAGCACATTGAATTTTTTTCACTGCTGTATTTTCATCATAAGTA
TAAATAGGCCGGTCCCATGTTGTAATATTGTGGTCTTGAGCGAGCATGTAGTAATAGGCC
TGACTGTATTCGTCCCAAATCTCAAGGTATCCGTATCGCAATACAGTATACAAATAAGTC
TCTACTTGATGCCGCTCATATGCCTTGAGGTATTCCTCATACTCTCTAGCTTCTTTTTCT
TTCTGCTTGCGCCACTGGTCCCGAAGCAAACCACCTTCCAGCAATGCTTCCCGATATCGC
TTCCGCGCCAAAGCAGCACTGACCATGATCTTGGCTAGTCTCCCTCGAAAGGCACGTTGT
AACGCTATCGATGCTCGGATAACCTTTACTACCATATTAAGTGCTACACGGAGTTCGAGA
CACCCACGAAGGGTCAACTTTATGCTCGGTCGATTCGCGCGATGGAGACTATATCGTATA
ATCGCTTCAAGCTCATCTGTTATATGCAGGTGTGCAATTGTTTCCAATGCCATCCGGTAT
ATATTAAAGCATTGTGTGAATCTACGTTTGTTCCAAATTTCCAGTCCGGTTGGATCCGGA
ACTTGGACGAGTTCTGCAACTACCGCATCTTTTGCTTCCTTCGGGCGCCCAGAATACTTT
TGTAGATGACGTCTGAGCTGGATCGCTGTGACAGTATTGGGTGGGATTTTTTGTGCAAAG
TTTGAAGCTCGCATTTCCTGATCCGGAAAAAACTCTGCATACATATTTTGTGCAACCCTC
ATGTCACGAATATACGCAAAGTTCTCGAGAACAGCGTTTTCTTCTTCGGACAACTGCTCC
TTTCTTTCCTTTAGAGTGAGCTTTGAAATCCGTTGTAACTTGTAAACCATTTCTATATCC
GCCTCAATATCTGGAGACTCCTCCAAGTTTAGCAGCAATGTGTCCCGAATTCCCTTGGGT
TGCGTTAATATGAGTTTGGATACGTCTTTGATTTTCAACATGCCCTTGGAAAAGTTTACC
CAATGCCCACCTAAACCAATCCGGTGGAGCCAGATCGATGGATGCATACCATCGAAATCA
TCTGTAGAATTGTAAAAGGCACCAGCGTGTGTGATTGCACTCTCTGCAACATCTAAGGGA
TCATTTGTATTTCTGTAGCGGTTTGTTCTGACTCGTTTTGCAATTCCTCGTCGTTTGACC
TCTTCTCTCCTTGTTGAAACACCCCGGTATACTCTCTGAATATTCCTCGCAGAACGATTC
CTGAAGAGCAAATGCTTTTTCAAGGCGTTCATCTTTATTCTGTTGATTTCCCCCCTGTAC
CAACTCTGAATCCTTGTGGCTGATGAATATCGTGTCCTATATATGCTGGTACCGATGTAG
GCCTCAATTTCTGATATCATTTTCAGCGTGAATGCCTTCACGACGACCTTGCACACTTGT
TTGTACACTTGTTGTGCGTATCTCCGGCCTAGATGACCGCGAATCATGCGTTGCAGATCC
GTAATGTAGAATCGCCTGCATAGTTCGCCATAAGCCTGTCGTTTTCGCACAAGTTTTTGT
ATCCGAATAATAGCCACTACTTCGAGCCGGTGGAGATGTTCAATCAGAGTAAGCTGGTCC
CAACGGTGGTGCCATTGCCCTCCAAATGCCCGTTCTGCTCTATGAAGGGAAGCATAGTAC
CTCCAGTATTCTTGCAAAACACAAGCTGCTCGATATCGCTTGTAAAAATAGTTTTTCACA
AAGTTCTGAATTCTCGTGACTTTCAGAACCACCGTCTTGAAGCGTTTGGCTTTTTGACGA
GCAACGAATGAGCGACACATTGCTTGTATTGTTTGGGAGGCAAAATATTCTAGACGGACA
CGACGGTGCAGGCGCATGGAAAACTGTTTGCGTATCCATGTTTGAATTTTCACAATCAAG
GTTTTCCGAGCTTCTTTCCTCTGCACAACCCCGACCAATTTATCCGCCTCATCTTGAATA
AGATAACAGCGCATCATCAAGAATGCCGGGAATTGTTCTTTTGCTTTGTACCAGTTTAAT
TGTATTTTCAGAGCGGCAATTTCAAATGAAGCAATCTCAGTACGGCGCTTACTCACGCGT
TTTCTTGCTTTGGCATAAAGCCAAAGTTTCTGGATTTTCACTGCGGCAACATGCCTTCGT
TGGTAAACCAATATACTTTCATGCATCTTATCTTTGAACACTTTCTTGGCCATGACAGCA
CGATAATGTGACTCCACTAAAATAGCCGACTGTTTCATCCGCAGAAAGAACCAACGTAAT
TGTCTCATACGCTCACAGGATTGAATTATCTGTGCGTAGTTGGACCATACGTACAAGTTT
CTTCTCACGCAGAAACCACGACGAAGGGCCTGAATAGTTATGGTGCAGCGTCGCACATAG
TGAAATTGGGTATACTTGACAAAAGTCCGAAATGGGGTCTGTATGTTGATTGCAGCATAC
CAGCGCTTTTTGCGTTCGGAGAACACCCTTCTCCCGATTCTACCACGCACTAGCTTTTGA
ATGTTAGTGCATGCAATGTCCCTTCTCAATCGCTTGTCCTCCTCTACGAATTCAACCCAC
GTTCGATAGGCCTGTAGCTTTTTGCTTTGAAGCAATCGTTTCAATACACATCGAAGACCA
TCTAATTCCGCATATTTTACAAACGCTTTAAAGCGTTCCTCCAGCATAACTTCGTGCCAT
CGGCGAAACGGTTCGCGGAGGGGTTCGCGACCTGCGAAGCGGAACAGGCGATCTAGAACT
TTCCGAGCAATCTCCCTCGAATAGGCTACCTCTAAGCCTTGTTGCAGTAAAAAATGGGTG
GGAAGGGATTGCCGCTGTTTCTGAATTTCCTTGTCAATATTGACCCACATCTTTCTCTCC
TCCGCAAGTACACGATCAAGTTCTTCTTCTGATATATCTTGCAGCGCTCCATTTTCGTTG
CGTTTTGCTTGACGATTCGTCGTCTTCTTGGACTTGTTTCTTGTTTCCACAACACGAATA
TTCTTCTTTGGAGAGCCATTCTTCTTGGGTGAGATCGGAGGTAATTCCTCGTTGTTATTG
TTCATTTGCCTAGATACCTTTGTATCGGGGTACCACATCACTGGGATAGTATACCCCAAA
TGCTCTGGCATTGCGTACATATCCTTGACTGTTCGACTATCTGCTCCCGACAGCATGCCA
ACGAGTGGACGTTCAGTCGGAGGATATCGGGTGCTTTGAGTCGATTTCTGTTTAATAATC
ACAGGGACGTTGACACGTTGCCTTTGTTTACGTTTCTCAACAACAACCCGTGGCTTTGAC
ATCTCTGCTTCTTTTCTCTCGTCGGGGACCGCTTGGCTCTTCCGATCATCCAGAACAATT
TCGTCCTCCTTTGCACGAGCGATACGGTGCCAATTTGCCTTTTTACCTCCAACGACTACT
GACAATACCCGACAGGCCTGAACCTTTACTAAACTTGGCCCCATGTTGTTGTTCACATGA
TATAATAATGCATTTAATAGTGCCGTACGTTCCAGGGCTTCAAGCTTGGTTGAGAGGCTG
TCCAAATCAACGTGATTATACAAGGCACTAATTGCTGAGTATTTGTCTTCATTTGAACAC
GACCGGTCAACGAGTGTATTACAATAGTCCTGTAAATGCGTTGCGTCGCCCTTTAACCGC
CCTGGTTGCTCTGCCTTTCCAGGCAACGCAGGTAATACTTCCTCCTCCATTATATCATAT
TAACATTCTCTAACCCAGTAGGCGTTTACATATCCGCCCTGGGCTACCAAAATTTGCCAA
AATTGCAATTATGTAAAAATTTTCTGCCAAATGCTGCAGAGGATCGCGGGGGGTGTTTGG
GGTCGATATAGTGGTCGTATAGCGTCGCGTGGGGATGAAATCGCGCAGCGTTCAACAACG
ATTGTGGTGTTTTTTTGACCGTTATGGAACCCTTGCCCCGGGCCCCGACCTTGAGAGCTC
AAGAGCAAGCGCGAGGATCGTTTGACAACATCCAGATCTCGATGCAGTTCATATTGACAG
TGAAACGAATGGAAATAACTTCTACAGGTGCTGCTGAACATCGAGATTTAGAACACCAAG
CTGTTATAATTTAAAGTGTGTAAAACAGTTAAGCCTTGCCAATTGCCTTCATTGCTTCTA
ACATAGTCGTTCCTAGTCTTGCAGGGGACTCGGTTACGTTCACGCCAGCGTCGCGAAGGG
CCTCGATCTTTGCAGCTGCGGTTCCCTTTCCTCCAGCAATGATTGCACCAGCATGTCCCA
TGCGTCGTCCAGGAGGAGCAGTAAGTCCCGCAATAAAACTAACTACAGGTTTGTTTGGGT
CTCCATTAGCCTTCAACCACTCAGCAGCCTCTTCCTCAGCTTGTCCTCCAATCTCTCCAA
TCATAATAATACCTTCCGTTTCTGGATCATTTGTAAATCTTTCAAGACAGTCAACAAAGT
TGGTTCCATTGAAAGGATCACCTCCAATTCCAACACATGTGGATTGTCCAAGACCAGTCG
CGGTTGTTTGTGCAACTGCTTCGTAGGTCAAGGTACCAGATCGGGAAACAATTCCAATCT
TACCAGGGGTATGGATATATCCAGGCATAATACCGATCTTGCATTCATTTGGCTTAATGA
TACCAGGACAGTTAGGTCCTATCAACCTGGTCTTATTCTGTTGATTCAAGTGCCACTTTA
CCTTTACCATATCCTGTTGAGGGATTCCTTCGGTAATACACACAACCAATGGAACCTCGG
CTTCAATCGCTTCGAGAATCGCCTTGCCTGCAACTGGAGGAGGCACAAAGATTACAGAGG
CGTCAACGCCAACATCATCCTTGGCTTGTTGTACGGTATCAAACACAGGGAGGCCCAAAT
GAGTCTGGCCGCCCTTGCCTGGGGAAGTTCCCCCGATCATATTGGTACCATAGGCGATGG
CCTGCTCCGAGTGGAAGGTCCCCTGCTTGCCGGTGAACCCCTGGCAAAGCACCTTGGTGT
TCTTGTCCACCCACACATTGGCCGTCGACGACATTGCGCGCGTCGATTGCGAGCGAACGC
TTTGGCCCAAACGGAACGAGGCGCGAGACAACATTTTTACCAACAACAATAATGCAACGA
GACGATGAAGAGGAGCAAAACCGAGATCAACTATTCACACTGGCAAAGATACAAATCGCC
GCCAACACTGCACACACTGTTATCCAACCCCCTCACTCCCCCCTCTCCCCACCAACAAAA
CACTATCCGCAATACCCACGCTTTACACTTGCACAGACACCACTTGACACCTACCCCCAT
TCACCAACATCACACCATCACTACACACACTATAGATACATCGCGAATACAACTACACAC
TAAACCGGATTTACAAATATATATAGACTCATGTATGCGAAAAATAAACATCACTCCCAC
TATACCCCAAAACTAAAACGCAATCCGAATCTCCCACCTATTTACACATTTAAACATTTA
TATATGCTACAAATACAACAGTGAAACGGATTATACAACATATACACACTAATGTATGGA
TATGTGCTGCCACTGACTCACGCTTCAGCCCGGGTTTGGGATTAATCCGGATTATACGCT
TATTTTTGGGATAATTTGCTTTGGTGCCTAGAAATGTAAGGGAAATACGGATTGGATTAC
TGTACGGGGCTGATGTATGTAAGGGGAGAGATCAGGGAGGGCTAGGAGTGATTATGGATC
TACTAGGAGGCCCCACCACAAGTGGCATGATGCAGTGTTACAATGGTTCACACGCGTAAT
ATTGGCTGCACTGTTTTATGGCTGTGAAGGCTAGAACTGCGTACGCCGGGTACAAAAAAT
CCTGTGAGGGGACGCGGTTTGCCTCACATAAAAAAACAACCCGCCCTCCCAGTGTTACCC
TATACACGCAATAAGTTGGGCAGAGGGGGTGTGAGGGAGACCTGGAATTCTTGAGTCATT
GCTCTGAGGAACCCCACTGGAAACTTCCCCTCTCATCACACTGGCAATTTTGTGAGCTGC
TGGGTTGGGATTGATGTGTAGTATAGGTCGTTGTGTAGCATATTCTTGAATTGGCATCTG
TAGACCCATTGGTCTCAATACTTGAGGCACAGAGTGACTCAGTATTTCATTGCAAAAGGG
CAAAAGGAAAAAGAGTTTCCATGGGTAGGGTGTACGAGATTTTTGACACCTTTTAGCCCT
TTTAGGTGTTATCACTTGATGATCATGTTCTCTGGTATTGGTTGTATGTTCAGGGGTCTG
TTGCACGCAAAAGCATTACTCCATGAGACACTATTATGGCATGGGGGAACCTTATCACCT
TTTTATGCATAGGTATAAATTTTCACTTGGTGAGCTAGTTGTCACTTCAACCCCTAGCGT
TCACCATGTTTGCATGTTTTTGAACAGTTGAATGATGCTTAAATGTTGCTGTGATAAAAT
TAAGTTGCTTTTGTTTGGAACCGAAATCATGATAAAGTGACAGCTTCTTATGTTTCAACT
TGCCACCTTGAAACCGTGGCGTATCTGATTGAGGTTCCTATCACTTGAGGTTAAGTGAGT
TCGAGTTTGACTAGTCGTGGTTGAGTCGTGCTCCGTGTTGCGTTTTGTAAGACTTGTCTG
GGGCGAGTCATGTTTGGAGCCAAGTTGAATGAGGCTTAAATGTTGCTGTGATAAAACTTG
AACTACTTATTTATAAAAAGGTAAAAAGGGTTGCTTTTGTTTGGATTCAACTTTTCCCCA
TGCCGGGATTTTTGTACGGAGTGGGTCAGCGTAAAGCATTTGTTGGTTGATAACTAGGAT
GGGGATGCTGTGCTGGATATGTTGGGTTAGGTTATTTTAGATATCTTTGTTTGATATTTG
ATGATCTCTGGGGCGAGGTCGCGTGTATAGTTTTTGTTCTTGTTCTTGTTTGTTGATAGG
ATGGGTGACGACGCAGCCACGGTTGAGGCCCGGAAAAAAGAGGTGGATTCGCTCCTTTCC
CGCTCCAAGTACAAGGACGCGATCAAAGTTGCACTGGACAACCCGCCTTTCGGGGCCAAG
GACCAAGCTGTCAAGGTAAGTGCCGATGTTGCGAGGTGTGGTGGGACGGGGTCTGATGGG
ATTGTGTAGGATATGAATACGGCAACTGTTCTAAAAGCGATCTCTTCGCCGACAGATAAG
GAGATTGAAAACATCATCAAGGAACTTCATGACAGCGGTAATAGCGATTTGTGTGATAAT
TTGATGAAATATATATACCGTGGGCTAGCAGAGGGAAGGTATTGTGGAGTATTGTTGAAA
TGGCACGCATTGACTGTGAGTATCGCTGGTCTTGGAACCATTCAAAGAGCCATGACAGAC
AGGAAACCAGTTTAGACTAATTTGATAACGAAAATACTCATAGATATACAAATAATCGTG
GAATTGATCAGATACAATATATGGCAATGGATTTTCCTCGCATGGCTATAAATATAATTT
TTTCACACCGACGCATCTACAGCAAGGTAAGCAAACTCTCGATAAACATCACAACGATCT
AGATGTGTAATTTCTAATCTCCTGCGTCTAAACAAGTTGGGTGACTTTTTAGAGCACGTT
GTAAAACCCCAAGTAAGACTGAACTAAAAACCATGTTCATGTCCAATTATTCTTTTTCGT
ACCAAACCCAGGATCCGTCCATAGTTCTTATGTACCTCTCTAAATATCCCCATGACAGGT
TAATAACGCAAATACCAACATTCGCCTCCTTGTCGCACCTGATCTTTCCAGCAACCCACA
CGGGTGTCAAACCTAATTGAAACGTGCTTAACCCGTACCCGTGGACCCGTTTTCATCTCC
CTA
>QPX_v015_contig_70 avecov_91.89
CTCAGCGATCAAGCTTGCAGCTGTATACCGGTAATTGAATAGTTTAACACGATCTATGCT
ATTCTGGACTCCAAGAACACGTTTAATTGTTCCAAGTGCTTTGACTGCATCAATAGCATT
CAGTCGATTCGATGGTTGCTGCATGCCAATAGACAAGTTGATTCCGAGCTTCCTGGTGGC
TGATGTAGGAGGCGTGGCAGTCCCTTCGCATGAACATTTTGGACATATATTTTCTTCATT
GGCTAAATAGGCTTGAACACTGCACCTGGACCCATCAACCCCTGCTTGTTTGTATACGTT
GCTCCAAGGAACGGAATTCCAATTCTTTAGCATCCAGTTCATCGAATTTTCACAAGCCTC
GTCGTACGGACCAACACAATTACCACCGGATGGGTTTTCATTTGTCACAGTACACGTGCA
CTCAGGACAGCGATTCTCGTATTTTGCTAAATACTTCTGAATGCTACACGTGGACCCATC
GACACCTCCTGAAATATATGTTTGGCTCCACTCAACTTTATTCCAATTTTCTTCCATAAA
GTTGATTGCACTTGCACATTTTGGAAACCCAGGATAACTCCCTGTTCCACACTGCTCAAT
CTCTGCTTGCTCACAGGAGCAGTATGGGCAACGATTCTCGATGTTGTGCAGATACGAAAC
AATACTACAGTGAGATCCATCTACACCATGTTTCCTATAAGTTTCTGACCATTCAGATGT
TTCCCAGTTGTTTTTCATCCACTGTACTGCTTTCGAGCAATTGGGAAATTGTTCCAAAAA
TGAAGCAGAGCAAACATTTTCCGACAAGCTTCTAGTTCCCCGAATAAGTTTTGCATTTGC
ATAGTAAAGTGCCCCGAGTGAAATAATGAGTTTCATTGTGGAGTATTTGTTTTGAATGTG
AAAAACGCTTTCGCAAAAGTCAGCTCAAAACCCAAATTACACACCCCCCCAAAAATAAAA
CATCCACAGATCCAAAAATAAAAAGTAAAAAACCATCCAGCTTGCAGATGTAAGGAGCTG
TAACGTTCCATGACAAATACCCAGGACGCTTTCCATCCGCAACTTTCTTTTTCTGCAAAA
AAGCGTTTGCGCGGCGGACCGCCCTCGGGGTTCTTCACAGAACCCTAGACCTCATTGGGA
GAAAAGTGGAGAAAGCATGCTTCAAAACCAGGCTGGAAACCAAGCTTGGAGAACATCTTC
AAAGATGGTGCATTGTGGGTTTCTATATACGTGTACGGGGTTAACCCAAACGTGAAACGG
AGTCGTTTGCAGAGCGCAAACACAACCTTGCTAGCAAATCCACGACCTCTGTACTTTGGA
TCCGTAAAAAGCATCCCAAGCGCCCCGTATCTACACGCTAATACCCAAGAAACCAGCTTT
CCATCTATTAAAACACCAAATCCAAGGCCCCGTTCTAGCTGTGTCTCTATCATAGCTCTT
GAGCTAGTCGACTTGAATTTCCAGTGATCATCGATTGTCTTTGCGTGCTCAGGATCCAGC
TGGATAACCCCTTCCGTGTCCAAAGAAATTGCTTGAAGATTCTCCTCATCCAGGAAGCAT
GCAAAACACGCGCTGTCATATGATATCTTCCCGTGACGAGTGAGTAAACCCTTCAAGGTT
GGCGCAATACATTTGGGGATACCGGCGAACAGCGAGCTACGCCCCCATTCAATCCACGAT
TCAAGATAATCTTCAAGGCTGTCGATGGGGCCAGATGCATATATAGTGTACCTCAATTCG
TGCTCACCATGTTTTATCATCCAAGTGGTTCCCCCCTCGGTTCCTTGTGAAAGGTAGAAT
TGCTCGCCGTTCTTACAGCCAAACCTTTCAAGAAAGTACACCAACTGCCGCAAGTGAGTT
GCCTGGATTGGCTCTTTATTTAGGTTGATCAGCCATTCTTGTGGAGCCACACTATCTTTT
CCCATTTCGTTTGGTATTTCTGCAGAGTCGTTGTCGCTGTTTTTGGGTTCATAAATCTGC
GCCATTATTTGAGTACGGTATTTGCTGTGGTGGGTGGAAGAAGGAAGAACGAGTGATGGC
GACACGAGCTGCGTCAGACACTGACGACTGCGTGGCTTATTATACTGCTTGCGTGGACAC
ACTTGTCGAGGATGCCAAAACCGCACAGCTCACGGTCAAGGACTCTTCACAACATGTTGT
GGATCAGCTCATCCGTGCAATGGTCTGGGCATGTGTTCAACCTGGAATACCCGAGAAAAT
AGCTAGCTGCTCGGTAAATGAAACACAGATGGGGAATCTTGAGGATAAAATTGAAAAAGT
AGTGACGAAATGCCGTGCTGCACTATTTGACATCATTTGCGACAAATCGGTCGGTGTTAT
CGAAGAAGATCACGAAAGAGGGATCGTCAAGATTGCCAAGCCTGTCGGTGTCATTGGGGT
TACTTGTCCCAGTACAAGTCCTGAATCGACTGCACTCATAAAATCAATCAACGCGATCAA
AGGGCGAAACGCTATTATCCTATCTCCTCACCCAAAAGCCCAACAAACAACTGAGCTGGT
CGTTCGCATCATGCGACACGCGTTAGTACATATGGACGCTAACCCGGATCTTGTTCAAAT
AATGCGCATGCCGAATAGGAAGAAAACGGAATACTTGTTGTCCAAATGCGATCTTTCTCT
CGTTACTGGTGGCCAGAATATAGTGAAGATTGCTCGTTTTAGTGGAAAGCCTTATTTAAC
CAGTGGCGTTGGGAATGTTGTAACTACCGTGGACGACACAGCCAACATTTCTTTAGCTGT
GAGAAGCATTTCTAGATCAAAGACGTTCGATTTTGGTTCTTCTTGTTCGTCAGATAATTC
GGTTCTCGCATTCCATCAAGTGTATGATAAGCTTTTGGAAGGATTGGTTAGGGAGGGAGG
GTTTGTTTTGTCACCAGCAGATTCTGCCAAAATAAAAAATGTACTCTGGCAGCCAAATGG
AAATCTTAATCCAGGTGCCGTTGCTACAAGTGCTCAAAACTTGTGTTCGCTCGCTGGTGT
TGAATTGCCGAGTGACTCAAAGTTTCTCATCACTGAACAAGGGGTTGGAAATATAGGTCC
AGAATATTTGTTCTCTGGGGAAAAGCTCTCGCCCGTACTGGCACTCTTTAAAGTGATAAA
TATTGAAGAGGCAATCCGAAAAACTAACGATATTCACAAATATCAAGGTATTGGTCATTC
ATGTGGCATATACTCAAGCTGTGAGGCTAATATATCTGCTCTCTCTCTTCAAACGCACAC
ATCACGGGTGATGGTGAACCAGCCCCAGTCGCTCTCCAATAGTGGATCACTCTGGAATGA
AATGACGCAAAGCATGTCTTTAGGGTGTGGTACTTGGGGTGTAAGTAACACAAATGACAA
TATTAACTGGAAAAATCTTGTCAACATCACGACTGTATCAAAGCCATTAGTGGTCCCCAA
GAAATTGCCACCAGATGAAATACTTTTTGCTGGCGTACAAGGTCAATTAACTTTATCCTT
GGTGTGAATGCTAAAATTACGTTCTAGTGGTTAGTTTACGGAAGAGGATCGCTAAGAGAA
CGGTGCAAAAAGAGAATGTGAACAGGAAAGTTCCTGAAAACCAATCTGCCTCAAGGTTGC
CGTTCCCAATGGATGTAGCGATTGTTGGTCCAAGGCAACGACCAATTGAGTTTGATAAGC
CGAGAGCTGACGTCCAAAAGCCCATATTTTTTCTTGGCGCCAATTTAATCACGACAGAAA
ACAAAAAGCCTTTGGCAACAGCGAGTGATCCGGCAAAGGAAATGCTCCCAATAGTCCAAA
GGACAATCGAGCCTGTGGATGGGACAGAATAATTGAAAAGTAGCAAAGTAGAGAATGTTG
GAATAACGCCGTGACATGCTAATAGCCAATAACGTTCACCGGAAGATGCTCTTCTTCTGT
ACAGGACAGTCAGGATGCATAAGAATGCAAGGAACATGAATAGCAAGCTGACATACAGAG
AAGCTGTGGCCTGAGACCAAGACCATCCAAAGCCGGAAGCGTCTTGACCTGGGCTGGCAG
TGGCGACAAACGCACTTCTCGTCTCGATTGCAGATGTGCCAGTTGAGCCCAGGGTCGAAA
TCAAAAGCAAAAGTGTCATGACGATCGTTTCAGTCTCCTTTTCTGGAGAAGTAGCAACCT
CTAAATCTTCGCGAACAAAAACTTTGTATCGCTCAAAATCACACAGTGGAGTATCCTGAA
AAACAAAGACATACAGTATGATGAGAATAGTGTACCCGACTGCAGCTGCCCAACCCCCAA
ATGTCAAGACGTTGAAAACAGGTGAAACCGTTTGATCGTTGGGGTCCCAGTTGCCAAAAA
TAAAGAACACCAAAGCAGCGAGCAGTGGGCCAAGCGCAAACCCAAAATATACAGATGCCG
AAATTTTCCCCGAGTACAATGCCTTTTTCTTTTTACCGACTGCAATAGAGATGTAGTGAA
ATACTATATTACTAGAGGAAGCTATCCCCATGATGATCCGACCACAAATTAAAAGTCCAG
GTGATGACGCATATCCTGCGAACGCATACATAAGCGCACCTATAATTCCCGTGAAACACA
TAATAACTGACGTTCTTTTGTAGCCTACATTCGAATTGATCCAGTCCCACGGGAAAGAAG
CAAAACCTCCAAACAACGGAAGCACTCCAATTAAGAACCCAGGCCAAAATGAACCAACAA
ACCCTACAAGAGTAGTATAATCATCAGAACTCGTGAGAACAATCGTCAAGGCGGCCATTT
TGACGATCGTATGCAAACAAAGCAAAGAAAAGTTCCAATTCTCTGGCTCTCTGTTGGGAT
CCGCAAAATCAATCCCTGGGAGAGCCCCATTTCCCTCCACAAACTTGACGTCTTTCATCA
TTGGGCTGTGGGCAACTTGGCTTGGGCCAAAAGTTGACACGGCGTTTATGGTTTGCTTAC
ATGCCAGCTTTTGCAAAACATTGTTGGGGAATGTTTTCGGGAATTTGGCCAACTGGCGAA
AAAAAATGTCACCGAACGAAATCAAATCCCGTTTGGTTTTGTTCCGAACCAAGTCAAATT
CCATTTGGTTTTGTTTGGGTACGGGGTTATTTTTTAAGCATGTATAGAGAATTCCGTCGA
GAAATGTACACCTTAGAATGTCGAACGTGCGTGAAATCAAATTCCGTTTGGTTTTGTTCC
GAACGAAATCAAATTCCGTTTCGTTTTGTTTCCTCCAGTGTTAATTTTATAAAGATAGAA
ATTGATCTGTTCCGTTGCAAGAATGTCACCGAATGAAATCAAATTCCGCTTGGTAAACAT
GTTGCGGAAACTCCGGCAAAATCCTTGAAATCTCCGCAAAAGATTTCGTGTCTTGACGCG
CAGCTAGGGTTTGGCACTGCAAGTCCTCAAGGTTGCCATCTCGAAAATGTCAAAAACAGC
GGCGAATGTCCATGGGTGCAAAGGCGTATACTGCGGAGGGGATTGGATTGATATAGAAGA
TTGCGAAAAATGGCTTCAAGGGGGATGTAACGGGAACTCTGAGCGATCAAAAGCGTATGC
CAAGTACAGACAAAACGAAAAGAAACCGAAAGATGGAGTGTACGATGTGGTGATCATTGG
CGCTGGGTGCATTGGGTCCTCAATTGCCAGGGAGCTTTCCAAGTACAATTGCTCCGTGTT
ACTTTTGGAAAGGGATGACGACGTGACACAAGGTGCAACTAAAGGAAATAGTGGACTGGT
ACATGCTGGATATGATGACAAACCCGGTACCAACCGAGCCAAATTCTGCTGGCCAGGAAA
CCAGATGTTTGCTAAACTTGATCAAGAACTAAAGTTCGGGTTTTGCCGAAATGGGTCGCT
CGTTTGTGCTCGCGGGCCGAAAGAAGAAAAACACCTAGAAGAGCTTTTGGAGCGAGGGAG
AAAGAATGGAGTCCAAAACCTTCGTATTGTTGACAAATCCGAGCTCCAGGATATGGAGCC
ACATTTAAGTGAAGACGTGACGGCTGCGCTTCATTCACCCGATGCTGGGATCGTGATTCC
ATACGAGTTTGCGATTGCCCTTGCAGAGAATGCTGCGGAGAATGGTGTAGAAGTAAAAAT
CCGTCAACAAGTTGTTGATATTGATTTTAACGATGGGGTGTTTCGTATACACTGTCACAA
CTGGGACCCAGCAATTCAAATTTGTGGCCGGCCATCAAGCATAGTGTTCCTTGGATTGGG
TGTGGTTATATCTATTGGTGCGTCAATGTATTGGCCACGCGGCTTGGAAACACCACGTGG
TATGCTTGGGCTATATATTTTTCTGGCGGGCGTCGGCTTGACGCTTTGGTTTGCATTTTT
CCGAAGCTTTCGAGGCCAGAGTGGAGCGCAGGTCAATCCAGATGCAAAGCATGCAACCCT
GGCTTTCAAAGCACCGGAACAAGGAAGGACTGATACGTTTAAAGCGAAACGGGTGATTAA
CTGTGCAGGCTTGTTTGCAGATAAGATCGCAAGAATGGTGAACGACTCAAGTTTCACTAT
CAAACCACGCGTTGGTGACTATCTTTTACTGAACAAATCCCAGGGACACCTTGCGAAACA
TATATTATTCCCTTGCCCAGACCCAGTTCTTGGCAAGGGGGTGCTGGTACAAGCAACCCT
ATGGGGGAACTTGATCCTTGGCCCAACGGCTCGTGATGTTAATAACCCAGAAAAGCTGCG
CATGACAAATGATGAAATTATTGACTATATCATCCAAAAGTGTCGATTATTGATACCGTC
TTTTGATGCAAGCGAGGTAATCCACTCTTTCAGTGGTTCCCGTGCGAAATCAGACCGGGG
TGATTGGATTATTGAGAATAGCAAGGTTGCACCTGGATTCATTCATGCTGCCGGTATTGA
CTCCCCTGGACTTGCTGGATCCCCTGCGGTTGCAATTGAGGTGGTCAAGTTACTGGAGAA
ATCGGGCCTCAAGTTTGAAAAGGACCCGCATTTCGACCCCATTCGACGGCCATTGATTGT
TCCCAAGAATAATTGGAAGTCAATCAATGGTGAGCGACTGAAAGTGTACAAGGCGGGTGC
AAATGTGCCACCAGATCAAAAGATTCTTTGCAAATGTGAAAAGGTTACCGAGGCGGAGAT
TATTCGCTCGCTTCACACCAGCCTTCCTGTAGATAACACACAAGCTGTTCGCAGGCGAAC
GCGCGCTGGCATGGGACATTGCCAAGCAGGCGAATTTCCTCACTGTGAAGAACGTGTTAA
AGAGGTAATCCAACGAGAATTGGAAATTCCGTTTATGCAAGTTGGGACAAGACCCTGGCC
CGCAACCTCGTTTCTCCCGGAAAGATGGTTGTCAGAAAAAGAGAAACAAAAGCTAGGCAG
TATATAAATCAAATAATGAATGGGTGGGGTAAATCCACGTTTGTTCGTAACGTCCTCGAG
TCCTTTGGTAGTAGCTTTAACTTTACCTCCGATATTGTCGTTTGACTTGGTTTAGAGACA
GCAACGTGCTCAATGAAAATACTTTTGCCAGAGGCTTTTGCCCGTACCTGGAATATAATC
ATATCATCCTCCGATTTAATCACCCCGGACTGATTGTGGGTAGCGTCTTCCCTCCACAAC
AGGTCAAACACTACGTCGTCGTGATGCAATGGGTCAGAAGCAAGGTACACGGTTCGTATC
GTAGTTGGTGAACCTGCTTCTGCCACCCCACTGTCTAGCACAAAGCCAGACCTGCTACGT
AAGAACAACGGCGCGCCATATGGTAGCCTACCTTTGAGAGGTGCATCAACCACAGCTGTT
GATCCACCTGGATACCAAACACCCGTTACGATATCACACCAACTCTCTACAATCGTACCA
TTGTTTCCAGGGAAATAAACCTCTCTTGTGGTGTGGCCCTCATCCAGCACAGGTGCGACA
AGAAGGCTCTCCCCGAGGAGAAATTCAAACGATTCTGTCTGGGTTCGAGAATTCAAATCG
TCCATAAAATGAAACACCAGTGGCCTTGTCACCGGGTAATTATTTAAAAAGGCCTCCAAG
TGCAGTGACAAAAGAAGTGGGCGCAAAGCACAACGCTGTACCAAAAGTGCTCTGATTGTA
TCTTCCATCTCGGGAAACATCCAAGGTTCATTCGTGCACCCAAGATTATACCCTGTCTCG
CCGTCAGCTTCACCACCAACAGATTCCTTCCAGCTGGAGCTGTGAATACTAAATCGAGCA
AAATAAATTCCGAGTTGAACCCATCGAACAAGGAGCTCCTACAAAATGAATAGAGTTATT
ATTTTCAAAGTCAAAATGAATACAAGCAACTTACCGGTGTGACTGCAGCTCCTGTAAAAC
CTCCAATATCCGCACCATTTCCAACCCAACCACATAGAGACAGTCCCAAACTCATGGGGA
TATTCCACCGCATGGTATGGAATGATGTTGTATTATCGCCACTCCACGTTTGCGCTGCAT
ACTTTGATATCCCTAGACATCCGGACCGCGATACCACTAGGGGGCGGTTCTCTGGATGGA
AATCACCGAGCGCTTGGCAAGACGCTTGCGCCATTAGTAAGGTCTGCAAGGGTCTTCCCG
TGACATATACCGATGTGTTTTCCCCATCCGCGTGAGTCTTCACCGAGTCATCGTCAATTT
CAAATTCGTTGTTGTCGTTCCATACAGCGTCAATACCAAATTCCAGGAGCTCACGTGTGA
CCATCGACTTCCACCACAAGACCGTCTCAGGGTTGGTGAAATCGAGGTAGCTCCCCTCAG
CAAAAGTAGAAGGTCCACCTTTCCAAAACCTGCCAACCAGTGTGTCGTTGTCTGCAGTGG
CGAAGAACACATTTCTCTCGCGCATGGTTTCGTACTGAGGGTGTGCTTTCAGGAGCCAGG
GTTTGACATTTGCAATTAACGGGATAGAAGCCTCATGGAAACTTGAAACCATTGCTTTAG
GATTAGGAACTCTGGCTTTGTTCCATGTGAAAACGTTTCGGTTACCGGCATCATCCATAG
TATACCCCGAGCTTAGATAGAACCCAGAACACGGCATAGAGTGCTTATTGCAAAGCCTCG
GAAAGTTCTCAAGTCTAGTTTGTGCATCGGGGGCATCTGAATAAGTCATCGTAGAGGCAA
CATAACCAAGCGCCCATGCTGGAGGGATGGCAGGTCGTCCCACCAATCGTCCCAATTTTT
CTACAACATCTGCAATAGTCGGACCAAACAGAACATAGTAATCGATGAACCCACTTTCTG
CCTGATAGTATCGGTACTCCCCACGGAATGCGGAGATTTCTTTTCCCAAGTCAAGAACCC
CCCCACATAATTGATCATAAACGATTCCATATGCAACACCTTGCTCAGAATTGTAGGTGA
TATAAAACCCAAAATGCTTGTATAGCGGATCACTTTTCTCAGCACAGTATCCCATAGCAT
CCCGGCACATTAAACGAAAGCGCCCACCAGCCCGATCAATGGGACCACTTACTTCACCAA
CTCCATAGTACCTTTCAAACTCATTTCGCTCCATGCGATGCTCAGCATATCCATGCTCTT
GGTAAGAATATGCCCCAAGAGTAGCGTCTCGTGCAAAGGTTTTAGACTTGAAAGACCAGT
CAAGTCGAACGTCATCAATACCATTGGCTTTGTTGCCCCCAAATTGTACAGCAAGAGATT
TGTAAGAAAGGCAATACCGTTGATGATCTTCGGAGAAGTGAACCTTGACATCGGGTAGGT
TTCCAAACCTGCCATGCAAGTTGTTTCGATCAACTCCTGAAAACGTGTCCTTCCCACAAG
TTACCAGCCAAGATGGAGTCACATTTTGTTTCGCACTGCACGGCACAACACAAACGCGAG
CAATCCCTTCCGCCACAAAACAAATTTGCATTTGCTCGCCATTGTCGCCTTGAAAGTCGA
CCCCACCTTGTACGACTTTCCCGTCTTTTTCGACATTCAGAGAATCCCCATTGATTGACC
GAAGGTTCAAGCTCGATGCTTGTGTCACCCGGTTCCTCCCCCCTAACGGCATCACTGTAC
ACTTTTTAAATCTCACCCGCTGTCTGGATTCTGAACTTGGGATTTGCCACTGCCAAGATT
TTTGTAGGTCACAAGCTAACAAGACATGCACCCATAGCCACCCTAGTGCAAGGAGCGCAT
GTTCCCTCAATACATCGGTGACTTAGCCCCCCGAGGTACAGCGTAGTCCACTACGTTGCG
ACATAAATAACACAGGCACAGCCGCATATACTCTCGAAAATCTATTTATTCATCTCTCGA
CTCACTCAACACAAGTCTATGCTTGAACGACAAGCAAAGGAGACCGTTAGGGTACTCTAT
TAAAGGCTCTTATTGACTTGTCAATATCGGAACTCGTGAACAACACACATTCAGGCAGAT
TTCCCGATAACTTTCCCAAGTGCTGCTAAACCACCAATAGCTATGCACGCAGTTGATGCC
AAGTTAGCAGCTTGTGGTCCGTAGTTCGTAAACAAGACTAAGGCGAGACCCCTCAGCAGC
ACAAACTTTGTGACTGGACGATTTGTACGCACCATGTGAAAGAGTTTCGAGGGTATCACA
GTTGAATACAACTAAGCTGTTTTTGAACCGCGGTTGATCCGCATCAAACCAAAGTCCACT
TTGATGATCCAATACTTGAAGTCCACGCGTTGTTGAAACTGATTTTATCGTGAATATACC
AGGATCAGTATGTGCAGACATGTTCTCCGTTTTAGATTCCCCATGTTGATTGAAATATTT
GAACGCATCAAATACACTAGCATCGTTCAAATGAAAATATCCATCAGGGGTATCGTCTTT
GGTGAAATCCATGATTTCTGAGCTATCGAAACCAAGTATCTCAAATAAGACCAGACCAAT
CGATTCTAGACGTTTTGCCCAAGTATTTAAAGCTTTGCGCATTTCTGCGTTTCTCCATGG
CATCTCAGCCTCCCTGCCAACAAGCACATGGAACTGTTCTCTTATGATATAATCTGTTTT
ACGAACGTTATACCCACAACCCCAAGCGGGTGGTAAACCGTTCTTCGACCTCGCCAAGCG
AGGGTCCAATATCATTGATTTTCGTTTGGGATCCTCAAAAAAATGATTAGCCTCATCAGT
GGCAGAATTGAGTTCGCAAACAACCTGACTAGGCAAGTCTTCTATAAGCAAGAATCCTCG
TTGACTCAACGCGTGCTTTACTTGTTCGTGCAATCCATGCTTGCCACCGTCACCAAACAA
CTCGTTAAATTTTACAGTGGGGACCTGATATAAATCTTGACACATGTTACTAGCTCGACT
GCCAATATTTTGTTTGAATCTCCGAGCAGCAAACAAGTGGTTTGGAATTTGTTGGTCAAA
TTGGCGGGTGGTCAGCTCAGTTGACCTTTTTTCGTATAATTAGATGTGTTCCTGAAACAC
CGATTGCAGGTTTGAGAAGTGTGCGTGGTTGGAATTTACCAGCACTAGGAACGCGGTTGC
AATTATTGTTTCCCGAGACTGGGCACAAACGTGCAAACCCCTACCCTATGAGCGCAAGAA
ACAATTGCAGTCTTGCAGTAAAATAGAATTAAAACTTTTAGGCCAAATTATCTTGCAGTT
TGGACTAACCAGTTTGGGGAACTAGCTTTGACGTCAGTTAGTTTATCCCGGGCAACCAAA
GTAAACATGTCCATTTTTGCAGCCTCCGCATCTCCATCGTGTTTCTCTAGTAGAGTCGCC
AACACACCTGCAACAAGCGGGGTAGCCATTGAGGTACCACTGATCATGTTTACTGCGTCG
TCTGCCCCAATCCATGACGAGATGATGTTTGTTCCTGGGGCGAACACATTCACGCAAGTG
CCCCAGTTGGAAAAGTAAGACCGATGATCAGCAATATTCGTTGCACCAACTGTGATTACT
TGGGCAGCTCGGGCTGGCGACTTTTTGCAGGCATCGCCATTGTCATTTCCAGCTGCTACT
GCGACCAGCATCCCCGCATCGGCGGCGGCATCAACGCCTGCGTCAAGTACAGGGTCTGCG
CTGCCACCAAGAGAAAGCGAGAGAACACCTGGGGTATTCCTTGATCGCGCATCGTTGACT
GCCCACTCAATACCTTTGATGATATCTACGGTGTTTCCATACCCTTCAGCACTCAATATC
TTGATCCCAACAACTTGGGCATCTTTTGCAACACCATATCTTGTACCCACAGCAGTACCT
GCACAATGAGTGCCATGCCCGTTTCTGTCCATAACATAATCCTCCCCTTTCACGAAACTA
ACACCAGGTCTCACGCGACTGCCATAGTCACCGTGCGATTCCCAAATTCCGGTATCAAGG
ATGTACACGGTAACATTTTTACCGGTGTAGGACGTCTTGAACGACGTATGGTCTAAAGGC
AGATCAGGTTGATCAACTCGATTCAGTCCCCATGGTTTTGGCACTGCCACAGCTGCAACA
TGATACATGTGGGTGCCACTTACTTCAAGTCGTGGTCTCGCCTTTTGAATCCGCTTGACT
ACGTCCTCGGTTGCGTCAAAATGAACAAAACATTCCTTGTTGATCTCCATGCTTTCCAGG
ATTGAAGTACTTGAGTTGGCTTTGAAGAACCTCGCGGTCTTTGTTTGAAAACTTTTGATG
AATTTCTTGAGTTTTGCGCATTCAAAATTGTTTGCTACGACCGCACTTGCAATATACGAT
CCGGCAACAGTAGTTTCCTCAAGAACTCTGCGACGCGCCTCAAACTCATCACTCCCAACC
ATTCCATTGGAACTCCCCAAGAATAAAATAACTGCGATGCTGGACAAATAATGCATGATG
TTTTTCTAGAATTGTCTCGACGTTTACAAGTTTGTTTTTGCTTTTGTTTTTGTTTT
>QPX_v015_contig_71 avecov_132.80
CGTTACATCTTTGATAAAGAGTTTGTAGATAGTTGGCAACATGGTTGACGCGGAGGAGCA
CAGTTTCATGGTAGAATGGTTCGACGAGAACGCGGGCCTTGGACTCAAGTACGTGCTAAA
GTACTTTTCGAAGAATGACGGGTCGCCGAATGAGGTCTCGATCTACGATTGTAAAAACCG
GAGGATGTTTTTGAAACGCGGCAGCCACGCACAGCTGTTGTTGGAGGATTTGTACTTGGG
GGCGCAAGTGGTCATTCATGCAAGGCAGTACAAGGTGGTTGGGTACATTGATCGCAAGAC
CAAGGATGCGTTCACCAAGGAGCGGGGCTTGGTAACCTGCATATTTCCGGCGCATTGCTA
TTCGGATTTTGGGGCCTTGTTGACGAGTGCTAGGCAATCTGGTTTTTCTGTTACCAAGCT
CAAGACAATTGCAGAACCGCAAGCACGTGAGCGAGTGTCGTTGGCTGTTGAGTTGGTGGG
AAAGATTGACTCGTTGAGTTCGGAGCAGGAGCTATGGGATAAGGTATTTCGTGGCTCGAC
AAACCCAAGTGCTCGAGAGGTACGTGTATCGCTTTCGGATGCGAATACCCAAGCGATGTT
CAATTCACCTTCTTCGACAGCAACGTATGATAAGTGTTCTTTGCTCCTAATAAAACCACA
TGCTGTTAAAGCGGGACACATTGGGGCAATCTTTTCTGCCCTTATTCAAGCAAACTTCGA
GATCTCAGCTGCACAGTTATTCTCTATTCAAAGAAAGGAGGCGGAGAACTTCGCAGAGGT
TTATAAAGGAGTAATTAACCCCACTGATTTCTCTGGGATGACAAAAGAACTTTCATCGGG
ACCATGTATTGCTGTAGAGGTTAGAGCAGAAAACTGTGTCCGGGAGCTTCGAACTCTGTG
TGGGCCTATGGATGTTGAAGTAGCCAAAGCACTCCGGCAAAAATCCCTCCGAGCGAGGTT
TGGCGAAGATAGAATTAAGAACGCGGTCCATTGTACCGATTTGGAGGAAGATGGAGAACT
TGAATGTCAATTCTTCTTTGACATTTTGTTGAATACTGCACACTCAAATCATAAATAATT
ATTTTATCATTCTTCTAACAATACTTCTACTGCGAGGGAATCCCATGTGTTTGATCCAAC
TTCAGAGACCCCGCTCGTTAGAAAATCAACAACATCAGGACTCCCGCGTAGTGAATCTGA
TTGCATGATGGTTTTCAACATAAGATTTAACCCCAGCTGGCGCTGATTGAGTGCCTTTGA
ACCCAACTTCCACGGGTACCGACCTGGCAATGGAAGCGCAGTGCGCGATTTCTCGACTGC
CTTCATCAGTCTATTCCGAAGACCACGAAATTCCGAATACCTCCGCCATATTACCCAACA
ATCTTCCGTCTCCGCAGAAGCGACGACAACACGATACACAATACATGGCTCAACACCTTG
AGTTGTTAGTTTTCGACCGGTGATTAAAGCTTTTCGGATATTCATACCGCGGATTCGATT
TTGTTCCGCGTGAACGAGATATTCCTCGCTAGCAACATCTTTTGTTTCTGCCGGTTGCCC
TTGTGGAGTGGTGACATTGCAGGCAAGAATCTCCCTCATGTGATCTTCCATATACTTTGT
CATCTCCAAGGCTCCAACAGGATCAGTTAAAGCAAGAGCCGCACCAGTCACCGCCTTCTC
TTTGTCCCATTCCAGTGCTTTCTCCCGGGTTGGCTGATCCAACTTTGCCAGGGCCATCAA
AGAAACCAGCAAAGAAGCTTCTTCAACCGTCCGGCAACGTACTCGATACCCCATCTGCCT
GAAAACGCCATCGCTGTCCTCAGGTGACACAAGTGAGGCAGCCGAAGAGGGTACAATCGT
AGGGTCAGACGACGGCTTGGGGGAAGACTTGAGCTTAATCTCTCGTGAGCCGACCTGAAT
TACAATCATGTCCCCATTGCTATCCAACGGGATTAACTCTAGAGGTACACACCACAATGT
TTTGTTTGTATGCACATCCAGAAGCAGCACCATTTTATTTGTAACCAATACCACTCCATG
ACTGGCACTTTTCACGTCATCACAAGCAGCGTCGAATAGACCATTGGGTGACCCCCCATC
TTCCAAAACGGAAGCATACTCGTGATAAACATACCTTTGAGTTTCGTGTAGTTTGTGCAT
GCGCATCATGTGCATGCCAATAGCCTCCCGTGCCGAGTATGGTTGTACACTGGAACCAGG
AACAGTGAGTCGACGAAGACGAAAAGGGAGTTGTTGGTTGACTTCAACACTTGTTGTGTT
AGAGACCCCACGCAGGAACAGCGCGGCTGCATCAAAAATTGAAACGAATGGTTTCACAAC
CACGCCCACGGCTCCCCTACCAAGACCAGCAAACATTCCAATGGTTCCTCCTTTCCGGTA
CCCCCGATATGGTTGCTTCACAACCCCCATAACCCCATTTGCAACGCCACCACCAAAAGC
TTGGGTTCCAGCTAGAAACCCTTCGCCAATGTTGATCGGCTCGTGCACTACGTCGTTTCT
CATTCTAGCTTGTCGCAAGATGTATTGAGAATCAAGAGATGCTTGTGAGAGCGCACGACT
GACAGTTTCCGCAAATTTCTCCAAAGAATATGCAAGACCATGCGTTGTTGCGCGAATAAA
TTCACTTCCACCTTTTCTCAAACCTGACCCCACACTCATATAGCCTCCCATGGACATCGC
CAATGCTGGCTCGTAAAAAAAGGAATATGCACCCTTCCCAAAGCTCCCGATTAACTGAAC
CGGACTCCCCAGTAAATCCGCCGATGCAATCAAGTTTCCCATTTGGGAGAGATTACCAAG
AAGTTGTGCTTTTATATGTTCCACAAACGTTGACGTCAACATATCCACAGACATTGCTTC
ATTAAAAATCTGAAGTGAATTGAAACGAAGTGGGGCATCCGTGATATTTGCAACGGTATT
CACCAACGCACTCACAAAAGCGGCCAAAACCGGTACCCCTTGCATCAAGTGAAGAATCTT
AAGTCTGTTCCCTCCTCTTGACTCTACATCTGAAGTCATCGAGAACGTTAAATTAATCTT
GACAGGCTTGACATCTGCTCGCTCAATTAAAATACGTGTGGCGGGCGTACCCTCATCCTG
TGTTGCCTCTTCGTTGATCCAACCCAATGGGTTGCCACCTGGCGCAAACACGTCGATCCG
GGGATTCGGTGAATCCTCAATAGAATCCTCGATGTCGTATGTGGGTTCAAACAGGGAAGC
TGAAAAATCTTGAATCGCCGCCAACCAGCTCTCTTCCAGGCGAAGATTAACCTCTTGCAT
ATAAAAGTCAAAATACTCCGCGTAAATCATGTTGGTAGCACCAAGGTCACGTTTTACAAA
CGTAATAATCATCGATGGATTCTCCGCTGGGGCGTCTTCAGCGTACTGAAGTGCCTGATT
GTTAACAAATTGTTTGTTTGAGCACTTTTCACCTTCCCTGACCCAAAGAAACGGCAGAGG
TGCAGCACAAAAGATGATTGGGTGGACTGCGTGACGCATTTGGTTATCCATCTGAAGACG
ACCAATATAAACATCAAAGATTTGCCTACTATCTAAATGGTACCCCAAGTAAAAGTGAAT
GTCACTTATGGATATGTATGCCAGTTCACTTTTTCGGACCTGCATATCGATTAACGAGAT
CCCAACACCCCGCATACGAAGATCAACAGCAAGCGATATGCCTTGTGATGCTTGCGCTTC
TAAAATATTCCAACCAACTTCGAGCCGAACTGAACCGTTGCCTCCATTAAGATTACACTG
AATCGTTTTCCGCTCAAAGTGGTCTTGATCAGGGTTGTATAATTCTGGCAAAAGAGTGGT
GACTTCCCCTAACAACATATCTGCATCCCCAAATGATTCTTTGCCTGATCGAATCTCGGC
ATCCTTTTCCACGTCATCCCCAAACATAAAGAGCAATGGAACCAAGAGTTCTTTATCAGT
ATCCTCTGTCATTTCCAGATCTAGCACCGGTTCGTGCTTTGGATCCCGTGCATAAACAGC
AATTCGGGCTCGACGTCCTTCCAATTCACTCCCAATCCTATCTGACTCTTCTCGTGCCCG
GGCACGAATTGTATCTGCTTCGTCAAAAAGAATTTGTTGCATCCAAGATGCTTTCCCAAA
CACACAATCTTGCACAACCATATCGTCATTTCCACGATCAAGGAATTTGATTCGCAACGG
ACGGCCAGCACTCCGAAGTAGCTCTCGAACAGCTGGTAACGTCCAATCCGAAGAGATCTC
GGAATCCATAATCTGGACAATTTTTATCCCTGCACGAATCTCTGGGTAGTTACAAGCCTG
ACTGTCCGAAGCTATAGCTCGAACCAAGAACTCCCCTTCGAATGACCTTTCAAATTGCAA
CCCCAGGGGGTCAGAGCGTTCGAAAAGAACCTCAAACATGCGATGTGCATGGGGAGCTTT
GCGTAAGATATTCGGTGAGGGGTGATCTTTCTCAAGTGGGGCTGGATCAGTGCGAAGGGA
ATGATCCCCAAAAGTAACGACGCAGTATACCTCACTAGGTTTCTTGCCATTTGGCAGCTT
AAAGCCTGCCCCATCCAGAACAGTCATATTTAATTGCATATTTGCAGTACATTTTGCCAA
CTGCTCGAGTTTACGTTGCTTATCGGTGTGACTTTTAGCAACAGTTGCGTTAGTGTCCTC
CAATGAAATGGACGATGCTCTATGTAGTACACCACCTTCTTTCACAAGTTTCTTCTTCAG
GCGACGAAGCAATGACAACTCCTCTTCAAACAACAAAGGAAAACGTAGTGTGTCGAGATA
CCTTTCATCCACACTTGTATCAACATCAAGAAGCTGCAAGGCAAGTCGAACTTGACCGGG
CAACGGTGACCCATACTCATCACACAGTTGAACCCATATATCAACTGCTCTTCCGCTTCG
CAAGGTTTCATGTTTAAAGGGGCACAGAACCGCTTTCCCCATAAAATCATCTTTGGTGAA
CAGATCCTTGTCATACACTTCAATATTTAAACTCGCATGTTTCGATTGTAATTCAAAACA
AAATTCTTCATCGAAGATAGGCTGAAGGGTCTTGTTAACGACTTTTGTGGAGACAGACGT
TTTACCACACTCAATCCGGACAAATGGATCGCTCGTGAACAAATCCATAACCGGAAGATC
GCGTGCTTCCAAGACCCCTACCCAGAGCCGGGTGTAATTTCCCATCGGTGGAAACTCAGT
GTCCTTAATTGGCAACGCATGAGAATCGTCAGTAGGCTGGCCACACCTTTGGAAGTCGTT
GAAGAAGAGAACTTGAGAAAGATCACATCTCGAGGTATCTAATATCTCGAGTTTGACAGC
TGTACATTCAACCATGCTCTCAACCCTGAACCTGCTCTCACAATGTCCGGGTTTGTCTTG
TATCGTATGGAAGATTATTCCATTCGATTGGTGCTTAGAAAAATGGTGTTCCGACAACAC
TGTCCAGTCTCGTTTTTCACCCGTACGTTTTCCCAGCAACCTCCATCGTGTGGGATGTGA
GTCTGGGTGTGGACACAAGAAACCGTATGCATCAACGCGATTGGTGTAGGGGGAAGTATC
ACAGGCAACCCAATCTCCACTTTTTGTTGGGGTCCATGTCGCACCCCCGTGTTCAAAGGC
AGCACCTGGGTTAGTTCCAGTCCCCGTAAACGTACCATTTAACTCTATTTGGTTCAGCCC
GTACCCAATGAGAGTTCGATCTTGTAACAACCGTGAACGTATACGGTTAATATGCGTTTG
CAAAGTTCTGCGAACAGTGTTTCTACTGCGAGCATTCGCCATGTCGTCAATGGACAAAAT
CTTTGTTAAGCCTTCTACGATAACACGGACCTCAAGCTCGAGCGGCTCGTTGGCTCCATG
CGAGATCCTGATATTCTGGCCAACAACGTCAAGGTCAACAGTCACTATTTTCCATTGTCG
ACGAGGATATCTTTGCAGCCCATCAAGACCAACACTTGCAAACACTATGTCCACTTTGTG
AGGCATTTCGGGATCTTCCCAAACAAGTTCGACTTCTTTTTCTTCTGGGTCAACATTTAG
CATCGTGCTGTACATGCAACCACTTTGAACAACCCCGACTCTGACAAAAGAACAATAATT
GTTGACTTTAAAGTCACACCTTTCGTCCAAATCTGAATCACCAACAAGTACTTTGACAAC
ATTTTCCTTTAACTCAACGTTCACAAGTTTGCATTCGTCAGTCTGATATTCCTTGTAAGA
GAATTCAGGAGCGGCAGGTGCAACAATCGGCGAGACACAATTCTGGCGGGAACATGAGAT
AACCGGTCTGGCTCCTGGTTTTTCTATTGGTCTCAATTTAAGTACATTCCGTCTTACAAC
ATCAATCCTAAAGTAAGATGAGGCCCACATATCCCCATCTTTAGAAATACCAACGCGCAC
AGAAAAGTCTTTTCCATCTAATTGACCGTCCCCATTCACATCAATCGGATGAAATGGCAG
GCGTCGACCACCCGCCAACATAAACTGCCATGTGTTATCAGGTGCTCCCCGTTGATTAAG
CTGGATAGTATCCTTCGTCGAGTTGACGACAACAAAACGTGGCGTAATTGTGACCACCTT
GGTTCGAAGAAACCGTCCCGGACACGTAAGTATCGAAACACCAACTTGATATACAACCGA
GTCAGCACTTGTGGATAAAGGTGGGATTGTGACTTCTCCAGATACCCCAACTGTCAATCC
AAATTCTTTGGACCAGGCACCATCGTCGTTACGAAGGGACAAACACATTTTATCATTGTG
GGAAGAAAACAGGTCAAGTTGAACTGAGTGTTCATCTTGTCCTTTTGATGAGGATGCAAG
CAATTCTGGAGTAATGCGGTTTTGGCGAGAAGAACTCGGCATCTTTTCCGCGTAAACAAG
GTCAAGTTGCGAAAAGTTTAGAACAACAACGGGGCAGTACAAAACTACACGTATTGGAGA
TTGTGCTGCGCGCGGCCACATTTTGGGCAACATTTTGTTAGATTGCTGCCCCCCAAAAAG
AAAGGCTGGAATGAAGCTAGTAACATCAAGTGAGTCTTCTAGGTAGTCATCCTCGTCCTC
GTCCTTTACATTTTCTGTACCTGGTAACGTGGTACTTTCGTGCAAATGTTTGTGGTCTGG
ATCCTGGTTGTCACCCCAAGTGTCAAGCAACTCAACGAACACTTGCACATTTGTACCTGC
AAGCCCGACTTTTAACACCTCCCCGTCGCGTTTCGAAGATATACCATAGATAATTGGTGC
TTGATCGTCTTCCGAGTGAATCAACGTTGCATCTTCTTTTTCTATTGAGAACCCAAGCTC
AACTTGATCTATCAGAGCACCATTGTCTTCAAGATGTTGCTGCCAAGAACAACCCTTTGC
TGACAGAAACGGGTTAACAAAAAGGCACTGTGAAGACTTCCCGCGGACTACCTTAATGTT
AGAACATGGGTTCAGTTTGACCGATGGAGGGAGTTCAGTGGTCATTCCAGGAGATGATGA
TTGGGTTCCATATGCGTTAAACTGAATCGACAGCGGAAGAAGATTTTCTACAATCAACGG
TGGATCGATTGTTAGAACCCAATACGGTGCAAAACCATCCATTTCATTATCTGTGCTCGC
AGTATCATGGAGTTGATGGAAACTGATATGAACGACACAATACTCTTCGTCAGCCAACTG
CGAAGCAAAAAACCGTGGCTGGCGCCTTTTGTAGAGGGAAAGCAACTTCCAAGGATTGAC
ATGCAAAAGTTCATGCAGCAATACAAAATCCCCACACTTGCCTACCCTCACCGCCCCAGA
AGCAGAAATTAAATCAACTGGTATGTTAGATTCTTCTTTTGGTTGAAGTGTCACGGGCAG
CACCTTTCCAAGCTCGTCTATTCTTTCCCCTTCTTGCGAATAAAGTACGATGTTTCCAAC
AGTCACCGAACGGTCTTTTTTGCTAGTCTTATTGGTCTCCCGAAAAATCTCTGCCATGAG
AGAATCATCATGTTTCTTCCCGGGTCTCATTCTGCTACATGATTGAAAGGAAAAGCGATA
CGCTTTGCAACTTGCAGGTTGCTTGATCGAGAATGACCGAACTTGTAGCGGTTTCGAAAA
CACAACATTCTTCTGGCTGTCCAGCAAAACCCATTCATTGGTATTTGATAGTCCCTCAAC
AATCCATTCTGACGGATATTCATTCTCGGCAAGAAGGGATGTCGCCAGCGAATATATTAC
CACCCTTCTGCCATTCCCATCCGGAAACAAATATTCTACGTGGCAGTTTGCACCCCCGAT
GGACGTGGTCCAGTATGTATCAGTGCGACAATCAAACGCATGATCCATGTTCACCCAAAA
CTTATTCGATAGACTTTCTGTAGTAATAGGGATATTTGGAAATAGCTGCATATAAGTCAC
GTCCACGTTCCTATTCAGTCTGTTCTTAATAGTAGCGCTCGAAGAAATTTGCATAACTCG
ATCACCCTTTTCAAAATGGACATCGCATATGATAAACCTAGGAATGGGCACTACAGAAAA
GGTTTCTTGCTCACCCTTGTTTGATAACATTTTCATTTCCATCGTTTCTTCGTTTTCACT
AGCGTCAACTGACCCCAGTGAAATCGCGTACCGCCCAGTCGTATTGACAGGGACTACTCG
AGCACCTAGATGTTTCGTGCGAAGTTGAATGTACATGTTGTGACTTGATTCATCACCAGA
TGATGCACGCAACCGCCTGCGCACTGGTGACGAAATACAAACCTCACTTTCCGTGAGATT
GTTCTCGAATACCTCTTCGTTATTTCCCGTTAGCAAAAGATCCTCCGAAACCGACACAGT
TACAGAGAGTTTGCGCAGTGATGAGGAGCCAAACCGCACCACATCGAACGGGCCTTCCGT
CAGGTATAAGGAAAATGTCCCGGTCCGTTCCTTGTCCACAGACGAAAATGTTGGCACTGA
CATACTCCCGGAAATCTCAAGGACTTCGTTACCCTTGGATGAAATACGCAAGAACTCAAA
TCTTAGAGATTGTGGTTTTTGACATTGGGCAGCATCAACATCACGAAGTGTAAGCTTTGT
CTCTTCAGAATATCCTACAATTCCAGAGACTGGGGTTTCTGCCATGTTCCCTCCTGGTAG
CAGATATGCACGGATTTTTGAGATTGAGTGGCGTTGCAGAAACTCGCGTTCAATCATCCC
AGCCAAATTTATATCAATCTCAACACATCCAGTTGTACCACTTGGTACAACCTTGGAGGA
ACAGGCCTCCTGAAGCACGGCATACCATTGCTTATCTTGTGAAACCTTGATGCGAAATGT
TGGACCAATAATTAAGAAATACTCTTGCCAAGGTACAGGTATCACTGCACAATTTGAAGT
CAAGTCAACTGATAAAAGGGAAATTTCGTCCCCTTCTTCATTCAGAGACGAGCTAACCTT
GGGACCATTCTCGCCAGGGGAATACATGTCCAGATTTCCATCCTCAATTGAACAATAGTA
CGTCTCCTTATGTTCTGACTTCCCCACTACAACGTTAAGCATCCCTCGTCGGGTGTTCTT
CTTTCCAGGGCTACCTGACACCTCGTCCTTGTTTAGAACATCAAGAATATTTCTACAGAG
AGCGGCCTTATCATCAAGGTGAAAAGCCACAAAGTTGTATGTACGATGTGGGGAGACAAG
TTGAAATGCACACTCAGCGGCATTCATTTGATGTTTGAATGTAGGCCCTACAATATTGTT
CATTCGTAAATACACCCCACCATCAGGTACCCTGAGCCTCACTACGCCCGAGGGCGTGTT
TTGTTTCAACCTGGTCATATCGCGGAAGTATTTTAAAACCGAACCTTGTATTGAGACTAC
CCTGCGCTTCCAGATGAGTCCCGTGGGATCTGACTTCCACACCCACATGCCGTGTTTCCC
AATACGCGCTTGTTTGTCCCTTACAGATAACAGACCAAACGACTTTTTGACTGAAGATCG
AACCAGCGACATGAGCAAATCTGTGCCGCAGTCATTTCTAACTACCACGGTCTCTGCATT
GTTTGTACTACTTGTTCTGAACGATTGCTCATACCTTTTTTTGGAAAAAGGCAAATCTTC
CTCGGATGGTTTTGATGTAAGTTTTGATAGCTGCTGTAAGGGTTGCATTGCCGCAGCGGT
GATGTTGAAATTCAGCATTTGGGGCGACTCCAATCGTACGAATTGTTGCGCAAGTGAGAT
AGGTGTCACCATATCTTTATTCGTATAGTCCAGAGTTTTCAAAATACGCTCCTTCGGTGT
TTCCTTGATAAATTCTGGTAAATCAACGCTGACCCTTGCAAACCACGGTTCCAACAAGGA
TTCCCAAATACCATCGCGAAGGTTCCAATATGAAATGTCGATATCAAACTGCCAATCGAC
ACGTGTCTGTGCGTGCAAATCTTGGTAATCATATTGCTCAACACACACAATACATCTGTT
TAAACCAAACCTTATAAGGGGAGGTTTAAACTTGGTCCAATCCTGGAATATCAAAAACCG
ACATTTCTCGACTTCAAGACTGAACTGTACTTTCCGATGATTCAATGGAGGTAGGTCTTT
TGTAGCTTGTGCGCCATGAGAAAGAGCATCTTCGTTGCCAGCATCATTTGTCTCTCCCCC
AACAGAAGCGGCTATCATCAACAGGCGATAATCGTCTCTACCTAGATCAACATTAATAGC
ACTGATATGAACCTTGCAAACCATAAGATCGTCTGCGAGGATAGCGCGGTCCACATCCTT
TTGAAACGGTATCTGCACGTGCAAACTACAGTCTAATTCGATAGGGTGGATAACTGGTGA
AGAAGATTCAAGGGTTGGATCTCTATTGAGAAATCCACAGCGCACCAGCTGCACTTTATC
GATTCTTGCATTTACATCTAATAACGTATCCTTTACGGATGATGCAGAGATGTTAAAGCT
CCAGAGAAACACGAGTCCAGTTTGGGCCGACGAAGGGGTCAGTACAATCTGAATGTCATC
ACATCCTACCTCGATGTCTATGTTTTTTGGAATCGAAATACGAGCTGGGGCGATACTGGG
TTCAGGTTCAGGGTCCGGGGCCACAGTTAAACTGGATTTTTTCGTGACTAACTTGTTAGA
ACGATACTCTGTAATCCTGGTAAATTCTTGGAGTACGTGGGCCAATTCAAAGACATCAAG
ATGGATATTTGCCAGCTTGCATCGAGCAATCAAGAAATCGTCTACATCGAGAGCTAGATT
CGCCGCCAGGAATGGAGTCGAATCTCCACTAATAATTGAAAACTCCGTATTTTCTGGATA
TGAACAAACTTTGAATGTTTCGATCCCCAAGCTACCCTCTCCCTTCGTGGACACCCCCCC
TTCTATTGAGAGTAGGGCTTTTGTGTTGATAAAATCGACAGTCAAGAACACGGCAGGTTC
GCTGTTCTGATTAAGATGAACAAATTCACTTGAAGAACCCCATTGTGCACGTGAATCACC
TCCATCTGAGTGAAACAGTGTCGCACGCATCGATACGAGCTTGAAATCCAGAATAGTCGA
AAGTCCGTTTTTGGAACTCGCTGCTTTATCCTCTACCTTGGTGACGTCTTTCGGTACACT
ATTGCTAGCAGGAACAATAGCACCGAGACGATTGTGAGTCATGGTATCAAGGAGGAGAGC
ATATTGTACTTGGGAACAGGCCAAAATAATTGGATCTACCTCAACTTTGACGTTTTGATG
TAAATACGGGTTCATGTCAATAGCCATACACACTGACGTGCGCAAAAGCGTTTGGCAGAG
CTCGCGCTCAAAACACCATGTCTCTATAGCAAAGTTGGAAATCGATAAGTTCAACTTGAT
TGCCGACTTTTGTATCTCCTTATCTGGGGCCTCAATGGGATCGTAGAAATTATCACTGTA
AACCTCTTTCCCTTCAAACACCAGCATGGTTTTGGCATTGCACATCATGTTATCGAATCT
GACAACCGTGGTATCCCTAGTAGTCCAATCCATATCGTTTGCGAGTGGTACCTTCGGTAT
CATTACCACAAAATCGGGAAGTTCGAAACAGAGCTCAATATTAGGGAGAGGGGCCTCTTC
TGCCTCCTCCTGTGGAGGGAGCGTCTTCAAGATACTCCCCACGACCGGCTGCAATACCGG
AGCGGCAAGACGAATTCGGGGGGCGACAATAGACCCTTGGATTCGAAATGGGTCTTGACT
GAAAGGGCCGTTGTCGCGTTTGTATACCGTTAAACTCACCATATTCGTCCTGTTATATTT
AAACATCTGTTCAGGGACATACTCAAACCACGGGTCCTGGTTCCACAAAATGCCCTCATG
TGCATTATCCCCGGCATACGCCCGGACCATGTTGATTGACGCCACCAAAGAAAACTCGTC
ACCCCGATCATTCCGAATAACATCGTACAAATTCACATCACCCCCCTCCATTTGTAAAGA
CGCGAGGCATACAGTGTGGTCACCACCCCAGATTGAAACACCTGCTTTTCGTACAGAAGC
ACAAATTGCCTGCGTTGAACGCTGTAATGAAGGTGTTACCGTAGGTTGTTCCACAGAACT
GTCACTTTTGTCTTCGCTAAGACTCTGTGCGAATTCAATTAATCGCGGCACAAACACTTG
CTGCGAGTTGATGTCAATATTCGCAATATCACAAAATATTGCGGTATCTACACGTGACTT
GGTAATTGTAGGGATGGGCCTTGAGGGGGGCTGTAGGAAATGTAAAATAGGTGGCATCCA
TTTTGGCCTACAAGTATCAAGCGCATTCTTCCCAAGCAGGATATTATCCACACGTAGCAG
TCGGAATGACTCTTCACAATCAGCTAGCTGCATGCGAGCCAGCTTCATTGCGAGTTGTGA
AGCAAATGGTTTAGACCCCATCATTATCAATCCTTGTTCAAGTTTGAAGTTGAACAATTG
CTCTCCAAGAACAACTTGCAATTTACCAAATTGTATCGTCGTGGTCGAGACAACGCGATT
GCACATGAGGCAAACTTGTTTAGACGTAAGTGGCGTAGTGGTCGGTGGACAAAACAGTTT
GGGTACAACTGCAGAAGGTGCTTGGACACCATCCAATTTTTGTTTGAGGTTCATGAGTCG
TTTTACTGACGAGGGTTCGAGAATAACTTTTGTTGTACCACTTGCAAACTGAAGAACGGT
AGACCCACCAGATATTGTCGGTATGTTAGGGGCGATAGGTTTCTCTTTCAACACGGTAAA
TGAGGTTGGTGCGATGAGTATGTCTTCCACTTCACTAGGGATAACATTGTACATGAACGA
CTGACCAAGAGAGAGTTTCGAATCCTCGATATCAATTCGTTGTCTTGTCAGCAACGTTTC
TTCATCATAAAATCCATCATGTAAGGACCGCACTTTGATTGAACCAAACTTAAGTACTGC
GGCATCGGAAACCAAGGTGTGTGCATTTGGCGTTAGAAGTACAAACGTCGGGCATACCAT
TGTCACCGACAAAATTGTCCGCTCGAAAGTACTCTTTGCATCTTCTGCAACACCATTATT
ATACTCCTGCACACATCTTATTTCGTCTAAGAAGGTGTCCTCTTCCGTGACGACATGGCT
TGGAGAAGCCGGGGTAAACGCACCCAGTTGCATGAGTACGGGGACATCTAGATTGAATAT
AAACGGCTGTATGATCAAATCGGTACTTGAACGCAGTTCCCCGCGCTTGCCAGTGTTGTC
ATTCATCTCCAAAGTTAACTCCAAAAAAGGAGGAGCAGAACCGTGTTCCTTTCCAGGCAG
AGTAGACAGCATATTCATCATCGATAAGTCTCGCATTTTCACGTGGGCTTCCATACAGAC
TCCACGTTTAGAAACCGCAATGTCAATCAAATCCGTGCCCAGAGTAGTTATCATCGCATC
GTCTATCCCAGAATGAAATCGTAAACGAGTGCCTTCCATGGCAATTGATACCTCAAAGGG
AACATCAGTCGGTGACACAGGTAGCCTATAAGTGGAGAAATCAACCGCTTTTGCATCAGC
CCATTCCCGAATCTCTGGTTTATACGTATGAGTGGTTGATACAAGTCTGGACCAGCTTGC
CTGTGAATATATTTTTACAAGTTCCAGCTCTGCGACCGTTCGAAAAAACAGTATCTCGTC
CGCCTCGAGATCCCCCTCCAAAACATTGAAACGTGAGGCATCCACGTTGCCCAATAACTT
GGTGCGCTGCAGCAATGTAACATCTTTAGCACCCCCAGTAAACATTCGCGCGTAAAGCGT
AATGTATTCATTCTTCACTTTAGACAGGTGAACAAGTCGACGCCATGACCTGCGTTTTCT
ACGTAACCTAAGATTTTCGAGAACTTTTGCAATGCAAAACTTCCACCATCCTTTTGTATC
GGTAGCTACACTAACTCGAGGGCGTACTCCGTGAGATTTTAGATAAGCGATTTCGTTATT
CAAGGATTCGATGGCCATCAACAAAGTAACGACTTGGTTCTGTCTAAAATCTCCACTCAG
CATATCCACTTCTACTTTGGCTACACAACATGGCCTCCCTTTTGTTGGATTTAAATACAA
TTCTGGTACGTGGACAACTATATTGGTCTCTCCTAACAAATATGTAAGCGATAGAGGTGA
ATACGTCCCAAAAATATCATCGCTGTGAATGTGGCTGTCCGAATAATAAACCGCAAGGCC
ATGCACGCGCGCAATCTTGCTTATCGGCTTCTCCGATCCACTGGACATCTCGCGTTTGCC
AGGCCAAAAGTAAAATTCTGGCATCACCAACCCCACTGAACACTGTTCCAGGTCCAAAGC
AGCATGCACCCTAGTTACCCTCACTCGAACATTCTGTAAAACTTCATTTACAATCGAGGT
GGCAAAATTCGACGCCCATGACGCCGCAGCATCTTGTATTCGTTCAAAACACTTCAATCG
GGTCTTTCGTTCAACGTCCAACTTGTCAAGAGCAGCCCTAGCATCATCAAGGCTTGCAGC
CGATGGGGCTTTCTGACCCTTTCGAAGACCTATCCTAATAAACACATTTTCTATCTCAAC
GACAGTGGAGTCTGTTCGAATCGTTGACCAAGGGATGCGTACATTTATTTTCCCAATCGT
TGCAGCTTCCAACGTGAACGGCGAATCATCTGAATCAATCGCAGACTTTCTCAGCTTGCA
GTCAGTAAGCTGTAATTGCCCACTCCAGATCCCAGCACGTATCTCCTCAGCTGTAACATC
ATCAAGCAACCATCCTAGGTACTTATTTAAAGCGTTGGCAATGAGCCTATCTAACAAGCT
AGCCATCCCCCAAATGTATCTCCAAAACACATTGACCGATCAAATCGTAAATAATTGACC
ACTAGCCTCCTCCCAGGAGAATGATGCCAAGTTCCCGAACCCAGGGCCTGCAATTCTCAA
GACCACAGTTCAAATCCTCGACGATCGTTGTTGGTCACTTTTACAGGGCTGTGGCGTTTG
ACGTATCTCTGTGAGTGCCGTTTCCAATGGTTGAATGTCTTTCAAAGCCTCGATCACAAA
ATCTCAGGTGCAAAATGCGGCAAATGCTTGAAAATTCAAATGCCAAGCGCCCCACATAAA
ACGCCAGTGTAGACCGGTAAGGCAGCTGTTCAAGCGACCTAGCATTCACCAGGGATGATG
ATTGACAACTCCGAAGATGAAGATACTTTCATGAAACAAGGGTACAGCCCTAGCATGTTC
ACGACAACACTCACCACCATGCCACACACGCCTCGACGTACCTCAGAGCGCTGCTAAGAA
AAGACTGTTGACTTGTGAATGGAGCAAGTTAGGATTATTTTTATTCGTCAAAATCACCAG
CTATAATACAAAGGCTGCCCCAAAGCGCACGCGGACTGAGCACTTGGAAGACCAAGGCAC
GAGGATAGAATACAAGGATGCTTTGAATTATATCATAGAAAATATAGGAATAGAAAGAAA
ATGCAAAGGCAAAGTCATGCTGCTTTTAGCGCAAACCGAGGTCGGTTTTAGGAGAGATAC
TGAGCAGATTAATATGTACTAATCTCGTCAAAGAAAACGCATGAGGTTGGCGTAAATCAA
CGCTTACATTTGCACAAGGGAGGGCTATTTCAGAGCTCTCCGAGCTGTGCTACTTGTCTA
GCTGGTTGACAGTACCAACAAGTCTGACAATGGAAAATAAGCAGATACATACTAGATGAG
TATTTCAGAGCTCTCCCAGCTGTGCTACTTTACCTCTAGAGCTGACCGAGGCGAGAATCA
CCCCAGGACCGACGACGTCTGAATGAACGTCGAGCTCGAATACTCTAACAAGTAAGACAA
TGGCAAATAAGAACAATGAGCTCCCCGAGCTGTGCTACTTTACCCCAGGACTGACTAGGT
CTGACATCTGGAAGCAAGATGTGAGCGTTGAGCTCGAATATTCTATAGCTATGCATAGCT
AGTTGACAATATCAAGATCGCTTGGATCAAAACAAGATATCTATAGCTATGCATAGCTAG
TTGACAATATCAATATCAAGGTCGCTTGGATCAAAACAATGCATAGCTAGTTCGCAATAT
CAAGATCGCTTGGCTCAAAACAAGATAATAGACCAGATAATAGCACGATACATGTTAGAA
AGATACTTGACTCGAGGACGAAATGGGTGCGGAGATTGAATGTGGAGATGTCGACACGAC
GAAATGCGTTTTGGGGATCGGGCAGGCGCTTCTTGATCTCGTGGCGCATGTCCCCTCGGA
GTTTTTGGCCGAGTACGGATTGGAGTTGAACAACTTTGTGCTTGCTGACGAGAGCAAGCA
AGGCTTGTTCGACCGGCTTGTCAAGGAATTTCAAGTTGACTATGTCCCTGGTGGTGCGAT
TATGAACACCTGTAGAGTGGTGCAAGGGATGTTAAATAGAAGTCAGAGTGCCGCGTTTAT
TGGTCGTATAGGGGATGATTCGTTTGGAATGCTTTTGGCCGAAAAGTGTGCTGAAGAGAA
GCTGTTTACACATTTTCAGAAGAGCGCTACTAGCCGAACGGGAGTTTGTGCAGTATTAGT
GGGTGTTAGTGGGGAAAGGTCGCTATGCACAGCACTAGGTGCGTCAGCACAGTCACTTTA
TGAGCTTAGTACCTGTAGAGACGCGAAAAAGGCTATCCAGGACGCTGTTATTATTTATAT
GGGGTCCTTTCTATTCAATACAAAGGATGGGTTAAAGACAATTCTATTCGCCGGACAAGA
GGCAAAAAAAAATGGAAAGGTTTTCGCGTTGAACTTGTCAGCGCCTTGGCTGGTCGAGAC
TTTTATCAAGGAAATATTACAAGTTCTACCGTTTGCCGATTTTGTATTCTGCAACGAATC
TGAGGCAGCAATGCTGGGCCAGGTGCAAAACTGGGGCCAAGATCTTGGTGATATCGCGCT
AAAACTTGCGACGTTGCCGATGGCCCAAGGTTCAAAAGAGCTGACCCGTACAGTTGTTTT
TACCCAAGGTCCTCACCCCACATTGGTTGCTTACGATGGTGTCCTGAAAGAGTACCCAGT
ACCTATCTTGCGGACAGAAGAAATTGTTGACAAGAACGGCTGTGGAGATAGTTTTTGTGG
GGGTTTCTTTGCAAGTTTGGCGGTTGACATCCTCAGGCACAAACCTATTAGCATTGACGC
CTGTGTGGCCGCTGGACACTTTGCTGCAGGAAAGGTTATTCAGCATTCTGGCTGTGCATT
GTAAAGGTTCAAACATACAATTAGTATAGATTATATTCCTCTTCGCTGTCGTTTTCGGTG
TCAATGGTCAGGCCTTTCGTCTGGGTGGCAAACGTCTTAGCCAAACGAATCAGTTTTTTA
TCACTCTCCGACTCCTCTTCAACGTTTTGTTCTCGTTTCTTCTGTTTCTCTAAATTCTTC
CCGTGCACTGAAGCTTGGCTCATAGACTGTGACTTTCTTTGGTCCTGCTCTAATCCCTCC
TCCAACTTGCCGAGCTGCTTCTGGAGTCGCTCTGCAAACACTTTAGACATACTCTTCGTT
TGTCTCTCTTTGTCAGGGATCAACTCGGGGTGAAGCAAGTTCAATTCCTTTTGAGAACCA
TCAACGTACGCTCGTAGATCTGGATCTGTTTTTTTGCGTGAGACGATGTTTAACAAGGCT
TCGCTTTCCTTCTCGATTTTACTTAGGTTCTTTGCACTCTGTGTACTCTTCGAACTTTCA
TCTTTTGAAGCCCCGTTACCGAACGCGTGGAGAGCGGTTTTAATATCAGAAACTGTGCTC
TTTAAAAAGGCTAGGTCAGCTTGGAGCTTTTCTACGTGTTTCTCTTGGGGGGTTTGTTTC
CGCCGCCGTTTCTTGGGTGTTGTGCTTTGCGTTTGTTTAGTCAAGTTGGAAACCTCATTA
AGTACTTCTGCAACTGTTTTCCCGGAAAGTTTGGTATTCGGTGCATCTTTTGAAAGTACA
AAAACCTTGTCTGGTTTGTGGCATATTGTTTCTGGTGGTGGATTTGTAACTACATACGGG
ATAGGATTGCCAAGCATGTTTGGGGATAATATTTTGGTAGTTCCCCGGTATAGACCCAAC
GGAACCATGCTAAAATCACCGGAAAGGTGTTTGAAAAGTTCGCTGTATGGTTTCCCAACC
ATCGCTTTTGGTACTGGGATTTGAAACAAATAGCTTGGTTTGATGGCCTGAACGTATCGC
ATATTTTCCAGTTCCTGCATTTGCTCTTCCGATGAAAGCCCAGCTAAAAACCTTTTTTCC
AGTTGTGCTCGATATGAAGTTTCACGGTCCTTATCGTCTTGTGCCTCTGAAGAATGGCCA
GTGACTAGTTGTTGGAATACGGTAGTGATGTGCTGGTTATAGTAGGATTGGCATATAAGG
GTGTCTAACATGGAAGAAGAGTACACTATACCGGCAATAAATTGGAGCGCGTTATGATAG
TTGGCATTTGCAAGTTCCTTTGACACAGTATGGACACTTTGGAACGACATTGACATGTTT
TGCTGTCGATTACAACCAATATCAAGAAATCCAACATTTGACGCGTTCACGAGTTCTGTT
ACAATTTGAATATTTCCATTCAACCCAATTACTCCTTGATGAGCAAAAATGGCATGAGCA
TCACTCATGGTTCCGTCGCTAACATCTTGTTTGGTACCAGTTGACCTTGCGAGAACAATG
GCACGAGACGCGTATCTTACCCCCGCTTTAATCAAGTCGCTTCGCTCCGTCGACGAGCCC
TGTAGATAGAAAATAAATGGAAAACATGAAATCCGTTTCCACAATGCAAATGATGGTGGT
TCAGGGTGAAGAATCACGATAGGCATCATATGGGCAAGATGCTTGGCTCTCAAAGTCCTC
ACTAGGCTCAGTAACCCAGAGAGGTTCCCGCATATAATGATGTGCTCACGAATTTCAGGG
AAGTCAGTTTTCAAATCGGATGTTACAGTAACCTCCTCTAGGTCTTTGGGCTCTTCCATA
ATAAAATATTTAGCACCTTCGCTCTCGGCTGCTGTGCCTTCGGTTTGCCTACGAGGGGGC
GCTGAGGGGAGCATGTCTTTCACAACGCCCCACTTTCGCTGTTGTATGTTCCCATTGGTT
GTTAACAAACTTTTTATCTGCTTGTGCTTTTCTGATCCTTGCGCGTTACCACAATCAAAG
AGACTATCACCTTTGGCGCGGTTCAATGTTTGTGCAATCTCATGCATTTCACTTTCATAA
ACCGACCGCGTGGCCATCATTCTTTTCATTGACTTTATGCTCGATGAACCCCGTTTTGAG
ACCAAGTCGGATTGACTTCGTCCCCGAAGGGTAAGCATTGATAGATGCTTATCGAAATCA
CTCAAATCAGCGGAAGGTTTGTCTTGGGCAATCACAAAGCAAAACACATCATATTTCTTG
ATATCTGGTATAAGCAAATCTCCAGGGTTCATAATTACCCTCGAGCAGCCGGTAACATTA
AGCTCCAAGGCAAACATCAACGCTCCAAGTTTTTGGTGAATGATTTGGGCAGCAACCGAA
AACGAGATTCCTTCAAAGACAGCACTTAGTCTTGTGCGATAGATCTCAAACTCACTGCCG
TTGTGGTACTCACGGAGCCAAGCGTCATCGGCTTCCTCTTCGTTGTCTTCGTCTTCGTTG
TCCACCATTGGTGAATCCACCGACATTACCAAATTACCAATCATTGTAATAATCCCGGGA
CAAAGGCATGCTTGTGCCAAGAGATTCATTTTGATTTCGTTCACACAAATGACAGGATCG
GTGCTTATTCCGCTATCCGCTAACGATTTCGCAGTTTGAGTGTTGCTGACGGACGATGCA
TTAAGATCTGACTCACTGCCGTGGGTAGATGAATTTCTTTGAAGAGTCAGTGCCCGTCTG
AGGGGTGTTTTATCAGTGTGCGATGATGGTGACGGTTCATCTTTTGGTTGCTCCTTGGGT
GTGTTGGGTACTGACGTGTTGCCCTGTCCCGATACGGATCCCCCATCAGCATTTTCTTCA
CTCGTTTCCGCACGTGCCATATCCTGCTTCATAATTCTATGACTCAGAGTAAAGTGTTGC
TTGTTTTCACTCCGCATGAGCTGTATACAAGTTAGTATATCTTGGCCAGTTACCTGCAGT
ACGAAACGTTTAATTGACAGTGCACGAAGGATTGTTGCTGCATCCTCGGCATCAGCATCA
AGGGTGAACTTGTCACAGAGCAAGAACACCGCCTTAGCACGAAGCGCACTAGCACGCATA
AGATCTGCCACATCAAGGGGGGAGCCTTGCAAATAGGTCACATTAACAGAGTACGGAGGA
CTTTTCAGGAGATTTTCCATCCCTGTTGAAGGAGCTTGCTCACATAAAAGTACACAATGT
AAGTCTACATTCCCGTGGTCCTCATGAAATAATTCCATCAGAAACGCTCGAGTACCCACA
ACATCTAGAGAACCACAGACTAATACATGGTTTGTATGTGGAGATGGTCGAAACGAATTG
CGCGCATAAATCGACTTGGTGGACATCATAGTTACAATTTGGTTTGTAGCCTTTGGGATA
TATACAAGAGCTGCAGATATTAGAATCGTCACGGCTATCCTTGACAAATCTGAGGCAGGC
GAGATATCACCATATCCAACTGTAGAGATTGTTACCACTACAAAGTACACGGAATCATGA
AAGTCTAGGGTCGACATCATCGCCCAACGTCGGTGCGCATTTTCAAATATTTGCACAATA
CCTGCACAGAAAAAGCACGCTGTAATAATAGTTGTGACAAGCTGTGTCACTTGCTGATTT
AGATCAGATTCCATATACGAAAGGATAAATCGATTGATTCGTACAATACGAAGAACGCGA
AGGACGCGAACAAGCCGAATGGCAAGCTCGAAATCCTCACTAACTTCTACAAAGGAAAAC
ATTACAGGAATCAACGTTAATAAATCGATCACTGCCATAAGACTCCTCATATATTTGATA
CGCCGGTCGGCAAGGTACACACGTAGGATATAATCCATCCCGAAAAATACACAAAAACCA
CGGTCCACCATCTCAAACATCCCGGCAAGCTCATTCGCATACGTTTCCCAGACATATAAA
ACACATGAAACTCCAGAGAGTATAATGTTGGTAAGGTCAATTATATAACCAACAGTGGAA
ACGGCCATATACTTTTGCAACCATCGGCGAAACTTAACCCTCTCCTCCCCAATGTGTGCC
CTTTGATTGATCAAACGATGAATAACCCATATTTTAAACAAGAACACTATTCTTGAAAAG
AAACCTCCCTCGTCTTCCTCAGGTGTTTCAGCAGGAATTGCAAGTGTAGCAGTTTGTTTC
GTTGGGATGTCATATCCCACGGGTGCAACCTTTCTAGGTTTATGGGTTGGACTGGTAGGA
TCTTTCTTTCCTATACTGTCCCTTTTATTCAAACTAGCTCTTTTCCCATTACTATTTAAA
CCCGACCTGCTCACACGGTCACGTCCAACAACCTCAGATTCAAATCCTCTTCTATCTTTT
GGGGTTTTAGGGGTTGGCGTGGAACTTCTACGTCCTCGCTGTTGTGGCTGAACGAACTTG
CGGTTATATCTATTCTGATATTCATCTGGATAGAACTCCCCCCAAGTCCCAGTCCCTCTG
TGCTGCATTTTGAAAGACGTACCGAACTTGTGGCACCAGTCCAGTCAAGTATTTGAATCA
GGCAGAATAACGCATATAACCTTTCTTATCTAACGAAGCAATCCCCGGGGAAGCTATATT
TCTAATCCTCTGCAAGCTTGATCAGCAAAGATAGAGGACTCTGATGACAAAACTGCCAGC
ACCCGGGTCACCGTTGTTGAATCGAAGGCTCAGCACTCAAGTGCAGGCCCGCCCGCATTA
ACGACCCGCCTCAAAACCGAGGGTGCAGCAGGGGCGTGATCTCTGGACTGGTCGGCTTGT
TGTCGATGCTTACCACTTGGCGTTCCCCAAGTTCTGACACGATCCTTGCAGCCTTGTGCT
TGGGGCGAGGTGTCTCCAGCGCGTTGGAGGTGGTATGAATAGTTGTTCTTGTCAATCTGG
CCGATGCTGATGAATCGGTGAGTTCCCCGAGCTCGGGCACGGTCCTTGTAGCAAAGTGAA
AAGGACGCGGGGTGATCTCTGTGATGGTCAGGGCGCTGGTCGTTGGCGATGGGATGAATA
GTTGTTGTTGTCAATATGGCCGTTGGCTGCCTTGCTTTGCAAACTGACTCAACCGATACC
CTCCGACTCTGCACCGCAGATCCCAACCACAAGCCCCGACGCGAGATCGACAGAGCCACA
CACCTGGCAAGTCGCTACACCCCTCGGTCCTGCGATCGATTCCCTCTTTTACTTGCCAAC
GATATAATAGATATAACCAGAGAAGACAACACGTGCATCAAAACCAAACTCAACTGTTTA
CTTAAAACAAAACTCTGGACTTTTGCTTTGGTTCGTCCGATGAGGGAGACCGGGGAGGCA
ATGCGTCAAGACCCAAGTGATCTAGGATTGGTCTGTGGGAAAAATAAATAAACGACTATA
GATAACCAGACCGGATAATACAACTCGTGCGTCAAAACCAAACTCAACTGTTTACTTGAA
ACAAAACTCTGAACTTTTGCTTTGGTTCGTCCGATGAGGGAGACCAGGGAGACAATGCAT
GAGACCCAAGGGATCTAGGATTAGTCTGTGGAAAAAATAAATAAACAACATGTGGGGGTG
TTGCCTGTCCAAGGACAAATAGGGACACACCGTCCAGCTATTACTGCAAAGTTCAAAGCC
CACCGTCACCGGGTCATTAGTTGAACCTCACGACATCGTGCCGCAGTGCCATGCCACCGC
ATCAGAATTTCTAACCGATAGTTTTTGCACGTTGAAAACCATCTCTCACTATCGCCGGGT
CGATCGGAAGACGAAACGACACGGTATCTGGCGGCTTGCTTGCACACAGGATACTTTGGA
AATGTTCTCACCAAGTGCTGCCAAAATAACTGCCAAAATATCAATGCAAAATCAACAAAA
TAGTACAAAATTTTACAACATATACAGATCTAGTGTTATAATCATCAGCCAAGTAAGAGA
ATTAACGATGTTTTTTTTTTTTGAAAGCATAGATAATGGTGCCTGTGTACCGAGCACATG
GTCACATATGTTGTTTTCAAGTTTCAGTTTTTTGAAAGCCAACTCATCTCCAGACTGCAA
ATTGTGGAATAATTCAACCGAGGAGCTAATTATTTGTTCAAATTGCAGTTTGTCATGCAA
AAATGCAGAGTGAATGACCTTGCGAGCAGGAGGTATGATAGGTGCAGATTGCAAAGTTGT
ACATATAGGATCAAACTCAAATTGGTTGGAGTAAGTTGACTGCAAACAATACTTTGCAAA
CGTTCAAATTGGGCACAACCAAGGGTTGCAGCGGCAAGCTGGGTGCGTCTTGAGGAGCGG
ATTGGACTTGTAGAGATAAATTGGTTGGACTGATCAGCTCATGTTGGGGTCGTTGGTGCG
GCGACATGCGTCCTGGGGAGGTGCGTGCACGGCCTTTGTGCACCGCAGACGGGCGTTAGG
TGTGCACGGGGCCAGCAAGTATATGACCACGCTCGCGCCTGCCGTAAATGTGGATCAATG
GAAGAGCAACGTCAAGATGCTTGATGAATACTTTCGAGCGTTCCCGAGGGGCGAGGAGAA
AATTTCTGCGGGAGGCTTTGAGATGACGGTCAAGGGTCTACCTGGACGGCCTGTGATTAT
GTCTAGTGGCGGAACTGTTGTGCAAGCGACATGCGTTCCGGTTGTGGACAGTGATTTTGG
TAAAATAGATGACGAAGTGAAACTTGTTGTTACATTTCGGGAAAAGTATTATGCGTCTGG
TATTATCCCAAAGTCCTTCGGAAGGACGGAACCCGACGGAAAAGATGCGAATGTTCTGAT
AGGACGTTTGATTGACCGTTCGTTGCGACCGCTTTTAAAAGAAGTTCAAGGATACGAGGA
GTTACAAGTAGTTTGTACGGTACTATCGTACGATCCAGAGCATGACAATATAGACGTGCT
TGCGCTCAATGCGGCGTCAATGGCTGTGAGTATGGCTTGTCCGAGCTGGGGTGGTCCCGT
GGGTGCTTTGCGTGCAGGCACTGATTCGGAAACGTTTGTCGTCGCTAGTCGTGGAAATTC
GCGTATATGTATGATAGAAGGTGGGTCGAATAAAACCTACACGGCCTCATGTAGTTTGGA
TAATCCAACGTTCATGGGCTTGTTAGAACAAACAGTTGAACGTATCGGTCCGCTTGTCGA
CTTGCAAAACAGGCTTTTAGAGAGGTTGGGTAGTAATAAATGTAGCTGGAAGAAGGTCCA
AACAGCCCGTTTTGACCCTCAGGTGTTAGAGGTTGCTCGGCTTGCTGCTGGGAAGCTTGC
GGATGATTTGTTTACGATTGGTAAGAAGTCAAAAATGGAACGTGCAGTGGCACAGGGTAA
GTTTTGGGATGCATCAGCCGATTTAATGAATTCGATATGCGAGTCGAAGGGTATTGCAGT
TTCTAAGAAAGACCAGGAATACGTTTTAGGCAGGGTATTGCAAGGATCGATCCGGAAACT
GGCGTTTAATGGCAAGCGGCCAGATGGTCGCGGCGTTGACGAGGTACGGCCGATTAGCGG
GGGTGTTCGCGTGTTGCCAATCGTGCATGGTTCTTCGATATTCACGCGGGGTGATACACA
AGTTTTATGCAGCGTAACAGCAGGACCACCCGCAGATGTGAGAGTCGATATGGGTATGAG
GGGTGAATTCGAAAGGGATGCAATTGTTCATTACAGTTTCCCGCCGTATTGCGTTGGGCG
AACTGGTAGAGTCTTTAATATCGATCTCCGGGAGGTTGGTCACGGAATGCTGGCGGAAAA
AGCGTTGAGCCCTGTTTTCCATTCTACCAAGACAGAGCGTTTCACTTATAATATGAACTC
GGAGGTGACTGGTTCGGACGGTTCGTCTTCGATGGCGACTGTTTGCGGCTTATCGTTGGC
ATTGGCCGACATAGGTAGCGTGGAGGGCCTTAGTGAGCATATTGGTGGGGTTTCAATGGG
GATGCACGTGGATGGTGATGATTTTGTGATATTAACTGACTGTCTTGGAATGGAAGATCA
CTTTGGGGCTATGGACTTCAAAATTGCGGGAACTAGGGATGCAATTACTTGCATACAAAT
GGATATCAAGGTTCCTGATGTGTCGCTGGAGATGGTTGAGAAAATATTGGAAAAGGCTCG
TCTTGCTCGTGGGCATATTATAGACGAAATGGATAAAATAAGAGACCCGAAAGAGCCACC
CGGGGTGCTGAAACGTCATCCGTGTTTGATGCGTTACACGTTTAGCAATCACTCTGAAAT
GCTGGCTGTAGTGAGGAGATTGGAGGAAGTAGAGCGCGGGATTAAAGGTGTTCGCTTCAA
GGCGACTAGCAAAGATATTACAATATTCACACTGAGCGAGGGAGATTTAAAAAGGGTCAA
GTCTGTGTTTAGACGATTCATTGACGAGCTGACGGCGAAGCGTTTTTAAAGTAAATTGAA
TAGAGAATTGAATAATTGAATTTGAAGAACAATGACTCTGGTCTGCAGCAGGCGGGGGTG
AATCTGTGTTGCGCGACAGACGCGTTCGAGTGCCACAAATTTTATTTTCCCTGTCTTCTG
GGATGCCCCCTTTTGCGTGGTTGGCCGCGCGTGGTGGGGGTCATGGGGGGGCTCGGAGGT
TTTTATGTGGGTCGGAGAAACGTGCGCTCGTTGGCTGGCTGGGACGGGGCTAAGAGTGTT
AGGAGTATCGCCTAGCGAGTGCGAGTGCGTCGCTGGTGGTGATTTTGTGCACTAGGCAAG
CAATACATAAATAGGAACAACTCATTCATCATACTCAAGGTAAGTAGGGTCGTCGTTGTT
GGCCGGGATCGTCGGCGCAGGGCTGCGCGGCGATGCCGGCATGCGCGCTTCGGCTTTGGG
TGTTGCGGTTATTGACATTGCGTTTTGTGCAGGTGTGGACAGAAGAAAATGTTTGCTTTG
AAACAGACCGCTCGTGCGGCTACCGCGCGCGCCGCCATCGCTGCCCAGGGGACCAAGAGC
ATGAGCACCATGATGACCGTAAGAGAAGCGCTCAATACCGGGCTCGACGAGGAGATGGAG
CGCGATGCGGACGTTTTTCTATTGGGAGAAGAGGTAGCTGAGTATAACGGGGCGTACAAG
ATCACCAAGGGTTTGTTTAACAAATACGGAGGAGATCGTGTAATTGATACCCCTATTACG
GAGATGGGTTTCACTGGTCTTGCTATTGGAGCTGCGTACAAGGGTTTGAAACCTGTTGTT
GAGTATATGACTTTCAACTTTTCCATGCAGGCAATCGATCAAATTATAAACTCTGGTGCG
AAACAATTGTATATGTCTGATGGTATGTGCAATGTTCCAATTGTATTCCGTGGACCAAAC
GGAGCAGCGGCTGGTGTAGGTGCACAGCACTCGCAGTGTTTTGCTGCTTGGTATGGTTCC
TGCCCTGGACTCAAAGTAGTTATGCCTTACAGTGCTGAAGATGCCAAGGGAATGATCAAG
GCGGCTATCCGTGACCCAAATCCTGTAGTAGTTCTTGAGCATGAGCTCCTTTACGGAACT
GAATTCCCAATGAGCGAGGAGGCTATGAGCAAAGACTTTGTAGTACCATTTGGAAAGGCC
AAGATTGAACGTGAGGGTTCTGATATCACTATTGTAACGATGTCACGTGCTGTTCAGCAC
TGTCTTACAGCTGCTGACCAACTTGCTGCTGAAGGAATCAGCGCTGAAGTTATCAACCTT
CGATCGATCCGTCCTTTGGATCGTGAAACTGTTATCAAGTCTGCTATTAAGACCAGCCGC
GTGATCTGTGTTGAAGAAGGTTGGCCACAACATGGTGTAGGATCCGAAATCTGTGCATTG
ATGATGGAATCCGAGGCATTCGACTACTTGGACGCTCCAGTTGCACGTGTTACTGGTGCT
GATGTACCAATGCCATACGCTACTTCCCTTGAAGCAGCAGCACTTCCACAAGTACAAGAT
GTCGTCAATGTGATTAAGCGCACTGTTCACAAAACTATCCCATCACAATAAGTTGCACAG
ATGACCAAATAAAAACCAATTACTATGTTTACGTTCGTCCTGGGGAATATCGAAATATTT
CATGTTCTGCCGTTGCAGTTGCGAGAAGGCTGGCATCAACCTTTTCGCGCACAATTTCTT
CATGTTTGTTCGCGTCCTCAAACATGACCAGGTTGTTGTTAGAATACCAGTACCACGTAT
TAATGCGGTCGAGGAACATGACAATCGTCTGATTCTTCTCGACTTCACGTTTGCGCTCCC
TTTTCAAGCTGTTACAATGTTTGAATGAGAGGGCGGGTTCCCAGATCCAGCGATCCGTTT
CCGGGGCATGTTTCGCAGCACTAGCGGTATCTGCCGTCTCGACGGGCGATTCACGGAGGT
CTTTGTATTTTTCCTTAACTGGGGCCATCTCATGAAGAAACGAGTCAACTAATTCCTTGG
CCCAAGCTGGGTTTGGAAGCCGTGGGTTGGTAACTTGTTTCCCTTCAAAGTAGTTGATAT
AATTTTCAAACACCATACGCATATCGCTTGAAAATTCATCCACCGTGCGATAGCTCCCAC
GCTTCATGAGCTTCCGCTTGATCGTTTTCAAGTCCATCGGGACGGGTACAATCTCTGGAT
AGTCATCAAGTCCGTAATCTGCGTATCGAAACGGTGCACGAAAGTAGGACGACGCTGGCA
ATTTGAAAATATACTGAAAAACAGGCATACAAACGTCTTTGATTGTAATTGGTGAATCGA
GCTTTTCCTTTTTCACCTTTTCCCCGCTATCCAGATGTGCATACCACACAACACCTTCCG
AGAGAAGATATTTATGATCAGAGAGTCGAACCCACGCACCGCGCTTCGCAAGAGGTTTGG
CTCCAGAAATATCTAGCCAAGAAAGTAGATAGCAACGCCTTGTTTCGTTGAACTTTGTAA
TCCTACCGAGTCGCCAACGGCGTTGGTATTCAATACTCACAATACGCCCAATCAATGGCG
CGCGACCAGCGCTGTTTTGTCGAATATCTTTCGAACCGAGCACCGAGCGAATCTCTTTAG
AGTTTTTCGGGTTCCACCACATCTGCCCGATTTGCTTGATAAGGTCGACATTGCTTACGT
CCTTATGAAGAGTGTGTTTAGATCGATTCTCACGGATGATATCACGCATCAAGACCTTCA
ATTTACCATACACAGTTGTTTCACTCCCAGCATACATATGGGTAATGTGCGTTTTTCGAA
GCCCCTCTGCGAACTGTTCCCAGCCATGGCGGCTCACCTGAAAATTTTCCCCAACGTTCA
AGCACCATATCCCCAAGTTGTGCTGCAAGACCTCTACTAGCTTTTCTAAAACTTCGTCGT
CCATGCCATCTTCCATGTTTTGAATATATAACGCTTGGACAACTGTATTATCGTACAATG
CCTCCAGTACCTCAAGAAGAACTTGCTTATTCGAGTCGGTGTCAATGTGGTTTTTCAACC
GAAGAATCCCAAGTCGGGGGTCGTTTTCTCGCAACTTTTTCAGAAGCTTTACCACACGAG
GACCACCAACTTGTTGCTTTCCCGAGCAGCGATAGCTACGTCGAACCCAGGAAAGATCCT
GACAAACGTTTTGCTCCGTTTTTTTTCTTTTCTCCACTTGCTCCTTTTCGCCAAAAACAT
GGGTCCGTTTCCGATTACAATTTTCAACAATGTTTTCTCGTGTCGCCTCTTCGAGCAATT
TCGTCGCCCCAAAATCATAAACACTCAGATGCCGGGCATCAACATCCTTCTCCTTTCCTC
CCAAAGTAAAACGTATGTCATAAGTGTTCCCTGTTTCACCAACTGAAGTAATCCGCCCTG
CTCCATAGAGCTTGTTTTTGCCTTTGCATGGTCGCTTTGCAACCTCTACTAGATCACCAA
CCACAAACGTTCGGGTTATCTCCTCTCTCGTTTTTGCTTCCTCTTCCGTAAAAGAACTCA
GTGCTTCCGTCCCACCATCGCTACCCTCGGCCCCTTTATCGTCTTTGTCCTCTGGTATTT
CCACTGCTTTTGCTTGCTCTTCTACTCTCAGCGCTTCTGTCCCACCATCACTACCTGCCG
ACGTCTGGTTAACCTGTAGCAACAGCGTACCTGTATCATATTTCTGACAATCTTGTGCCG
CAGCTTCCTTCAAAAATAGCTCTGGACTAAACCGAAGATCGTCATCCTTGAACTTCAATT
GTATGGCTTTACTAGCCATTTTCTATCTCCGTTTTCTTCTACCTCTAGATTAAAGACAGT
CCGGTTGGTTCTATTTCTATCTCAACCGTGTCAAACTGCTAACGTTCACACCTCTATCTG
CGACGGGTCGTTCGGTTCAAACTGTCGATCCAGGCAAAAAAGGCTAACTGCCGCAAACAG
CAGAAAACTTTCTACAAAATCCTCGTGCTACCACAAGCCGGTGAGGCTGATACAAGACCT
GCGGGTGCCTCGATTTATAGCAACCGCCGTGGAGACGAGTCGTAGGGTTCAAAATGTCGA
TCCTCGAGAAAAAAAACTAGATGCCGCAAGCGGTGGAACATTCAACGAATACGCGTGTTA
CCACGATCTGGGGTGGCAGTAGTACCAGGGCCTGCAGTCACCTCGCGCTTCCACCAGTTG
CACTCGTTACAATGTTTAATTTAAACTCTAGGGAAAACTCATAACACCTACTAGTACGCG
GTCCCATCGTACGCGAGCATCTAGGAACGGGGAACATTCGAGGAACCCCAACCCCAACCC
CAACCCCGGACGGGTCTCTCGCTACCCTAGAAGCAAACGCTCGCGTTTATGGCATGTTTG
TTTTCAACAAGGCCATCAACGTCCAACAGCAAGACTATGGACAGGCAAAATTGAGCAATA
TATAATAAGCAAGCCACGGGTCCCGCTGGTCCCGACTGGTGAAAGAACACGGTTGGTATG
AATTCTTCAACAGGTATAATATAGAGATGCATCCAACCGAAGGCCGTAGTATTGAAAATG
AATATTTATGGTTGGTGTCTGAAGAGGCTTGGGAGGGTACAGGCAAGCAGTGGACCTTCC
GTGTATTTTATTATTCCTTCTTCCACGGCAAGGCGATGTATATCCGCAGACTAGCTTGAG
GTGACGCATATTGAATAGGTTAAGGCGATG
>QPX_v015_contig_72 avecov_96.86
CATTCCAACCTAAGATTCACAGAGTGCGCGAATAATTTGCATTGCCAATACAACGGTCTG
TGGCGGGACCTCTGTGGTGTGACCACGGTGCTACAATGTAACATACATACAAACAATGGT
AAAAACGGACCTCTCGACGACTTTCGCACAAAACAGAGCATGGTAAAATAAAGTGTATAG
TCTCAAGACGGACCTCTCGACAACTCGCGCGTTCTATTTAAGGTCAACTTAAGACCACAA
GACCACAGAGCCTCTATGATGAGACCACAGAGCTCTGTGATAAGGCAGCGGTAAACAAAT
AATGGAGCATGAGTCCGTACAAACTGTACTCAACTGCGTACGTCTAGTGCAGCCACTAAA
CTGACCATGGCCAATTTATAAATTACAAGTTGGATCCTCCAGTGTATTATAACAATAATA
GGGATTAAACCTGCTCCGAGGCTTTGTAAAACGAATATGACCTCCATTGGTCGGTCAACA
TGTATGCCCTGTAGTAAACTGAATTCAAGAATCTACTGTGACAGTTTCCCCGTTCATCAT
TATAGAAGGAAACTATCAGTTGTTGAATCCACAGAATTTACTAATCACGCACCCACCCGG
ATAAAAACGTCGCTCACTCGACGTTCTTGGTTTCTAGTAGAGTATCTTTCCTACTAGTTA
GCAGATTTTGAAAGGTTTGCTTGGAAGATTTCGATATCTTTGTAGTTAATTTTTTTACAG
TTGAAACGAAGGCATCGCGGCAATCAAGTTTTTGTGCTTGTGTGGGTATTGAAGTGTATC
TTTGATCTGGTGGAAGCCTTTATTCGGTCCTGTTATTATAATTTTAATTAAAATGTTAAA
TTAACAAAAAAAGAAGGTGAGTTAACAGTAAAAGATGCGCAGTTGTAATAAAAAAAGGTC
GTTTTCAATCGAAATTAGTGATGGAGAGACTTGAGGAGGAATATTATTAAGTAACATAGA
TGTTGAAGCCTAGACGCGTGTGCTACAGAGCGAAGGAAGGCGTGGTGCTGGGTGTATTGG
GGAGCCTTCTGTCCTCTCGGGGAGGGTATATGGTCTCTGTTGTTGAGGAGAAAAAAGAGA
AAAGATGTTTTGAACCCTAGACGCGTGTACTGCAGAGCGAAGGAAGCCGTGGTGTTGGGG
GTACTGGCGAGCGTCCGGTCCTGTCGGGGAGCGTATATAGAGTCTGTTGTTGCATTTTGC
GGTCGTGGCCAGCTGATCACTCGGCATCAAATCCTCGATCTGGTCCGGGTCCTGCTCAGT
GTTGGCAACGGTGTGTGGGAGGCTTGTTAGCGTCGGTTCGAACACGCAGGGGGCGGGAAC
GCAGAGGTGAAAGTGCTCCGGCAAGGACTGTGTCTGCAGATCGGTTTTGGTGGGTAGCCG
TTGTAAATCGTTCGGTCGTTAGGTTCATTTTGAAGTTTACTGCGATGAAGTGGGTCGGTT
GTTTGGTTGCATGCAGTGCAATTAAGATTTCAAATGGGGGGGATGCATGTAATGCGTTTA
TTACAACGACGCAGACATGTGAATCTAGCTTGCCAGGTCAGACTGCTGCAACTTGTGCAG
CATTTCGCGACGCGCCTCAACTGTTTTCTGTAAATCAGACTGGGTTCTGGAAGCAACCTT
CATGTTTGAATTCCGCGATTTCGGACGCAGGCTTAGAAGGTACCCCGTTGACACCAGCAT
ATCTGATTCAAGAGCAAGCATTGGGGCAAAATGGTGGTATTTTGCCGGCATACACAAAGA
GTAAGGCCAGTGAAATTGCGGTGTCAATTATACTGTGCCTGTATTTTTTGATTCCATTAG
CCGGATTTTTAATGGTAATCGCATATCGTATGCGTTTCATGAAAGACCTGGAAGACACGT
CTGTGAAGGCAGATGCAGCGGAGGGAGCAGATGCGATAGCTACGGTATCAACGGGGGGAG
AGAAAGATGTACTGCCAGTGTATGTAAGTTTCCACAGGTTAACTTATGACGTTAAACTGA
ACAAGGCTGGCTTGAATGCAGCAAAGGAAGCGAATGGTGGAAAGAAACCAACAGCTCCAG
GATGGGATAAGAAAACAATTTTGAACAACATCACTGGGGTTTTCGAGCCGGGTACACTAT
CAGCGATCATGGGGCCTAGTGGTTGCGGAAAGTCTACGCTTTTGGATATCCTTGCTGACC
GTAAGCATGGTGGATACACGAAAGGGAGGATTTTAATTAATGGCCGAGAGCGGACGCAAT
TATACAAGCGAGTGATTGGTTATGTCATGCAGTTTGATGCCTTGTTTCCACATCTTACCC
CAAGAGAGGTCCTAAAGTATACCGCAGAGCTCCGCATACCGGGTCACGATTGGAAAAAGA
AGAATGATGCTGTTAACAAGGTCATTCGAGATTTGGACCTTCATCGATGTGCAGACTCAA
ACATTGGTGGGAATGGGGTCCCAGGAATATCTGGCGGACAGGCAAGACGTGTAACTGTCG
GTATTGAGCTCGTAACACGCCCTATGGTACTGTTTTTAGATGAACCAACAACTGGGCTTG
ATGCTTTTTCATCCTTGCAACTCGTCCGAACGCTTCGACTTTTGGCCGATACAGGTAGAA
CGGTGATATGTACAATTCATCAACCTCGTCCTGATATTTTCCTTCTATTCAATACTCTGT
TGCTGATGAAAGCAGGTGAAATTGCGTATTTCGGGCCCCAGATGCAAATCCGCCAATACT
TCAACCTTCTTGGGATAAAAATTTCACAAGATGCGAATGTAGCCGATTTTGTGGTGGACC
TTACATACAGCAAAGAGGACAGCTCAGACACTGAGAACGTAGTTGACAAATTGTGTGACT
CCTACAATGAAAGTGAGTTGAGTCTTCGATTGGAAACGATGGCACTCGCCCTGGAAGAGC
GTACATTGGAAAATTTGCCAGCCCCGGTGGCAAGCGCATTTGGAAATTGCGATCCAGACA
CGGGGGAAGTTGATAGCAGAGACAAGGGAAGGTTTTCACAACCGGTACGGATGCAGATTT
TTGTCATTGTCCGAAGGAGTTACAAGAATATGATGAGAGACAAAACATATTTTGTCAATG
TTGGTGTCCAGATGTCACAGTTTTTGTTTTATGGGTTGTTGTTTCTTGGGTTGCGCACAC
AACATGTTACCGACCCCCACGCCGGAGACAACCTGAACATCCACAACATAAACTATTTGT
TTATCCTTCAGCAGCGTGCATTCTTGTTTCAGATGATGAATACCATGATGCTGATTGAAG
TCGTTGTGATTTCAAATGCTTTTGTGGAGAAGAAAATATTTCGTCGCGAACACGCATCTG
GGGCATATTCTGTGTTTGCCTATCACATGCAGTGGATTGTGCGTTTCTATGTGGATGCAA
TTTGGAAGGGCCTCCTTGCGGCAGTGCTAGCTTACTGGTTTCCACCTATGAATCTGGAGG
CACAAGCTTTCTTCTTTTTCGTCGCAATGATGATGTTGTCTTCGACTATGGGCTCATCAC
TGGCATTTATGATGGTTTCTCTTGTCCCAAATGCAGAAGGGGCTGCGAACATTCACTCCC
AGATTCTTGGGACATTCGGTTTGTACTCTGGTTTTTTTCTATTCCCAAACGTTCTTCCTG
TTTGGATGAAGTGGCTCTACTATATGCTCCCATTCAAATATAGTTTTGAAGCTTTAGAGA
GAAATCAATTCACCTGCGTGACGGTAGGCGAAGAGAGGGATGTGTTCGCGCTGGACCCTA
CGCTTAATCGATGGACAAACATGCTAGTCTTTATGTTTTACCCGCCAATTTTTCACGGAG
TGGCAGTTGCAGCTTCGTTTTTGCACACACGTCCAAAATCATATTGGGTCAAGCATTGCA
AATGTTTTTTTGGCGGTGATGAAGTCGGTGATAGTGGCGACCTTGAACAAGCGAGAAGTA
GACTGATTCAAAAGGCAGAATCGATTGGGGAAAGCCAGTCGCGACACGAGATTGAACTTG
GGAAACTGGAAAGTGGAAATTCAGAGCAGGCTCCACCAATGAGCACGCAAGATGTGAAGC
TAGATGAAACTCCCGGGTCACCTGCTGTTATCACACCAGACCCACCTATCGCAGCAGTTG
AAGAAGAAGAAGTAAATGGGTACGCTCAGATTGAAAACACGTAAAGGAAGGTTATTTTTA
TCTCTAGTTGAAAAACTGCGCACCTTTTGAAGTGCCAACACGTGATGCCCCAGCACGAAT
CATTGCACATGCCTCCTTTGCAGTTTTAATACCACCACTTGCTTTTACTTGAACCTCCTC
TTTGGGAAGAAACGGTGAGGATACACTATTCGCTGCGTTCGCTAACAGCTCCACATCTTG
GACTGTCGCCCCGCCATTCGAAAAACCAGTTGAAGTCTTTACAAAATCCGCTCCAACCAT
CGCACACAGAGTTGCTACTGTCCGTTTTTCAGAATCGTCCAACAAGCACGTTTCAATGAT
AACTTTACACTTGACGTCGTCCCGCTTGCATACGTTTACAACTTCTGCAATATCGCGAAG
AACAAAGTCCCAGTCCCCGCTCTTGATACGGCCCACATTTACAACCATATCAATCTCCGT
AGCACCGTCACGAATAGCTTCGGCAGTCTCAAACGCTTTTGAAGACGATGTACCCGAACC
CAAAGGGAAACCAACAACCGCACAAACCTCCACACCATGATCAGGTCCAAGGCGTTTAAG
CGTCTTGTAAGCATGGCGAACATAAGACCCATTTACACAGACAGTTCTAAACCCATGCTT
AGCTGCCTCAGCACAAAGTCTATCAATATCCTGCGTCGTCGCGTCCGGTTTCAAACAAGT
ATGATCAATATAACTCGCAAGGGCAACCCTCGCTTCTAATTTCGCAATTAATATCCTCAG
CCTCTCCATCGTTTCATTCGCAGCCCCAATCGTCTCGGACCGGATATCTACCCCTTCGCA
CAGGGCAGATCCGCCCCACGACGATCCATTAAAAACCCCTCTCAAACTAGACGACAAACC
ATACCCCAGACCGAAACTGCAAGCCGCTCCCGCGACTCGCGCACCCACCGGCAACACACG
CGACCAACGACCAAACATCACTTCCTATCCAAATGTGCGGCTACAATCTATACTAACCTA
ACCCGACCTTAAAACTATAACAACAAAACCAACCCACCAACCACACCACACCTTGCTGAT
CACTAAATAATGTTAACCTTGATTCTTGCTCAATCATATCCAAATGCACGGCTACACTAC
TCACTACTGTAACAACAAAACAATCCATCCACACCACACCTTGCTTCTCTCCAATCTATC
ACTAAATAACAACAACCTTGTTATTTGTTATAATCATATCCAAACGCGCTGCTTCAAACA
ATACAAAATTACACTACTCAAA
>QPX_v015_contig_73 avecov_79.88
ATTATACGTGTTGAAGAATATACTTTACAACAATAATATATTTTACAAAATACAAGTTTT
AATTATTCATTCATGACGCTTACTCGTGAACATACGAGAGCAAATTCAGCTCCTGGGGGC
GGGTGAACAACTTCTGAATAAGCCCCCCAAGTTTCCACCTCAACCTCAAGCCTGCGCAAA
AGGCGTATCCGTTCCCCTTATTGTTTCCTGTATACAACGCAATAGTGCCCCGTGTGTGCG
GGGGGAATCGGCAGTGAATTCGGATTTTTGTCGGGGGGGACGTTGTTGTCTGAACAGTGC
CGAACCCAGTTGCTCCAAAATGGGCTCCCTGATGACGAGCCCCAGCCCCACCCGTCGGGT
TTTCGTTATTTAATCACCCTGGTCCATGACATTGGCACGTCCTCTTTCGTGGCATTACGA
TTTCGGGGGGGGATTTGGCGGGCGGCGGCGGCCGTGGGAAGGTAAATGCGCGAAAAGATG
ACATCGGGAGACACGGATGCGAGCGAATGCGCCGGGTCCCGCGTGAGAGTCGTCCTCTTT
TGTGACACTGGGGGCCCAAATGGGAAGAAAGGCGATTTGCACAACATTTTCAGAGGATAG
AGCATACAGTTGAGGTGGTTGGGCACATCGGGGCGGTTAAAAGACAATTTAGGCACGCTC
AGGCCCCTTTTGACCCCGTGGGAACATTTGGTGTCATTTGAATGCATTTGTGAATTGGGC
ACATTTTGCGAGATTTGCACCACTTATTTGCGAGGACCCAAGTGGAAAGAAATACACGGG
CTTAGAGAATTTGGACCGGGCGCTTGACGGCAAGTGAGAATGAAGTTGTTTAAGAAAAAG
GACAAGGGCGCCGCCGCCGCGGTGAAGAAGAGCGAAGCTCCCGTGCCTGTGGCCAAGCCT
GTGGCGTCGCCGGTGAGGAAGAAGCCTGATAATGCGGCACCGGTCAAGAAGGCCAAGCCG
GATAACTCGATAACTCTCAAGTTGGCAGCCCGGATAGAGGATCTCGAGAGCAAGTTGGCG
CGAAAGGATGCGGAGCTTCAGAACGCGACCCGTGCAGCGGCGGATGCTGTCAAGGCTGCC
GGCGAGAACGGAAGAGTGGCAGAGTTGGAGAAACAGCTCGAGGAAGCTGTTCAAGTGCAG
ACCAAGTTGAGAGAAGCCAACAAGTTGGTCGGGGGCAACTTGCAGAGCACTGTGGCTGAG
AAAGCCCAGTTGGAAAGGGAATTAAAGGATAAGCAAGCAGAATTAGACAAGAGCAAGGCA
ATGCTGGCGGGACAAGTTTCAGTTAAGGATGGGGGTGAGAGTGAACAAGTTGCACAGCTC
AAAAAGGACAAACAGGTGCTGGAACGCCAATTAGTTGACATGACTGGGATGTCTATCATG
AACGGTGACTTGACTCAAATTAAATCTGAAAACAACAAGTTGAAGCGGTCGTTGGAGGAA
AGTGAAAACGCTCGTGTAGAACTCGAGAGAAAAGTGGCTGCATTAGAAGCGGATACTAGG
TCCAAAACGGAGGGTGATCTTGCAAAGCAAGAGGCTGCCGCGTTGGTGTTGTCTTTGGAA
AAGCTACAGGCGGAGAATACCCTTTTGAAGCAGCAAAACGTTGAGCAGGAAGAGATGATT
ACGAACAAGCTTAAAGAGTCGCGAATCGAGGTTTCAAAGATGAAACAGCAACTAGTAGGT
GATCAAGAATGTATAGAAGCGCTAGAAGCAAAATTGTTTAGTCAAAAGGAGGCTTTCGAG
AGAGCAGAAAAACAGCGTGTTGCAGCGCTAGATGGACAGACGGTTTCCCTGTTGGCGCAA
GAACGTGAAAAAGTACAACTGGAAGAACGCGAGAAAAAGAATGCTGAAATTGAACAACTC
CTGGAAGATCAACGACAAGCGATGGAAGCCCTTGTAAGTGCAGTCCGTGCCGAAGAAGGG
TTGCGCATGGATGAGGCGCAAAAATTACAAGCTAAGAAGACTGAAGCGCCAGTGGAAGCG
GGTGGTGCGTTTGCTGCATTTACAAACCTTTTTGCACGGAAAACCCCTCCAGCGAGCCCA
ACGTCAAGTGTCGAGAACATTGAGAAACATGAGCAAGATGAGAAACATGAAGCGGAGACA
GCTGCCCCTGTGATTAAATCCACTGAGGAAATTATTTGTGACAACACCACTTTACAAGAT
ATTCTCAATGAGGCAAAGGAGCAACGTGAGGAGAACGAGAACACAGAAGAGGTCCCACCT
GAGAAAATGAAAGTACTAAGCCTGTAATACATTGAACATTATTAGAGTTTTGATCGCGGC
GGTGCTGGATTCGACGAGACTATCTCCAAGATATCCTCAAACGCACGAGCAACTTGCTTG
GAAAATCGAATCGCGTCTTTTCCATTCCCACTTGCACTTCCACGACACGTTATCGTTGCT
ATAATTCCATTTGTGTGCGTAAATCGATAACAAACGCCGTAGGCAGCAGGATCGTATGCC
CCGAATCCGGGCCAATCTTCAACACCCCATGGCATCTGTGAAGTGGAAAGTGTGAAGCAA
GTGCTTTTCTTGTAAGCAATATCGTCAAACATCTCGGGCGTCTCAAGCCCCTGCTCACTC
GCGAGAACACGAAGCCCAAACAGATGCCTATCAACACCCCTACCTGCCATGCACCTTCTC
AGGTAATTACGATGATACGAACAAGCTCGCCGTAAACTTTCCGCGACCTTTTTGCGTTCA
ACGTGTGGGTCGTCAAACGCCTGAAGAAAATCGCGCATATGCACCGATTGTGGACGAATC
GTCTCCGTTCTTCCATGAAAGAAACCCCGCGTACTCGCAGTTTCATAAGAAACTGGGATC
GCTCCACTTTGGTCTCGATAGAATGCCAATGCCAGGCTCATCTGAGCAAAGGAATCGGCT
GACACCCCTTTACATTTCTCCGCAATGGTCCGAGATCCAAACGCTCGAAAATCCAAACAT
[truncated: 35,614,679 more chars]
