# Supplementary material for: Development of Genomic Resources for a thraustochytrid Pathogen and Investigation of Temperature Influences on Gene Expression
Source: PLoS One. 2013 Sep 17;8(9):e74196. doi: 10.1371/journal.pone.0074196 (PMC3775781; doi:10.1371/journal.pone.0074196)
Supplement: Dataset S2 — QPX transcriptome (fasta file). (ZIP) [file pone.0074196.s002.zip]

Archive with 1 entries (1 files):
- QPX_transcriptome_v1.fasta
