# Supplementary material for: Development of Genomic Resources for a thraustochytrid Pathogen and Investigation of Temperature Influences on Gene Expression
Source: PLoS One. 2013 Sep 17;8(9):e74196. doi: 10.1371/journal.pone.0074196 (PMC3775781; doi:10.1371/journal.pone.0074196)
Supplement: Dataset S2 — QPX transcriptome (fasta file). (ZIP) [file pone.0074196.s002.zip › QPX_transcriptome_v1.fasta]

>QPX_transcriptome_v1_Contig_1
TTTGTTCTTCTTCTTCTTCTTTGCTTGTGCTGCCTCGCGCGCAGCCTTCTCCTTAGCTTCCTTCTCAGCCTTGATCTTAGCTTCCTTCTCAGCCTTGATTCTAGCTTCCTTCTCAGCCTTTGCCTTGGCCGCCTTTTCTTCTTCTGCTCGCTTCTTCTTCTCTGCAGCTAGTCTCTTCTTCTCCGCCGCTTCCTCCTTCTTCTTCTTGGCTAGAGCCTCCTTCTTTCCAGTTGCCGAATTCTTGCTCTTCTTCTTCTTCTTCTTCTCTTTCGGTTTTTGCTTTTGGGAGGCCCTGTCGTCCTCTATTTGCTCCTCTTTCTTCTTCTGCTTTTCTGGTAGCTCAATACTTGATGCAGCATTAATAGCCTTTCGCTTGTTCTTGTATTCATCCTCGGGGGATGGTTTTGCATCACCAAACGCGTTCAAGTTTGGCGCACGCTTTGGAAACGACCCAGACACAGCACAGGCAAACAGAGATCCACCCAGCAATATTACCCCAGCACACATAAACACCAACGCAAAGTAATTATTAGCCCTTTTTGCTGCACTTACAGCTGCATCAGAATTCTTGTAATAACGTTGGGCGGCAAAGTTTACATCCCATTCGAGCCTTTCAGCGTTCATTTTCTTGGACCTCGAAAAATAAACCCCACACATCCCAAGCAAATAGCCACTCAAACAAAACGACAACACACCCCAGGCTCGAATCGTCCCTCGCACCTCTGTAGCAGTCAGATAAATACCCATGGGGACAACAACAAAGGAGAACACGAACGCAGTCGGAAGTAATACCGACGCACCACCGTCTGGCACAGCTGGATCAATCGTACTTAGTTGATTCAACTCTTGTTTTTTCGAACCAAACAAATCACACGCATTTGCAAGGAGACAAATGCACTCGACCCCAATAACCCAAGTGAGAACCTGGAGGCCCAGGAGAACGACGATAATTCGGTGTTTATTCCGGTAAGGAGATGTTTCTTGTTTTGGGTACACGGGAAGTGATCGATTTTCTGGCAAAAGGCGGTCTTCCTCCTCAGTAGGTTTTTCAACAATTGAGTTGTCCCCTTTTTCTAGATCCTGTTCTGGCAACACATCTGTCTTTTCCATTTCTTTCTCGACAGACGGGTCTTCTTCTTTTTTTTTTGCCTTACTCTTGCGCTTAAGAGGCGACTTGGGGCGCCATCTATTAAAAAACCCACCACCATGCTTTTCGTCCTCCTCCTTATCCTCTTTATCTTCTTCCTCCTCCTCAGACCCGCCATCTCCCACGCCGCCTTTCTTCTTCTCCCTACTATCTTTACTCTTCCTCCTCTTGTTCCCCTCCTCTTTTCCCGTCTCCAAAGACGTCCGCCTCTCCCCTAGCTCCAAGTCCTCCTCCTCACCGCCTGTGCTCCTACTCTTTCTGCGCAAACTACTGCGTTTGGAACGCCGTCCCCCATCATCGCTTCCCTGATTCATCACGAACAACCATGAAAATACCTAGAACAACCCACAAAAGTCAGACGACAAAC
>QPX_transcriptome_v1_Contig_2
CAATGTGCAATGCGGAACATCGCTTGAGAGTTGTTGCCTCGTGACTCTTCGCGGGCCGCCTAGAGAGACGATTGCGCACAGCTTGCCGTGTTGAATTTGCAGCACAGGCCATTGGGGACGTGGACACCGTTTGGGACCCGAGCGGTTTGAGGATTTGCACTACACCCCATTGGTCACGATGGCAGCAGCCGATTTGACATGCCCCATATGTCTTGAGATACCAGAAACGCCCACACGACTCGCGCCATGTGGCCACTTGTTTTGTGGGGACTGTCTTGCGGCTGCTTTCGCCAACGGGAATAGGGCGTGTCCAATGTGTCGGTGTACAGCAGAAAAGGCCGAGCTCGACCTGAGTGCGGAGAGAAGTATAAACCTCACGAAGGATGCTTGTGAAGGGTGTCAAGAGTATATTGTTCTCAGGGAATTGGGAAGGCATAAGGCCGGATGTGCTGCGTTTCAGGCAATGGAAGCAGATGCCAAAAAGAAAACCGAAAGGCGTGGGCAGCCTCAAGTAACGAACCGAAGTACGTTTCGGTGTCCATTTCCCGGGTGTGAAGGAAACCACATGGACTGTACAGATCTTATTAGACACTTTGACTTGGTTCACCCTGGACAAACGTTTGACGGTGTGTGCCCAATTTGTTTGAGTATGCCTTGGGGAAATCCAAACTATATCTCACGTAACCTAGTTGGACATATCAAACTTCGCCACAAATTTGAATATAATGAATACGTGGACTACCAAGAGTCCTCAAACGAAGCCGCAGTGTTGCAGGCGGTGCTTGCACAAAGTATGATGGAAAGTTAGGAGATAAAAAAACTTTTAATTTCATGTTTATATGCCTCATGCCTGGCCAATAAATTCGTTAATCATTTGAAGCGCAACAGCTGGTTGGTCCATTGGAACCATGTGCCCCGCTTTGTAGATTTGAAGAAAGGTGAAACCATTCGAAGTCCGGATGCGTCCAGCCTCTTGGTCGTTCACCATGTATGGCTCTTCGCTTGCAGCATTAAAAGCTTCCTTTCCTGGCCACCTTAGCTGAAGAGTCCATGCACGGTTTCCAATCCAGTTACAGATGTAATCTTGGTCACCTGCATATACAAGGACAGGGATGTCATCCAAAAGCAGATCGGGGATGAGGTATTGATAGTTCTTCATGTAGTCACCACTCATTTTCTCGGTAACACCCTTGTTGCAGGCCTCCCATTTCTTGTTGTTGGTGACTCCGATGCGCTGTTTGACGCTTGCTTTGTTCAAGTAAGTTTCCACGTTGGAGAAATCGTAGCAAAGTGGTGGTTTCTCGCATTTCTTGCTCATATCGTATTGGTTGTATCCACTGAGAGAATATGGTATGATCAATCCTACACTGCAAATTTGAAGAGCCATTGTGCAAGCTGGGTGGGTGTGCTTCTTACCGTTGCACATTTCAATTGCCTTTAGGCACAATGGTGTCGATACGTGTTTCATAATTTCGTACGTGGTCTTGTTCACACGAGGTGGGGCAGTTCCCGACTTGTATGCCATTTCCGCGTAGTACTTGTACTGAATCAAAGGATCGGTGAGACCGTTTCCGATTGCAATACCGCTTAGGTTAATATGTGGAAGTTTGCTGTCTTCAGTTCGCTGCTTGTTTCCAAGCCAGATTCTATGTCCAGTTGCTGGAACGTAATGCCCGCCGTATGACTCTCCAGCAATGAAGAATTTGTTGTCGGCAAACTGTTTGTAAGTGCTGAAGAACTCGGTGAGGAACATGTACATATCATTTCCGATTCCTTCTTCACTATGATCATGTGTGCCATAACTAAATCCGGTTCCAGCAGGCTGATCAATAAAGATAATGGACGCGTTGTTATTCCAACTGTAGTTGTTGATGTAAGTCTTTTGTCCGTCATCAGTAACATGACAAGGTCCATTCTCAACAAACAGAGCCATACCAGAACTACATCCCGGCCCGCCGGTCATCCAAAGAACGACTGGGTCATTTTCAGGATCATTGCGACTCTCGAAGAACCAAAAAAAGTAGTGCTTGTTTTGCTCCCCGAGACGAAAGTATCCCGATACCTGTCCAACGTCAGGGTCACACAAACCACCTTGATCTTCAATATCCTGAACATCAAGAGGCTCGTCGTTCTCTTCAGTCTTGTCCTTCTTCCAGAATTTGAATCGGTCAAATACTCCCCCAACCATGTCCAAGTCCTCACGGTCATCGGTTGCTATTGGGGATGGAAAACTTTCTTCTTGTGATACAACTAGAGGAGTAGGCTTGTTCTTTCCAATTGTGTCAATCACCACATCTAGTTTGCCATTAGAATCAGTTTCACACACATAGCTCTGGGTGGAGAAATGCTTGGCAACATCCGAACCATAGCACCCGCTGTGGTACTCACTTTTACACCACCAGCATCCTGGCTCGCCATTGCATTTCGCCTGAGCCTTGTGGCTTTGACAGCCGTGCTTCTTGTCCTTCTTGTGGTGTTTTTTTGCCTCCGCAAAGGCAAAGGCCAGCACCAGCAGGCACAATACTTGAACCAATCTTGTCATCTTGTAAAATATCTTTTCAATCGGGTCTGAAAAAATCTTGTCGGAAGAAAACACATACATCTCTCGATCACACCTCAGGACAGCACCTCAAACGTTACCGTTGGAGTCGATACAAACGACGTCCCACACCCTCGTTTCGTTCACTTTTGTAGTCGCAAGTTTGCGTTGCAAATACTTGCAAAGTTTCCACCTTTGGCACGGCTCCACGGCCTCCACCCCATCCTCCATCAAATACAACACAACCTAGGTGCATATTGTACATTTCAACATCATCCCCAATCAACTTTGCAAAGAGAGGCTTTTAGAGTCCCAGGTTGTGGCAACTTTGAGGCTAATGCAATTTACGACAGACTGAATCAACGGGCTACGTAACATAGTGTCAATTCTCAATAAAAAACCATACGGCATACCTGTCTTCGTCATCAGGATCGGACTCTCTACGAGTCTCTACCTCTGTCACCCAGGTGGGGCGTGGGAACCTAGCCAGCTAGACTCCTAGAGGCTCAGTTGGGGTCAGGAGTCAGAATCAGCAAGAAAGATTCTGAGAAATCAGAATCATTCAGAATTTCACGATGTCGAAACTCATCCATTCGATTGAATTGAGCTGCAACGAACGATTCCATTCGCGCAGTAGAATCACAAGTGGGAAGGATTCAAATCATTCAAATTCTTTGCAAATCTTTGGTCGCATTCGCAGGATTTTCGTCTCATAATTCGAGTCTCAGACTCTCAGACAGAATCAGTTCCTAGTGACCTCTACTCGAGCAATGTCGAGCATCACAGAATCACAGATTCACAGGTGGACAATTTCATCTCTGGTATAGTGCTCTGTTAAATGCTCAATGATAATCATGAGTACGGCAATTTGCCCCAGCAGTTGAGAACAGCTCAACAGAATCAATCTTAGAAGATGATGATGTGAGTTGCAGCAAATTACGAATTACTTTCGGCCTCGCAGCTGTCTTCGTAGTTACCCTAGCCAGTGATACGATTTCAAGAATTTCGAGAGTTTTCAAATGCACAGAATCAGAATCAGAATCACAACATCGAGTCGACTCCTGAAGGAAAAGCGCTCTGTAGCACACGACGCATGTCATGGGTGACGCATGCTCTGTGAATCCACGATGTCCACTTGGATCT
>QPX_transcriptome_v1_Contig_3
TTTCCATTTTTGAAACGGTTGTGTTTTACATATGACATACATTAGCGTGTACAAAACGCGATCCCTTTTTGACTCACGATTGGGCAATTTTTTTTTTTCTTTGATGTGAAATATCAATTTAACAAATATTTTAGTCTACTTCTTCCATAGCGGAAATTCCTTCGTCGTCCTGTCCTTCCTCGTCGTCAAGAGGTGGAAGGTCGTCCAAGTCATCAGCGCCATCATCAACATCGTCGATGGAAAGCCCCAACTTGATCAAACGATGGATACGGGATGCAAATACGGTAGGCTCGTCCAAAGAGAATCCACTGGTCAAAAGAGCAGTGTCAAACAATAGCCAAACAAGGTCCTTGACGGTCTTGTCGGAGGAGTCAGCAGCAGCCTTTTGACGAAGCGCAGTGATGATTGCGTTGCTTGGGTTAAGCTCAAGAGTCTTCTTGGAGGACATGTAGCCCATGCTGTTGGAGTCACGAAGTGCCTGGGATTTCATGATTCTCTCCATGTTTGCACTCCATCCGTACTCTCCAGTTACAAGCGAACATGGGGAGTCAACCATACGGTTGGTAACAACAACCTTCTCAACCTTGTCGTCGAGGATTTGCTTCATAAGCTTGCAAAGATCTTCGGTTTCTGCCTTAAGTTCCTCGAATGCTTTCTTCTCATCCTCGGTTTCGTCAATGTCCAATCCTTCCTTGGTTACAGAGATTAGTTTGTGTCCGTCGTACTCCTTCAATTGCTGTACACAGTACTCGTCAATAGGGTCGGTCATTAGAAGTACCTCAAAGCCGCGCTTGCGAAGGGTCTCAAGGAATGGACTACTCTCAACAGCCTTGCGAGATTCCCCAGTAATAAAGTAGATTCCTTGTTGCTTCTCGTGCATGCGAGCTACGTAGTCTTTCAAACTGGTCATCTCGTCGCCAGACTTGGTGGAGCTGTATCGAAGAAGCTCTGCAAGTTTTGCACGGTTCGCGGAATCCTCGTGAACTCCTAGCTTCAAGTTCTTGGAGAATTGTTCGTAGAACTTTAGGTAGTTCTCGTTGTCCTCTGCAATTTCGTTAAACATTTCAATAGCCTTCTTCACAAGGTTCTTGCGGATAACCTTGAGGATCTTGTTTTGCTGAAGTGTCTCACGGGAGATGTTAAGAGGAAGATCCTCAGAGTCTACTACACCACGTACAAAGCTCAAGAACTCTGGCATAAGGTCTTCACAGTTGTCCATGATGAACACACGTCTAACGTAAAGCTTGATGTTGTTCATCTTCTTCTTGCCACCACTTTCAAACATATCAAATGGTGCGCGCTTTGGTACAAACAAGAGTGCACGGAACTCCAATTGCCCTTCAACGGAAAAGTGCTTGGTTGCAAGTGGAGCTTCCCAGTCGTTGGAAAGACTCTTGTAGAATGCAGTGTATTCTTCCTCGTTCACCGAAGATGGGTCACGCATCCAGATTGGCTTTTGCTGGTTCAATTGTTCGAATGAGTGTGTTACCTCCTTGATCTTCTTGGTCTTCTTCTCCTTGTTCTCGTCTTCAGTAACATCCTCAACCTTTGGCTTGTCATCATCACCCTCATCTTCCTCTTCCTCGTCGTCGGTAACTTCCTTCTCCTCTTCCTTTTCTACAAGCAAGTAGATTGGGAAACCAATAAATTCACTGTGCCTCTTAACAAGATCCTTTAGACGGCGCTCTTCCAAGTACTCACGTTGGTCCTCCTTCAAGTGCAATACCAAGTGGGTACCACGAACGATCTTCTCGTAATCGGTATCAACGGAAACGGTAAAAGATCCACCAGCTGAGGAAGACCACACGTGTTGCTCTTCATCATCATTGCTCTTGGAGTGAACATCTACGCGATCAGCTACCAAGAAAGCACTGTAGAAACCAACACCAAACTGTCCAATCATAGAAATATCTGCTCCAGCAGTAAGTGCTTCCATGAATGCCTTGGTCCCGGATTTAGCAATGGTTCCCAGGTTCTTAACAAGCTCAGCTCGGGTCATACCAATACCAGTATCAGCAATGGTCAAAGTGTTGTTGATCTTGTCAGGAATAATTTGGATCTTCATCTCGGTCTCTCCCTCCAAAGCCTCCGGGTTGGAGATACTGGTAAATCTCAACTTATCCAATGCATCGGATGCATTTGAGATCAATTCTCTCAAGAAAATACTCTTCTCGGAGTAGAACGTGTTAATGATCAAACTCAACAGCTGACTAATGTCCGCTGCGAATGCGAAACTCTCACTTCCTTCTGACATCTTTCCTTCCTTTTTCTGTATAAAACTGCTTTTCCAATATGACACAATTTGCCTTGTATTTTGGGTTTGCTTTCCGATGCAAA
>QPX_transcriptome_v1_Contig_4
TTTTTTTTTTTTTGAAAATCGTTGAAAATCGCTTTTTATTTTTTACAATCTCAACTCTTTAGTTTCCCTCTTCCGCTTTAGCAGCAGCCGCTTTCTTCTTTCGTTCCCTTCTCAATGCAGCCTTGGACTTTTGAGGTTTCTGTGGTCCAGTTGCAGATGATCCTGTGAGTTTACGTGGAGCCGCAGAACCCTCCCGTTCCTTCCGCATTTGTGCGGCAAGGGTGCCTTGCATACCTGGTGGTCGGTACACGCCGACCTTTTTCGGTGCATCCGCCGCCTTTGGAGATGCTTTTGCAGCCTTCTCCCCTTTCTTGAGAGGAGTTTGAGGGCGATCTGCAAAGACCCCGGTAGCTGCAGGGCGCCAGAGCGCCTTCGAGCACTCACGAACCATTACACTGTAGAGTTTCTCCCCCTTATACGTGTAAAAAGTCATCCCGTTATCTACACGCATTCGAGGGAAGAGGGTACTCGTCATAAAAAAGCGTCCACAAGGTGACCACTGTTGGGTAACGGCGCAATGGGCGCGGGTCGAGCCCATCTTTGCCCGTTTATTGATATCCCAAAAGTCCATATCTCCAGACAGGTTTCCAAAGCCCCCAAGACATAAGAAGCGTCCATGTGGACTCCATCGAATTGTATTTCGATGGGCTTGCCCAAAGTCAAACACTGGGTCACCCTTGATATTGTACATAATAGATGAGGCCGGACTCTTTCCAGATATAGCCACAAAATTTCGGCCCTGAGGGGACCACGCAAAATCGTGAAAGCTTCCCTCCTTGGCTGGGAGAATCTTGCAGTCATATTGGCCATCAGCATGGACAAGGTACAAGGCGGATTCACCATAGTATGACTGGCCAGTTGTGTCTACATCTGTATCGGTTTTACAAAGAACAGCATTCCCAAGTGATGACCACTCGAACTTGGCCTCCTGAGCCTTGAAAAACGTTTTCCCAGCAACTGGTCTTTCCAGATTGCCGGGGTGGTTGAAAATAGACACCTTTGCTGGGCTGCCTTTAATTTCCGGTTTGAAAGTAGCAATGCGACAAGGAGTTTCCTCAGTGAGCTCACCCGCCGTCTTCATGATGGAGAATTGCGTTACACCTTCGTCACGGAGCTTAATATATCTACCAAATTCTTTCCCGTCATATATATGAATCGAATTTTTGATCATATGAGCCGCAACCATCTCATCATTGGTCCATTTTACAGCTGGCCACGTCCATGAGAGCATATTCTTTTCCACGACTTGGAACATAATTTTCTTATCCGAAAGACGCCAAACAATCATATTCCCCTCAGTCATACCTGGAGTATACTTTTCCCAGCTAAGAGCAAAGGTCCCTAGTGGAGACAATGCTACCTTGTGAACGTTTGGCCTGTCAATCTCACAAACCAGGTCGCCAGAATCAGTATCTAACACTTTAAACCCCGAAGGCATGAGAACGGAAACAAACCGCCCATCCACTTGAGAGTACTCAAAATCCCTCACAGGGGATGGAATCTTCGCAGGGGTAAACCGTTCATCCACCTCATCCTTCTCTACCAATTCACCACGAACCTTGCGCGGTCCGAGCTTGAACTCCAAGCCTTCACGTCCCAGCACGGTGTACTGGAGACGCCGGCTCGGGGCCGGTCCAGTGCTCGGTGGCTTGGGAGCTGTCTCACTCATAATATCTTTTCAAACTTTGTTCACAACCACTCGTTCC
>QPX_transcriptome_v1_Contig_6
TTCTTGTTCTGGAAATTCTTGTTCAATTCTTGTTCTGGAAATTCTTTTTCAGATTCTGGAAATTCTTCAAAGAAACAAGAAAGAAACACCTTGATTCTCTTGTTTCCTGCAACGCCTTTCTTCGAACGAGGCGTTTCGAACTGTTCTGGTAAGAACTTTGATGGGTGCTCTGTGGATTCTGATCCCCTTGTGATCTATTTTGAGGCTCTGATGAATTCTGGTATGATTATCTCCTGTTGTGCAGCGTTCTGTTCTGAACTGAAAACTGACTGACCCGAGGGTTCTTGTGGAAATTCTGGATGACCGCCGCGTTGACAGCAACATATTCAGTTCAGGTTGTAGTGAATTGTACTGACCGAAGGTTCTGGTGAAAATTCTGGAAATTCTGGATGATCGATCGAACGCGGCCGAGAGCAAACAGATAGTGATAGTGACGAAGTGACGCGACTAAAAAACTTTCTTCTGCCGACAAAAGGGTTCGCATGCACCACAGAACTCGACAAATACCTTGATTTTGCCACTCACATGCGAATTGTTTTACGAACCGATACATAATAACACCTAATAGTATCAGCGGACTCCTAGAAGAATTCCTCAAAGTTTCCCCAAGTGTTCCACAGAGCAGAGCAGAATCGAGTCAACAAACCACACGAGCAAGCGATTCTGAAAACATGGAAGAACAGAATTCAGGATTTTCATCAAAGCCACAGAATTCAGATGTGCCAAACAAAAACCAAGTTACCGAAAACCAACAAAACCAAGAATCATCACTAAAGAACGTAAACAACCCAGACAAGTAATTCAAAACAAAAGCGAAAAAAATGTCGATCATCGGATTTCCACAGGATTCCTTTTTCAAGGACTTCAATAAAATTGCAAGATTCCCTTCAGGAAAGGAGTGGCAAGTTATGGAGAAGGGAATGAAACTTGATATGAAGGAGACACCAAAGGAGCTCATCCTCAAAGCTGATGTACCTGGGGTTCCAAAGAAGGATGTGGATGTATCAGTTGAGGAAGGTATTCTTACCATCAGCGCCCACCACGAGCAAGAGAAAACAGGGGATGATGATATAATGCACTGGTGTGAACGCAATGTTGGGCATGTCTCACGCAGTGTTAAACTTCCAGACAATATTGATATCAAGAAGATCAAGGCAACCCAAACAGATGGAGTTCTTCAAATTACAATGCCCAAAATAGAGAAAAAAGAACCTGTTGCACATAAAGTAGCTATCAATTAATTAATGTACAGTCTAGTCGTGTGGTTCTAATGAAACTAATTTCAGTCCATAGCCTGTTACGATCTCAAAAGATGATCACATTCACAAGATACTCCGAGGTTCTTTGTTGAAGCGACTTGTCTCAAGCAATTGATCTCACACAAAAAACGTGCAACTCCCTGAAGCCTGAGCCTGATTCGATGTAATACTTTTTCACCCGTAAGAAAGACTTCAAAATTTGACAAATTTTTTTCAGGCAGTTTTGTATGGAGGACGAGAAAAGTGGTGAATTGGAGGCA
>QPX_transcriptome_v1_Contig_7
AAGCTTCAAACGCTAAACGTATTGTCTGGACAAATCTCCGCGAGGAAGCTGTGGTTTACATCAATGAACAGCCATTTGTGCTTCGGTCCGTGCGCGAGCCTTTTCGAAATGTAAACGAATTTATCTCTATCGACTCGGAGCGTCTTGAAGCAGCTGAAAGGAGACTCAAGGAGGACGTTGTTGCTGAATTAAAAAGATACAATGGGAGAATATTGGTTCATGAAGAGACAGATGATAAAACACTCCGTTTACTCTGGGAGCACGTTGAAGAAGATGACATCCTTACACCTCGTGAGATGTACCAAGCGCTGGTTGATTCTGGCCTCCCTGTTGAATACTTTCGCGTCCCCTTAACTCCTGAGCAGCCCCCTTCGCCAGATGATATTGACACGCTGCTGCGCCTAGTTGAGCACCACAAAGCTCAAGAAGGGACCCATTTTGTGTTCAACTGTCAAATGGGTCGCGGACGGTCGACAATCGCTATGATCATTGCTTGCCTGGCTTTGGAGAGGTCAGATGGTGTTATTAATGAAGAGTTCCTGGATCATTTGATGGAGTATGGGAG
>QPX_transcriptome_v1_Contig_8
GCCGAGGCAAAGGTTGCGTCAAATGCTGTTTGATGCCCTTGTGCCGGGTACGGTGCGATGGGGTCATTGCTTTGAAAAGCATGAATACTGCAAATCGAGTGGCAAGTACAAGGTGTATTTCCGAGTAGAATCATCTCCAGATTTATTTGTGGTGGAGTGTGATCTTTTGGTTGGGGCGGATGGTATTTGGTCACGTGTTCGACGGCAACGAATTGGTTTGGAGCCGCCAAGGTATTTGGGTGTGATTGTGATTTTGGGACGAGCACGTTGTACGCACGAGCTCGCTGACAACAAGGTTTTCCAAACCCTCGGTGGGGAGACTCGGATATATGCGATGCCGTTCGAGGAAGGCGTGACCATGTGGCAGCTGAGCTTTCCAGTCACGTTAGAAGAGGCGAACTTGCTGAGCAAGAGCGGCTCGGCTGGTCTGTTGGCTGAGTCTTTGCGTAGATGTGAAAAGTGGCACGCACCGATTGGTGAACTGTTGAAGGACACCAAGGCAGAAGATGTGACGGGCTATCCTGCCTTTGACCGCCCCCCGCCAGAGGTTTTTGGGGGAACTGGGAGGATTCGGGTTGCCGGTGAGCTAGACGGTGAAAATATAGTGTTGATTGGGGATGCTATTCACCCAATGTCACCATTCAAAGGACAAGGAGCGAATCAGGTGCTAATTGATGCGTTATCGCTTGCGGAAACACTTGCCAGTTGCCCCAACTCGCCCCTTGCCTTGTTCGAAACGGAGATGACGAAGCGGGTTCGATCAAAGGTGGAAGGAAGCGCAGAGGCTGCAGTTGTGTTACACACCCAACAAGGTGTAGACTTGCGTGCGAGTAGGCTCAAGACGTAAAATATTGTTGTTCTGTTTACTGCTAACCGTTTGCACTCTTGACAAGCTCCAGAAAGCTTTACAGTAGAAAAGTTATGATTGTTGGCACTGAACGCGTTGACCGCCACCCTCTTCATCCTCGGAGTCATATGCGTTTCCATGAGCAGCTGATGCGCTTGTTTGGCCAAACTTTTCTGCAGTCGAGTCAAACATAGAAACTTCCTCAACATCGTCACCTGCAGGCATTTCTACATCTTCATTAGATGGTCCTGGAAGGGCAGCGCGAAGGGCGGTGATTTGTGGTGCGGTAAGGGATTCCGGAAAGTCTATTCTAAACAAGATAAACAAGCACCCCTTTTGGAACGGGCTCTTGTGCTGTGGCATACCACAGTCCAATATACTCTTAATGCAGTTTGGCTTGATTATTTCACCTGGCTTGGTCTTGATAACCAAGGTCCGACCATCAGGGTGTTTCTCTGTCCAGGTAATTCCAGTCAGTGCTTCCTTAAGTGAGATGGTTTTCTCCATGATTAGATCAGCACCCTTACGTTGAAACTTCTCGTCCTCCTGTTGGTCAATAACGAAAATCACATCACCAGGGAGTACGCCTGGTGCCTCGTCGGCTTCCCCTTGAAACACAATTTTCTGTTGATGCTTCATACCCTTCTCAACGTAGACTTCAAGGATTTTCTTTTCCTTGACAACCTTGACGCCCTTTTTATATGACTTTCCGGCCCCGTTACAAGCCGGGCAGCGTGCTTGCATCTGTTGAATCATTCCAGGTCCGATTTGTTGAGTTTTCATAACAACCCCGCGACCGCGGCAAGTGGTACAGTCGGACACAGCAGACTGTGCATCCATACCCTCAGGGTATTTAACGCGTTGTCTGTTGATAGAGAGTTTTACAGTTTTGCCAAGGCAAAGGTTTTGAAGGGTCATTTTCAAAGGGTGTACAACATCCTCACCCTTTTGAGGGCCACGTCTTCCGCGCCCACCACCACCGCCGCCGCCGCCAAAAAACATTGAAAAGATATCATCAGCAGAGCGTCCACCACCGCCGCCCTGTTCAATTCCTTCCTTTCCATACCTATCATATAACTCACGCTTTTCTGGATCACTTAAACAGTCGTAGGCTTCACTGCATTTCTTAAACATAGCCTCATCCCCACCCTTATCCGGGTGATGCTTGATCGCCATTTTACGGTACGCCTTCTTAATCTCCGGCTGTGTTGCATTTTTCTCTACCCCAAGCAGCTTGTAAAACTCCTCATTGTCAACCGGCTCACCGCCGCGGCCGCCGCCTGGGCCGCCTGGGAACCCGCCGCCTGGAAATCCGCCTCCACCGAAAAACATCCTGGTCAATAACAAGAAAAAATAACAAAAAGTTGTTTATCTACGTTTC
>QPX_transcriptome_v1_Contig_9
AACAGTAGGAAAATATCAGACATGTATGTATTCGACATAGTTTGTACGTTTAGAGGTAAAATGAGTATCCAACTCGCGAGGTTCCCAGCAGTATTCTATTCGGAAATTTCAAGGTTTACTTTGGCTGATACTGTCTCAAAAGAGAACTACCTGTCATTTCAGCAGGTTGGTCAACTTCTAAGAGCTCAAGGATAGTTGGAGCAAGATCACATAGTGCACCATCCCTGATCTGCAAGTGTCTCTTCTTGCCAGTGTAGTCGACAAATATAGCTGGCACCCTGTTCAAAGTATGGGCAGTGTGCGGTTCATCAATAGCATCATCCCACATAACTTCACAGTTTCCATGATCAGCAGTAACGATAAGTGTTCCTTTTTGCTGTTCTACAGCTTCCATAAGATTTCCCAAACATTTATCCACAGTTTCCACAGCCTTAATTGCAGCTGGAAGGCTTCCAGTATGGCCAACCATATCTGGGTTTGCAAAATTTGCAATTACCATGTTGAATTTCGCAGAGTTGACAGCATTGACCAGCTTTTCACCCACTTCAGGCGCAGACATCTCTGGTTGCAAGTCATATGTAGCGACTTTGGGAGAAGGTACCAAAATTCTCTCCTCGCCTGCAAATGGCTCCTCACGCCCACCGTTGAAGAAGAACGTAACGTGAGGGTACTTTTCAGTTTCTGCAATCCGAAGCTGTGTCAGACCCGCATCAGCTGCAACCTCTCCCAGTGGCTTTTGAATGTCCTTGACAGGGAAAATCGCATCCATGTACTTTTTATGCTCATCAGAGTACTGTACCATTCCAGCTACATCTGCAAGCTCCGGTCGAATAGGTCTATCAGAACCGATACCCATTTCAGCGGGTGGGTTTGGATCAGCCAAAGCAGTTAGGATTTCACGAGCGCGATCCGCACGGAAATTTGCCATCATTATACCATCCCCGTGTTTCATTCCATTGTAATCGCCAATGATTGTAGCATCAACAAATTCGTCGGTTTTTCCATCTTCATATGCTTGTTTGATTGCTTGCATGGCATCCCCTACTGGTTGTGCAACCCCTTTACCTTGAACGATTGCATCATACGCAGCACCAACACGTTCCCATCTGTGATCTCTGTCCATTGCATAGTACCGACCTGTTACAGTTCCTACAACAATGCCTTCATCAAGCTTTTCAAGGAACAACGGCATCGTGTTGATAACATCTTGGGGAGGAACATCGCGGCCATCTGTAAATGCATGGATCACTACAGGTACACCACTCCGATGAATTTCATTCGCAAGAGCCACCATGTGATCCTGGAGCGCGTGTACGCCACCAGGTGAGCAAAGACCCATTAAATGACTAGTTCCACCGCTTGCTTTCATCTTGTTGATGTGATTAACTAGTGCTTCTTGAGTCTTAATTGAGCCATCCTCAATCGCGTTATCAATTGTGCAGATATCTTGATAAACAACACGTCCCGCACCAATGTTCATGTGCCCAACTTCAGAGTTTCCAATTTGTCCCTCTGGTAGTCCAACAAATTTCTCACAAGCGTTCAAGAACGCAACTTGCCCAGCTTGATCATGTTTTCCCCAAAGCTTGTCAAAGTTTGGGGTATGCCCCAGCTGCACAGCGTTGTTCTCAATCTTCTCGTTGTAACCCCACCCGTCAAGTATGCACAGCACTGCGAGCTTGTTGTTCTGCGTAGCAAACGATCGCCTCTGCACCCCAAACCTGCTCGCCGCAAGCGCGCTCCTCCTCACATTCACCGACGCGATCCTATTCAACATCATCGTAATTGGCTTCACGAAAACACCCCTTCTGGTTAACTCGGCAAAATCTTTGCAAAATCTAAGTGATTAGACAGAAAAAATCGTACTTATCACACCAAACGCTTTGCTATACAATGTGTATCGTGTGGGCAATAAGAACCTCGATACCAACTCCGTCCTTGTGCAACTTTGTCCTCTAATTTCGTGCAAGA
>QPX_transcriptome_v1_Contig_10
GTCGTAGCAAATCCAAGGATTACTACTATGAAAATGAGTGGAATTCCATGTTAAGTAAACGGCAACTTGGCTCACTGCGAACTGCATTTTCACGCGACCAGGCGAAAAAGATTTACGTGCAGACTTTGTTAAAGGAAGACAAGCAAAAGTTGTGGGACCTCTTGGTGGAGCAAGGTGGATATTGCTACATTTCCGGTTCTGCTAAAAAAATGCCAACAGATGTCAAAGACTCGCTTGTCTGGAATTTTGCGTGCATGTTGCGCGAACGGGGTGAAGGAGAGGAGGCAAGCCAGCTCAAAGCTGAGCAGTTCATCAAACAAATGGAGCGAAAGGGAAAATTTAAAATAGAGTCGTGGAGTTGAAACTTACACATTACTGATTACTAGCCTAATTTATGCAATTTTTCCCTCAATAAAAGTCTTCATTCCTTCAAAGTCGCGGCCACCATCAAAATCTTCACCTTGGGTGTGGTCAGATCCTGCTGCGAACCATTTTAGGGTAGGAAATCCTTGTACGTTCACACTTTCAGCTTCGTTAGCGGTAGCATCCATCTTTGCAATGATAACTCGGTCATCGTCCTTGAAGTGCTCCCCAAGTTTCTCGTACTCTGGAGCAAGCTTCTTACAGTGACCACACCATGGAGCATAGTACTCAACCAATACGTGCTTGCCTTCCTTCGAGACTACTTCATCGTGGTTCTTTCCTGCCAAAACCCAAACACTTCCCTGGTCTGCATCAGCAATTGGTTCCTCACTCTTAAGATCTGGAGAAAGTTCTCCGTTAGCATGCGATTGAACAAACGCCTTCACATCATCAGCTTCCAATCCCTTTGCCTTAAGTGCGAACTTCTTCATAGCACCCTCTCCCATTTCTACGATACGCGCAGTAGGAAGATCAGCCTCGGTGAGTCCAAAGAATTCTAGAATCCGTCCTTCGGCCTTGTCTACGGTTACAAAAAGGTATTTACCAGCAAACTCTTTTGCGGTTGGGCGAATGCTCTTAACAGTGTCCTTGTAGTCAGCAGCAGTAGCATCAACAAATGCAAGCAAGTGTTGTTTAATATCTCCACCAAAAATCTTTGGTGCAGTTTCTTGGCTGAAAGCAACAACCAATGGCAAGAGGTTCTTTTGAACAAAACTGCTAATATCAGCTCCCTTATCCATAACAACAACTGGCTCATCTTCACTGTCTTCGCCAAAGTCACGGTACATAACAATACCCTCCTCGGAAAGCTCTGCAACAACACCAGCCTTTGAGGTGTGCGCATAAGCAGCGTTGTCATCAGATCGAGCCTGCTTCAAAAAGTCTTCATGGATACCGTCGGTGTTTGGAAGGTATGCAACTACAAGTACTTCATTCTCCTTCTTCAACTTTGCCAAGTCTGCTTCGGTTTCAAACTCGTGTGCTGGTGGTCCAGTCTTCTTCTTTACCCAGCTTACAATCTCACTTTCAGTACGTCCACCACCGTACTCCATATCCTTTCCTTCTACAATCCATTTAAGAGTTGGGAATCCCTGAACTCCAAACTTCTCCGCCAACTTTTTGTGAACAGTCGCATCAATCTTCACAAGACTAACTTCCGCGTTATCCTTGAAGTGTGCAGCTGCCTTTTCGTATTCAGGTGCCAATGATTTACAATGTCCACACCATGGAGCGTAAAACTCCGCCAACACAAACTTTGTTTTTGCAACATGGTCATCAAAGTCATCGTCACCAAGGGCAAGGACATGCTCGTCCCCACGCGCAACGCTCACGAGGCCTGCAATAGCAGCGCCGAAAAGTACACTAAACTTCATTTTCTCAATACAATACTATGATTGGGGTCTGCTTTGAGTTTTCAACAAAATTGCAAAATATCTTTT
>QPX_transcriptome_v1_Contig_11
CCCTAGGATTACAATTTTCATTCGTCAGTCATTAATCGTTTGTATTGGTTTATTACCAAGAGTTAACAAGTTCTCCTACAAAAACTTCGTTGAAATAAATAAATTTGTGATGGCAAGTCCTGTATGTGTGTTACTCTATGCTCTGTGCTACTATGTACATTCTCCTTTTCAGCTACTCGACAAATGTTTAGCAAGTGCTTGAACCCCTGGCTAGCTCTAAGTTTTGTTTTCCAGGTTACCTCTGATTCAGATATTTTAATCTCCTCTAGGCTTTGCTCACGTAGAGTGCCCACTTGCAAGCTTGCGCTACTCTTTTGGTCGAGAACCACTTGAGTTTATTCCCCGCGATAATATACATGTAGAACAAGTAAATTTAGAACTGGTTAACTCGCAATCGTGCTAATAAGTCCGAAACACTATCACCGGCGAGCAGGTCCGAATAAAGCAGTTGTTCATGGAGTGGAAGTTCAAGAGCCGAAGCTGTTCAAGATTTTCTGAAAGCTGAATGGGGCGAAAAGAACCGTGAGCTCCAAGACAAAACAGAACCCAATAGGAAACCCAGATATTGTCCACAAGCAGATACTGTCCATGCGCAGAAAATCTCAAAAATATCGCTGTTGTCGCTTTTCAACCACCTAGTGCTTAAAACAACAACCCCACGGGTCTGAACACGTGTCTGAACGTCTGAACTTGGCTCCTAGTTGAAAAAGCATAAATCTAGGGTAGGGTGATAATGACGTAAGTTACGATGATGCAAGTTGCCACAAAAATCCAACAAGCCATGGAGGTACAGGCATTCGAATATACTCATAGTCTATATATGTATCTTGTAAACTCTTCCAAGTTCCCTTATAAGTATGCAGCATCGAGGTGGTTGGGAAGATGCGGGAGTCGAGTATTCGTATCTTGTTAGCTTCCTCACTTTTGAAGGTATATCGCCAGTCTACATATATATTTCCTCAGTCGTCCTGTCTCTGTCGATAACTTGCTTGTTTTGTGTGTATTTTCGATTTCTTGACGTAGTCCTACCCCCGGAGGCCCCAGGTTGGCCTAAAATTTTATTTTTTTTTAAAAACATGAAAAAATGTGTTATATTCAGATTTCATGTCTAAATCTTAAATTCGTCATGGATCGCTTTAATGTCGAACATGTCGACCATTCCAGCATGGGAGCCTTTATCGTCATCGCCAGAGGCCCCAACAATAATCTTGTGTTCTGCATGCTCAAGTGCTACACTGATTCCAAAGTAGTCACGAGCGTTGTCACGTGCTGGGTCCATTGGATGGGCTAGACGAGTCTTGAAAATCCAGTTGGTAGCCTTTTTGTGAAAGTAATAAACCGAGCCACCACAAGCACCTTCTGCACCAGAATATTTTGCACCAATGACAATATCATCGTCATTAATGTCCATTGCTGAACCAAATAGATCTTGCTCGTCACCGTCTGGAGCAGTTAATGTGTCAGCAAGCTCCCATTTGAGTTCACTCTCCTTTAGCTCGTAAAGGAGTACTTCACCAGCCCCAGCATTACCTCCTCCCGATACAAGAACAGTCTTCGTATTGACCTCAACCACACCTCCAAGGTTTTGCTTGGTCGATCCTGTTTTGGTATCCTTGAGCTCAAATTGGTTTTGGCTTTGTTCCCGCCAATAGATCCGTGCCACACCGTTTCCATTCCCAGCACCTGGGGCACCAACAACAACGGTCTTATCATGAACAGCAACCGTTGTCCCAAATGCGTCCCCTGCGACGGTTGACTCCTTCAAGCTCTGCAACAGTGAAAATTGATCGCCAGACCCTTTTCTCGAAAATATGTACGCTGCACCGGTATTCTTCGCTCCGTTGTCATGGCCGAATGCACCAACTACTAGATATTCTTTGTTAATGGAAACACTGTACCCAAACCTGTCTCCTGCTTTGTCAGCAGGGTTCTCAATAGTCTGAGTCATTTTGAATTGCCCAGATTTCTGGTCAAGCTCAAAGATGTGAACCGCACCAGACCTACCATTTGCACGACTGTCACCGATCACAATCGTACGATACTCATCACAAATGTCAAGTGCCTCGCCCATAAATCCCGAAACAGATGCCTCATATACAGGATCAATCTTCTGTGATTGGGACCAGTCATTTCCTTGGTTATGGAACACAAATACTGCGCCACGTTTCGCATTACTGAATGGTGCTCCTACAATAAAATAGTTCTTTGATGCCGCAACAGATTGTCCAAATCTATTGCATTGGTCTATGCCTGCTCCAGTAAACCCGTAGTTTTTGTAGGTTGTATTCCAACTCGGGGTGGTGTATCCTTCGTAAACTCTCCCCAAGCATCTAGTAGCTGTGTCTAATGGCTGATGTGGAAGGCAACAATCCAGTTGAGCAACTGCTCCAGAGAGCAATGAAATGGCACTTGCTAGAGCAATAAGCTTCATCTTTAATAAGTTTTGGGTTAGTTTTAGAGTCCCTTTTGGTTTTGGTTTTGGTTTGCGTTTTGGTTTTGGTTTTGGTTTGCGTTT
>QPX_transcriptome_v1_Contig_12
TGATCGTAGATATTTTTGGATATCTTTGCAGGAGTGTTGAATCAGTCGTTTGGATCTTGGTAAGAATGTTGTCCACTGCACGTATTGTTGGCCGCGCGGTGCGCCCGATGACCGCGGGACGCGCCCAATTAGGCTTGCATGTTGCTCGAGGAATGTCGACGAGCACGCACGATTTGGACGGGTTTGTGCAGGAAGCCTTGGCGAAATGCGAGCTTGGTGAGTTTGCTGATGGGACCATCCAGGCACTCAGGGAAGCCCAGGTATTGAACACCAATTTGTTATTCAAGCTTACCGACGCGGACTTTAAGGCTGCTGGGGTTTCAATTGGTGCCTCGAGGGCGCTTAAAGAAGCCATCACTGAGGCTAAACGATCTGAGGTCGTTGCGCGTGCTGGTGAACGGGCCAATATTCGTAGGGCTCTTAGTATGAAGGAAAAGCGAAAACTTTAAAAACCATATTGTATTCATTTGCCTTGTTGCCAGAGGGTTTGAAAGTCGTTGACTCGATCTTTTTCTTGTTTTACTGTTTCCTGGTGGTGTTCGTAACGATAGTCCTCGCGGCCCACGAGTCCGCATACGACGGACGTGCCAAAGTCTGCCTTGTACTTCGCGGGCTCCTCTATAGAGTGGGCGTACCCCCCGGATTTGTACCCGCCTCCACCCCATTCTACGTGGAAGTATGCAAAGTCTGGAGGGATACAGTGCGAAATCGGTTTTGAAGACGTGTCGATAAGTTTTTGGTGGTTTCCGGCCCACTGATCCCCAGCTTCTAACAGTGCTTTTTTGAAAAAAATGGGTACGAGCTCAGCCTCCTCCTCGTCTAGGGGAATGCATTCAATGCATGTGTGCCATCCCGGGCGTTTTGGATTGATCACGGTTTCCAGGTACACCAACGATTGTTTTTGCTTCAAAAAGATGGTTTCCAGTGCACGCTTCAACTTGTTGACCTCTTCGAACACGGCTTGCCCCGCGGTTGTCATGGATGCAATAGGTTCGATTGGAACAATTCGGCAATGATACTTCACTATTGGGTGTGGAACGAGCATTATATATACATGTTGTCCAAACTCCACGACAAGGTGTTTTTTGAAGCTTTTCGAATTGATTGAAAACGGGCACTTTGTTTCGGCCCGTTCCACTTGCCTTCTGGCATTGATGGCTTGTATTCTGTCATGTTCCATCGCGCGAGCATCTGTCATACGCGCGCGTTTGGACTGGTACATTTGGTTTTGTCGGATTTCAGCAACATCTTCAAAGTCTTCGTTTGCCCCAGAGCGATCTGCGCGCCCTGGCTTGATTTGCTTGCCAGTTTTCATCAAGTTTTTCAAATAGTTCTCGTCAAGGTTGCTATCAGAGCCTCCCTGTTTTTCTCGGCGCAGCATTTCCTCTACGGTCATGTCTTGCTCTCGCTTTTCGAGTTCCCCATCTCGATATACGCCTCGTCTGCGCTTTCGGAGATCGATGTGTGTTTTTTCCGC
>QPX_transcriptome_v1_Contig_13
GGACACCTTTGGATTCATTCCACTTATAAGGATCACTCAAAGGCGAAGAATTCGTCACATTTATCCTCTAGTGGGGGCGGTAAGAAGCCTTGTTGAATCATCCGGACAAAATAGATTTTGTTCAGAGCCGAGTATGTATCCTGTGGATATACCTTGGTCACCGCAGAGCACTGGAAATGAGGAGTGATGTTGCTTGTCATTTGAGATGCTTTTGGTGCAAACATTGGGAGTAGTGGGTATAGTGCATTGACCATATGCTTCTGGTCTTCATCCTGCTTAGTGTCCAAGGAAGAATTGAGTCGTTCACCGACACCAGTGCTGATTCCACCTGTAGAAGACTTTCCACTAGACAATAAGTGGGAGCTTCGGCGTGAGGTTGTAGATATTGTTATGTTTCCTGACGCCCCTGATGAGACCATAGACGAAGCAATACTTGAAGTAGTGTCGAAAGTATCCTTTTGATTTTCAACGCATTCGGCATTACTTGCCTCCACAACCGTGTTCG
>QPX_transcriptome_v1_Contig_14
GAGCGCCCTGGTGGTTGCAGTACAGATAAAACTCTGCTAGATTATTTTAGACTATCATTACAAAATTTACTGGGACCATACGGTCTCACAAGCAGGTTTTTCTTCATATGGACCCTCCTTACCTTTGCCATATGGCACGTGAGTATCGAGGTCGATCGACGTCTCGCGAACTCGACTTACTTGACTAGCGTCGATAAAACCAAACACGAAGTAAAACTTTTGTCTCAAGGAGCAACCACCCATAAGTTGTAGCTTTACGATTCTGGGATACATAAAACATAGCATGTTGAAGAAGCCCTGGGCAGGCATAAATGTGACAGAGAGAACCGCAAGCGGAAAGCTGAAATTACCGGTTGCCGCATTATATAACCGCATGACGGTGACAAAGAACCAAGTTATAAAAAAAGCCGTGACGTAGAGCAACGCCTGTTTGACAAGCCTTTTCGTGTTTTCAAATCGCTTCATCTGTGAGGCGACGAGCTTGTTAATCTTTCTATCTTGGTCACGCACGACAGTGTATACGAGATACATGGCAACCGCCGAGAACAAGACACTGAGCCAGAGTGGAATATAGCACAAATAAAATTGGTACTCTGGTGCACCGTGGCCACGAACGCAAGGTACGGTTGATCCCGGCAAACTACAGCCTGGTGGAGACTCTGCTATAAAGCACCACATAAATGCATAGTTGTACATCTGTAGGGGCAATGGTATGATTGCCAAGATTAGACAAACAGTAAAAATAGCAATATACGCTATCGGCTCGTACCTACGAACCTTTTCATGGCTCCACTGGTATTTCAATACCACCAAATAGTTGGCTGCGAGCATTGCATTTAACAACGGCACACATAGTAGAAATTGTTCAAAGAACCCCTGTGCCGTACAAAGTGCTTGGCTCCCGCTCCCATGAGGAGCTGGGACAGAGGCATCTCCCACTCCGTACCATAGCGATGAAAAAATATCCGCAAACGACATAATGACTAGAATACGATGATACGTAGTCCACGATGAGAGCTTCTTACGGAAGCAACCATTAATAATAACAAAATCCCCGAAAATAGACAGGGACACACATACCCGAAGCACAATCCTCACTGCTTCTTGTTCGCTAGGTGTCATATCCATTGTTGGCACAGTATGACCATAAATTTCACCCATTCGTCAAATAGATACACAACAACGGCTGCCCTAGAGACAGCTCCAGCCCCCCCC
>QPX_transcriptome_v1_Contig_15
TGGGAATTGTTACCATTGAAAACTCCTTGACAAGGTCTTTGATGAATGCTTCACGCCCCAGTGAATTGAGGAGAATATTTGTATACTGTACAAGATAGTTTTTCAAGTTTAGCAGGCTAGTAGATTACCAAAAGCCAACTGGGCGTCTTTGCTGTTGGTACATGTTCCTCCGTTGTGCGTACGGGTCCCGTTGATACATAAATGGGTTTCTTTGTGCTTGTGCTAGAAACGGGTTGTCTAGTCGTTGTGGTGCAGCTCGTCTTGGTTGTTGGTATACACGGCGAACTGCTTTTGGGATGGTAATCTGTATTTGATGAGGTCCAATCAACTTGTATGTGGTTTCCAATGGAAGCAACAACTTTGATGAAACATCAAACTGCAGCGGCTCATACCCATTAATAGAAACTTTTAGTTCCCCACTTCCACGATCTACAGTTACCTGGGCGTCCTGTGCTGATTGGAGTTTCGTTGGGACCACGATATTGATCTCTACACCACCTGAGAGGTCTTCGATTTCATATTGAGGAGCACATCGCTTGCCTTTTGTGACTGGCGGTTGTTCCACGCTAGCGTTTTCGTTGGAGTTAGTTGTTGATGTTTCACTCGTTGGTTTTTCGCGGGAATTAGAGGGACTTGCCTCAGGTTCTGATTCGTCTGTGGACATTTCGCTCCCACTGTCACTGTCACTCTCCATTTCTGCTGTCTCTTCAGGCTTTTCAGCGCTTTTCGCACGGCTATCTTTTGCAATTTGAAGCTCTTCCATGTGATGCTCTACGTCACTGCGGATTGCTACATCAAACCGAGCAAGTTTGCTTGCTCGTCGGAATAGATTATCCGCTTTTGGCAATAGATCACCATTGACTTGCGTAACGATCGCTTTTCGGCGTGCCCGAAGCTCTTGGCTTCCGTACGATAGTACTGCATCGAGTGAAAGTAAAACTTTCATTAGTTCTTCGTCAATTGCACCACAGCGTGTACGAAGTTTTGTGGCATCCAGTTTATCATAGTACTTTGGAACACGGTGTGTTGCCAACCAAAACCATTTATATACCGCCACTTTGACGCATTCTGAAGACCACGCCTGCTCTGCAGAGTTGAGTCTAAGGACCAGTCTTGCGACCTGCTTTTCAATACCTTCAAGCATCACTTGAGATTCCTTCATCAACGCATACTCTGGGCTATTCTCGTCTACCGTGTCCTCCGTGATACCCTTGGAACTGTCCATCTCATGTGTCGTTTCTTCTTCAGGGACTTGTTCCTCTGAGTTCTGAGCTTGCTTGTTCGCAGGTTTTTCATTGTTTTCCGACAACTTGTTCTTCCTGTTGCGCCTTCTTCTTCTCCGTGCTTCTGCAGACGTCATTTTCTTTTCTGATTACTTGGTGTTAAGTTTTCCTTTTTTGATTTGTATTTCGGGTTTGCTTTCGTTTCATTTGTTTTTCTTCAACAACTTCCAGAAAAATTCCAAGCTCGTCTCTGAACCAACACCAGGGACTTTCGGGAACAACTGCCCGGCTCAGACAGATCAGAAATAGCAAAGAGACAAACTTATCATGTTTATTTGTTGACAAACTTATCATGTTTATTTGTTGAC
>QPX_transcriptome_v1_Contig_16
CACTTGTCCGTTCCGACCCGTTCTTATTAAAATTCAGTGGCCCAGTCACTAATCTTTTGAGCTTGTGCCTGACGAGCCCAGAGAGAAATATGACTTGTGTCAAACCTTGTGTCACACACATCGCTGGGCAGTGTAAACATGGTGATAACGCTACAAGTTGAACGTGTACCGTCGCGACAGCAAAATGCAAATCGAAGCTTGCAAAATTGCAATTTCAATTCCTAATGCATGGATCTCTTAGACATACTGTACCCAGAAAGGTTCACCTTCCGGTGTGCCAAACGCCCCCGACCCCAAAGCAGCCATGGGGGGAAACGTAGATGCATTTCTTCGCTGCGATTAATTGAGAATGAGCCACGGGTGTGCAACTTGATAGCGGCTTTTTTAGGACAAGAGTCACTTTCTACTGGTAATGCTAGTATGCAGTTGAGTATATCTTCGTCAGAAAAAAAACAACCGACTTATATGACTCACTTTGCTGGAACTGCGGCAAATATATACTTTGCGAATAAACAGTATCCTAGAGCTGCCGAAACGTATTCAAGTGTGGTACTTGGAAATCCATGTGCTAACACGTTTAACAATTATGGGGTACTGTTGCAAAAGGCTGGGGATTTCAACAAGGCCGAGTTTTGGCACACACAAGCCCTTAGATGTTGCCCCCGAGAGAATATTGCACAAAGGGATAAGATTAGTATAAACATATGGATAGCAAAGCACAACTCGAATATATCTGCTCGGCGTCTATTTATGTGCAAAACTCAGCTGTTCGCTAAGAATCAATTTAGT
>QPX_transcriptome_v1_Contig_17
GTAATTTGGCATAAAAGTCGGGGAGAGTGCAGCTCTGAGAACTGACTGTGATCTATATACACGTTCATAACAAACATCCACAATGCCTGCTAAAAGCAAGAAGAACCAAGAGAATATCAATGCTCGCCTTGCTCTTGTTATGAAGAGTGGCAAGTACAGTTTAGGATACAAGCAAACTTTAAAGTCGCTTCGCTCTGGTAAGGCTAAACTCGTTATTATCTCCGGAAACTGTCCTGCTCTTCGTAAGTCAGAAATCGAGTATTACGCTATGCTTGCAAAGGCAGATGTTCATCACTATACCGGGGGAAATGCTGAACTCGGAACTGCTTGTGGTAGATACTTTCGTGTTTCAATGTTGAGCATCCAGGATGCTGGAGATTCTGATATTATTTCTTCCAACTAAGTAATATTTGAGCTTTTTTGAAAAAAAAAAAAAAA
>QPX_transcriptome_v1_Contig_18
ATTATTACTCGATATTTACATAATCACTGAGATATACGGAGGAGACCAGTGCGTCCCCAAAACACCAATGACTGATCATTGAACAAAGTCGAGCTTTCTTGTATTCATTAGAAACAACGCGAGGCCTTGCCATAGATAGTTTTTGCTCTCTCTAGCTAGTCCAACAAAATATAAGTTTCAAGCAAAGAACATTTTTATTTAATTGGTAATATTATTACTCGATATTTACATATTTTGTTTGACCTACAGTTGGATGGTTTAGTCAACCTCCTCTACTGTTGGGTTTTCTGCTGGGTTGCTTGTCGGAGATGCTTTTCCTGACTGCTGTGCACTTGCAAGAATTGGGCTGGCAAAATCTTGCAATTGTTTTCCACGACTTTCGTATTCAGACGCTGGTGTACTGGCATCCGACTGCTCCAAAAAGGCAAGCGTTTCCTCGACCTTGGAAATCACACTCTGTTTCGCATCTTCGCTTAAACCATTTGCCTCTTGGGCTGCTTTCTTGATTGCAAAACACTGGTTTTCACAAGCGTTCTTTGCTTCAATTCTTGCACGCTGCTCCTCGTCTTGAGCCTTGAACCTCTCAGCTTCGGCGACCATTCGCTCAACATCCTCTTTACTCAACCGTCCAGTCTCGTTCTTGATCTCGATTTTGTTGGCCTTTCCTGTTGACTTTTCAACCGCCGAAACGTTCAAGATTCCATTGGCATCAAGGTCGTAGGTGACCTCGATTTGTGGGGTACCACGTGGCATGGGAGGCAGCCCCTCGAGGTTAAACTTTCCAAGTTCATTGTTATCCTTGGTCATTGCACGCTCTCCTTCAAATACTTGAATTGTAACAGCAGGCTGGTTGTCGGCAAATGTTGAGAATATCTGAGTTTTCTTGCAAGGGACTGTAGTGTTACGCTCGATAAGCTTGGTCATGACACCACCAGCGGTTTCAAGCCCCAAACTCAGAGGGGTTACGTCAAGAAGAAGCATGTCTTGGAGCTTCTCAGAAGCTTGCCCTCCTGTCAGAATAGCAGCCTGTACCGCAGCTCCGTATGCCACAGCTTCGTCTGGGTTGATAGACTTGGCTGGTTCCTTTCCGTTGAAGTACTCCTTGAGCATGCTCTGAATTTTTGGAATTCGAGTAGACCCACCGACAAGCACGACATCGTCAACCTGGCCCTTGGACATTTTTGCATCCGCCAATACCTTTGTGACTGGGTCCATGGTCTTCTTGAAGAAATCGGCATTCAAGTCCTCAAAACGTGCGCGGGTGATGTTGGAACTAAAGTCTATACCCTCAAACAACCCATCGATTTCTAGATGTGCTTGTGTAGAAGAAGAAAGCGTTCGCTTGGCGCGTTCACATGCTGTCCGCAAACGGCGCTTTGCCCTTTCGTTTCCTGAAAGATCTGCCTTGTATTTTCGCTTGAACTCCGACATAAAGTGGTCAACTAAACGATTGTCAAAATCTTCCCCACCAAGATGTGTATCACCTGCGGTCGCCTTTACCTCAAAAAGACCATCATCGATGCTCAGCAGAGACACATCAAAAGTACCACCCCCCAAGTCGAAAATCAACACGTTCCTCGCCCCTTGCTTCTTGTCCAAGCCGTAGGCAATTGCCGCAGCAGTCGGCTCATTGATAATTCGCAACACCTCTAAGCCCGCAATTTTTCCTGCATCCTTGGTAGCTTGTCTCTGTTCATTGTTGAAGTATGCAGGAACTGTGATGACCGCTTTCGTCACATCATGTCCAAGGTAGCTCTCTGCAGTTTGTTTCATTTTCGCTAGCACCATGGATGAAATCTCTTCGGGCTTGAAGGTTTTTTGTTGACCTTTAAAGTCCACCTTGATCTCGGGCTTCCCGGAAGAATCCCCAGACACCTTGAAAGGAAAATGTTTCAAATCATTCTGCACACTTGGTTCGTCAAACTTTCTACCAATCAGACGCTTCGCATCAAACACCGTATTCGTTGGGTTCATTGCTGCTTGTGTCTTCGCTGCGTCCCCGACCAGTCTCTCCGATTCTGTGAAAGCCACGAACGACGGTGTCGTTCGGTTCCCTTGGTCATTTGTAATGATCTCTACTTGATCATTCTGCCAGACACCAACACAACTGTAGGTTGTTCCCAAATCAATTCCAATCCCAATATCCTTCGTCATGGTATTCAACAATGTTTTGTATGTACAAGTTCTTTTCCTCCCTGATCTTTTCTGTGTTTAAGCAGTTTTGTGTGTTTTGTTTTTCTGAAGCTTTTCTTTCTTTTTGTTTTCGTTTTCGTTTTTGATTTTGTCTTTGCTGTTTTGTTTTTGTTTGT
>QPX_transcriptome_v1_Contig_19
CTAGTTTGCACAAAATTACATTTCTTAGTTGGACATATCTTTTATTTGACACTTGAAAAGCATCATGAAGGTATTGGGAGCATCGATCATTCTCGGCGTAGTTGCATGCACGAGCGCACAAGGTGCGGGCGGAGCTCCGGACCCTGCGGAGGTGAAGAAGAAGCTCATGGAGCCCCTCCCGAAGGAGGCAATGCAGTACTTGCAAACGGCGTTCCCGTACATGGACATGATGACCGAGAAACTAGACACTGATCAGTGCAAGGATCAGTGGAAAGAAATCCAGGAGTTTCTTTCCGGGTACACCGAAGAGGGGGCTCAACTCCGAAGTTGGGACGTTGTTACCAGAATTTGTGATTTAAACGAGGCTTGCGTTGCGGAAACGATCACAGCTGCTGATGAGTATGTTCAATCAGAACCTGAGATTAAGCAAAAAGTAGATAGTACGATCCAGGCGTTTGGAATTCAGTATGAACAATTAAAAACTACCATTCCTATGGGCCACAAGATGATGTGCGCACAGATTAACTCACAGGCTGCTGCTGGAATTGAAGATATTGAAGATCTTAAAGATGAACTTTAGATGTACATTTTAAAACTAAACTCTTCAACATTTGAAAAAAAAAACAGGC
>QPX_transcriptome_v1_Contig_20
AGCGGTGGTACTGTCAAGGTGTTCATGTGCAATGATGGGATCTTAACAAAATGCGGACGGACCTACGACAGCGAGGATACAAGCGCACTTGCACAAATAACATGTACAAGTGTACAACGAAGTGTTCCTGGCTTTGAGCGTGAAGATGTCAAGGGAAGTGCATCCAAGATGTGGGTCGGTTTTAAAAATGTACTTCCACAAATAGCCGAGTCAGTACTGATATCGATCAACGCAACTCGAGACAAGCTATTTTCATCAGGACTAACGTTACCAGGCGAGGCCCCGTTACGTGGTCAGTTATTTGGGTTTGATTTCCTATTCCAAAAGGACGGTACCCCCGTGTTCATCGAGGCGAATATTTCACCACAATTCCAGGATTCGAAAAATATGGAAATTATGCAAGACTCGATTGCAAGACCTCTAATTAATGGTTTCCCATTAGCAGTAGCTGAGTGCCCATTAGAACAGAAAAGTACGGGTTTCCAAGGACGCTGGGAACAAATCGGGGAGTTTTTGTGATGATAATATCCTATGTTTTATACAACTAATTCTCTTCCTGCGAAAGCTTGCCCAAATTCCGAAAGTTTTCGTTCTCCAATAGATCATGCACTGCGGCGCTTACTTCCCCGTGTACTTTAACTGCATAACAACCAGGGACTAACTTATCTATTCGTTGCCATTTGGAAACCCAGCTCTCTCTAGGTTCCATCATAGCTACCATACCATCAAAATGCGGAGTCGTGGCTTCCTTAATCTGCTCAGACATCTCCAGAAACGGACAATTCTCACAGCCATGATCATAAAACTGTGTGTACGTTTTAATCATCATGCAAGGAATGCATGCGCGCAGTCCACGGAGCTGGTCCGGTACCCGCGTGTTCAAGTCGAAGTCAAGTGCGTCTTCGTATCCTGCCATCCTCAACAAAAATTATGATCTTCAATACCCTACTAC
>QPX_transcriptome_v1_Contig_21
GGTCGCGCAACCATTCCTCGTAGTTTTTTTTTTTCGTAGAAAAGAAAACTAAATTTATTCGATTAGTCGCGGAATGACATTTTCCATGTTACCGTTTTCCTCTTCGAGGATTGAAACATTCTTGTCAAAGTCGTGGAACCCCATATCCGAAAGGTTCTGCAGCTGTTCTGCCCATTTTTCATAGTGTGGGGTCTCCGTGGGAACGGCTTGGGGTGCCTCAACCTCGTTTCCGAGAACTTGATCAATATTTGGATATTGAATCACTGGTGGTTGTGCAGCCGGTGGCGCAAGAAACGTTGGTAGCGGAGGGGCAATTGGCAACGTTGGTGTAACAGGTTCCTTGACAGTAATGTCAACCCACAGACGATGGCCGAAACGTTCCTGATTTCCGGTCATCAATCTCCAATACCCAACATATCGCCCAGGACGTTCAGGGGCAACAAGACCTAGGCTCAGGTCAAGCTCTGCAGAGAGAGGCAATGGGGGTACCTCGAGACCATTCAAAGGCCCGCTCATCCGTTCTCCCCCGACACAAACGAGCCGCACGCCTTCAGGCCAATCTTGTCTACCAGAGTTGGAAATCCTCCATGTTTTCAAGACATGATTGTTTGCATCAACCAACGAACCATCAGGAAGCGAAAGGTCTGCAACAAACTTTGCCTGTGGACGGGCCACCTCTTGTGCAGCAGCGGGAGGAGCGACCACAGCCGGAGGAGCATCTGCACAAGGAGGAGCGGCAACCATAGGAGGGGGAGCCGCGACTACAGGAGAAGCAGCAACAACCTCTTGTTCTTTGGGTACTTCCTCACCGACACACGCGCTGCATGCATCCCAATTGCACCCCCGACAACCATGCCATTCCTCTTTACCATCAATTGACTGTGTACCTTTCCCACAAATATCACATTCAAGATGCTGGTGAGCCTTGACCGTGTTCAATTGATGACCCTGTGGGCAGCAGAATGATGACCTCTCGACACGAGTTCGCTGAGGTGCCGCTGGGCGCACACATCCTCTTCGATTGGTCGTGCGTCGACACCTACGTTGTCTGTCATCTTTCAAAATAACAACAATCTCCTTTGGTGCCTTTCGAGGGTGCGTAATTTTCAAGAATGGACCATAATCTTTCTCGTAATCACCAGATTCCTCGCACGTAGAACAAATGTCAAAATCTTGAATGATTGCACTTTTCCAGCGTACTCCTTGAATGTAGTTACCATTCGTATGTCCTGCCAGGCGAGATATATCCTTTTTCTTCTTGGAGTCACATCCATCACATAGGATATGGGTATGGATGGGACCTTGAGTTTGAACGGGAACTTGTTCTGGGTGGGCCGGGGCTTGGCAAGGAGATTCTGCTTCTTTTTTCTCTTGTAGAAACTGTGAAAAGTACGAAAAAGTAATTGGCATGAGTGAGATCAGCTCAGGGGCACGCTTAACAAGTTCACCCAACTCAGTCAACAAGTCACCAATGAATTTCATGACTGCACGCTGAAAAGATTCAATCGAGGCACGTCCTTCATTTGCAATTTGAACAACAAACTCAGTCACCAATTGATGATTCAAAAACTCTTGTAGCGCCTGCACAACATGACGATGCTGCAAAACGTTCAAAATTCGAGACCAAGCATCATGAAACTTGGGTTCCTCGGTATCACATTCTGACTTTTCGTCAGCCTTTTCGTCTGTCTCTTCGT
>QPX_transcriptome_v1_Contig_22
AAATTAACAAAAGCAAACCCCCAATTTACATTCGATTTCAAATAACTTGTACTACAACACAGGTTGAGATAAAGAGCATCAAAAGGGAACAAAAGGAAGTACAAGATAGAACAAAGGCAAACCCGACGGAGAACGGGTATGGAAAATAACAGAGCTTTTCAAGATGTAAAAGTGAACATTGACGAGGAAGAAGCGGTTCCTGCCGTGGAGAGGAATAATGCTTCTATCCGTGTGGCACGAACGTCAAGTAATGCATTGGCAACAGCACAAGATTCTATATTAATGCAAAGGCTTGAAAGTGACAATAGTGTGGTTGTGTCGAAACCTACGTATAGCGCTATAGACACTACCAATGTGGAAACAATGATGAAGGGTGGTCTCGGCCGCTTCTATGAGAAATTACTCCATCACAAACATGCCAAGGAGTATAACTATGGAGTTCATTTCAAGAACTTGGCATTTCGTGCAAAGCTGAAGATTCGCCCAGCGCAGACTCTATCTAGCTACCTTGCTCAGCCTTTTGTCAAAGTGACGGGGCGTACAGTTTCAGAAATGAAGACAGTGTTGCACCCAATGAGTGGTGAACTTGCACCAGGGTCGCTGACACTGATGATTGGAGGTCCTGGTAGTGGCAAAACAACACTCCTTAAGGCGCTTGCAGGGCAAATTCCTTGCAACAAAGCAAAGAACGCATTTGTCGAGATCAATGGAGTTGACATATTGGAGGTGTCAAAGCAAACAAAGATCATTGGTTTTGTTCCTCAAAAAGACGAGCACTACCCAACGTTAACTGTGAAGGAGACACTTGAATTTGCCCGAACTTGTCACATGGGCAAGCAACAAAGTGACCGGCTTGCAGAGTTGAGAACAGAGTTTATTATGAGGCTTCTTGGAATATCGCACCGTGCAGATACTATTGTTGGGTCTGCCGCAGCTGGGATTCGCGGAGTCAGTGGCGGCGAAAGAAAGCGAGTTACAATTGGAGAAGCTCTTGTTGGAGAACAAGGCTTTGTGGTCATGGACGAAATGAATACCGGGTTAGATTCTCAGGCGACCCTTGATGTGGTGAAGTCTATGCGCTCCTGGTGTGATGTTCTCGGGGGGACCTGTGTGATTTCCATGCTCCAGCCCCAAAATGATGTATTGGAGGTGTTTGACTCAGTTATGCTCTTGAATGCTGGCCATCTTGTGTACAATGGCCCAATAAAGAACGTTGTGGATCATTTTGCGAAAATTGGGTTGAGTCCTCCTGAACATACTTCAATTAGTGATTGGTTGCTTGAATCAATATGCGGCCATCCTGAGCCTGAACATCTTGCTCAACACTATGAAAATGCCTTTTCCAAAAAAGCACTTAAGGTTTGCAGAGATCTAAAGACAGTGGTGGAAGAGGGTTTGGACGACGAGGAACTTGTAGCTGAGAGCTCCTCAAAAGCTGCCCTTTCCCCAATTGTATTAAACAGCAAAGATGGGTTCGCCTTAAGCTTTGCAGAGGATCTAGGAGTTGTGTTTGCGAGACAATGGAAGCTTAACCTTCGCAACACTAGTTTGAATGTGAGTCTTGTAATTGAAGCGTTAGTCGTGGGTTTGTTGCTTGGTTGCAGTTTCTTCAGGGTGACGAACATTCAATTGCTTTACGGCCTGCTATTCTACCTTTCTTCTGCTCTCATTCGTCAAGCATGGCAAGTTATCCCAATCGTTGTGGACTGTCGTGATATTTTTTACAAACACCGAGACTTGAATATGCATCGCACGAGCACATTTGTAGTTTCGCTTGCTGTGGCACAACTTCCTCAGAACATTGGAGCGGTGATTTTACTCAACACAATCGTTTATTTTATGGCGAACCTTGCCGGGGGTAATTTCGTGTCTTATCTATTGACAACGGCTTTGCTTATCCTACTTCAGCAAGGTCTCCGTGCATGGATGACTTTTTTTGCAGCAGCATCCTCAAACGCAAACACCGCACAGGCAATCTCTGCAGTGTTTGTGGTTTTGGCTCTGCTGTTCAGTGGGTTTATTTTGACGTTTCCATTGATTGAGCCTTGGTTCGTATTCATCTACTGGGTAAACCCGTTGGCTTGGGGTCTTCGCTCGCTCGTACAAATTGAATTTAGTTCAGACTATTATGGCAGCAACACCAACTCATTTCTGGGATTGTATTCATTTTCTACAGACTTGAGCTTTATCTGGATTGGGGCACTCGTACTTGCAGGATATTATATTATATTCGGGTTTTTCTTTACAAGCGTTGCTTTTCACGTTGTCCGCCCAGCACAAAATTACTTGTTCAGAACTGATGTTGAAGGAGAGGAAGTTTGTGAATTAACATTATCAGATTTTGATGAAGATGAGCCCCATGGTGCGATTGTAAGTGATCCCAATTCAATCGTGGTTGAACTTGAGAGCGAAGAAACGAACTTTGTCCCAAGATCCCTGACAGTGAAAAACCTTCGATATGCAGTCAAAACGGAAGCAAACGAAAAGTTGGAGCTGTTACAAGGTGTCACAGCACATTTTCCCGCTGGTACATTGACGTGCTTGATGGGCAGCTCTGGCGCGGGAAAGACTACGTTAATGGATGTCATTGCTGGGAGAAAAACCGGTGGTGAAATCAACGGCGATATACTGATCAATGGTCGTCGAATGGACAAGATTTCCTTTGCTAGGATTGTTGGGTATTGTGAGCAATTTGATACACAGTCCCCAACAATGACAGTTTGGGAATCCCTTGTATTTAGTGCTCGACTTCGTCGGGTACTAGAAAAAGATGCTCGCTCCCATGAGGCCTGGTGCGAAGAGCAGCTGGGACTGTTAAAGATGTCCTCGATGAAACATCTTCGGATTGGAGGACTGGGGATTGAGCAAAGAAAGCGGCTATCAATAGCCCAGGAATTAAGCGCAAACCCTTCGATTCTATTTCTAGACGAGCCCACTAGTGGCCTGGACGCTCAAGGTGCAATGCTATGCGTGAAAGCAATAAAGAAGGTTGCCCAAAGTGGGCGTACGGTGTTCTGCACGATCCATCAGCCAAGTACAGAGATTTTTCGAGAATTCGAGTCATTGCTGCTTCTGAAGCGTGGTGGACAAATCGTGTTTTATGGCAAACTAGGTGAGAACTTTTCAAACTTGGTTCACTATTTCGAGTCAATCCCAAACACCCCTAGAATTGCACCGCAAGAGAACCCGGCTTCATACATGCTTCGCGTGATTGGAGCTGGTATTGCAATGGAAGGTGTGCCACGCCCGGACTATGCCCAAGCATACAACAACAGTGAACTTTGCCTTGAACAGGCAAAACAAGTAGAGGAAGTTTTGGAGCGTGTTGCCTATGAGGACGAGTTGATTCTCTCTGGGCAAGCCTCAGAAGACTTGATGAGAAAAGTTAGCGAGAAGAAGTCGAAATTTGCCACGAGCACACTGGTACAGTTGTGGGAATGTTACTGGAGAACCCAAAGAGTTTACTTTCGCTCTCCTGAATACACTGCAATTCGTCTCATCTTAAGTGTGCTTATTGGTGTGTTCCTGGGAGGAGTGTACTTCCAGCTGGGATTCGAGACAAAAGACAAGGTACAGTCACAAGTCGGTATTATCTACCTTGCGATGGATATGATTGGAATTGTTTCCATGATTCTGGTGGTTCCTATCACTTTTCGTGAGCGTGAAGTGATGGAACGTGAGACGTCAAGTTCGTATTATGCACGTTGGGTGCATGGTATTACTTTGTTTGCTGTTGAGCTCCCATACATCCTGCTAACCGTTATGCTCTACGTGCTCCCATCCTATTGGATGATTGGACTTAACCCGACAGCAACCAGCTTCCTTTACCACTACTTTGGATGGTGCGTTTTCATTATCATTACCACGTTTGAGGGTATCTTTCTTAGTTTTGCACTCCCAACAGCAACTGTAGCCCAAGTTAGTATTGGTATCTTGACTGGAGTCTTTAATATCTTCTCCGGGTTCTTGCTTCCTTTCAAGACTATCCCGAGCGCTTTGCTGTTGTTTTACTATGTCAATAGTGATACATACGTATTGAATACTTTGAATGTGGACGCGTTTGCGTCATGTCCTTGGAGTTTCTCCGAAATTCAAAACAATCCAGCTCTTGCGACGGAGTCAACTTCTTGCACCCTCGTACAAGATGCAAACCAAACCGTTTCCGAATTCGTGGTATCCACGTACAACTTTAATCCAGCTCGCAGGTACATTGACGTTGTTGTACTCGGGGTGTGGATCACTGTCGTGTTTATCTCGACCTTGTTAAGTGTGCAATACATCAGCTACATCAAAAGATAAAGCTTTTCAGCACAAACTTTAACAAAATAAATAAGTTCAACTATCATTTATGTACTCAAAGTTCGCTCATCGCTTTGCTCTGATTCGGTAAACACGATATCTCCCTCTTCCTGTGGAAGATCGTCATCAAAGTTCATCAATATACCAGGACAAGATTCGCAACAATATGGCCCCCCTCTGTCGTTGTCCATGTACGGATTTAAAGCTTTAAAGCTCAGTTTGACTGTCAAAGATGCAGCCTGCATCAACGCCGTACCACCAAGAATAACCAAGACAAATGAATTCCATACATGAAATTCAATTTGTAGGCATGATCGATCATACCCGACCTGATATAAGATTTTGCATAGATCTGTGTCCTTGTCATTTATAATTGTGTTCGTAATCGTTGGCATTTCCATATCAACAAGGAATAGTGCCACGAGAAACACCTCCCATGCACAAAATGCACCCAGAAAATTAATGATGGTCATTAATCTTTTGTGTTGAGATTTTGATGCAGGAACAATAAGATCAATAGTCATGATAAACGTTCGTAAAAGCGGCCCAAGGACAATGAAGAACGCAAATGTACCCATTAACAAATAATCAGGGCCCTTGTACGCTCCGACGACTTCGGTAAGTGTCCATAGTGAGTACGGCTTTTCCCATTCTACCCCAAGTATCTCATTCGCAAGTTGTGGAAGGGAACCGGGAACGGTTCGTTCCATTGTATCTTCCAAAATCCCGAACACAATCAGCACACAAGAGGTGATTGCCCCCAATATGAGAAGAATGTACGCTTTTAAAGAAAACACCTTGCGTGATATTCTTCTAATGAGCAAGACCCGAGTTTCATAGGCACCAACCGAACCCTCTTGGGTATTTGGCATAGAAGCTGTGATCAAGGATGGGCTGCCGGACGCCCCTAGTGCGCCGTCCAGGTGGCGCCGAGCCTTTGCATTCTTTGCTTTTGCGTGATGATCAGCGGTGTCAATAACAAAGCTTAGCGTCAACGAAAGAATCACAGCAAAGCAGAAGACGTAAATGCCATGCAACCCCGCAACCCGAAGTTCCAAGTGACCGCCCCCTGATGACTTGACACCATTCAGAGTCTCTACCCCAAGATTGGACAGCCGTTTAACATTTGAATCTTTCCACAACATCCCAACAAATGTCTTGCATGCGCTACATTTGAAATGAAACATGCCACTGCAATCCAGCTTGAGTGCATCCACACATATCTTTTGTTTTGCTTCGTCAGAGGGGATTATAGTTTCTGCGATCTTTATAAGACGCGGGAGTTGGTCAATCAATCCAGTTCGAATCATATCAGGGTCAATAACCATATCAAGGTTTAAAACACCAATCATAATACATACTACAAAAACATCCGCCAGAGACCATTTGCCAAACGTACTAAGCCAATAAAACGCCGTCGTCCGAGTCCTCTCGCACACAGACTTGGTCAACCAAAAATAGTGAAGAGACAGAAGCTTGACGTGGGGCCATATTCCAGAAAAGAGTATTAGAACTACAGCAGCAAACCGAGCAGAAAATTTAGAATCTAGATTCGTTCCCTTCCACAATTCCTTTATCGCAGCACCGTAAGTAAATGTCTTAATATCCGTCCCATTGTTAAACTGGAAATTATGTGGGGTACTCAAATTCATCGCAACGAACAATTCCTTTGCTTTCCAATTTTTGTCATCTGGCCAGATCGTAATATTTCCACTGTTGTGATAATACAAGCGCCACATTGGAAATAATTGTCCATACAAGAACATCAAATGGCACAAAATCATCATTACGGACACTATGTAAAACATCGGTCTCGGAGTCGTCTTATAAAAGGCCAACGAATAACATTTCCCCGCGCGAGGGTCAACTCTTTCTTCCCCTCGCCGTTCCCCTTCAATCAGCCCCACCTCTGCAGACCCTTCCCACGTCTCCATCCTGTTCATCCCCTTTTCTAACCACAGGTTGCTATCCTCTTCCACGCACGTTCTTATGCGCCTTGCCAGAATCAACAGTCGTCAAGCAGCCCAACTCCTTTCCCCACTCCGGCGGTTCCTGTTACACGACGAGACTCGAGCAGCAAATCTGCTACTCCCCTGATACGTGCTCAACTCCGATCCCCCTTTGCAGGCGGTCACGTTCTCCAACCTAGACACGTCCAACGGCAGGGCAAGGGTGAGAGACACAAATGTTCGCCGTGACGTGCTCGTTTCCAAAACTGCGGCAATTACTCGGACGTCAAAGATGAGGCAGGGTGATATAACAAGGCCGAGAGCAAGGGGCGTATTGGTCGCTCTGTTGACAGTCGTTTGCGAAGCGCGCAAAGCGACGTTGCAATTGCTCAGACGCCACAGATGAGGCGGGGCGGGGGGCGAAGGTCGACAGCAAGGGACGTATTGGTCGTACGTAGGTGCTCTGTTGGCAGTCGTTTGCGAAGTGCGCAAGAGAAGAATGCGTAAATGAACTTTGC
>QPX_transcriptome_v1_Contig_23
GCCCCCTGCTGTTCTTCCAAGAGCACATACTCGCTCTGTTCTTGTTCGGGTTGCGAGTTTAGCATGATCAACACTCCCTCTATCACGGAACAAACGATGCCGACCCATATAGCCATGAGAACTGTTGCCTTTCCGTCGTGGAGCCCGTGGGCGGCTGCCAATTTCGCAGCATTAAACACCGCACATGAGCCAAAGACCGCCGCAGCGGAGGAAAGGGCGAGTGTGCTCCTGGGCCGCAGTAAGCGAAGCAGGGCGACGATGAGCAGCCGTAGGAGCGCCAGTATCATGACGTCCAAGATGGAACTGTTCCATTGGTAGGTCCTTGCGAGATCCTCGTTGTAGTAGGCGATCGAGCACACGGTTGCAGCATCCGCGATGGAAACCAGCGCGATGACGTTCTCCATTAGGTTGTTTTAAATCTGATTGCCACTGCACGGGTGATGTTGTATAGAAACTCACGCTCTCGACCTGTTGGAATGATGGCGGGGATGTCCCTGTCGAGTATCACGTCGTGCGCTAGCTTTTCTGGGAACGTTGCCGGTGCAAATGGGCAAGATTGAATTACCACGATGCCGTCCGGTTCCAGCAGGTTGTCCAGGTCTTGGAGTGTGGGGAAGCAGGTCGCTTTTATGTAGATGAGGTTGAAGCGCTTGCCTTTCAGGTTTTCCAACGATTTTTCAATGCCGGAGGAAAACTCCAAATTGCTGCGATACGCCTCGTCGCGAACGGACTTTGCTTTGGCGATGAATTCATACGAGTCGTCAATTCCGTGCACCGATTTGTACTTTTGTGCCAGTTGGAATGCCATCGACCCGACGTTGCACCCAATCTCAAGGATACTGGCAGAACAAGCAGGGACGAGCTCGGAGATGAAGTCCAGGGACTGTTTTATGTGGGACTCCTCAGGGCCGTACCAGAATGATACGTACGCGTCTAGCAGTTCCAGTCCCTCGGTCGAGACGGTATCTGGTTTAATAGTCAAGGGTTGGTTGTACTTTTCCGCCGGGCAAGTCAAGGTGTGTTCCTTGAAGACGTCACAAAAGCTCTGTTCCTCGTACCCGAGAGCTTGGAATAGGGCGAGGGAGGCGAGGTTGGCGGCCCCAATCTTGGCCACGTACGTGTGAGTCTTCAAGCGTTGTGCGCCATAAGACATTAACAAGATTAACGCTTCCCGCGCGAGCCCCTTTCGCCGTGAATTTTCCTCTGCAATCATGACTTCTATCTCGGCGCCTTGAGTGTCATTAAAGAACAAGTTGACATCTCCGGCCATACATTCCAGGTCCCCCGATTCGATCTCGTTCTCGTTCAGAGTGTTGTCCATCACGATAAACGTGCACTTGTCATCATCATCCCTCCAGCTGGCTTGCATCTCAAACTCCTCCTCCACGCTTAGAGGCTCGGACGCCGTCGTCTCTGGGGACCAGTCAGTAATCCATGCGTCCAACCTCATTGCAACGACTTACCCAGCAAAAACGGGTCCAACATCCACGCATGGTATCGCTCAACGTGGCATTTACGGTACGGTACCAGCACCACCTTTTCACCCACGATCCTTTCCTGCCAATTCAAGCGCATCCTCCTTGATTCGAATCGTCTGCAAGGGCTAGTTATTAGGCCTTTTTGCCCTTCTTGGCTTTGGCTGTCGCGATCTGGAGCTTTTTGAGTCGCTTCTCGGATTCCTCAGCCTGCTTTAGCTGTTCCTTGGCCTCTTCGACTTGCAGCTTTGCCTGGACTTGTTGCTCGTGACGGTAAAAGACGAGTGCTTGGATGGCCTGTTGTTTGTCAAGCTTGTCGGGCCCCGAGTGCTTGGGGC
>QPX_transcriptome_v1_Contig_24
GTTCGCTCGAAGCAAACGGGTGGGACTGGCGGCCCCCATGGGCCGCATCGGCCATTCGATGAGACTAAAAGCATCGTCCGGAATCTCGTACATCGCATGCCATTGAACAGAGTCAGAAAAAGGCGCGTGAAAAGGTTCACCATCAGGGGACCTTATGACGATGCCCCCCCCGAGAATCTTGCGAGCTGCTTCAAATCGCAACTTTGCCTCGTCTAGTGGCAGAGTCGTGATATCGCTAGGAGAGGGTCCCTTGGAGAGAAAAAGGCGTTGTTTTGGACAAGTTAGAATTGCATAACGCTTGAAATTAAACTGCCACACGTTGGGATTTGGGATCCAGAGCTCTCTGCCGGGCTTTAGTTGTATACCTGGTGCAAACGTAACCTTCTCGCGGGGGTTCACCCCCCGGTCTACGACACCGACTGGAAAACCTCCATCGCTCGTTACTACTGCAAAGCGTAAGCTATCTCTCCCCTCTTTAAGGATAACCTCGGGAGGAGGTGCCACAAACTCTCTGCTCCCCTCACCAAAGATAACCTCGGGACGAGGTGACCCGTTTGCCTGGTTCCGGCTGATATCGTCGTTTGTCCGGTACCGGAGGTACCAGACATGAATCCTCATCCCCCATGATTCATAGATAAGAATCACAAGGAAGCAAACCAGAAACTCAATCTTCACGTGCATAGTTAGCTGACTTGGAAACTGTTTTGATCTTGCAAACTTTATTTCATGTGACTGTGTTT
>QPX_transcriptome_v1_Contig_25
TTTGTCGGATATTGAAACAATGGTTAATGCGAAAATGGGTACTTGAATAAACTTTAATGCTCGTGAATTCCACCAAGTTTGGCATCACGGAAAGCTCCTTTAAAAACCTCTAGCAAATGGGCTGCACTGTCGTACTCCTTGGGTAAGTACAGGGTTTTAGCACATGTCGTTGCCTTTGGTCTAAGATATGGTCGCATTTGAATTGCCTGTGGCTCTTGAATGACCTTTTCGACACGAAGAGGTGGGTGAGTTGCATTCGTTTCTGAAGAGCCACTTGCAGATGTATCGTCATTGTCCTGGACCGATTCAATACCTTGACCAGGCTTGAAGGCTCGTCTAACTGACATGTCGGCAGAATTGTGAAACAATAACGTATTCGTTTCTGGTTTCCACTCTGATATCTGTGCACAAACCTTTGCCGTCCGCACAGATTGATTAGCTTTGAACCAGTCAGATTTCTCAAGATACTTCTCACTTGGAATATCCTTGTGGCTGTCAGTCTCCACTAATTTTAACGCATTTGGGTTGTACCACCACCCATTCACCCGAACCCTTCCATCGATGTTCGTGACAATGCCAGATTCGGTGGCCGATAGTGGACCCTCCGATGCGTCATCCCATTTAGAATAATCTTTCACTAGTGACACAATATCCCCAACCTTGAAACCCTTGTCGGCGTCACTCTGGAGTCGCACAACAAGCCCAGGGATACATTCCATCATAGGAGGGTATACCTTCACCTGTGGTAGGCCGGACAATGGCACGCGAGGCTGACTAGTCACAAAGTTCAAAAATTGAGCACGCTCACGCATGTTCATTTCCTTTAACGCTTCCACCAACATTTGAATTGGAAGACTTTGCTCAGTGTAGTCCCCCATTGGTACGATAAAGCCTAGCAATGGGTCATCATCCTTCCATTGGATTTCCTCCTTTCCACAGAGCATCCGGCGGAGCTCCGAGTGTGAAAAGTTGAACAATAATGCATCATGTCCTTGCGTACCGAGAACGTCTCGAAGACCATCACAGAATGCATCCGCTTGGCGCTCAACCCCATGACCCAGCCACCATAATAATATAAGCTCAAGATATTCTCCAATATTGGCGACAGTAACTCTTCTTGTTGCGCCACCCGGAACAAGCTCTGAGGCAACACTATGGGCATTCCGTTCTTTCGCCTTCTCTGCAAGTTCTGCCCGCTCAAGTGCAATCTTAGTCCTTGTTTTTTGTGAACCTTTGATCGCTTTCCAGCGGTTAAGTTTCGAATGCCCTTCTTTCATCAGAGCGTGATCAATATCTGCCTGTGAATATCCGAGCCGACTCGCATTCTCCGCGTAGTTAAGAAGGCCATCCGCAGATGTACCCTGTCCGGGTACTTCGAGGTCCAGTTGGTCCAGGCTCTCCGTGATGTTTTTGATTGGAGAAACGGATGTTCCTTCCTGGTGGGCAGAATGAACACTTGTTTCAGGCAGTTGTGGCTGAGACGGGTCAATGAAACGAAGGTCCAGTTCCTCCAAGATCAACTTAAGACCCTCTGTATCCCCATCCTTGTTAAGCTCGTACAATTTTCGAATAAGACCATACGAACCTCCACTTGTCTGACCGCCATTGTTGACAGTATCCAACGATGGAGAGACCACCTCCATATCTGACCCCTCTATGAGTGAAAGTGTGGACACTGGAAGTAATGTATCAAAGGTTTTCCGTTGTCGTTGCTGGATAAGCATGAAAAATTCCGGGGAAAGTGGGATTGGTACATTCATACCATCTAAAAGCGCTTTTGCCATCAAACGACCAAGGAAGCGAAACCTCGACACGATTCTGTTGTTTCTATCGTCTGCTTCTCGCAGATCATCCTCCAGCTTAGAGCGAATATCCTCATATCTACGACTGTTGTCATCTTTACCTTCGTCTTCTTCAACACTTACATGGAGTAAAGAATTCCCCTCATCTGTCCTTTCAGAACCAACTTTAGTGTTTACTAAAAGTGCATGGCTAGTAGACCCTGAGAGGTTGTAGTAATCCCCCCCTCCTAAAACTGAACCCAATGGAAACAACGGCTGAGGGAACAGCCCGCCTGATGATACAATGTAAAGTGATTCGTCATCCTCCTTCTCCATATTTTCGCTGCCGTCCTTTACGTTACTTTCTTCGGTATGCTCCTGGTCACCTTCGCCCGAAGAGGTAGTTCGAGACGAAGACGAGTTAGCTAATGGCTCTTCGTACTGGTTTTCACGTGTGTTGCTTATCCACATCGGGATCTTACAGTTCTCCTCTTGAAGCTGTAAACGTTCCGCGACGCTTGAATAGAAGTCGAGCGTCACACCATCTCCGGCGCCAGTCTCGTCAAGGAATTGTACCACTAATTCAGAGCGTTGTCGCATGTGTTGTCTCATCAAGAGCGCTGCATCGTGCAACAGTGCACCACGGTCAACCTTAACAAGATCTTGATGGAGTTGCCCTATGCAATGTTCCTGCTCTATCGCCTTGAGTTCATCCTCAAGCCTGTCAGAAAGTTCTTGCAAGTGTTCATACCGAGCCATATCTGGAACACCGCGAAACATTGCTGATATTTCTAATGTCACATGTGCAAGTTGTTTCTTCTTAGCTTTGTACCCAGTGACTTCATCCTGTAACCATGCAACAGCACGAGAAACGCCAAGTGCAGTGCAACGAAGATGAATTTGCCGAACTTTGGTCCGAAAAAGAAATGAGAATTCTCTAGGGAATACAGCAACCCACTTGGGGAAGCAACGCGTGGCAATGGAAAGTGGGTCAGACAACTGCTCATGCAAAAGATCCGACATTGACTCGTTTCGCCATGGAAGTGATTTACCAAAAGCAGATGCCAACGGGTCAGCTGACTCGTCAAATGGTACTAATTCTGTGTACAATAGGTACAGTAAAAGCAACGTATCTCGAAAACCGCTAACACTGGATTCGATACCACATTCTTCAAGCAAAGACATTACCTGTGATAGCATGTCCTCTTCTTCCTCCTCTTTCCAGGATTCATTGAGTTTCTCCTCATGAAGTCCAAATGCCTCAGAGCCAATTGCCTTGATGTGCACGAACTCCTTCTTTAATAAAGTTGGAGAGCGAATAGGAGACACAGCGGGACTTTGTTGAGATTCAACTGAACATGAAGGCCGTTGACAAAGCTGCGAGTAAGCGGCGGTGATTGCCGCCCAATTGACCCTTGCTTGAGAGCGCGTGGATGGGGCTTCGCCGTCCAAGAAATGTGTTATATCATCCAACAAATTAAGTTTTGCCCAGTCCGCAAAATCTGGTACAATTCGTGTCAATTGTCTACAGAAACTATCGATAGTTAATTCTCGATGAGCTACATCATAGGCAAGTGCCCTTGGTGTGCGCCATGGGAGTCGTTCCTTGAGCTTCTTTTGGGAAACATCGTAATCAGGGTCACCAGGAAATATGCACCGAACTCTCCATTTGAGAGAATATTCATTTTTCCATTCAGTATGTGAGCGAACCTTGGCCAAATCCATGTTCTGCAATTGAAACAAACACTGGAACATTGAGATTTCCCCATCCTGATTTGCTAAAATAGGGGTGTTGTTCTCAAGCTGC
>QPX_transcriptome_v1_Contig_26
CCAAACCAGAATTACATTACATTTTCTCAATTTGTCAAAACCAAAACCCAAACAACCAAAAACAACTCAAATCCAAGCAAAAATTCCAAGCAGCGGAGAAATATTTCCCAAACAACAATGGCGGTGCAAGAGCAACAAGATGGGACCTACGTGAGATGGTTCAAGACGCTTGGGATGAATGATGTTCCGCTTGTCGGTGGCAAGAACGCCTCACTTGGGGAAATGTACAGGGAACTTACGCCACTTGGTGTCCGGATTCCGAACGGCTTTGCTGTGCAGATTCAAGCATACAAAGAGGCGTTGTCTGAAGAAAACTTGAAGGAGATGCATTCGCTGCTCGATCCTTTGTACAACTCCAAACATAAGGACGTGACCGCGGTTGCTGCTGCTGGACTAAGATGTCGGGAGATTGTATACAATGCAGGGGTGCCAAAAGCTGCAGAGCAGGAGATTTTGCAAGGATTCCGTGCCCTCCAGAAAGAATATGGAGAGGACATCAGTGTTGCTGTGAGATCAAGCGCAACAGCCGAGGATCTCCCAACAGCGAGCTTTGCTGGACAGCATGACACATATCTACATGTAAAGGGTGAAGAGTCTTTGATCCAAGCAGTACGCAAATGCCAGGCGTCTTTGTTTACGGACCGCGCGATCAGTTATCGTATGGACAAGGGCTTTGATCATTTCAAGGTGTTCCTTTCTTGTGGTATTATGTTGATGGTCCGCTCGGATCTTGCTGCAAGTGGAGTCATGTTCAGCATTGACACAGAAACGGGCTACCGTGATGCTGTATTTATTACTGGTGCGTACGGCCTTGGAGAAAATGTGGTTCAAGGAACTGTGGACCCTGACGAGATCTTGGTCCATAAGCCAACATATGAGCTTGGTTTCGACAAAGTTCCTCTTCGTCGTGTAATTGGTCGCAAGCAGGTGAAAATGGTGTACACGCATGGGCGTGGTGCTCGTGAGCCAGTAAAGAATATCCCAACCCCTCACGAGGATCGTGAGCGTTTGTGCATCACTGATGCACAAGCTATGGAGCTTGCAGGTGCTGCTATTAAGATTGAAAAGCATTACTCTGCTGTTCATGGCAAGCTAACTCCTATGGACATGGAATGGGCACTGGATGGACTTGATGGCAAGATATACTTAGTCCAGGCTCGGCCAGAAACGGTTGCTTCCCAGCAAGCGAAAAACATCCTTGAGCGATACACGATTCGAGGCAAGGGCAAAATTCTTACGACTGGTAGAGCAGTTGGTACAAAGATTGTGACTGGACGGGCACGGATCATTCGAGATGCTTCAGAACTTTCCGAGTTTCAGGAGGGAGAGATCCTTGTATCTGATACCACTACACCTGACTGGGAGCCTGTGATGAAACGTTCAGCTGCAATTATCACGAATCGTGGTGGCCGAACCTGTCATGCAAGTATTATCTCAAGGGAGCTTGGTATTGCTGCCACAGTAGGATGTACAACTGCTACCAAAGATATTAAAACCGGACAAATGATTACTGTTTCTTGTGGAGAAGGAGATACTGGTAAAGTTTATGAGGGTGAGATCCCATTTGACTTGGACAGAATCGACCTGGGTAAGGTTCAAAAGCCTAAGACTGATATGATGGTCAACATCGGGAACCCAGAGAAGGCATTTGAAACGAGTTTGTTACCGGCTGCTGGGGTGGGTCTTGCAAGAATGGAATTCATTCTAAATAAGATGAAAGTTCACCCAATGGCACTCGTCCACCCTGAACGCCTCACGGATGAGGAAGAGCGAGAAGAAATTGCCCAGCTGATCCATAACTTTAAAGACGGTCCCGATTACTTTGTGCGAACTCTTGCGGAGGGTGTGGGAACAATCTGTGCGGCATTTTATCCAAGACCTGTTGTCATTCGTATGAGTGACTTCAAGAGTAACGAATATTCGCAACTTCTTGGCGGTGCCGTGTTCGAGCCAAAGGAGGAAAACCCAATGATTGGCTTCCGGGGCGCATCGCGGTATGTACACCCAGCTTACCAGGAAGGTTTCGAACTGGAATGCCGCGCAATCAAGTTTGTTCGTGAAACGATGGGACTCACGAACCTTACTCCGATGATTCCTTTCTGCCGCACAATCACCGAAGCTAAAAAGGTACTTGAGGTCATGGAGAAATGCGGTCTAAAACGTGGAGTAGACGGGCTCAAGATGTATGTCATGTGCGAAATTCCAAACAACGTTATTTCAATCGATGAATTCTCAAAACTTTTTGATGGGTTTTCAATTGGGAGTAACGACCTCACCCAGCTAACCCTGGGTTGTGATCGTGACTCTGACCTCGTTGCAAACGACTTTGATGAACGTGACCCTGGGGTATTAAAGATGCTTGAACTTGCTGTACAAGGGTGCAAACGAAATGGAAGGCATTCTGGAATTTGTGGGCAAGCCCCTTCGGATTACCCTGAAATCGCAGAGTATCTTGTCAAACTAGGAATTGATAGTATTTCACTCATCCCAGATACCCTGATCAAAACTATGGTTGCTATTAACGACCTTGAAACCAAAATGTCTAAGTAAAGCATGTGTACATCAAGATTTTTATTTTCATGCTCAAAAATCCCGTATCAGCCGGTATGATCAGTAATCGTACGTCAAGACCTAATATTTGTATTTTGTATCATGATCGAATGAATCATTATCCGTGTCCAAATCGTCCAAGCTCACATCTTCAAACTCATCTTCCAACTCTGTAATACGCTCATATAGTCTATCAAATCCATTTAGCTTGCAATAGTACGATGCCAAACGACCATGCGGGCATGTTTCTTCCATGTCCAAGTGATTGTTATCTAGAATTGCATGTGCAATATTCTCGTTGCCATTCTTCATTGCAGAGCATAGCATGAGTGGTGTCCACCCTTGCGCCTCAATATTGCAGTCACAATCGGAATCAATTAGATATTTCGCAACTCTGTAGTTTCCATACAATATCGCCAGATGCAAGGGTGTCCAGCCATCTACTGTTTGCTCATCAGTCATGGGATCTCCCAAATCAATCAACAATCGGGCAGCATCTCTGTTTTCTTTAAGTGGATATTGTGCGCTTACCAGATGCAGCGGTGTCCATTCACGATTATCTGGAATGTCTATATCCGCGTGTGCATCTATATATGCCAAAAGACCTCCACAATTGTTCGTTGAGGCGAAAACGTGCGCAGCAGTCCATCCAATTGCGTCTTGCTCCTCGATCTTTTCGAGGTCAAACTCATGAAACCCATACAAAACCTCCCCATCTTCACGCACCCAAGACGGCCGTTCGGGTCCCGTCCCTTTAAAATGCCTTGGCGGATCTACACCAACAAGCTCACCATGTTCCCAATTCTTCCAATCACTACTCGTGGCAACGGCACCATCCCCGGTCCAGTTCCCGCTCGTGCACAAACCCCGACGCACAACGCCCGAACGAACCGCGCCCATTGGCCCCGCTCCCCACCTGCAGCGCCTCAACAACCCCTGAATCATACTTGCACCACAAGTGCCCACCAGCACTACAACCTACCCCACGACGTCAAC
>QPX_transcriptome_v1_Contig_27
TTTTTTTTTTTGTTGAATTGACTACATGATATTTTATATTTTTAGAGCGCCTCATCCAAGCACACTGGTTCATTTCCAGGAAATCTCGAGTTCAGAAAAAGCGCTGCTTGGATAATGTCAAGTGGGATTCCACCAAGACGTTTCACGAAGGGGTGCTTTGCAATCTGAACAGTTTTCGCCACGCTCTTGTCTTCGCCGAGGACAATCTTTCTGTTGAGATGTCGCGCCAAGAGTAGCGCTGCATCTCCATCTTGGAGAGGTCCGAGATGGTAGTTGATTACATTGAGATTTATGCAGTGTGACAGCTGAAATGGTCGCGGCGATGTGACTAGAATTCGTAGTCCATGAACACGTTCCAACAGTTTGCCAATGAATTCGACCATACCAATGGATTCGGAAAACCCGTCAAGTACTAAAAGAAGTTTAGCCTTTTTGTGCACAAGCGCTTGTACAAGCAAATCCACCTTTGCACGTGTTTTGCGTTTGATCTTGGTAATGTAGCGTTTCTGAGACTTGTTGAGCGCCACTGGGGATGACTCGTCGTCACTGGAAGATGACGATGTGAAATCGTGATCCTGTTCGTCCTCTTCGTCTTCGTTGATGATATTCTCTACAGTCAACACGTCGTCCATTGAGAAGTTATCATTGCAGTGTGCGAAATCGTCTTCGTCGTCTTCAAAAATCGGGTTTGTGGTTGTTGTAGAGGTAAGCATTGGGAAGAACAAATTCCATACAGCATCCACCATGGCTGCTACTTGCATTACTTCCATCCGTAGAGGGTCGATGACCGATTCGCATTTCAAAAAGTATACACCGTCCTTCATCAGAGCATCGCTTCTGCGATGGTGAAGAAACCTGGCTACATCGGTTGCGACTTGAGATTGTCCCATGCCCTTTTGTTTTGCATGCATGACTAAAAGTCGTCTGCGGTCAATCATAATGTGGCGAAGAATTTGCCACACGTCAGATTGGCGTCCAACAAAATCGTCACAAACAGGTGGTAGCGGGCTCATGAACTCTGATCGTGGCCATTTCGGGGTTTTATGAACAGCAGAGCTTGTGTTGTTCCAGATGACTTCGTTGTGATCTACACGTTCAGGAAGGAGTTTGAATGCGTTCACCTCTTCCTTGTCGGATGAAGGTGACGAGTAAACTGCTTCACGCGCACTTTCAAATGCATCACGAACGGAACGTCCACAAGCAAGAGCAAGGTAAAATGCACGGGAAAAGGTTGCTGCAGTCGAGTCGCGCACCTTGTAGCCAATTGCCACAACATGGGGAACACCAGCAAGAACAAATTCTAGGCCAGCTTTCTCCGAGTTGCACGCGTTCAACACAACAATCCTCAATTGTTTAAACGACTTCTGTGTTACGGTAGATCGTAACAGTCCTCGGAGCATTGGCATGGTCACTGTGTGCAGTTGGCCCGCAGCATCTTCAAACGCAATGAAATCTTTTGTGCAATGAACACTCATATGCAAGCATCTTACATTCCCAAGTGTCATGAGAGTATGGAAGGATTCCACAGTTGCACACGACACTGAAACAGGAACATCAGGGCCCCGGTTAGAGGCAGCTTGCTTCAAGCTGTTTTTCAACAAATTATACTCTCGCTTAATGTTAAGCCCCTGGATTGGACGGAAGGTAGCCCCCCCATCTCCTCCCTTTTGAGGAACAGCCATGATGAGTGGCGAAGCGAAAAGCATGTGCAAGCCGCCAAGCTTTTCTTCTTGTTCTGTCTCATGCTCTGGAGCAGAGGTTGAGCGAAGAAGGGGCTGTGCGGAGCAAGGTACCAATTCGTCGTGGCCAGAAAGATCCACACCGCGAGTTGTTTCAGCTGGCGAGCTCTCGCCAAGCAAGCGGTAACTTTTCTCCCCGCCGGTCACAAGTTGTGCCCGCCTGCTCGTGTAATAGCATGTCAATCCAATGAAGGCCATCAACAATGCCAACGCTTGGCAAACCGAAAATAAGAGTTCATTCAAAACAAAGAATTCACACTTGTCACCAGCAAACCCAAATGAGCATGAACACCTCGAGTCAACACAATCCCCGTTATTGTTACACACTTCATCACCATGATGTCCAGTCATACACCCAATCATCTCTGGGTTCTTGATACTCGAACCAAAAACCTGCAAGTTATGAACCTTCAAAGGCCCAAAACTCAAACGCTGCAAGCGCACATACGAACATGCCGCGTGGACATGTACCGAAAAATTGTGCGAATTCTGCAACACCATCTTTTGCCAACTGTGTGGCACACCAGTTACATCGTGGCGCATCATATCCACCTGTGAACTGTTCGTACACCATAAGAGCAACTTGCTTTGCTCCGAAACCTCATCAACATTTACCCCAAAAGAGATATGATCAACATAGTACAAATTCTCCAAATCGATCAAAATGTATGGATCTTGCTCACTCGCAGTCGATATCATCTCTCCATCTGTCAGACGGCAAAACGTGCCCTGCGAGGACGCAGACGACGACACGACACAACTTGCATTCTCAGCAACATTCGGGAGGTAATCACTATCCTCCTCAGCCTCCATCTCAAACATTGGGTCCAGTTTTGAAAACGACGAATACAACGGGGTCGGTGACAGGGCGACGGCGGTGGGCGCCGCCACGACCTCATCCTCCATCAGCGGAGAGGGCGATAGCCCAACCCCCGGGTCAGGCATCGACGCAGGCGCATGGGCGACATCATCGTACCTCTCCGCCTCCGGAGAATACGTCCCTTGCGTCTGCGGCCGTCCGCACTCGCCGACATCCCAATTCGACATCAGCACCAAAACCAGCACCCATGCCGGCCAGGGCGCAAAGCGCCCCATCATCCAAATATACTCTCCTGTATATCAACACACGCGCCTCTTATCGCTCCTGCGCTCCCTTCGCCAATCGCTCTTTGCTCTCTCAGAAATATT
>QPX_transcriptome_v1_Contig_28
GGACTTTGGTGGGAAAACCCCTTGATAAAAAAATAATAATTAGATGGTCGCAGCACTTGCGAACTCAATTAAATGTCTCGCGTAATATTTGTTGTGGCTATTTGGAAACGCCCGCAAGCCGGCATTATTCATTCCTCGAACGTATATACTTTCCACGTTTGAGCCCGGGGTGTCTTGCTGGGAGCCCCACAAATCAGCAAAGTTCTCGAGGTACGTTTTTGAGCCAGACATACAGAGAACCGGACCCGTGTACTCTGAACATGCTACCTTCAATGCTTCCTTGCGCAACTGGAAACAATCCCCCCAATCCGCTTTCGCCTCGGGATTGAGCGATTTCAAATGAATGGTCCGTCTTGCCTCGGATGTAAAGCTGGCGTACTCTGAAAGCCTATTCGCCTCTGCAATCCAACTGAGGCGTAGGCCACGATATGACATTCTAGCCAACCATGAAGTTGACTCCGTAGGGAGAGCAGGAGACCCCAAGATTGCAAGTCCAGCCAGGTGTTTGTTTCCAAGTCGCTTTGAGGACGCGAGGTACATACACACATGAGCGGACAGCCCCCAGCCGACAAGTACAACTTTGCGTCTTGAAACCGTTTGACTCGTTTGGGTAGAGTCACTCACTTCACCGCTATCCCCAAAGAACTCTTGCTCAAGGACCCTCCGAACGACCTTTTCTGTCCGGGTAAACGAGAACCGGACAGAGCTTAGCGCACCCGAGCCTGGGAGTTGAATTGTAATGGCTGTAAAACCAGCATCGACAACAGCATCCATGTAACGTTTCCACGTCCCGGGTACACCGCCAATACCAGATAAAAAGACAATTACATGGCGCGATTCCCGAGGCGAGCAGTCACGTGATGCAACCGTGTAAACATCCAAAATATTCTCCCCGCTCAGCATTTCCTCCAGCAGGGCATCCGAGAAAAACTCTGCCTGTTGCAAAGTATGACTACTGGGCTGGTTGGCGATAATCAACATGATCAAACTAACCAACGGCAGGGCCAACCCGGTTGGTATAAAAACCGCTGGACATGCATCAAACCAGTCGATATTTTGTAACAAGCACGCTAAACCTAGCAAGAACAACATGGTTGAAATGGATATAATAATCACAGGACACAACCATTTCCACGTCAAGCAACGTTTGAATAGATGGCAGCAACCAGGCCGGTGCGTGCCAAGCAGCGTATTAAGTTGCGCCGACCGTCTCCTACGCGTGCGAATCGTCGCGCTACTCATCGCTGTCAATCTCCTATCACCGCATACGTCAATCACACGCTCGCTGTTCGGTGACACCTTGGCCCCCAACTCATGAGACCCGTCAAATACACAATTACTCCCCGTCACGCACATATTCCCTCCGGGGGGGTCCTCTTCCTCATAATTATCGTCCAACTCGATGTAATCCGTGCTCGAGCAAGCCCCCGAACTCCCGAACGTTCCCACGACATGCATCCCAGGAGGCACATGGCCACCCATTGGCCCGTTAACATTCATCGAAACACCTACTGCATAAACGCAGAATACTACAACCACACATCTATTGTCACCTTGCAAACACCAAACAAACAAAAAAACTCAAAACATCCAAGAACTTTACATACTCA
>QPX_transcriptome_v1_Contig_29
TCGTACCGTATTTAGCCCGTGTAATTCCAAACTCGGCGATTCAATTCGGAGTGTACGAACTTCTAAAACGAGAATTCTGATTAAAATTTGTACAAATTTGATTACATTAATGTTCAACTAGCTCTATAATACATATTTAACTGACAAATATACGCGCGATTGCACTTGCCAGCCCGTCTCGTTCGCGATTCACATTGAAAATGGCTCTTAGACCATGCTTCTTCTTCGTTGTGATTGCCGTTGGTTCGTCTTGCGGTGTTTCTGCAACCTTTACACTAATAACCTTGTCGGTTGGTCGATGCGCACTCAAGAGTGTCTCCATAAGTACAATAGTTCTTTTGTATGTGGATCCTTGCTCAATCAAGTTTTTGACGTCCTTGATCAATGCTGGCTGTTGGACCAATGCTGGCTGTTGGACTGTGCTTGGTTGTACATACAAACCATCCCATAGTCGTGCCAAATAATTGTTCCCCTCTGGGCGAGGTGGAATAGTGTCGTTGTGATTCATGGGGTGTGTCTTGAATAAAAATAGCAATTCGGGTTTGAATGTAATAGTTGTAAATTGGGGTTTGATTGAGGGTGGGAA
>QPX_transcriptome_v1_Contig_30
GGTTCCATGAAGTTCTTCGAAAAGATACAAGTATAAATATCGTTGTCAAGGTAGTTGTAGGGTTGATATCAGTGGGCTTCTGGTGCATATTTGTGGGGTTTGCTAGTTAGTGTGGTGGATCTTAATTTCTGTTGCTGATTGTGTAAGGATGGATTTGTTGCAAGCCCCTCAACGTGGGCTGTTCCGCGACGCTACGGCGCTTCAACGCCCTGTTGATGAAATTGAAAAGTCACTCGGGCAGTTTGCGCTGCCAGGGGTGCATGATCCAGCAACATTTGTAAAGTCCAACTTTAGTCCTGGAACGTATGAGGACAATGGGGAGAGGGTCAAGTTCTCGAAAGGGACGACGACGTTGGCATTTTTGTATAAGGGTGGTGTCGTTGTGTCTGTTGACTCGAGGGCATCACAAGGGACATATATTGGATCTCAAACTACGCAAAAAGTTATTGAAATTGATCCATATTTGCTTGGAACTATGGCAGGTGGTGCTGCTGATTGTTTATTTTGGGAAAGACATCTCGGTGTAGAGTGCCGAATGTTTGAACTGAGAAACAAAGAACGGATATCTGTTGCTGCTGCTTCGAAAATTTTGGCAAATACAATGAGTCAATACAGAGGAATGGGCCTGTCTATGGGAACAATGATTGTAGGTTGGGATAAAACAGGACCACAAGTTTACTACGTTGACAACGACGCAACTCGCCAAAAAGCAGATGAAAAGAGACCATACTTTTGTGTAGGCTCTGGTGGTACTTATGCATATGGTGTGCTTGATTCAAGTTATCGCTTTGACATGACAGACGATGAAGCTATAGAATTGGGAAAACGAGCCATATATCACGCAACATATAGAGATGCGTACAGTGGTGGTGTCAACAACGTGTACCATGTTGGTGAAAACGGTTGGAAGAAGGTATTTTCTGGTGATGTGCATGGGCATTACGACGTATATAAAGAAGAGAGAGACAAGGCAGCTAACCCATAAATGTATTTTCCTTTAGTTAAAAAAAAAAA
>QPX_transcriptome_v1_Contig_31
TTTTTTTTTTAAAAACAAAAATAAATCTGTTAGGTCTTTGATTATAAAAACAATAAAAATAAAAACAAAAAACCTTGAACTTGAAGCGTATCTATTTATCTATGAGAGCTGTGCTCTTCTTCAACTTAATCCAATCCACCAAAATAGCGGAATTTTGAAAGTGATTAAACCAAGAACGCCCAACCTAAGCCAATCTATCCTCAAACTTGAAGCGTATCTCTTTATCTATGACGTGCTCTTCTTCCCTTCCTTGCCACATAAATAAAATAGCGACAGTGGAAAAACTAAGCAGAGATATTTTATGAATTACCCAGAGTGAGCCGTATAGTCGATTAAGTCATAGTTTCACATCATGCCCTGTTCGACTTTCGTCTACGGGTGAGGATTTACGAGATTCTTAAAGGCCTCAACTCCCGCAAGTGGAGTAAGAATATCTGGGGGGTATGCTGCATTTAAGTTTTTGTTCCATGGATCCGCTATCGGCCTGCTTGGGTCAGGCTTAATTGAATACAACCCAAAGGCTTCCTCGTTCCATTTGGGGTCCGAGGAAAGACTACCCAAATCCTGAACCCAAGGTAAATCTGTAGGCCCCTTGAGCTTCCACCACTCGTCCGAGTATTCAAAGTAAAACGACCCAAGCGTTATGTCCTGATGCTTCAAGATGTGATTGTTATAATAACAGGTGATGTAGTCAGCAACTGCCTTAGCATTATCTGGCAACAAGGTTTTACTGTTCGAGTTGGGTATCCCCCATTCTCCCAAAAGCATTGGAAGGGTCGATTTGGCATACTGTCCGAACACAGACGTATCCTCGCTTACTCCACATTGTTCGTAGGGGTTTACAGTCAACACGTTGAAGATTGCCTCGTAGTTTTTGAGAGCATCGGTGTACGTGGTGAAAGCAGGATCATGTTGTAGAGCAGTTGAAATAACCCGGGTATGCTCTGGGTCACTCACTCCGGCCATTTTGAACCCCTCAACGGCTGCATTCTTAATATCCGTCAAAGCTTGCCAGAAATCAGCGGCCTTGGTGGGATCTGACACCAGGTTTTTTTGGTTCAATTCATTGCCGATCATAACACCCAAGACCGCTGGATGGCTGCCATACGTTGCCATGAGGTCTTTGGCGACCCATTGGTAAAAATCTCTGTAATCTTGCATGGATGCACTGTCTGGGTTAGCAAGGGTGTTCCCTACTTCAACTGCAACCGGAATAATCATGAAGATGGGGTCTTGTCCACTGTTCCACAATGTGTCAAGGAATTCAGTATGGTCAATACCATCGTTCGTCTTCAGGTATTCCTGACATTGTTCTAACGACTCCTTAATTGGAGTGTTGTCTAGAGGGGCACATCTCCAAAAGAAATAGTTTTTGACGACGTTCACCCCCATGCTCCGAAGGTTTGGTATGTCACGCTTATAGATCTCTGACCATGGTTGGGAGAGATAGTCGCCAATATTTCCATAGCCCACCTTGTCATCTCCATAATCTGCCCCTCCAACAGGGATTGGTTGATAGTTTAACCCCTTGATGAAAAACTCGCTTCCATCCTTGAGCAAACGCTTCCCTTGAATCGACCACTCGGGCCCTTTCACAAGAACACTTTCTCGCAAGTACGTACGTAAACTTCCACGGCTGCTCGACTCCGACACAGTTCCCGTTGCAACGCACACCAGTGCACAACAACACAGTACCCTCATACCGTTTCTTTCCCAATTCATCGTTTGGAGTTTTCGTCGCTTGAATTTTGAGTTTGCTTTTGCTTTCAATTTTTAATTTTAACAAACTGCTATGATTCTGATTTCTGATTCTCGTTTGATTCAATTGAGAACCTGCTCAAGGTGTTTCGGGGTCACATTGGGGTCAAATTTCAGGTGGTGGGCGCCTGAATTCTGGTCCTCTGGACATAGATTTACCAAGCTGAACTGAGTGAGCAAGACAGAAGTGGGAATATTCCCGTCGCGAGAATATGGTTGTGATCAATCAATGTCATGGTATCGTCATACAACAATCAGACTCGAATCAGAAGCTACGTCATCGCAGAACTTTCTCTTCCACAAATCATCCGTTCCAGTTGCGTCGTGTGACTGGTGTATTTCTACGAAATACTGTCGTCACAGTGTATCTTTTCTTGTATCATTCCTGTATCGTATGTTTCTACCAAGTTTCAAGTTGGAACTTGCAACATCAATTACACTCACAGACTCTTGAGTCCGACTCACAGACTCAGAGTCACAGAGCAGATGACAGAGAATGCTCTGAATTCTGTGGTAATGGTAATTGAATGAATCATTGGATTTTATTTCTCCATGAAATAAGGACTTTGTGACAAGGAGTCAGTCAAGAATTCAGATCACTCAGTTCAGCAGATGGGAAAGTTCCTTTCAA
>QPX_transcriptome_v1_Contig_32
TTACAATTGCTCTTGTAGCAACTTCTGTGGTGCTCATAGCCACAAATAAAGACGCCAGTGTGGGCGACACATGAATTTGCATGGCTTGCTTACAACACGACTCCGGGTTGTCTTGGCTTGGGTAAGGCTTCGGGCTAATTGACTCGTGTGAACTGGACCTCTACAAGCGCAGGTGCGATGCGTCGACTGTAATTAATACGACGCCCTTGGTCGTCGCGAACGTGGAATAATGCCTAGGCGCGTGTGATGGCGACCCTGCACGTACGGCAATTAGCATCAATGACCATCGTGAATGCCTTCTCTCGAGACCCAGCCCAGTTTCACCTATACTCGTGTCCATCGGCAGAAATACGGAATGATCGAGAGCAAAGAGTCGGCCAAGTCCAAGTGGACTCGGGAAAGCGCAATATGAAGGAAGAGGACAACTGAACGAAAGAGTTGACAAGAATGGCTTTTTAATATGCCCATGCATATGCTTCACAATTGTAAAGGTTTTGTGCATATGCTTCACAATTGTAAAGGTTTTGTTGATAATTAATTGAATCAATTGGTTTTGAGCTCGAGCCGCCGCAACGGTGGTGGGAAGATTCAGGATTGGCTCTGGGGCAATTGCCAAGGGCGGATTGGACATTGCAGGCGAAGACCAGCACACGAGGTGTTCGTAGGATTACGAGGTGTTCGTAGGATTGGCAGCACACGTGCTCGAGGTTGCAAGGAAGGGGGTTGACTTGAAAGGGATATATGAGTAGAGAGTAAGATGCCTTTCGGTGCTACGATCGGGCTCTGCATGGAGTATATGTCCCAAGGGACTGCAGTTATGCACATTGAGGGAACGGAGTACCATATGAATGCAAACGGAGTTGCCCATGGAGGCGTACTTTATACTTTGGCTGATACCGCTATGGGAGCAGCTTGCATGAGTTTGGTATCAGATGGGAATACAGTGATGACGAACGAAAGTTCGATGAGGTATTTCAAGGTTGCCAAACTGGGGAGTCGTGTTGTGTGCACTGCAAAAGTTATCTACAAGTCGAAGAAAATTATGACTGTTGAAGCGGATATTTTATGTGATGATCAACTCATAGCAAAGTGCACTGGGTCCTTTGTCGTTGCTGAGGACAGGACCCAAACAACGTCTCGCCTTTGATCATGCGTACTACATAAGGTTAAGATATTTCTACAGGTTTACACTATTTACATTTACAGATTTAAGTTGCATCTGAAGATTTTCTACAAAGCTTCGGCAACGCGACGTCGTTTCGTTTCCTCCGCGGGAAATTGCACATCAAACTTGACTATTATGTTACCACGTTCACCGGTTTTTGAATTTGGTAGGCCTTGGGATGGGATTGTAGTGGTGTATTCACTCCGTTTCATTTTGCTAAAAGGAATTCGAATGTTTCTCCCGTCAAGTGTTGGGATGCTGACTGAGCCACCCTCGAGCGCTTCTTTGAGCGTAATTTGAGCGGTGTATATTACATCAGAACCCTGTCGCGTGAATTTGTCGTTTTTCTTCTCTTTCAAGACGAAGACCATATCCGGGGCTGCGTATCCTGGCTCTTCATTTCCCATTGCTTTGAACGTAAACTTAGTCCCTTCCTTCATACCAGCTTTGACGGGGATCTCCACAACCTTCACCTTTTCCTGGTACCTTTGGGTCGTAGGGTCATAGACCTTTCGCGTCAATTTGAGTTTCTTCGTGATACCCTTGCAAATATCTTCCAAACTAACGTTGACATCTCTCACAATTGGCTCCTTCTGCTTCAACATCTCAACCTCTGGTTCGTTAGGATTATGAGGCTGATATTGTGGTTGTGCCTGATGATACCCCCCAGGGATCTTCGTTGACCGTCCGCCCCCAAAGCTTGAAAATGGGTCGCCTCGGCCTCCTGGCATCTTCGTTGAACGTCCACTCCCAAAACTTGAAAATGGGTCCCCTTGGTCTCCGAACGGATCCGCCCCAAACGGATCTTGGCCTCCGCCTTGCTGAAAGACAAATGTTCTGCCCCCGTTAGAACCATGACTACCGCCTGACCTCTGACTGAAGAACTGTGCAAACAAATCATCTGCGAACCCTGCAGGCATGTGAAACGCAGCACCTCCGCCGCCTCCAAACTGAGTTCGAGCTTTTGCGTCTTCCGACGACATGCCTGCATTAAGCCCTTCTTCACCAAACCTATCGTACACTTGTTTCTTTTCTTTATCCGTCAATACAGCATATGCTTCTGCAATATCCTTGAACATCTTTTCAGCTTGCTCTTTGTTGTTCACGTTCTTGTCCGGGTGCCATTTGAGAGCCATTTTCCTGTAAGCTTTCTTCAATTCTGCTTCACTCGCATCCCTGGACACACCAAGGATCTTGTAAAAGTCCCGTCCTTTGCTTGCCGAGACCATCTTGCTGTTCAAACTCTCGACTGGTTTGCTCTTGGACGACCGTTCTTGTTTAGCTTTAAACTTTTCCTGCCTGTTCTGACCTGTATAAATGCCTACAAATCGCCACTTGAAATTAGAGTTTTGTTTCAAAGAACTGTATGATTCTGTTCTGATTCCTGATTATGTTTTGGTTTTGTTCTCTAATAGCTCTCATTTCGCAGCAAAAATCCTTTCCCAGGAAAATTCCGGTCTTGGTTTCTAGAAGCAAAAAGGACTAGTAATCACTTAGTAGAAACACTGATTGAATTCTTCCATTCTCGGCTGGGTCGTGGTCGAGCACCTTCCAGAACAAATTCATTCCAATTGCATCCCAACACCACGCTCCACTCCACCGAGTCAACAAATAAACATGATAAG
>QPX_transcriptome_v1_Contig_33
CTCATTCAGGAGTTCTTAAGTGGCCCAGAGTTTGTAGTTGACACCATATCGAGGAATGGTGAGCACAAGGTTTGCACAATATGGAAATATGACAAACGACACGCAAACGGCCAGTTCAACATATATTTTGGCAAGGTATTGCAAGACGCGTCGGACGAGCAGTTCACACCACTGATTGAGTACGCCTTTAGCGTATTAGACGCGCTTCAAATTAAAAACGGTCCTGGTCATGCGGAGATTATGTGGACTCCAACTGGGCCTTGCCTTGTAGAAATAGGGAGTCGACCGAATGGACTAAGCGGGTTTTGGCAGCCATTGGCGTCTGCAGGTTGTGGGGTTGATCAAGTGACGTCCATTGTAAAAGCTTACACCGACCCTGTTGCATTTGACGAACTGCCAGTGGTCCCAACGCGCAAGCTTTTTGGAAGAGTGGTGTTCATGGTATCTTATGAAAGTGGTTATATCAATGAGTTGCCTGGACTCGAAATGACCAAATCTCTAGAGTCTTACGTACAAATGAACTTTTCGTACAAAACAGGCGACTTTTGTAACGTTACCATTGACATGTTTACGGCTACAGGGATTGTACTCTTAATGCACGAGTCTAGCCAGCAGGTTGAAGACGACGTTGCTGCGATCCATGACATGTGTAAAGCGGGAAAATTTATTGTCGTGGAGCGTTCAAACAAGCCACAGGATCCTGCCCTTGATACGGAGCCTGTCGTAGAAATGAAAGAGGCCTGATTGCCGAATTGAACATAATTGGTTTCCTAATTTTCAGTTTTGATCTATTAGCACGAGCAAGGATGAAGGCGTTGTCTAGCTAGAGGGTGCGCTTTTGGTTGCATTGTTGAAAGATTCGTTTTGCATGACAGGTGTTGAAGGGTATTCGAGGTTCAAGAGAGGGCAATAGTGCCTTTTTCACACACGGTTCTGAGAAGAAGCTGTCTTGGCGGGACTTTGGGAGAATTGGCAGCGATTGTTGTTATTGAAGAAGCCTTTTTTAATTGTAATATTTATTCGAGTGAGGTAGCTA
>QPX_transcriptome_v1_Contig_34
AAACAAACAAAACAAAAACAAACAAACAAACAAACACAAAACCAAACAAACACAAACCACCAGTCTTTAGAATAAAAATGAAATTCGCAACCTTTGCAACAGTTCTCGTTGGCGCTTATGCCACTGATGTCCAACTTGTCTGCGAGTATGGGGGAAAAGCAAGTGGAAACGCAGCAGAATTGACGGGTAATTCAAGGTGTCACTCGGGTTCCTCGTTCAATATGCTTGGTGGAGGTTTCTCTGCCAGCATTGATGCTTCACAAGTGAATGACTATGTTACAGCAACCGTTTACCTTGTATCTCCAAATAGCACTGGTAACTACTATTGCGATGCCCCAGCCTCAGGTGGCGGTGGATTTTGCATGGAATTGGATACGATTGAATTAAACGGTAAGAACCTTGCCCAGACTACATGGCACACCACCAGTGCGGACTTTTCGTGCGGTGACGAATGTCAATGTGACACAGCGGCTGGGTGCTGGAGTTCGGTCAACTTTAACAGTACTTGGGCGAGTGAAAATAGTTGCTCGACTGTAGAAAACGTTGACGCCAGTTCCATTAATACAAACGAGTACTTTCAAGTGACCACCAACTTCACAATGGACGGGGATTTTGAAGTATACTATTCACAAGATGGAAAAGAAATTAAAGCGTTTTCTTCGTATGGCTCGGGCTCCAAATCTCCCAGTGCTGCAGATAAAGCTCTTGTCGTCGACCAGCTAACCAAGTATGGAGCAGTAATAGTAGTTTCACTATGGCAGGGGTGGGCCCCAGGGCAATGTGCTGGGACGTGGGGAAGCTTGTCGGAATCCACCTACCAAGTGAAGGACATCACGGTTGCTGGAACCACCGTTCAAACCGGATTCTAATGATCAATAATAATGCCTAATAAAGTTTTGAAAAAGTACTCAACAATTCTTCGTTTTCCCTTGGTCCAGTTTTTCGTTGTGACACACGGGCTTGGCATTTATGATGCCAAAGTTGTGGCTTTCCTGCTATGA
>QPX_transcriptome_v1_Contig_35
GGACGTGGACGTGGACGTGGACGTCGCGGACGCCGTGATGGAAAGGATGCCTGGGTTCCTGTAACCAAGCTTGGACGTTTGGTCAAGGAAGGCAAGTTCAAGGATATTGAAGAGATCTTTCTTTACACGCTTTCTGTAAAGGAGTTCCAAATTATTGACCACTTTTTTCCTCCTGGCCCAGAGAGTACCTTGAGGGATGAGGTTATGAAGATCATGCCTGTTCAAAAGCAGACCACTGCTGGACAACGTACCAGATTCAAGGCATTCGTTGCTGTTGGAGATGGAAACGGACACATTGGTCTTGGAGTAAAGGTTGCATCTGAGGTAGCAAACGCTATCCAAGGAGCAATCAAGAACGCAAAGATCTGCCTTGTTCCTGTACGTCGTGGATACTGGGGAAACAGAGTAGGGGCTCCTCACACTGTTCCTTGCAAGGTTACTGGAAAGTGCGGATCCGTTCGATGCCGTCTTATCCCTGCTCCTCGTGGTACCGGTCTTTGTGCGTCTCCTGTGAGTCGTAAGATGCTTTCCATGGCTGGAATCCAAGATTGCTACACCTCATCCCGTGGACATACCCGTACCATGGGTAACTTTATCAAGGCAATCTACTATGCTCTTCAAAAGACGTACGGATACTTGAGTCCTGATCTTTGGGCACCTCGCGCACTTGGCCGCAACCCAATGCAAGAGTACTCTGACTTCTTGAAGAAGACCTCCAAGTAAATTAATCCAGGGCCACGTTGGTCTATGACTCTTAATCATTTGGAAGGCGACTTGGTTTAGGGGTGTCGCGTTGGGTTGTGCCCTAACTGAGTGATTGAGGTCAAGATCAAGGCTTTAATTAGTTAAACTTAAATAAAGAGGATTGTCTCATCAACAAGATTTTTTTGGGCCTCATTAATGATGACGACTCGATGGGCAGTTGAAGTCACCCCGAAATGGGTCCTATCTCAAGCATCAAAAGGCCTTGTACACCCCGGGCTCAAGGGCAAACGGGTGAACGTCGCGTTTCTACCAACGCAGAGTGAAAACAACGTGGTGCAGGCATGCCGGTTCCTCAAAGAGTCATGCCTCGCCAAACCGGTCTGTCACGTACCAGCTAGAAAGTTTGTGGATGGGCACCATGTGAGTGATTTTATTCATAGACTTGCGGAGGTTGGAGTCAGGGATCATTTCGCTATATCCGGTGATGGCCAGCCATCAGGTGAAATAAAAGACTCGGTAGACCTGCTCAAGATAATGCATGACATGCAGGATACGTTTGATTCCATTGGGTTTGCTGCCTATCCTGACGGCCATGCCTCCATGTCTGACGCTACTCTTGACCAAGCTCTGATTGAAAAGGCTGAAATGTTCAACCCCGGAAAGGGGTTTGCTGTGACACAGCTATGCCTGAAAACACAATCACTTGTATCATGGGATGAGCGACTATTTAAACGTACCCCTGAACTTGATGGCTTCCCGGTGTGGGTCGGAATATTTGGGCCTGTAAAGCTCGAGTTTATGCGTCGACTCTCACAAAGACTTGGGTTTAGCAAAGCGCTCGACCTGGAAATTGTTGAACGAGAACGGGCGAACACCGATGGCAAGCTGCATGGCTCGGATGACCTCGTCCGTGAGGTTCAACTACTGGCAACCACGGGGAAACTTTGCATGGATATTCGAGGTTTTCAGGTGTCTACTTTTGACGATGTTGACCGTTCGTTGACTTGGATCAATGAAGTTTAATTTTTTTTTTAAAAATACCGGAGTAGTTGTGTTAATTATTGATTGGTACTCAAATTTGTGTTTCACCCGTAG
>QPX_transcriptome_v1_Contig_36
AGTAGAAGAAAGCTGACTTTAGTTAGTTATCAATACGTCGAGCAACCACGTGCTAATCTATCCACAGACACTAGAGATCACATACTTTGATGACAACTTTACCCATGGTATGCCCATCTTCAAGATGAGATAAAGCCTCCAAAGAATCACAAAGAGGGTAAACACGTTCTATCGTAGCTCTGATTGATTTTTTCGACAACTGATCAGCAAGGACTTCAACCATTTCACGGTTACCGGTGCCTATAACCATGTTATAGGTACCACCCACTTTTTTACATCGATTACGCAAACTAGTTGCACCAGTTACACGATTAAATATACACCCACCAATAGAACTCTCGAGAAAACCTTGAACACCACACGTGATTTTCTGAAACTGGGCAGTCTCAGAGTTGACTAAAAACTCACGAAGCCCCTCAACGGTTGGACTTTCCACAATACTGAAAACACCACCACCTTGTGCTAGTAAAGGCGGGCATTTCTTAACTTCACCAGTGCAATCGAGAATAGCATCAAATAACTTGGCGTTATCTTTGGACGCCAACTCTATTGAAAAGTCATTTTCTCGATAGTTGACAACGAGATCTGCACCAAGGGACTTTACAAACTCCGTCTTCTTACCCGGAGAGGCTGTCGTAGCAACGAAACTTGCATTGTACAAACTCTTGGCAAGCTGAATTGCAATGCTACCTACTCCACCTGCACCACCCAAAACTAAAACGCGCGGTTGCTTTTCCTTTTGGAATTCTTTTAAACCACATTTGCGAAACGCCATCATAGCTGTGATTCCCGTCAACGGAACACTAGCTGCATCCTCGTGCGATACAGACTCAGGCTTACGTACACAAATATCAGCATCGACGATCATATACTCGGCCAACCCCCCACGACGGAGTCCTTTGCACATCCCAAACACGTTATCACCAGCTTTGAACTCGTTCGATTTCGATTCTACAACCTGTCCAGAAAAGTCAAACCCGTGGACCTGCGGAAACTTGAACCCCAAAATCAGCCTGCTCTCTCCTGATCTTTGCTTGTAATCCGCTGGGTTCAAAGATGATGCACACACTTTAATCACCATCTGTCCATCCTCGATGTCCTCTCTGCCCACCTTCCTAATCTGCCCCACCTTGTCAACGTTGCGTCCTCCAAATGTGTCGTAATGACAGGCAAGCATTGTTTTCTCCATCCTGCGTTGACTGATGTCTTTGAAGAATTTTAATTTAGAATTTCAAATTCGCATTAGTATTTGGCTCTTGCGTTTTGGTTTTGTGCATTGCTGTCTTTTGGTTGTTTGTTTCTTTGGC
>QPX_transcriptome_v1_Contig_37
CTAATAGTTAGATGCAATGGGTCTTTTATACGACGTCAGAATCCGTGCAACGAGAAACGTACGTACTGCACGGAGACACCTACGTCATTGAGCTACGCCGCCGTGGCGGGCTCTCTATAAAACACCGTCATCACATTCGTCAGCCAGCCGGCCTGTGTAGGGTATTACTTTAAGGGGGGTAAGTTTTGTTGGGGGTAATATGGGGTGAAATTATTCGTGGAAAGGGGGCGAGTTAGATAAGGTCCTTAAACAAGATCTTTCCGCGAGTTGAGAAAAGGAAATGGAAAACCAAAAACCAAAACCAAACCAACAACGAAAACTCAAGTGTCGCCAAACCCAAAATAAAATCGTAATTTAGTATCAGGGCTGCTGTTCTTGTGTTAATCAGGTGAAAAAGTTTCTCTTTAGGCTCATTCGTCGGCATCATGGGTCGGGAAGAGGACGTTAACGTGGAGCATGAACTTCGGACCGTGCTGTCGAGGTCCATGTCGGGGCGGTCCGATGATACGACATTTGACGCACCAGAGTTTGACACCGAAGTAGGGAAGAAGTGTGATATTAAGGGCGGGTGTGAGGCAAGTTCCAAGCCGGAGCCGACTATGAAGGAGATACTGGAAAAGGCGGGTAAGAGGGCGCTTGGGGGCGGTCTCCCTGGTGCCATGGCCATGGGTATTCAAGTTGGATCGCTTATGTGGCTACGAACAACGATGAACTACCAGTACAGATATGGGACTTCCACAAAGGTTGCTTTGCAGACACTGTATAAAGAAGGGGGGATTCGAAGGTTCTATCGCGGAGTTGGTCCAGCGTTGATCCAGGGTCCCATGTCCCGGTTTGGGGACACAGCCGCGAATGCTGGAATGCTGTCATTGCTCAATTCACAAGAGTCGACTCGTGACCTGCCCGTCGCCGCTAAGACTGCATGTGCGTCGTTTGCAGCCGGACTGTGGCGCGTATTTCTAATGCCGGTTGATACATTAAAGACTGTCCTTCAGGTGGAAGGTACAAAAGGCCCAGGGGTTTTGAAGAACAAGATCAAGTCTGGGGGTCCTTTTGTAATGTATCACGGTGCGGTAGGAGCCGCCGGTGCAACAATGGTTGGGCATTACCCTTGGTTCTTTACGTTTAATACATTGCAGGAGAAAATCCCAATGCCTGGTGAGGATGAGGTTGGGAAGAAGCTTGCGCGAAACGCACTTATTGGTTTCTGTTCGTCTTTTGTTAGTGATTGTACATCCAATTCCATTCGAGTAATTAAGACAACCAAGCAGACGAGCCGAGAGACTATATCATATCCACAGGCAGTGAAGCTTGTGATTGAAAAAGATGGTGTATCGGGTCTTTTCATCCGTGGTTTGCAGACGCGTATCATAGCGAATGGTTTTCAAGGAATGCTCTTTACAGTGCTTTGGAAATACATGGAAGAAACCTTCTTCAATAAAAATAATTAGGTTGTATTTTCTTGTGATAGAATCAGTGCAAGCAGAATCAGGTAGCTTGTCCCAGGGTGCAAAAATCTCATCTCGCCACGGCTTCCCGATATCAGAGCATTATCGTACGCGTGTACGATCGTATCACGAAACGCCAAATGGATCATGTTGCATACTCGATTCTCGTTCGACGCTACTTTCTCGTTGGAAACTCCGGTGGATGTAAAATCAGACCCAGCGAGCGATGGCCGCATTCCCATTGCTTGCTCCCACTTTACAAGTTCATCCCATTCGCAAGGGAAACCCGTTTGATGGAAACCTTTCACCACCTCCGGCAAAAACGATTCCTTTGTAAACGCCATGTCAAAATCAAGTGGAGCAAGACAAGTAGTACTTTGATGTAGAGACAGTGGATCACAGACAACCATGTTATTGGCATGAGCATTACAGTGTATCCCCGTTTTATCAGGATATGTCCCCCATGATATTCCACGTTTTTCCAGTACGTGACAAACAGTGCCACATTCGGATCCAATTTGCTTAGCCAAGGCCATAAGCATGCTAGTTCCCAAAGGCTCCGATTCTAGAGATTGTTTCAAGTTGCTTACCGTCTCCCTCCAGAGCGCACCAAAACGTCCACTCGGTTCATCGGCTTCTAGCCCACTAACCGTTTCAACAAGATCAATAGTACTCATATTTGCAACTTGCATTCCACATTCTGCAACCATGGACGTGTCCCACAACTCCTCGCTCGAGCCCTCTTCAATGCCTCTTCCACGTTTAATATGTTCTTGTATCTCCTTCAACCATGTTTCGCCTTGAACATGAGGATATAACCGTGGGATCAGCCGTTCAAGGCCTGAAAGTAGATGGTCCCCAAGCCTTCTGTCCCCGAGTGTCTCAAACAACACACAGTAGGTCGACACTGGCACATCAAACTCTTGCATGTCATACTGGTAAAAACCCAAAGCGCGATTTGCACATGGGAAACCCTGCGGCGCATGCTCTTGAAGGGCCTTTGTAATAAGGTCA
>QPX_transcriptome_v1_Contig_38
GTACGATCCTAAAATTCCCGCTAGGGTTCTCATAGGGTAAGACCTTGAGAAGAAAACCAATCGAAAACTCCCAAAATTGCGACTGTGCCATGTGGTGCTATCAAACTGGTATCATTCAACACCAAGAGCAGGCAATTCAGTGAACGCTTGACAAGCTTGGAACAAAGACGATGATCTCTGTTCAACCAACGGTTGTCCGTGTTCTTTAAGAATGTTTCTTTTGGTTTCTTGGAAAAAAAGAAAACAAATCCAAAACCAAAATCCAAAACCCAAAAATTGTAAACCCAAAAGGTTCCCCAGAAACTTGTATTAAAAACGGCACAACGATGGCGCATCATGGCAAGAAACGTGTGATCATCATGGGTGCTGCAGGACGTGATTTTCACAACTTCAACACCGTGTACAGAGACAATGAGGAGTTTGACGTGGTCGCTTTCACGGCAACGCAGATTCCTGATATTGATGACAAGTGCTATCCATCGGCATTGGCTGGAAAGTTATACCCAAACGGGATACCGATTTGCCCAGAGGCCAAGCTTGGGGATTTGATTCGGGATAACAAGGTCGACGATGTTGTCTTCGCTTACAGTGACACCCCGCATGAATATGTAATGCACAAGGCAAGTGAAGTGATGGCTGCTGGAGCCAGTTTTCGCATATTGGGCCCGAACGATACGATGATTAAGAGCAAAGTGCCAGTGATCGCGATTGTGAGCTCTCGAACAGGCGCTGGAAAGTCCCAAACAACTCGACGCGTTGTCGAGGAGCTTGCAAAATGGGGAAAGAAGGTTGTATGTATTCGTCACCCAATGCCATATGGTGACCTTGTTGCACAAAAGGTACAGCGGTTTGCATCGGTGGACGATTTAAAGAAGCACAACTGTACGATTGAGGAGATGGAGGAATATGAGCCACATGTCGCAAAAGGCAATGTGATATACGCTGGAGTGGATTATGGTGCAATAATGGAACAGGCACAAGAGGAGGCAGATATAATTCTTTGGGACGGAGGAAACAATGATTTCCCTTTCTACAAAGCAGACCTTTATATCACCGTTGTTGATCCACTTCGGCCTGGAAACGAAGTAAACTACCACCCGGGGGAGGTGAATCTTAGAATGGCAGACGTTGTTGTAATCAACAAGATGGATAGTGCTAGTCCAGATGATACTGAAACCGTACGAAAGAATATTGCCGCTGTTAACCCAAAAGCTGTTGTAATTGATGCGGCTTCACCAATCTTTTGCGAGGACCCATCAGTGATCCGGGGCAAGCGTGTTCTTGTTGTAGAAGACGGACCAACTCTAACCCATGGGGAAATGAAATATGGTGCTGGGATTGTGGCTGCCCGAAAATTTGGTGCTTGTGAAATTGTTGACCCACGTCCTTTCACAGTTGGGAAAATCTCGTTTACTTACAAGAAATATCCAAAGATTGGCTGTTTACTCCCGGCGATGGGATATGGGGAAGAGCAAACTCGAGACCTTGAGCAAACTATAGAAAATGCCGATTGTGACGCTGTGATTATTGCAACCCCCATTGACTTGAGACGTATCATAAAAATATCCAAGCCTTCTGTCCGAGTCACATATGAACTGGAGGAAATTGGAGTGCCCAAGCTTGTACAGGTGCTAGAAAAGTTCAAGTAAACCAAGAGCACGATGTGCCCACAAAATATCGCTTATGACAAACTTTAATGAAATAAGTATGAATGATTTTTTACAAAAAAAAAAAACGTCGAAGTCCGAACCATCCTTTGGATTTGT
>QPX_transcriptome_v1_Contig_39
GAGCGGCGTCTGTCGCGGCAACTTGTGAGGCTGTCGTCACCATTGTACGGGTCGTTGAGAGGCGTAAAGGTGTGCTTGTTGTATACATATTGCGCGGTTGAAACTGGTGTATTTTTTTGTAATTGTGAAAACTCGGGCGGATTGGGGGATCCAGGAACTCGGCCCGCAGGTTAGTTGAGGCCGGTTGAGGGTGGCTTAGGGGCGGGGGTGGTTTGTCCAGGAACTGGTGAGTCTGGTAGTTTAGTCAGGATGTTTTCGGGTGTTGGAAAATCGGTCGTACGAAGGTCGAACGTGGCGTTTGCGCGGTGTTTGAGTAACGCAACCGCGGTGGACATGGCTGCGAAAACCACACGCAAACCGAGAGTGCGACGAAAACTTCCAGACGCGATTAAATTAACGGATGCTGCTGTTGAACGGATCAAGGTGTTATTAGGAAACAAACCAGATGCGAAGGGAGTTGTGCTTGGGGTAAAACGTCGAGGTTGTAATGGACTTTCTTACACTTTAAACTACGCAGATGAGATTTCGCCAAAAACAGATACTGTTGTCCAGGGTGGTGTTACTGTTGTTATTGAGCCAAAAGCACTAATGCATCTAATCGGAACTACAATGGACTATCATGAAGATGAACTAGCAGCAGAGTTTCGCTTTGAAAACCCCAATGCTAAGGGAAATTGTGGATGCGGTGAAAGCTTCAATGTTTAGAAACTTGAAACCCTTGAACTTCGTAAAACTAAAATAATTTGTGTCCGCCCGAAACTCTTCAGCCTTGAAATCGTAGAACTTGACATTTGTAAATCTTCA
>QPX_transcriptome_v1_Contig_40
ACTGGAAAAAAACACAAGAGAATCAGAATAGCTTGCGAGCATATCAGTAATCAAAGCACAGAATGGCGAGCCAATTTGCTTCAAGTTTTGACGGGTTTGCGTCCAACATGTCGTTTGACAAAATGGCCGATGCGCTTGGGTCACGGTCCCCGTTCACGCCGGAATTGACCTCGTTTTTGGCAAAGGTGTACATGACCCTGTCGCTCGGTGGGGCGATGGCCACTGTTGGGACGGTTGCGTATATGCATACGCATTTGTCCTATATGATGCCGCTAATTTTATCGTTGATATGTATATATTGCTTGCATACGACCGACAAGGCGATGGTCGAAAAGCGCCTGGGCTATTTTAGTCTGGTTTGCTTTTGCCAGGGTTATACGATTGGGAGTCTTGTAGAGGTTGCGCTAATTGTAGATTCTTCGCTTGTGGCTATGGCACTTGGGACAACCATGGTTTTGTTCCTTGGATTTACCACTGCCGCTCTAACTGCGAAAAGACGCTCATACCTTTATCTAGGTGGGATGCTCTATTCTTCCCTTGGATTCATGTCTTTGATTGGGTTTTTGAACATTTTCTTTCGTTCCCAGATGTTGTATAATATTCCCCTTTACGGTGGCCTGGTGGTATTTTCCGGCTATGTCATCTTTGACACCCAGCTCATGATTGAGAAATTCCACTCTGGCAACAAGGATTTTATTGGAGCCGCACTCGAATTATTCCTCGACCTTGCAGCAATATTTGTAAGAATCCTCATTATTCTTCTCAAGAACAAGGAAAACGAGTCCCGGAGAAAAAACCAGCGGGAAGAGCGTACGGGTAGACGTAGCCAACGTTAAAATATAATTTATCAACTTAAACCAAGGACAATTATATGGAGCACGTGGGGACATTGTATCCCCTTGTGAAAACACCCTGCGGGATCCAATTATTCCAAACTTGTGCAAAGGCTTTGAATCAACACTTGACCGCTGAAAAATAATGCTACTACTTGAGAATATTGCTTGCCAAGTTCTTCTTCCATGTCCCTTCAGGTCGATTGTCCTTTTTGATATTCTTTTGCTTTGAACGCTTCTTCTTGCTCTTGCTCCTCTTGAACGGCGGACCCTGATTGTTTTCTTTCCTGAAACTGGGCTCTGTCTTTTTCGTCTCTTTCGTGAAAGCAGGCTCCGTTTTTTTGGCTTTTTTCGTGAACGCGGGCTTCGTTGTTTTAGTTTCTTTCGTCAGCACAGGCTCCGCCGTTGTGGTTTCTTTCTTCAGCGCAGGCTCCGTTTTTTTGGCTTCTTTCGCAGCCTGTTTCTTTTTTGTTTTAGACTTTTTCGATGGCGGGGCTTGCATCGCTTGTTGAATTAGCTTGTTTACTGCAGGTATTTTTCTCTTCTTTGAACCAACAACATCAATTTTACTGTCAACGCCATCATCGTCACCCCTGTCCTCGCTGTCACTTGCACTTTCCCAAGCTCGAAGCTCTGATTTGACTCCGTCAAACGCAGACGTCTTCACCTTTTTAGCTTTTGCAGCCGCACTTGCCAGTGCCTTGGGTACGTTGTCCTTTTTCTCGGTCTTCTTGGGCACATCTCCACCTATCCCAAGCCGTTGCTGCCCATGTGGCACAAACCCTTCCTTGGACAAGTCAATTTCCTCGTCTTCCTCATCGGTATCATATCGATCAAGCCTAAACACCTGGGCAAGTTTATCCTTGAGCGCATTTCCCGAGAACATTACATTGCGGACCTCCTCACCTTTATCTTGAGAGTCCGACTCACTCGACGATGACCGCTTGCGGAGCGGCATATTGTCCATGTG
>QPX_transcriptome_v1_Contig_41
CGCAAGGCGAAAAAGTCCACCCAAGCCGCCACTTTACTCGCGAGTCTCGCCCAAGACGCTGGTAAAACGAAGGTTGACCCACTTGGTGCGAAAAAACTTCATGTTCTAGCTGCTATGGAGATGGAGGAACTTCGTACAAGAGTGCTCGACACGCAAATAAAGAATATGGGTATTACTGGTAGTGAGGTAAAAGACCCGGATGCAGAGGACGAGGATGACTTTGTCGCAGAGCTTCGACCTGCAAGAACCAAGGCTCGAATGAAGATGACTGCAGCAAATCAGACAGCTGCAACATTGGAAACACTGGTTCAGTTAGATGCCGCGACGGGTGAGAATCGCTCTTTGGACAATGCATGGAAGGGGGCGGAGGCGTACCATTTGTTTATGCTTGCACAGCGACAGCTGTACAAAGGCGAAATGGAGGCAGCTTTGGTAACATCGCTCCAACTTCGTCAGTACGATGACGTCCTCGAGCCACGCGAAGTGCATTCATTGATTGCTCTAACAGCGTATTATAACGAAGCATGGGGTCAATGCTCCAAGGCGTTTATTGAACTTGAGAGCCTCAAAGCAATTGCTTGTAGCAAAGAAGACAAAGAGCAATACACGAAGCTTGCTTTATCGATATTTCGCTCAAACCGCCCAACGGACCCCCCAGATGTCGCCGAACTTGTCGCCTCAATTGACATGGGACGTGCCAAGGGCCACCCTATTTGCATGATGTCCGGGCGTCCTATTGATGAGAAACGCGCAAAAGGTGTGTATAAATGTCGACGTTGTTCGCGGAAAATGCACGAAAACCAACTTGGTGGGATGAATCATTGTCCATTGTGCCACATGATGCTAGTCTAAACAAAATCAAAGCA
>QPX_transcriptome_v1_Contig_42
GTCAATTAATCCCCGGTTTCCCCGCGGTTGGTGGGCTCGTCCGTTGGTAAAAGGTTTTGGGCCATTGATCGGGTGGGATTTGGATTTCGCCTCGAGTACGCACGAGTTTCGTACCCGCAACACGAGGTATCGAGACGCGAACTGGGGGTCGGCTACGGTGGACCGTTGGCTGACGGTGCAGCGAAGGTTTTACTTGGGAGCGCCGTGATTGGGGATTTGGCAACTTTTTGTACCCAGTTTGGTAGGTTTTGGCAAGGGTTGGAATAGAGTGGTTGTTGTGTGTTTTCATTCTTGGGTATGAAATCTGCAGATTTGGGCGTTTTAGGGAAACACGTTGAGGGTGTTTCATACAAGAGGTAATTTGAATAGAAACGGATAGAATAAAGAATATTATGTCGAGCGCTGTGATAGATCTAGGGGATCTCGGTGCATTTAAAGGGCTGGAAAGTGCAATACTAGATAAGGATGAGTTTTTCGATGAGTTCAATAATGTGGCAGTTTTTGATGGCAACGATTCGGACGACGACGGATCTGGTTCCACGTCGTTAAATTCAACAGGCCCGGATGGCGGTACACCATCTGGGCAAACGGTTGGGTCGCTAGTTTCACCACAGATGACGTTTGGTGGTGCCGATGTGGACCCGCTGGATATGGCTGAGTTTGACTTTAGCTTCAAAAAAACAAATAAAAAGTTGGATACACATACAGATGATGATGATGATAATATGCATATGGACTCGGCTTCGATGACAAATAGAACAAGATCGAATTCGGTCCTCTCCGCTGGCAGCGTTTTCTCTGCTTTGAGGGGTCGTGGTGTTTCGTTTGATTTATTCCCTGACGAAAAAGGGAATGAGAACCAGCGCCCACGTGGGTTATCATTGGAGTTTTCCATGCTTCCCACTTCAATGTCTATGGTGGAGATTGGGGAGAATGATAGAGTAAACTCGAAAATTGAAGAAGAAGGACCGGAGGCGGGCGACTTGGATGAAGCGGCCTGCCATCAGGTAGACGATGAAGAGGGCCGAATTGATGGTGACAGGGGGAAAGTTCGGGTGAAAAATGAATATGGTTTGAACCCCGCCAGTGCCAGATCTAATCCTAAACCTGTTTACCGCCCCAACTCGTTGAATCGTGCTTTTGCAGGGAAACGACCGCGATCGGTTTTTGTCATCCAAAACCCGAACGCACCAAAGGCCAGGGTTTACAAATACAAAAACACACCTGCAAAAGCGACACTTACTGATGGTCGCAAGGTACAGGTATATTTACGTCTTTCAGCTGGTACCGACTCTACATATGCGTCGCGACTAAACAACGCAAAAATTAAGCAGGAATTTGAGACTGCTGATCAGAAAACATGCTACGAAAAGCCAAAGATCCTCAGTGGATACAACAGTAGCAGACCTAAACCAACTGCTGTTGGTAACAAAACGATGCCTAAAACGTTGAACGGAACGAAACCGGGCTACGCACACAATAACCGCACAGGTTTGTCATCGTTGCATACTATAAACAAGTACACCCCACCACAGATTACCATGAAGCCGTCTTCTTCGTCAATGGCTGCCATAAGTGCATCAGCCAGTAACAGCGTGGGTTGCCACAAAACACCGGCTTCAACCTCGACTGGTTCGACCTTTGGAGCATATGGTGGACACTCGGGTATGGGTTTGGGGTTAGGCGCGCCTCCAATTGGAAGTGATAAAAATTCCAAGGGGAAGTCGAGAATGATCGGGGGTTATACCCTTCAACAGAGACGGGAACGAATTACTCGTTTCCTTGAAAAACGCAAAAACCGGGTCTGGATGAAGAAGGTTAAATATGGATGTCGGAAGAAACTTGCTGACAGTAGACCACGTGTGAAGGGTCGGTTCGTTCCGAGAACTGTGCAAAACCCTGGACCAGATGGTCCAGGATCGGTACAAAAGAAGCTTCCAAATATGGGAAAACACACATTGTCGGGGGTAGGTGCCAAGCGCGCGTATGGCACCGGAACTGGTATGATGATGTCTCGAGCACCCGTTGGTCGAACAATGGCTCAGCAAAAGAAACAGTATGGTAAAGGGGCAAATGTATCGAGGGCACCTGTTCGGCACCCAGTATACACGACTACCTCCGTCTCGGCACCTTATGCGCAGATGAAAAAGACTTATGGAACGGTGAAGAAACCCACCTATGCAGCTACCACTGCACCAAAAAAGCCGTACACAAAGAAACCATCTACATACGTTCCCGTCACGAAACCATATGTTCCACCAGGAATCACGGCGAACGGAAATGTCCATTCTTCTTCTTCTTTGGGACCAAAAACGGGTGCCAGCGTCAGCTCGGTGAATAATCGCACATCATCTTCCGTGGCAAGTAGTAGCAATAACAACAAAAGGTTACCAGTTCACCGGCCACCACCCACTATGAACCGCCCACCTTCATCAATATCCACGGCGTCTGGGACCATGAGACCTGGTCAGAGTCAAACAAGGTCGGTGCCACCACAGGTTGTTCGTGCTGTCCCAACGGCTGAAAAGAACAACACGGCGTCGAACCATGTGTCAGGGCAAGGTCTGTCATCAAGATCATAAAAGTAAACTATTTTAGATGGTCAAATTTGTCAAACAGGAC
>QPX_transcriptome_v1_Contig_43
TTTTTTTTGAAAGTTTTTTTTCAACAGAACTAATATATTTATGCAAAATGTTTCTTAAGGTCGTCAGCTCCACCAATAAGTTTTCCATCCATGAATACTTGTGGAACAGTTGCAGCGTTGGCAACAGCGCGAAGTGCAGTGCTAGACACATCCTCTCCAACGACAACAGTCTCATAAGAGAAACCCTTCTTGGTAAGAAGCTCCATAGCTTCGTGGCAGAATGGGCATCCTTTCTTGACGTAAAGTAGCGTGCTTGGTGGGATTTTGGCATCTGGACAGACATATTTGAACATAGTGTCAGCATCACTTACTACAAATGGATCACCTTCTTGCATAGGTTCCGAAAATACCTTGTCAACGACTCCATCTTTAACGTACATGGAGTATCTCCATGATCGGTCGCCGAAGCCAATAGCACTCTTGTCGCAAAGCATTCCCATTCCCCTTGTAAACTCTCCAGCTCCGTCAGCAAGAAGCTTTACCTCAGTGATCTTTTGGTCCTCACCCCACGATTTCATTACAAAACCATCATTTACCGAAAGGCATACGATTTCGTCCACCCCGTTGGCCTTGAACGCCTTAGCAAGTTGTTCATATCTTGGCAAGTGGCTTGTTGAGCATGTTGGTGTAAATGCCCCTGGCAATGAGAATGCTACAACATTCTTTCCCTTGAAAAACTCCTTGGAATTAATCAAATCCCAGTCTTCTGCGGTTCTGTTATGGAAAGTAACCTCTGGAACAGGCTTGCCTTCCACCTCTTTGGTAGGATACGTCACGGTGCTCATTTTCGATTTTCCCATACTCGTGCCAAATGCGGCTAGCTTGCTTCTCCCAATCAATCCCCTGGACGCTGTTCGAGAAACCGAAAACATTTATTGGGTCTGTCGTAGTCTTTGCGTGAATATTTATGGTTTGCAGCTCCTGGAAGCTGGATTTTTTTTATTTTGGATCTTTTCCACTCGGCACAAAAAA
>QPX_transcriptome_v1_Contig_44
AAAAAATCCAGAACAGAAACGAAATCGCTTACAACCAACACACATCAAACAAACAACAAACAAACAAAATGGCAGCTGTTGTAGAAGATTTGCAAAAGCAGTTCGAAGCTGCTGCGGAGCGTGTCAAGACCACCAAACGCCCAGAGGGAGCTCCTGCCCCAACCAATGACATGAAGCTCAAACTATACTCCTTGTTCAAGCAAGCTACCGCCGGCGACGTAACAGGCAGTCAGCCATGGAAGGTTCAAGTTGAGGCTAGAGCAAAGTGGGATGCATGGAACGCAGTAAAGGGAAAGAGCAAGGAAGACGCAATGAAGGAGTACATAGCTGAAGTAGAAGCGCAGCTTACATTTGATAAATGATTTAACTTATAGTATAGAGCTACTTGCTTTTTAGATTACCCTTTTGAAACCCTTGGATTCCAGACAAGAAAGCTGGTTTTGGCTGGGAACTTTTTTCCTTGTTGAGTCCTTGGATCGCGCCGAGAAACGCTGGTCTTGGGGGATTGGGTGTTTGCTTTTCTTTTTCTTCGTGCTCTTCACCCGGTATGTCTAATGGACTGTTGTCGTCAGCAGACGAATCATCGCTCTCGTCTTCCTCCACGTATTCGGGAATGGGTCTCAGAAAAGTCGTCTGCTGGTCTGTGACGGCCCCTGGTCTCATTTTCCCCATTAGGTATGCATATCTCTCTGGTGTGTCTTCACACCATGGTTCAGCCTTTGCCCATTCCGCAAACGGCCCCTTTTCCAGCTTTATGATCGATACATCCTGGAGCTTCTTTTTCCACCACGGCTCCGAAAGCCGGAGATATGGGATTGTATGCAGCTTCAACATATCTTGCACTCCCTCGAGAAACTGTCTGATATGTTGTGGATTTGAAGCAAACCTACGTTTCAACTGATTGAACGGACTAGAAGTGTACAGGATGATAGTTGTTATATCATCCGCTGAGAAAAGTTTGCGATACTCCTTTGCCAACGTCTTGAGCGTTACAGTTTCCTCGATGTACCCATCACGCTGGAGTTCCATGAGATAACCCTCGAGAGGGGAAAGCGACCGTCCACCCGCAGTTGTCTTTCCGGAGCCTCCTTGTTGTGCAAGAATAAGGGCGTTTCTGGTTTCCGCAAGCTCAGATCGAAGACGTCGAATCTCCTTTTCCCATTTTTTACGCTCTTCGGTGTGTTTTTGTTTGAGGTCTTCAAATTCTTGATGGCCTCCCGTGCTACCGACCGGGCAAGCATCCTCTACTGCCCCCCCCCCTGGGCAATCTGATTTTGCCGACTCCTCGGCTTTTGCTTTGGTTTCCTGTTGTTTGTTTTGCTCTGTCGTTTCAACGGGTTTCAGCTTTTTCGCTAGGTCTGTTTTTACCGGCACAGGAGGGACTGGGGGTAGCGATGGATCAAGTCGATTATGAAAGTCTGCAAATACCGTCGTCGCTTTCGTATCGTTTGATATATGCATATCAGTATAGTACAAGAATAGCTTGTTGTCGTCCTCAACAATTTTG
>QPX_transcriptome_v1_Contig_45
CACAGCAATTATCGTATCTTTGATAACTCAATTTTTGAGCTTGGATCAAGGCCAGTGCAGTTTATTTCAAGGACCATCGGCCGGTTATAGTAGGTGCTGCTGTGCTGCTAGCTGCTTGTTTTTTTTTGTGGATGAGCTGATTTGATCGGTTACCTGGGACAGGACGCAGAGGTACAAGCCTGAGGAATTGGTTCTAGTTGGGAAGATGAGTCACACGAACCCAGAGGAGGTTGCGGTGTTTATGGGGACGAGAGACGCGAATAATACGTCCCCAAATAGTTTGAGTAGTCGCGCAGTTGGTGCTGGTGGCGGTGGGGGCTATGGAGGGCCGGCACAGCAGTTTGTTGGTGGGGCGGTGCCGCATATGCACAGTTCAGGACGGACTCGGAAATCTCTAAAGCAGATCTTGTCCAATCTTGAAATGGTGCCAAGGTCTGGCACTGGGAAAACTGTAGCTGGTGTGCTGGGATTGATCATTGTATTCATTGCACTGTTTCAAGGGGTCACGATGGGGTCAATTCTTTTGATCTGTGTGGGTGCCACAGTGATGGCTTGGGCGCTGATCCACTGGCTGTTGTTACAAGAAGAGGGACCGTCAGAGATGCAAACAATCTCAAACGCAATTCGCGAAGGCTCGGATAGCTTTTTTGCTCGCGTTTATGGAACTATATTTAAGCTTTCTGTCCCAGTAGCAGGTGGTTTGTTTCTGATTTACTCGTTCCGGACACCAGCGAAAGGGCACGAGTCTTTAAACCAAGTCGTACTTGCGTTCTTAACTGCGTTTTCGTTCATGTTGGGAGCTGGATGCTCTGCAATGTGTGGTTACATTGGGCTCTGGACATCTGTGCGTGCAAATGTCCGGGTATCGGCATGTGCTCTTAGATCCTACCATGCGACGATTCAGATGGCACTTCGGTCAGGCGCTATTGCATCACTAATTGTTGTGGTTCTCGTAGTCCTTGGTGTTTCCCTCTTGTTTATTATGTTTTGTGCAATTTATGAGGGTGTCGAAGGGGAACCTGGTGCAATCCCTTTTGCCCGTCTCCCGTTGCTCCTCGTTGGCTTTGGCTTTGGGGGTTCTTTTGTGGCTATCTTCAGTCAACTTGGTGGTGGAATATTTACCAAGGCTGCGGATGTTGGTGCGGACCTTGTTGGTAAAGTAGAAAATGACATTCCAGAGGACGACCCGAGAAACCCAGCCGTAATTGCAGATTTAGTTGGAGACAACGTTGGAGATTGCTCTGCCCGCGGGGCTGATTTGTTTGAATCGATTTCTGCAGAGATTATTTCTGCTATGATCCTCGGGGGTACGTTGTCAACGGAATGTGGAATGAGTGCCTCCGAGGCGCGTGGATTTGTTCTCTTTCCACTTCTTGTGCACGCTTTTGACCTTGTAGTAAGTACTATTGGTGTGTTATCGGTACCAGCAACTGGTCAGATGGCTCCAACCGTACAACAAATGGAGGATCCTTTGGGTATCCTCAAGCGTGGGTACACCGTTGCGATTGGTGCAGCAGTGGTGGGATTCTTTTTTGCTACACGTTGGATGTTGTACACAACAACTGCACCCTCGGCTTGGTTCAATTTTTTCCTGTGTGGTATCGTTGGGATGGCTACTGCATATTTGCAGCTCATCATCACGCAGTATTATACCGATTATGTATATGAACCCGTTCGACGAATTGCAGAAGCGAGTACAGCTGGACATGCAACCAACGTCATCGCTGGTATTGCGGTGGGAATGGAAAGTATCATGCTTCCAACACTGGTAATGTCGGCAGCAATCCTCTCAAGTTATTGGCTGGGGAAAAGCTCGGGACTGACAGATGCTCAAGGGAATCCAAATGGTGGTTTGTTTGGGACTGCGGCTGCAACAATGGGAATGTTATCTACTGCGGCGTATGTCTTGGCGGCGGATGTATTTGGTGCAATCAGTGACAATGCTGGGGGGATTGTTGAAATGTCTGGCCAACATGAAAGTGTTCGTGACCTCATGGATCGTCTTGACAGTGTAGGTAATACTACCAAAGCTACTACCAAAGGATACGCCGTTGGCTCCGCTGCACTAGCATGTTTCTTGCTATTTCGTGCATTCATGGACGAGGTAACAGAGCTCACTGGACACGAATTCAAGCATGTCGATATTGCAACTCCTGAGGTGTTTGTTGGAGGCTTCCTTGGAGCGGCGATGGTGTATCGGTTCTCTGCTATGTCAATGGAGGCTGTAGGAAGTTCTGCTCAAATTGTCGTGGAAGAAGTCAGGCGCCAATTTCGCGAGATTCCAGGGATCATGGATGGAACTGCAAAGCCTCAATACGGAAAGTGTGTTGATGTTGTGTCGAAAGCAGCCTTAAGCAAAATGGTTAGTCCTGGTTTGCTTGTTACGATTATGCCAGTTATCGTTGGGCTGTTCTTTAGGTTTGTGGGTACATATACTGGTGATGATATTCTTGGTGCCAAGTGCCTTGCATCGTTTCTCATGATATGTAGTATCACAGGTATCCATATGGCCCTCTTCCTGAATAATGCTGGTGGGGCTTGGGACAACTGTAAGAAATATGTCGAGACAGGGCACTACGGTGGAAAAGGATCAGAAGCACACAAGGCTGCTGTTACTGGTGACACAGTTGGAGACCCGTCTAAGGATACAGCTGGGCCAGCTTTACACGTCCTCATCAAACTCGTTAGCACGATCACCCTCATCCTTGCACCAATCTTTGTTTCCTCTAAAACTTGATTTTATTTTATTAATCGTACGATTTTACCACAGCCTTTGGCTGTACCCTCGCGAAAAATTAAAGGCCGACCAACCTCAATGTATTCCGGGCGCTTGAACCTGAACCGGATCAATACTTCCGATCCCGTTCGTGCCAACGTATTTTCGTTTCCATCAATTGTCAAGATTTTCATGATACGCGCAGCCTGTCGAACGTTCTTACTATGTACAACGGGCGTGTATCCACAATCAATCGTCGTGGAATGGTGTAAAACCTTGACTTCAGCTTCAAATTCACGCACGGTATTTTTCCTCGCCTCCTCTATGTCTGGTTCCCCAACAATCATCATCGCCTTTCGAAACATATCTTTCGTGAGCTTCTCTTTACCGACGTTTTTGACTGCGAGCGTTGCAGCCTGGCCAGAAAAGGCTTTTGTCGAGGGAACACATAAGCGATGCATGGATCGCACCACAACTGCTCGATAGTGGCCAAAGCCGTCGGGGCCAACGTAGACCTTTTGTCCAACGTGGACTTCCCCACGAAGAACGGCACCCCCAAGAACGATGCCGACACCTGGTACATTAAAGATGTCATCAATAGCAAAGTTTACACTGGTATTCGGATGTTTTTGGTCCGACAACGTTAGCTGATCCATCGGCGTCACTATAGCCGCTTCATCAAGCCCTTCTTTCGCTTCGCAATTGTTGTTATTCTTCCCCTCATTGCTGCCTTTCAGCGAGGAGTCGGTTTTCTTCAACGCGAAACTCCGTACGAACTCCCGAAGATTGTCCATATTCGTGCCAACAACACTGGAGACCTCAAAAACTGGCGTAAAAGAAATGTGGTCTGTATCCATACATTTGACAGCACCTTCTACCTCACCTCCTTCGCGTACGTAGTAACATTTTCGTCCAGCTCGCTTTAAGATCCTCTTGATTTTGAATTGCGTCTCTTTCAAAATTTGCTCGGGTGCCATATCAATTTTTGTCAACACAATGAAGAAAGGAATACGAAGCGCACAACACAACCCAATATGTTCACGGGTCATTCTCTGAATGCCACGTTCAGCACCAATAACAACCATTGCACAGTCCGGGGACAATGACGTCAAGCCATGAATTGAGGACTTCAAGTACTTTTCGTGACCACACAAATCAACAAGCGTCACACGAAAAAGGGCTTTTGTGGCAACCTCGTACAAATCCTTTCGGCGACATTTACGAGCTTGTTCCGGTCCTGCTGTTGGAGGTAAAACCTGTCCCTCTTTGTTGTATCCTAGCAAACACTGCGATATTGAAGAGGTCTGTCCTCGTTTCTGCTCGTGTATATGTTTCAAAACATATGACCGTGCATGGCCCC
>QPX_transcriptome_v1_Contig_46
GTCGTTTTCGACATTTAACCAAAATATATAATTCAAAAAGCGAATTGGACGCTTATGTGAATAGTGCCACATACGGCTCATCTGTGTGGCCATCTGGACATTGTCCGGATGCCTCCAAGTTGGACAAGCCAAGAATTCACTTGGCGCTTATAGTAAACAAAATTGGCACAAAGGACGGGATATGGGACTACACTATACAAGCAAATATGACATCAATCCCGTTTACTTACCCTCGGATGGGGTACATTGACAAGATTCATGCGGGGGTAAATCCGACCTACTTGGGCAAATACGCAACATCTGGTTTCTTGACGCTGCAGCAGACGGTGGATCGCGTGATCGTCAATAAAAAGATGAAAAGGAGTGGGTCCCATATCCAGAAATTAGCCCTGCGCCAGTATTGCGATGTGTTCATGCCAATTTTGAAAGAGTTTTTCAACGAAACCAAGCAACGGGTGATTGATGCTTTTGACTGTATGAACTGGCTGTCGAACGTGTCGGCTATGCTTGATTTGAGTCCGTTGACTAAACCCGTGTCGTATATCCCCAATGATGCTCGGATGACAGAGTTTCCTACACCTGCCTACACTAGTCGCCCCTTTTACGACAAAATCAAAGCGGTATTCGCGCTCGACTTAATTCTCACTTTCCTTTGGCCAATTTCAAGACTTATACGGGGTATTGTACATGAAAAGGAGACGAAAATGCGTGAGGGAATGCGCATGATGGGACTCAACTACTCTTCGCTGTATCTATCGTGGTTTTTGACATACGGATTTATATTTTTCGTGATATCTTTGGTTATTGCCGTAATCTCCCAAGGGTCGCTTTTTGCAAGGAGTGCGGCGTCACTTGTATTTGGCTACTTTTTCTTGTTTGGTCTCAGTATCATATCTTATTGTTTCTTGGTCTCTGTTTTGTTTAACCGCGCGAAAACCGCGAGTACGGCTGGAGTAGTACTTTTCTTTATGGGGTTCTTTGCTTATTTTGGAGTGAACTCCAAGAATGCCGGTGCAAACGCCAAGCTGTTTGGCTCAATCCTGTCCCCAACCGCGTTCGGGATTGGTGCTTCAATCCTTGCCAGCTACGAAGGATCTGGTCAAGGCGTTACATTGAACAACTGGTTTGACACACCAAATGAAAATTGTATCTCGTTTGCCCAGGTACTGATGGCTCTTATTTTTGACACCGTACTTTACATGTTCCTAACCTTTTATTTAGACAATGTGATGCCGCAAGAGTTTGGTGTGAGTAAGCCTTGGAACTTTTTGTGTACTCGTGAGTACTGGGGTCTACAACATGATACTGTTGATGAAGACGAAGACGGCGTTCATGGCGAACAAGACGCAGGCGATTTCATTGAACTTCCTTCTGTAGATCAAAAACAGCTGGAACAAGATAACAGATGTATCAAATTGAGCAACATTTCAAAGGTGTTTCCGGGCGCTGCCGGGGGTGCAAAGGTTGCCGTGAAAGGCATGGATCTGACCATGTACGAAGGACAAATCTTTGTACTCCTCGGTCACAACGGTGCTGGGAAAACAACAACGATTTCTATGTTGACTGGTTTGCTGCCCATCAGCGGCGGAAGTGCCACTATGTTTGGGATGGACGTTTCCAGCGATATGAGCAGTATCAGACACACCATGGGTGTCTGCCCTCAGCATGATGTTCTCTTCCCGGATCTTACAGTCAAGGAGCATCTGGAGTTTTTTGCTGCCTTAAAACTGGTCGAAAACATTGATGAGGAAGTGAGTAGGCAGATTGAACAGGTCGGGCTCGTGGAGAAGAAGGACGTCCTGTCAAAGAACCTGAGCGGTGGACAAAAGCGCAAACTTTCTGTTGCAATTGCCCTCCTCGGGGACAGCAAAATCGTGTTCCTAGATGAGCCTAGCTCTGGGCTCGACGTTCACGCAAGGCGTTCACTTTGGGCGATGCTCCAGAAGAATCGAGTCGGGCGCATCATTGTACTGACAACTCATTTCATGGATGAAGCTGACTTCCTTGGAGATCGAATTGGTATTATGGCGGATGGCAATCTTCGGTGTTGCGGAACCTCATTGTTTTTGAAGTCAAAGTATGGAATTGGATATACCCTGACGTTTAGTCTGGAAACCAAAGCTGGTGGTAATGAAGGTAGGGGGGCACAGATGGAGGCTCGAAAATCGTTGACCTCGCTTGTTTCGAAACACGTTGAAGGTGCAAATGTGCTCACTAGTGTTGGGGCTGAAGTTGTGGTGAAAATGCCACTTGCTTCGTCCAGTAACTTTCCAGGGTTGTTTGCTAAAGTCGACCAAGATAAAAAGGGGCTGGGACTTGCAGGGTATTCTTTATCAGTGACGACGTTGGAAGAGGTCTTCCTCAAGGTCGCATCTGATGAATATGATATGATCCACAACTCGGAAACCTCGGCTGTGCAAAGAGCACCAACTCGCAATCAGCACAACCTTTACCGAAGACTCTCAGAGGAGGAGATTGAAGAGGCAAGACTGGAAACCGAGACTTTTGACGCCCTCTATACGAATATCCCAGCCCTAAAGAAATTCTCGGGGCAGTTCGGGGCAATGTTTCGAAAACGTTTTCAATATGCCAGGCGAGACCGAAAAACAATTTGCTGTAATGTTCTACTCCCGGTGTTGTTGCTTGTGACGGGACTTGCCCTTATGAAGCTTTTCCCACTCCCCCCGCCACCGGAGATTCTGTTGGATGTTTCTCAGTATCACCAGGGGCACAACTACGTCCCATTCAATGTTTCATTCGGGGCAAAGTTGCCACCACCGGATTTCAGAACAAACGCTCAGTCTCTACCGGCTAGGATACCTACAGGCTTGAACAACACTTGCGCACCAGACTGGAACCCCCGAGATATCCCGGATGGTAGCAATCTGCGAGGACTGTCTACTTGGCTGCTTGACCATCAACGAGACAATGCTACTTCGATGTTCGGGGCTGTCCAGTACAGTCATTATGACTTGGACCACTCGGTAGAGTATACGATTTTGACCAACTCAACTGCGAAACATGGTCCGGGTGTATTCATGAATCTTGTGAACCAAGATGTGTATCGGGTGTCCTCGGGTAACGCGAATGGGACTATTCGAGTGAGGAGTCACCCATTTGCTTTTACATCTGGATTTGTAGATATTTTAGACACTGTTGCGTCTGTGGATGCGTCGATGAGTATTGTTATCGCATTTTCATTCATACCAGCCTCGGTTGCGATCTTTATTGTTCGAGAACGGGAGATTAGTGCGAAACATCAGCAACTGATTAGTGGTGCGTCCATTGTGACGTACTGGATATCATCTTACACGTGGGACTTGGTTATTTACTTGATCCCATGGGCTGCGTCTTGCATCACCGTGTGGGCTTTCAACATTGCGGCCTTTGAGGGTGATAATTTATATGCGCTTTCATTGTTGTTCCTTCTATATGGTTGTGCGATCATTCCCTTTACGTACCTGGTTAGTTTCCTTTTCGAATCTCATTCTACCGCACAGAACATTGTACTGATCCTCAACTTCATCACTGGGCTTGTTCTCCTGATTGCGTCTTTTGTCATGTCGGTGATAGAGTCTACAAAGGCAACCAACAACACCCTCAAATATTTATATAGATTGTTTCCAGGCTATACGCTTGGGGATGGCTTGTTGTCACTGACCGTAAACTATGGCATTGTCAAGTTCGACCCCGATGGTGCCAAGTCCCCGTATGCATGGGACAACTTGGGAGGGGACCTCACGTATCTTGGCATTAGTGCCGTGTTGTTCTTCGTGTTGACCATTATGACCGACATAGCTCTTGGTTTCCCCTCGCTTCGTAGACGCATTCAGCGCTGGCTCTGCTGTGGGTGGACGTCATCAGAGTACAAGAAACAAGGCACGCTTACCACCCCACTGTTATCAGAGAACGCTGACGTTGATGTCACCACGGAGCGCTTTCGCGTTGACACTTGCTCGGGCACGAGTGAGGACGTTCTGGTCGTAAATCATTTACGGAAAGTCTTTGGTGATGGCAAGGTGGCGGTTGAGGACTTGACATTTGGTGTTGCGGAAGGTGAGTGTTTTGGGTTCCTTGGTGTCAACGGCGCAGGTAAAACAACAACAATGAAGATCCTAACAGGGGATATCTTACCCACGAATGGAACAGCGAAGCTTGTTGGTTTAGACATTTTGACGGAGCAGAGCAGCCTTCGTCGACGAATTGGGTACTGCCCGCAATTCGATGCACTTTTGGAACTTCTCACAGTAAGAGAGCATCTTGAGCTGTATGCCCGTATCAAGTGCATCCCAGAGCACCTCGTTGGTAAAGTTGCCAGGGACAAGATCAAGGAACTTAACCTTGATGAATTCGCAGACCGGACCGCTGGCACTCTGTCAGGTGGAAATAAGCGCAAGTTGAGTGTTGCTATCGCAATGGTTGGTGCACCGCCGCTTGTATTCTGTGACGAGCCAACAAGTGGCGTGGACCCACTGAATCGTAGGTTCCTGTGTGACGTTCTTTCACGTATTACTTCGGGGGATAATGGTGGAAGGAAGGGGACCGTGATTCTCACATCCCATTCCATGGAAGAATGTGAAGCGCTCTGTACAAAAGTAGGTATCATGGTCGCGGGTGGGTTTAAATGTTTTGGGTCCATCCCACGCCTCAAGGCGCGGTACGGCGAAGGTCTAACCCTCAACATTAAGTTTGAACTCCCCAGGGATTCAGACGTAGAGCGTCTACTCAACCAACTTGATCCAGTTGTAAGCAGTAAAGGGTCAATTGAAGAGAAAGATCTTGTCGCTGCCTGTACCTTGCTAGGCACGCCAAGTCGTTTCCAACACATCTCGGACTTGGATGCTACGGGGTGTATTATGCGTTCTATGATTGAACATACTGGCTACGTTGACGCATTGTATCTAGCAGAATGGTGGCTGAGCAAAGACTTTCACGACGAACTGGAACTGTTTCTCAAGGAAAATTTTCATAGCGCTTTGTGTCTTGAGAAAAGAGACCACAACACCCGTTGGAAGATCAACAGCCCAGACTTGAAACTGGGATCAGTATTCAAGCTACTAGAAACTCAAAAGAAAAGGCTTGGAATTGTAGAGTACTCATGCGGTGAAACAACCCTCGAGGAAATATTCGTAATGTTCGCCTCACAACAATGAAAAGATTCACAACAAGATTTTTAATTTTTATATATCTATAGCACCTCCCATGGGTAAGGATCGGGGACATGAACAACCATCCCGTCAAGTTCTGGCGTTAATTTGATCTCAGTAGCGATACGCGAGTTCACCGAGTACTCAGCACGGCCTGTGTTTACCAACTTTTCTAGAATAGTCGTCTCATCTGGAGTAGGAGGCGGAACCTTATCCAAGTAATCACTCGGTATCCAACAGTGAGTCTCAAACGAGTTGCAACCAACCCCAAAGGTATCCTCCGTCCAGCGCTCATTGTGCACAACCTGGTAATCCGGGCCCGCCCCAGCAGCGTCATCCTCTAAAATCGGCAGGTCGTTGTACGCGCACACCTCCGACAAGTTCATCCCAACGAGACCCGACACGGTGTGCCTCTTATCATACGAATCAACAAAGGTTACCCGCACGACCAGATCGCTCGTCATCGGCGCGCGACCAGCATTAGCAGTCGCATTAGCAACCGGGGCATCGGCAAAACCACGACGACCCACCAACGTCAAACGGCGACCGCCCCGCAACGCACGACCAACACACACGCCAAGCATCTCCACCACCGCACAACAACACTAACAATCACCTAACCATTTATCCTAACCAAAATTTACCAAAATCCGACTTTTTACCACTCTTTAC
>QPX_transcriptome_v1_Contig_47
GAGGATGTAAAAATCTTTTTCATTTTGTACACGTGGGTATCAAGGATGTTTCTATCGAACGGACGAACGCTCGCACAATGCTGCGCACGTCGCGGACTCGCGTCCCCAACTAGCATTTTTTCAAGAGCCTCCAATCTTGCCCCACGCGCTGCAATCTCCCACACGAATACATCGCTTCACTTTTCAACCGACTCCAAATCGAGCAGACCACTATCGCCAAATGTGTTTATTTTCAAGTGGCCCATCAACGCGATTTCTTCTATCTCTATGCGAATTACCGGGGGATTGCTCACAGTTGGATTATACGGAATTGCTTTCCAGTCCTTGGTTGGCGGGGACCCAGCTGCTATGATGTCATGCCTAGGCTCATCCGCAGTTGGTCCTCTTGTTAAATTCAGTGTTGCATTCCCATTATCATATCATTGCTTGGTATCCTGCCGCCACTTCTATTGGGAAAAGAACCCTGGCGGTTTGAACGTAGAATCACAGGCACAAAGCTCCATGGCTTTCTTTGCAGTCGCTGGTGCAATTGGTGCGATATCTATGGTCGTATAATCGTGTTTTAAATAATAATTAATCTGATTAATCAGAGTTGAGAAACTCGTCGAGGTCAAAGTCGTCTTCTTCTTCAACCACGGGTGCCTCTTCACCATTCCAAGGGGTGACGGTATCAATAGCTGGCCAGCCTGCGTCGGAGAACTCACCAAGCTTCTTGGCAGAAGAAGCAAACGTCCCAAGAGTGGCGGCTTGGAACCCACCACTTCCGCGCATAATTAGGCCAAGACGCTTTTCCCCATGTTGACGGAGGTAAAGTACAGCAGGGAAACCAAAACCAAGCGAATAAGCGGCTTCCCATTTTGGCTGAGCACCTGCTTCAACCCAGCCAAAGTTGATGTGTCGCGCTTGACGTTGCGCGCCTTCAATCGTTTCGATGTACGCATCTCTACCATTCTTCCCGCTTTCCATCAAATGTGGGAGGAATACAAGTACACATTTTTTGTCTTCGTCACAGAGTTCGTCAAGTGCATCTTGGTTTGAAATTTCTGGAATCTCTATGGTTACTCTTCCTCCCCTCTTTTCAAACTCTTCTTGCGACCATTTCACAATATCGTCTGCGGTTCGCCCCATGCGATAATCTTCAGCGTCACTATCCTTGTGGTTCATTGCTCCAGGAGGGAAGAACTTTATCGTTGGAAACCCTTCAACCCCAAATCTACGTGACAATCCCTCGTTGGCGGTAGCATCGACAGTAGCAATTTGAATACCACTTCCATCCAATTGCTTGGCAGCAACTTCCCACTCGGGAATCAGCGCCTTACAGTGACCACACCAAGGTGCAACAAACGCAACCATAACCGCGTCATCAGTTTTCATATGCTCATCAAATGTTCTGTCGGTCAGGTCAATTGGCTTTCCACCCTTTGGCTTTTTTGACTTTTTCGAAGACTTCTTCTCCTCTTTCTTTGACGACTTTCCTACCCGAGCATTTACCACACGCTCGATCTCACCAAAGACCTTTGTGAGAACGTTTCCAATATCAAACCTTCCGGCAATCGCTACAGGCTTTGCTGATTTATCGGGCCCGTACACTTTAAGACCTGGCTTGCCATTCCCACACGTTTTCTCCTTGGACAAATCGACATACCCAACACGAATCCCAGTACCTTGCAAAGCATCTGCCACCGTTTCAAGTTCAGTTTTACGTGCCTTGGACGGCGAAGATGAAGCAAAATCAATCACCCATGTCGACTCTTTCACCAACTTGTCAAATGAATCTTGCGTAAATTGCTCGAGCTTGGCATGAGCAACAAACGCGCACAAAGCAGCAGCAACCAACGCTTTATACATGCTTGAAACACAAAAGATACTCGAATTCCC
>QPX_transcriptome_v1_Contig_48
TTCTCCTTGGTTGCATTAGTATGTTTTGACGTTCCCGTAGGTACACCAGACCATGCTTCGATCTTTGGACCAGGCTCCGAATGGAAAGGGTCCTGCTGGTGGCCAGGTTGGACATAAAAGTCGTTTTCAAACATCTTGCCAAAGATATTTTTTACACCATAACCACGTTCACGGTTATGCGTAGGATTTTGTCGCCAGCTTTTAGTATGGTCTCTGTTGTAATGATCATGGACTGGGGTATCTGCAATCTCTACTGTTGGCGAACCAGTTAGGGTTGGCTCAACAGTATCTGGAACAACATCGGTAGTCGAATGAAGCCATCCATGCCACCGAGGCGAGACTAAACTTGCATCCACTAATTGCGGGCTGTTAGGTTCCTTTGGTTGCCACCATCTATGTTGACCATATGGAAGGTCGAGGTTCTCAAAATATTTGTTCCCCATTTCATCTGTGCCTTTGTACGTCCCAAACTTGATCTGCCGAAATGTCCAAAAATGCTCAACGGTCCCCTTGAAGCCCAATTCGCGGAAGGCGCGAAGATAAAGACTCATCTTTATTCAAAATAGCTTGTAAACGCCTCGTCTACGATGTGCAACAAACACGCAGCTGCGATTCACACAACACAAATCGATGATCTACACAACAACCACCACCACTAC
>QPX_transcriptome_v1_Contig_49
ATTGCACATTGAGCGGCTGGTTTTGATCGCGTACCCTCTTACTTCCCTTTGAGGTCTTCTTCGCACCAGAAGTGCTTTTTTGGCTTGTTGCAGTCCTTGTTACTGTTGACACACCGTCAACAAACTTTGTGCGAAAGAGAACGTTGGCATTGTTGAACATGCCTTCTTTGAGAGATACGACAATAAACTGCGAATTTTTAAAATGCGTGCGAAGCATGTCACCAATATTCTGTGTATGTGAAAGATCAAGAGCTGCATCCACCTCATCGAGGATATACATTGGAGCGGGTTTGAAAAGTAAAAGTGAAAGAACCAGCGAGAGGGCCAAGAGAGAACGCTGTCCACCACTCAACTCAGTCAAAGACTGCTTCCACGTTCCCCCAAAAGCAACTTTGACTTCCAATCCGTCGAAAAGGGAACCACCCTCTGGTGGTTCAAGCTTGGCACTCGTACCCGGTAGCAACGCGGAAAATACTGAGCCGAAATCTTTGTTCACTTTTTCCCAGGCCTGTTGTAGAGCTTCCTGAGACTTCTCATCCAAGTCCTTTATTACGCGCTCAATTGTCGTGCGATCTTTTTCAATAATGGCCCGTTTCTTATTCAGCTCCTCGTATTCTTGCTCAGCCTTCTCAATCATACCATTTACTTTGTTGTTAACCTTTCCAACAACCTTTTTTTCCCACTGCTCGAGGACACCTTTGCGTTTAAGGGCATCTGCAAAACTCTGAGAGGCAAAGTCGTAGTCAGTTTGCGGTTTGCCAAAGAACTGTTTTGCAGAAGGAATCCAACGATACTCGTTCTCGAGGGTTTTGAC
>QPX_transcriptome_v1_Contig_50
AGAGGGCTTGCATTTATATAGAGAGTTACGGACTCGCGAACAGAACAGAATTCAGAAGAGGACCACGTCTTTCGGCGGGGGTTGGACGACTTTCGCCGAGGGTCGGATTCTTGTGGTCGGGGCAGTAGGCTTGGCTGTGCTGCTGCTGGGTGGGGTTTATGTGCTGCTGGGTGAGGTTTTCGTATGCTGCTGGGTGAGGTTTTCATATGCTACTGGGTGAGGTTTTCGTATGCTGCTGGGTGGGGATTTTAGACCGTTGAGTCTTTCGAGACGTTAAAGCGGTGACTATTGTCGCATGCAAGCACGAGGCACGACATTATAATCAAAACGCTGGTGGTCTGCTTGTGGGCGTTCCGTGCGTAAGAAACTGCAGGTTCAATCGCGAGGATTTCCCGACCCAAATTTGGAAGTTTGGACAGTTTAAGGCTCGTAGCGTGTCATTGAGATTCGTCGAGTTGGATTTTGCGGGACTGGCTACGTGAGAGGCAAAGGAGAGATTTTTGCAGGATGAATTTGAACAGTGGTTTTCCAGAACAGTTTCGGGATCTGCCAAAAGACTGTATTGAGAGAATATGGGATACTTTTGTTGAGGTTGGGTCGGGTGTGTATTTGACAAGGGCAGAGTTTGATGTTGTGTTTGGTGTTGTGGACAAAGAAGTCCCAATTTTTCCAGAGTCTGTGACAAGTTCTACTGATCGTATGATGGACAGTGACGTGTTGCAAGATTTGTACAAATTGTACGAGCTGCCAAAAAAGGAAGGGTGGGTAGATGGAATAGAAATTCTCGGAGCGATCATTTTGGCGTCAAGTCAGCTTTCAAGGAGGGAAAAACACCTCTTGTTGCGCGACCGTTGCATGTTGTTTTCAACGTTAAACGTCGCATCTGTTATCAACGGGGCCAAGAAAGCTTTAGAAAACCGACATGCACTAATTACAGATGAGGAACAAATGAACTGTAAATCGAGGGACATAGATTCATGGGCGGATAAGTTTGTCCACAAAAAAATCAAGATAAAAGTACAGATTCTTGAAACTGGAACGAGCGTTGTTGAAGAAAATCTAAAACTTTCAATTCCAGGCAAGGTTGTTCCATTTTCCAAAGAAGGTATTGCCACAGTTGAAGCTATCAGTGGAACAAAGGCTATTATTGGATCATGGGAACTCAAACTGAAACATGGAACATGTACGCTTAAAGGGAAGACGGAAACGGATCGAGCTATAGTTCAAGTTACCGAGCTTGATGGCTTGAACGATAAAGGGGATGATTGGCTGTCCCCAACTGATATTGAAAATGTACGTGAAATAAGCCTTGACCGAACATTTGGGGAGGGTGCCCTATCAGCCGAGGAGATCATCTTGAATGAAGAAAGTGAGAGTGAAAGCAGTAGCAGCGAAGACGAAAGCGACAGTGACGAGGAGTCTTCGAATCTCGGAGAAAATCCTGGACGTAGTCAACCCACAACACATAAAAGATCAGGTGCCAATCAGGTATTGGATGGCTCCGTTGTAGAATTGAACTACGGGATGGATAGTGAAATTGGGGCAAAGCAGATCGCAAGTGGGGAAGTTGTGTATTCTGCAGGGCGATACGCAATTGTTGAAGATATGCTTTCCGTTAAAAAAGGAGAGAACCGGAAGTTATGGTCACTGCACGAGCGGCGAATTACGGCCCTGGAAGTACATCCAAATGGAAGATGGGTATTTAGCGCTGAAGAAGAAAGTGGGAAAATCCTTGTATGGGACGCTACGAACACCAAATTGTTATTTGCAATTGACACTGTGCTCCGAGATGCTAGGCAACTTGCCATTTCCAAATGTGGGAAAACCCTCTTTGTGTATGGTGGCAATAGCGACAAAACCTATTGCTTTTATGATATCAGTCGACCTGGAAAAGCGATTCAAACTTTCTCCGACAAACTGCCGGAGGATATTAATGTCGTCTGTTTGGACATGCTAACATACCATGAAGTTATTCTTGCAGGATCAGACGTTGTGCGAGTTGCAAATGATGGTAGTGTCGTCAGGATGAGATGGGGTAAGACTGCGCCAAAGTCTATTCAAGATAGTCTTGTTGTGGTGTACGGAAGTCGGGCATGTATCACCGCATCCAGTGCTTCTGGAACAATATACCTATGGACGAATGATATCTGTAGTAGACATACAGTAATTGATATCCCAATGGAAGAGAACGTCGAAGAGAAACCCGAGCAGTTGAAACGTCGAAAACATTTTCTAGTTCACTCGCTTTCCCTGTGTCATGGAAGTGGAAGTAATGCAATCGCATGCGGTCTTGACGATGGCTCCATTCAAATGCTGTCAACACGAAACCTTGAGTTGATGGGAGGGGGGCATTTTAAATCAGCGTCTTCACAGCAACAACCACTGTCTGCGATTCCACGAGACCCTCTCGTATTTATGCATTGTGGACTTTCGGGGTTGCTAGTCGCATCTAGTAATGGTTCGCTGTATTGGTATTCTTTTAAAACGCAAAACGATCCATGGTCCTTACTCAAGATTGGTCACGGCGGGGTGCTGGCGTTGAAATGGTGTTGGTGTGGCCCTTCCCTCCTTTGCACAACAGGATCGGATAAACAGCTACGTGTATGGAAAGTCCCTCAACTTGACGAAGTTACAAAAGAAGACAGCAGGCCCGCTGGGGACCCAGGGCGGTTGAGTGAATCAGCAACCAAATACTTGCTTATGTCAAAATCCAACCTTTCGGGTAGAGTCACCGCGATTGCAGGGGACCGCTCTCGGCTATTTGCTGCCATGGAGGGAAGACGGATTGAAGTCTTTGATATCCATAAATCGAAGACTGCAGGATATGACCCAATTCCTTGCTCGTTGCCTTTAGTAAACGAGCTTGCTGCATCTGATAATCTCATTGCTGCATGTTGCAGCAAAGCAAAAACAATCCAAGTTCATGCATTCCCTTCTGGAAAGCTAGTAGCGAAACTTCAATTTGATCCTACTGAAATCCGAACGAAGAACAAGGAGCTACGATTTGTGTCGACCCGTGAGAACACGGAAACAATTTTGTGCTATGGCAACTCTTTGTTCTGGGATATAAAAACTTGGGTGCAACTGGACGCTGTCAAAACCCAAGAGCTTCTTGTGAAAAAGACATCACCTGACCCAGACTCACCAAACATGAACTATATCCCGGTCGTCTCGCGATCCTGTCTTTTGTTATATCGCAAATTAGTTCTGAATGATAAAAAGAATACCGTATCACACAAAACGCTGCAAGCTATGCCCAAGTATGACTGTGTGCGCAACTTGCCCATCAGGAAGCCCGCTAATAGTAAGTTTCCAGTCGTTTCTGTGAATGGAAAGAGCATCCGTGCAATCGCAATACACCCCGATTGGTCAAAAGGTGTGTATGCCATCGCGTCAGATCTTCCATATGTCACTGTGAAAGATTACAAGCTGGGACTGGATTCTCCTGCCCAAGCAATTGCGTTTGATTCTACGACGCTCATGGCAGTCTGTACCGGTAAACGGATTTATCTCTTTGATTGGTTTGCTGGGGTAAAGCTAGCCGTGTCAAATCTAGATGAAGGCTCTTCAACCACAAAAAGCATTTGCATTGCGAATGGGGCCGAAGGAACAACCTCGTGGAGCACAACAACCTCCTCCGTAATTTATAGAGTTGACGGGTACGGTGATATAAATGTCTGGAACGTTGTACAAGATCAACTTGTAATCGTACCAGGCGCGTCGTTACAAGGGTCAAATGCAACCTGTATCACGCCATCAGGTATTTACGGAACAGAGGATGGGAAAATCAAAAATTTGAACAAGAGCAGTGATATTGTTGTTGCGGAACATGGATCATGCATAACTGACATTTGCCAAGACCATCTTGGTTTTGTGACTGCTAGTGAAAATGGGACGATTCAGAAGTGGACAACGATGATGCAAAACATTCCTCTACGAAAGGAGGATAAGGTGGACTATGGCTTGCCGGTCATAAGTGTTTGGAGAAACCCCTCAAACCAGGACATTCTTGCGAAGACAAAAAATGGAGTCGTATATCAAAACGATAAAGAAGAACCAAAGCATGATATAAATGTCGGTCTGATCATTGCAAAACAAAGGCGCTTTCAGTATGCGGCTGATAGTTCTATCGATGGTATCGTCAAATTTGAAGCAACCAAGTTTAGAAATTATGCTGGCAGTATCGTAAATCTGGCTGATAGTGAGGTCACCGTTTATCCTGCAGCTCATAGACAAAGAATAGCTTGCGTCAAGCGTTTTCGATTTGACCACCACGTTAAGTGCGCAGCGCTCGGTAGTAGTAAAAAGGTTTTGGCTGTATCAACTGTTACAAACGACTTGTATATCCTTGATTCCAACACATGTACACTTCTGTATTACTGGCCTAGTTATACAATTGGCTGTGAAATAAAAACGTTGATGTTTAACTCAAACGGGCGGGATCAGAGTGACGCCGACGATGTGCTTATGATGAACGATGAAAGGTTTGTCTACAAAACTTAAAACAGAAAAGATTTTACACGTGAATTGTAAAAAAAAAA
>QPX_transcriptome_v1_Contig_51
CGGTGTTGGATAATCCGCCGGATCCTAGTAGGCGGTAGCCACTAGTAAGTTAGTAGCCGCTAGCGCGCTCTCAAGCGCAGGGATCTGCAAGTTGAGGAACGGGAGTGTTCGTTTTCAGGAGCTAGTCCCAAAACCCAAGTAATCGACACCAGTTTATCAAACCCTTGTTGCGGAAACACCCCTGCACCATTCTGAATAGATGTCTGTCCTTGTATAAGTTGTTATTGTTCTTGCTGTTTATACACAAAGCACCATGCGGCCTGAATGTATGGAGCACTGCCCCCAAGTCGATGAGATCAAGTCGAAAAAGTTTGAGATCAATAGTCCGAGTGAGAAGGATGTCAAGATTGAACTACCATGGGTCACCTCCCTTGAGACTACCATTGTGGATGACGATCACTCCGAGGCCCCGGTCACTGGTGCTATGTCTCCAATGGGCTCCCATGGGTACTATATTGATACACCACGTATGTACCACGGGGAGGAGGATTCAGAGGAGGAGGATAGCTACAATAGTCAGAGTAGACGCCACAAGAACTGTGCGCCGCTTTTGCGCTCCAACTCCACCCCACACGAACTAGGTGGTCGTGGGGTTTCCTGTCTAGGTAGGCGACAGAGCTCGTCCTCGGACGATATATTTGAAATCACTTCTCGGGATAGGCGATCACCACGAGCTGTGAGCCGCATGTTGAGAGACACTGAAGAGAACCTTCGACATGTGGCAAACTTACAATCTCCTGGGAGCGGTGGTGGGTTATACCTTGAGGAGCCTGGGGACATTGACACACATGGATGGACCATTACACACAACCCGCGTTCGTCTTTCAAGCAACGTTCTTCTCCAAGCTACCGCCAACAACCAGTACAACAGCGTCAGCCATTCATGTTGAAAGAGCGACGAAACACAGACTCAAACTTGCCGTCACGTCGACGGGTCCCATCGCCACCTGCCAAAAAGTGCCTTGGTTCACACTCGTCTTCCCCAGCTGAACATACGGATAGCAGGGTACGACGGGCCCGGTGTAACACGCAACCAGCGGTGTTTTCTGATTCTGACTCATCATCAACAGCAGATCACGGTCGTAGAGGCCGGTCAAACACACATGAATCAATGGGGTATTGTGAAAGAGTTGAAGAAGACAACAGCAGACCTCGATCAGTGCATTTGACACGCCATTTGAGCGGTGGGATGCTCTATAACAAGGGGATGTTTTCCACTACATCTACAAGCCTTTCAAGTGGTTCAATGTCTTCTGTGGATGGTCCTTTGGGGGGGTCACCACCATTCTTTAATAGTCGCGATGTAGCTGGGGAGAAACCGGGACGAAGGTTTACACGTCGTCCTTCTAGTACCAGGGACGCTACATCGCTTCAAAACCGACCAAGGTTGTGCCAAGAGGACATTGACGCTTTGTTGTTGGGGTCTGAGATAGGCAAGGGATCGTTTGGATCGGTCCACGTTGCCATCAATGCTTCAACTGGGCAAAGATACGCGGTAAAGAAAATGAAACTAGATGTCGATGAACAGCGCACACGCGCACACGAGAGTGAAATCAGAGTAATGCAAGACCTGAATCACGAGAACATTGTGCAATATCTTGGAGTACAGTACTCTGCACCAGACGGGTTCTTGTACATATATATGGAATTTGTTGCAGGGGGGTCATTATCACAAATGATCAAGGAGTTTAATGCTCCACTCAGAGACGAACTTGTTGCAAAGTTCACTTACCAAATGCTCAAGGGCATTGCGTATCTACACAGCAAAAATATTATTCACCGAGATATCAAAGGTGCAAACGTACTTGTAACACTAAACGGAACGGCAAAGTTGGCAGACTTTGGCTGCTCCCTGCTACTTGATGGGATGAACACAGCGGAGGCAGAAACACTATGCCGTATAAGAGGATCTGTACCATGGATGGCACCCGAGGTCGTGCGGGAAACACGATATCACTTTCCCGCCGATATCTGGTCGCTTGGGGCTACGGTGCTAGAAATGTCATCCGGGAAGAGACCCTGGCCGGAAATTACAGACCCAGTTGCTGCTTTGTTTAGAATTGGTACTTTGAAAGGACCTCTACCTATCCCAAATAACGTTGGTACGGGTCCATTTTGTTTTATGAGTGAATGTTTTCATATTGAACCTGAAAAAAGGAAAACAGCAGAACAGCTATTATGTCACCCATTCGTTAATTAATTTTGTTATTTTTTGAAAAAAAAAAAA
>QPX_transcriptome_v1_Contig_52
TTCTACAAGGATCCAAAGATCCATTGAACAAGCAAACACGAATTGAAAAGTGAAATAGAGTACACATATTTAGCAAGGATGGCTAATGCAGCAGACGCAGTGCCCCCAACGGCACCTGGCTCGGAAATTGATGTGACCCCGGATCAGGATGGGGGGATCATGAAGAAGATCTTGAAAGAAGGGAAAGGGGAATGTCCACAACCTGGAGATCAAGTATTCGCACATTATACTGGTACTTTGGAAGATGGGAGCAAGTTTGACAGCTCAAGGGATCGCGGCAAGCTGTTCGATTTTACGATTGGGCAAGGACAAGTAATTAAAGGCTGGGATCTTGGTTTTGCTTCAATGAAAAAGGGCGAACACGCAATTTTGACCATCAAACATGAATATGGTTATGGACCTTCAGGAAGTCCACCAAAGATCCCTGGCGGTGCAACTCTAATTTTCGACGTTGAACTTGTAAAGTTTGGGCCAAAACCGAAGCAAAAGTTTGAGATGACGGTGCAAGAGAAACTTGAGATGGCAAAGGAATTGAAAGCCAAGGGTCTCGAAGCGTACAAGGCTAAAGATTACGATGAGGCTTTTGAGCAATGGGAGGAAGCTGTTGATTATGTTCAGTTTGCAGGGGACACAGCTACCGAGGAGGAAGCGAAAGCGTACAGTGAAATTCGGCTCTCCCTTTACTTAAACATGGCACAATGTGCATTATTTAAGAAGGATTATCCTGCTGTGATTACTGCTACTGGGACAGTTCTTAAGGAGGCCCCAACGAACATCAAGGCACTGTACAGACGTGGAGTTGCCTATTCGGCACAAGCAAATTTTGAAGCAGCCAAGACTGATTTGAAGAAAGCGTTGCAACTTGACCCAGCAAACGGGCCAGTTAAAAAGGAGATACAGTTGTTGAAGAAACGCATTCTTGACTCGAAGGCAAGAGAAAAGAAGACGTTTGGTAACCTGTTTGAACGCATGGGCAATGGTATGTATAATGATCGAAAAGATCCTGAAAGGGTAGTAGGCACACTTGATCATAAGGACTGTCCAAAGGTGTATTTTGACATTGCAGTTGGGGACGAAGCGGCAAAAAGAGTTACAATGGAGCTATGGAAAGACACTGTTCCAAAGACTGCCGAAAACTTTCTTCAGCTATGCACAGGTTCCAAGGGCTATGGGTACAAAGGAAGCACATTCCATAGAATTATCAAGGACTTCATGATACAGGGAGGTGACTTTACGAACGGTGATGGAACTGGTGGGAAATCCATCTATGGGGAGAAATTCAACGATGAGAACTTTTCCTCCAAACACACAGAACCTGGTTTGTTGTCGATGGCAAATGCTGGACCCAACACGAATGGCTCTCAGTTCTTTATTACGTGCAAGGAAACCCCACATTTGGATGGAAAACACGTTGTGTTTGGGCGCGTAATTGATGGTATGGATGTTGTCCGTGAACTTGAATCACAAGAGACTGGGGCACAAGATAAACCAGTCAACCCGTGCGTGATTGTAGATTGCGGAGAATTGAACAACGAAGAATAACTATAAACAGATTTATAAACTATTCTGCGCCTAACGTGGAAA
>QPX_transcriptome_v1_Contig_53
CAACTTGTAATTGAATAAAGGCTTGCTCAAAAGCATTGCCTAATACACACTTTTAATTTTCTTTTTTTTCAATCAACAAAAACAAAAATTTAGATTTTATAGGATATTTCAGTTGCCCTGGTTAGCGTATATGTGATTAAGCGTTTCAATATCGCTTTGGCTCATACCACTGCGTTGCCCACAGTAGTGCCCTCTGCAATTTATTGTCTTTTGACCGTTCTTCGAAAATGCATACTCACCGTATTGCATTAGTGAACCGTAGTCAAACTTGAATCCATAAGTTGCCGTGTCGTGTCTCTTTTGAAAATTGTGAGATGTCCCGGAAATCATATTTTCAGGGTAGATATCTACGTAGTCGTCACGGTCCAGGCTACTTTGTTCGTGCCAAAACCCCAAAGCATGCAGAAATTCGTGAATCGCAATACCACGGGACTCGCACCCATTTCCTATTGACAGACCTTGCTTGCCTCCTTGAACTCCTACATACGACCAACAACCACCCCCCTTTATAACGTGTACGAAATTACCTGACCCAATCCCGTATACAAGGTTTATGTCTGTGTTGAGGTTGATATAGTAATGCGCAGCAGCCACAGCGTTCCGGCTCGGCAGGTGATCATAAATGTCCCAACTCCAAGTCCAGTACAGCGTTTTATTCGGCCACAAAAGGTGCTTTTTGGTTGTTGGTGCACCCAGTCCCCGCAGATGGGGGCCCCCTTTGCGAGGCTTTTCCAACTCGCCAAACGCTTTTGCTTTCTCTGCAACTTGACGGGAAAAGTCTCGTTCAATTTCCTCGTAAGTTGCTGCAATATCCCCTTCAAAGTGACCGGATTTGAGGAGCACATTGTCGTTTCCTTCCACCGTAGCATGCTTGGCCATGCTAAGGGTTGGAGGTGGTGGTTCTGTAGAAACTGCTCCAGCAACAGCAGTACTACCAGCTATTTCTCTCGAAACAGCAGAATAGCACCCTGCTAGTATGAATGTGGCTCCTTGAGTAAATCTCATTTTGAATTGTTTTCTATTTTGAATTCTCCAAACAAATTGTTTTCTTGTTCTTGTTCTCAGGTGCTGCTGTTTTATTTTTATTTTTATTTTTGTTTTTGTTTTTGTT
>QPX_transcriptome_v1_Contig_54
GAGCATTTGGTTGCGGGATAGGAAGTGATCTTGTTGTGCGCAATGAGCTACGAGCTTGTATCGCGCGCGTCCAGCCAGGCGCTCAGGTTGCTTTACGAGTTCACACCAGATGGCTCCGTTATTGATGAGGACAATGGCCAAGATGCGGCCTTCATCGTGATGATGGTTATTGTCTTTGGTGTGCTTGGGATATTGGGGCTGTCTTTGTGGTTTTGCGATGGCGGGTAATGACGGTCTGGTGGGAAGGTGATGTGGGGGCGACGCGGTTGAGATTTTAGGCTTGGTTTCTCGGGATTTGGGGGAATGTGCGCACGCTTTATACGTAGGTAAAGCAAGTGAAAATATAATATGCACCAGGTGAGTTGCTGTGGTTTATTTTTTAATTATAAACGGAAGTTTTGATTTTACTCCTAAGCCAACCCCCCAGCTATGACGAGGTTCGTCCCAGTGGTGTACGCAGCAGCATCGCTCAACAAAAATGCAACAGATCTAACCACTTCCTCAACTGTCCCCAATCGTTTCATTGGCACGCTTGCAACTTTCTTTTTGGCTACTGTATCAGGATCAGTATCAAAGTATGGGGAGCCAGAAGCGGCATGTAGCTCATTTTGACGATTCCACATAAACCCAGGACCAATCAAAGCAGGACTGACTGCATTCACGCGTATATTATGAGGGGCCAAATCCTTCGCGGTGCACATAGTCATTCCAATAATAGCAGATTTAGAGGCAACATACGCGCACATTGTTGGAGTCCCACGTAGTGCAGCCACAGACGCTGTGTTTACAATGGAGCCAGACGTTTTCGTTGAAATCATAGAATTCGCAACCGCTTGAAGCAAGGAAAACGACCCAGTCACATTGATGTTAATAACCTTGGCAAAATCTTCCAAAGGGTACTCTGTCGTGGGTTTCATCAAACCTTGATAACCAGCATTATTCCACAACAAATCAATCTGCCCAAATGTCGACTCAATCTGTCCGATCATTGTTTCAATATCTTTCGGTTTTGTAATATCGCACGCATACTGGGCACATTTCTGCCCACTCCCGATCTTGGCGGAAACAATATTATACGATTCATTCAATGGTCCTTCCATAACATCACAAAGCGCAACATTTGCACCCCATCCCGCAAACAGCAACCCTCCTTCCCTGCCAAAGTTCCC
>QPX_transcriptome_v1_Contig_55
CGCAAGATCTGGCGCGGGGGGGGTGATATATTGTTAAAGAGTCCACGACGAGTCTGCTACGTTTTTGTGGACGGCAGAACCGACTCTGGAATCATGGACTTGATGGTTAAGCAAGATCGTTCGCGGCAAAAGGTTTTGTCAGGGCATCCAAAGACTTGCCCCATTGACATTGAGTTGTTTGAACGTTCGGGGTTTGTTGGACAACCAAATGTTATCGCTCAAATCAAAATGGCGCTTGATGGAGTATTGTCTGGTCTGAAGACGAGCAAAGGACCGATAGTGTTTTTGTTCGCAGGTGCTGCTGGACTTGGGAAAACACTCTTAGCGAAATTGGTTGCACGAGCTTATAATTGTGGGGAGCAACTTGCGAAACTTGAGCGAGAAGGCAAGTTCTTGCAAATCGATATGGTGAATTATCAAGACGAACGCGCAATTGATGGTTTTGTAGATCCGAGTCCGGGTCTCCAGGGCACTGGGTTGATGTCGATGACGTTTTCCAAGGAGAGACGCACTGTGGTGCTGTTAGATGAGATAGAAAAGGCACATCCATCACTATTACGATATATGTTACTGCCTATGATTGACAATAATGATGGGCACATTCAAATAAAGAAATCAGGTGAACGTATCCCTACAAAGGACGCTATTTTCATACTTACGACCAACTGCTTTGGCTCAACGATATCCAGGATGTCTGAAAAATATCGCGAGCAATTGGGGTCTGGGGGCACGTTTACAGAAAACAACTTTAAATCAGTGGTACAGAATGTGGTGCCCCTCATGCGCAATGCTTCTATCCGCTGCGAGGATGCACACCCAAACTCTCAAAACCCTTTTTCCTCCGAGCCGCTATGGAGAAGA
>QPX_transcriptome_v1_Contig_56
CAGTAAACAAGATGCCTGCAACGTAAGTATACACACACACACACACAATTGTTGTTTGTTACAAAATACATTCATATACGAGGCCCCGCGCAACGCTTTACCGCTTGCCAAATGGGCGCTCCAAAGTGAGGCATTTCGACACATGTGGTTGTGCGAACCGTCTTGCCCTTGGGTCTTGCGTCAGTTTGCTTGGCCGTATCGTGTCGCTCTCCAAGAAAGCGATCAGGATGCTGCTATTGGCTATCTGACTCGGATAGGAACAAGGAGGAGCATGGCTTGAGTCAGTGTTACACTCTGGCTTGAGACATATCGTATGGTGGTGTTCAGGATGTCATGTGTGCATTGACTACACACAATGTTCTCTCAAGCGCTTACGAAAATGAGACTTGAGGTTTTTGAGAGCTTAGGGGGGCAAATGAGCCTTCCTTCTCTTTAAGTCTATCGATATCTTGGATGAGAAGCGTAATACTCTCAGTCCAATTCTCTTTATTAACGGCCAAGGAGTAATTCTTGTAACCGACTCCACTTTTGTGGGTTTTTGTCACTGTCGTGCTTTGTGCGTGGCTTTGATCAAGTACGAAAAGGAGGTTGTGTCAGATGAGTCTTGCGTTTCTGCTTGTGAAAAACAGACAGACTTTATCAACGACCAAATCGCTAACTTGTTTGATTTGAACTGTTCCAGAATCCGTTCTTAAGAGAAGAGCAACCGCCAAGGAGGTGGAAGCTCGCCGCGAGCAAGCAGCAGCTGCTGCTGCTGAGAAGCGCCGCGCTGGCCGCAAGAAGGCATTTAAGCGTGCTGAGCAATACGTTAAGGAGTACAAGGCTGACGAGAATGAGCTCATCCGTATGCGCCGTGCTGCAAAGGCATCTGGCAACATCTTTGTTGACCCAGAGCCAAAGGTAGCTGTTGTTATTCGTATCCGTGGTATTCTTGGTAACGCTCCTAAGGTTCGCAAGATCTTGCAACTTTTGCGTCTTCGCCAAATCCACAACGCAGTATTCGTTCGTCTTAACAAGGCTACCATCAACATGCTTCGTCTTGTTGAGCCATACATTGTATACGGTGAACCTAACCTCAAGACTGTTAAGCAGTTGATCTACAAGAGAGGATTCGGAAAGATCAACAAGCAGCGTATCCCAATTGCTGACAACAGCGTAATTGAGAAGGCTCTTGGAAAGCACGACATTATCTGTGTAGAAGATCTTGTTCACGAAATTTTCAAGTGCGGACCTAACTTCAAAGCAGCATCGAACTTTTTGTGGCCAATGAAGCTTTCTGCTCCACTTGGTGGATACAAGCAGAAGCTTCTTCACTTTAACGAGGGAGGAGATGCAGGAAACCGCGGAGAGGAGGTTAACGCATTTATTCAAAGAATGATCTAAGTCTATATTATTCACTTTGTAAAAAAAAAAA
>QPX_transcriptome_v1_Contig_57
CTGCGTTATAGACGGTGCTGTTGCAGGGGGCTAGTTGGTTGCGAGTACAAGAGAGGCGACGGCCGCCCATACACGATTATACCAAGGCGCGCTGCCGAGATCACCAGCCGCATGCTCAATCAGCAGCGCCAGCTACCGGGGTTAGTTGCAGCTTGCCTCCTCTAGAAAAACAGGGGCACACCGCCGCGCGCTCTGGATCAACCTGTGCTGGTAGAGGGCAGCCATTCGTGCTGGAAGAGGGGAGAGGTTACAAGCCGGCTCGTGCGATCTCGGGACCGTTCCGGCTGTTCATTCGCCGGTGACTAAGCTGAAGCGGGGACTCTCTTGTTTGTGTAGATTTCGGCTGCAGTGTCGGGTTCGACACGGGGATTGAACAATGCCGGATCGTGAGGTCCTGCACGAAGGGTTTCTATGCAAACGTTCGGTATCGTCGTGTCTGGGTCGGCATACGTGGAAACGGCATTACTTTGTGTTGGACGATAGGCGTACGTTGGCGTACTATGATTTGACTGGGGAATTAAAAGGGCAGTTGATGTTGACACAAGATACGAACGTCGTGCCGAATACACTTCGGCAAAATTGTCTAGAGGTGCAAACCCCGTATGTAAAGATAATTCTACAGGCCGATAGTGAGAGGAAACGGGATACGTGGAGTGAAAATTTAAATATTGTAATAAAAGACGCGCAAATTAATCGGGAACGGAGTAAATTGCAGGATGTCCGGCGCAAGGCGAGGGAGATGCGAGTTCCTCAAAATTTGGGTGAGACTGGAAGAGGTACACACACGTTTAAAGCAGGGGGCTCTACATTTGAAGTAGACGTAAGATACTCTCTGGTGAATGTTATTGGCCAGGGTGCATACGGTGTGGTTGTTGCGGCGAATGACGCCGAAACGGGCAAACAAGTAGCGATCAAGAAAATTCGTGGTGTTTTTGACAATATTATTGATGGGAAGCGTATCCTGCGGGAGATCAAATTGTTGCGATTCTTAAATCACAAAAACATTAGTTACATTAAAGATGTGATGCGTAGTACGTCTGAGAAGAAGTTTGATGATGTGTACATTGTGTTGGACAAGATGGATACTGATTTGAATCGTGTAATCTATTCTGATCAGCAGTTGTCTGACCAGCACATTCAATTTCTCATGTTCCAGCTCCTCAGTGCGGTGCATTATTGTGCAACTGCCAGTGTGATTCATCGCGATTTGAAACCTTCAAACATTCTAGTGAATGCGGCATGTGAACTCCGAGTTTGTGACTTTGGACTTGCCAGGGGAACCCAAGCAAGGTCTGACGAATTAACCACTTATGTTGTCACAAGATGGTACCGAGCTCCAGAATTGATTTTGGCTTGTGACGACTACTCGAGTGCTATAGACATGTGGTCTGTTGGGTGTATTTTTGCCGAGCTCATCTCTCGGCATCCACTTTTTCCTGGAGAAGACTTTTTACACCAGCTCCGACTGATATGTGAAGTTCTTGGTTCACCAACCGAGGAAGATCTGGCCTTTATGAATGAAGGTAGTGCGAACCGTTATCTTCGCGACATGGAATTTCAAGCGCGCAAGCCGTGGAGGGAAGTCGAGGGGCTAGAAAATGCAACTGACGAGGCGTTGGATTTGTTGGACAAACTGTTGACATTTTCTCCACAAAATAGAATAGGAACACTTGATGCACTAAAGCACCCGTACTTGAAAACATATCACAGACAGCCGATCAAATCGGCACCCGAACAGTTTGATATTGAAGCGATTGAGAGAATGAACCTTACGAGGAAACAGCTGAGGGAAGCTGTCATGGAAGAAATTAGGTTTTACAGAGGAGACTGCTACGACGTTTTGTATCCTACATCACCGTCTTTCATGAAAACAAACTATGCCGAAAAACTCAAACATGAAACATCCTCGTCGTCTTCATCTCATAAACCTTCGCGCAAGAAGAAGAAAAAGAGACCCGTTGCTGGACACAATACTCCAAACTCTACCACGATGTCTCAACGTTCAACCTCGACGGCGTCAACACCTCAGAAGCTGACGGCAACGACCCCACAACAAGTAACTAAAGATACTGACCCAACAACAGCAACCACACCTGTCACCAACACACAACAACCGCCCGCGGAACCGGTGAATGGGACTGTAAACGAATGAGCACATTATTATATCAGAAGTTGATATTAGTTTTCTTTAAAAAAAAAA
>QPX_transcriptome_v1_Contig_59
AGCCCCGACACTTTACGAGACCAAGTCGTTGCTGCATATATGTACAAAGGTGATCGTGATCGCTGCTAGTGAGCAAACCCAGGTGGACCGAATAATCTCGCGGGACGGTTTATCACGTGAACAGGCGTTGGACCGTATCCATTCACAGTTGCCAGTGGCAGAAAAGGTTTCCAAGGGAGGTTATGTGATATGGAACGACACGAGCCTTGCTGAGTTCAAGGACAAGGTCGACACGCTCGTGAGGTCGCTCTCGAGCGAATACAAGTACAGTCTATCGCGGCTCATATCTGCCCCAGGCATCGCGGCGGTGGCATTTGCTGTATACTTTCTCCGTTCAGCCTTGTAACGTAATTTAAAATGCATGTTGTCGTAATTGGAAACGGTGCGCAGGGCCTTGCGGCGGCGCGCAAATTACTCGAGTCGCGGATGTTCACTGTCGATGTCATATACGACAAGCGGGGTCTGCAGCCTCCCAATGCATTGTGGGAGTTGCCACCATACAAGGTTGGTCCTGAGGATGTCGTCGCCAGGTGGGCGAAAGCAACATTTCTCGAGTATATCTACTTGCATGCGAACGTGCCCGAATGTGGGGTAACGTACCCAGTGCCGTTTTATGCGCTTTCGAGAAACCAGATCCACCCAAACGCCCATGCAGCGTTCCTGCCAAACTATCGCCACGGTCGCTCTGTGCTCGAGGATGTCGCTTTGCAGAAAGCATGCGGACGCCACGTTCTACAGACATATGTGGATGCTCAAGTGTACGACAGTGCAGTCCTTGATACTCGTACATTCCTAGAATGGGAGCGACGCAGGATACAAGAGTTGGGCGGCAAGTTTATAAGAGCAGAGCTGAATGGTCTCAAGGATGTACAAAAATTCTCCCCCCAGGCTGCTTTAATTGTCAATTGTAGTGGCATTGGTTCGAAAGGGCTCGTTGGAGATGACAAAATATACCCAATAAAGGGCCAGGTATTGCATGTCGACAACATGACCCACGTAAACGTTGCATTGGTGGACGAGGACACAGGTGCGTACGCTATACCAGGAGAGTCACTAGAGATTGGGGGGACCAGTGAACCTGGAGTGTGGGACAGAAAAGTGTCGAAAACCGCAAGCAAAGAAATAATGGCTAAAGCCAAGCAAATGATTCCTGCGTTGGAAACTACCAAAGAGCTCGACATAGATGTATGGTCTGGATTGCGCCCTGCGCGCAAGGATGGTATCAGGTTTGAACTCGACACAAGCTGTGGGGTTAGAACTCTCCATTGCTACGGCCATGGCGGAGCTGGTATCATCACCGCAATAGGTGCGGCTAATGATATTGTTGCACTGGCGATTGATTTACGATCTAAACTCTGAGGCACA
>QPX_transcriptome_v1_Contig_60
ATCGATTTCAACTAATTCGGTACAATTTGAGAGAGGCGAGAGATTACGTTCGTGTTGTTTTCGATCCGGTTGAGACTCGTGACCACGAATCGAATAAAGTTGTTTTAGTGTCTGTGTTTATGCACAGATCTCGAGAGTGATCGTTGTCTACATATGTATTTGAGTCATCAAAGGACGGCGACGATTGGTATTCTTGACTTGATCTACGCCCAAGGGGAACAGCCACCACCGGCGATCGTTGACGAGAGCTTGTTCTGGGTACCAAGTGAGCCCCTAGAACACCCTTGTGAGTTTGATTAGTCGAAAATAGCAATCATGAGCTGTAATATTGATTTAACCTCTGGCAAGGAGGATGCTGGCTTCAGGGAACCTGCTGGATTTGAAGGCCCTGAGAAAAGTTTGGAGGTGGACTTCAATCCCAAATCTGGGTGCCCTGGTGGGATGAGGGCAATCAGTCGTGAGGTTTGGGATGATATTCTTCATTTGGCGCGATGCCAGATCTTGACGAAAACGTCAAACGAGCATTTTGATGCGTACGTGCTGTCCGAGAGTAGTCTATTTGTTTACGACTACAAGGTTTTCATTAAAACGTGCGGAACTACAACTCTTTTACGTTGTCTCCCTTTACTTCTTAGTGCTGCTGATAAAATTGGGATGGAATTACTTTGGTTGGGATATACAAGGAAGAATTACATTTTTCCAGAAGACCAACAGTTTCCTCACTGCTCGTTTACGCAAGAGATTGAATACACCAAAAGATGTTCTGGGCCAAAGGGTAAACCATTGAAAGGAGGTGCTTACGTACTTGGTGACTTGAACGGGGATCATTGGTATGTGTACGTCGCCGACTACGACGAACAAAATGTGGACAACTCGGAAAGAAATGTCAACATTATGATGTACGGACTTGACCCATCTGTAGCCAAGCAGTTTTATTCTGAAACCGAATCCAGTGATGCCAAAGCGGTGACGGAAAAAAGTGGGATTGCGGGACTTTGTCCAAACGCGGTTATCGACGATTGGATGTTTCAACCTTGTGGCTACTCGATGAATGCACTTGAAGGTGAAACCTTTTACACCATTCATGTCACCCCGGAGAGTGAGTTCAGTTACGCATCGTTTGAAACCAACTTGGAATGCGCAGATTACAACGAATTGGTTGAAAAGGTTGTGAATGTATTCAAACCTGAACGATTTATCATCACGATGTTTGCAGATGAGTCAGCACTTGCACGGGTTAAACACTGCCCAACCATGATCAAATCATGCCTGCATCGGTATGAAAGGCAAACACAAAGTTCTACCAACTTCAAGGACGACTATGCGTGCCGGATGTCAGTTTATACCTTGCCTCATAGCAAGGTAATGAATGAATTGTTTGAAATCGAACACGGAGC
>QPX_transcriptome_v1_Contig_61
TCTTCCTCCGAGCGACCAGCCACAGAGATGCACCGGTTCTTTCACATGCATTACCCGTGGTGACCACAGAGCATGCGGGCATCACAATCTTCCTAGTCGAGAAATGCTAACTTCATCATGAGCTGTGAACGACGTTAGCTTTCTTCCCACCCAAGTAGGAAAAGTCTCAAAACACAGTCGTGACTCAGTGTGACTCCGACTGTGAGTCATTACGAGAATTGGATTCTGGTCACGCTGGCGTGAATCAGAGAATCAGACAACAATTCGTGGCCCATCCATGAATCACCCTATTTACCTCTACCACATGACACTGCAGGGACTGCATACATGTAGCAGTCAATTGCACAATGAGTTACAGGGACGGATTCAACTTGTGTCATTTCCAATAGAAGCAGAGTAGTGATAGAAGCATGGAGTTAAGAGGGCCGGGAAGGAGAGCAACGGTAAATATACAAACTTTACTACTTCCGATAAAAAGTACCATAGCATCAAGCTCAGGACAGTGCCTTTGTACAAGCATCGAGCCATTCAACGATAACCCTGTCCATATAAGACTCATGACCGGAAAGACCTTCAGGCCATGCAACGTGTCCCCCGCGAGAAGTGGTAGCAATTGCAAGACCTGGCCCGTGTAGTTGGTCTTGCTCGATTCGGAGTGAACCATCAACACAGCAAATGGGGTCATCTGCAGCCGATAAAGCAAGTGTCGGGACATAGATATCTTGCGCAACTTGAATTGCTGATGAGTCATTATAATAATGATCAACAGATGAATAGCCGTGGACAGGAACGACCGCATGTGTATCGAATTCACGCACGGTTTTTATATTTTTGAGTTTTTCAAAGTCCAATTCTCCATGCTGCTTTAGCGCTTCCTCGTTGTCCATAGCATATTTGATTAAACCTTTTGCAAGGTAGCCTTTGGACCAAATATCAAAATACGGGGTCATAAGATTAAAGTCCCATGACGGGCTCACAACTACAGCACCGGAAAGGGCACACTCGTCGCCCGTTCGTCCAAGGTAGTTTGCCAATATACCACCGGCTAGACTATAACCAACAGCATATATTTTCGCCTTTTCGCCATTCTCTTCCCGGAGATGCTCCGCTACCTGTTTGAGGTCATTGTATCCAGAAGCCGTGAAGCCATATGGGGTAGTCAGAGGGACCCCACCACAACCCCTTGCAACCATAACACAGACTCTATACCTGTTGGTTTCCAGGAGTTTATGAACCATAGCCTGAATATAGTGAGATTCACTGGAACCAGCTAACCCATGGTGAAGAAGCACCAGCGGTTTGGTTTCGTCATCTCGCTCCTCCTTTGACTTGTGTGCCCAATCGAGCCCAATGGTCGCACCACAGTCCAACTTGAACGTTTCGCGCTCAAATTGAACTTTTGGGTATGGCTTGATGGCTCTGGCCACAGCGTGACCAATGGTGCTCGCAGTACCGACAAAAAACCGTCTTCCAATACTTAACCAAGCTGTGGGGGAATACCCTTCCTTTAATGTTCGACTATCTTTCATCCATGTCTGGAATACCGGGTTCAATTTCATTGATTTGTTTGCTGTAACCCTCATTTCGTCCTTTAGAGTTGCGTACCATTTATACACAGCAGAAATAAACCCCACAGCAACGATGGCCCTTGCCACCTGGCGAGGTTTATGCAGCATGTTCAAGAGCAATTGCCAAACACCGGTTCCCATTTATCAATACAACACGAGGCTTAGATTCTTAAAAAATCACCCTTTGCAACCTGTGAGAAACAGCCCCCACAACCTTCGGATCTAAAACCACACCAGCTAGTTCTAAAACGCCTGGCGTGTGTACGGAACGACGAACCTGCTCGTGCGACCAACAACTCCAACCCGGCAACCGGCAAACTTCAAAAGAAACTAAAACGAGCACCCTGGGCTACCCAGTCTTCGTTGATGAACGTGTGAGGCGGTTGTGAACACAAGTCAAAACTTGTCAAAGCGTGAAACTCACTTGGCCAAGAACGTAATCGAATGCCCACACAAAAGCACTTTGAGATACAATTTTTTAACACGCAGAATCAGCCCGATGGGGCACGGGTATTAGGATATACAAGCCGAGAAATATGCAAGGCGATCGGTTGGTGTTCTGCAAAGTGTGCGACAATTGTATTGATCGGAACAGCTTGAGTGCTTGAGTCAGATAGCAAAAAAAATGCTGCTAAGAGACCAAATGCATTGGACGAAGATCGAGAAGACTCAAATGGTGTCCCGTGAAAGGAAGAATATGATCTACAACAGTCGGTAAACCAAAAGCAAAATTACAAAACTT
>QPX_transcriptome_v1_Contig_62
GCCATGGTCAATCTTGGAAAAAAGAAAAACAAGCTGACTTGACTGGCAATTAAGTATCATAAAGTCGAAACATCCCCCGAAAACAATGGACTACCTACTAGCTCTTGGAACTGCATTGGCCTCGTGTGCCATGGCGAGTGGCGAGGAGAATGTGTTGAATCCCGACAACTACCAGCCCGGAGTCTTCTCGGTGGGTACACTTGTGTCCGCTCAGCATACTGGGAATCCGTTTAGGAGTACTAATGTGATATCTGTGCCGGGTACGGACAACTGGGGTGACTATTGGTATGGGCTCATCATTGTGCCGATTATTTTTATCGTGCTTTTGCTCTTCTTCTTTTTCTACTTTTGTTTTCAAAGTTGTTGCAGGTGTCAACATCGAAAGGATTCAAAATGGAGAATGTGTGGGTTTGTGTTTTTTGTTCTATGCACAATGGCGTCGATTATTCTTTGGGGGATGGTAATCTCAGTGAATAACGAACTTGACGCCGCTTCTGGATCGGTTGTGTCTTCCATGCAAGTCCTTACTGACCAAGCAGACAAGTTCATACCGACTTTGCAGAACGCTAGTACAGTTTTGACACAAGGTGCGGACCTTACTGACTCTGCAATAACGTCTTGTCAAGCATTGGGTAATCAGACTTTGATAGACCAATTGCAAGATATAAAATCGCAGCTGCAACAGGCTGCTGTGGAACTTCAGGATGCTGAGTCTGATCTGCCTGATACATCGAGTGTAAACGATGATGTCCAAAACTACAAAAAACAATTTGATCAATATGGAAACACGGTGATTCTCGCGTTTTCGATTATGATGGTCGTGATATGCTCTTTTTTTATGCTGGCTACAATGTTTGAGTATCTTACTGATGAACATGCACGATGCTGTGCTGGATTGAGAGTTTGTTTACAACGATCATCGTGTATATTGATCTTTACCATCGGGTTGTTTTGTGTAACAATTTGTGTGATTTGTGCAGCAGTGCTTCAACCAGTATCTACTGTTAATGCAGATATATGTTCACCGAATGTGGATCAGAATATACAACGCTTGCTTGCGGAAGGGAATAAAGTTCAAGAAATTTCAGTTTCAAACGCCAGTGGGTCCTTCTGTAAACCGATGGCCGATTCCAAGTACACGGCAAGGAATCACATTGGGGAGGTCCTTTGCTACTATCAAGTTTGCGCTGGGGATAATGATCTTGAGGAAGGGTTACAGAAGTTTCAAGACGCTCTTTATGAGATTACAAACACTACAGTCCCCCCGACTTGGACACAATGTGGAAGTGACGTGAATGGCCTTGTTACGTATGGTCAAGACCAATTGACAGGTTTGTTTGACCAACTAATTCTAGTGTTTTCCTGTGCCACAATCAATCCTATCTACCAGTCTGTGGTACATGACTCGCTTTGCACAGCCTTACCTTCGCCGTTTGTATATATTTGGAAATACTTCATTTCAGCATCGCTACTGCTATTGTTTGCTTTCGGGTTTTATCTTCATTTCAACCTTCGGTATAGCAAGGACTATTCATTCCAACCGGTTGTATATGAGGAAACACACCTGGTCGAACAAACGACTGAGCCAGTCGCAACCGCTGCTGTGGTCTCAGAAGAAGATGCTGTGAAATATCACGAAACAACGGGCACCTCGCTCTCCGGAACTGGGTCAACTCCGACAACACTAGTTTAATATGTTTCAATTACAATGTTCGAGCTACTTTGTACATCGCACTACCTATTCTTTCGATGTGTTCAGATTTTAGATCCGGACAATTAAAAGTTGGCATCGTGTACAACAACTTCCCAAAAGGTCGGAGCCATACACCTTCCTCCACAAACGCTTTTTGTACCGTCGCCATATCCCGCACAGGTGATTTTAGCTCGCAAACCCCTATCGCGCCTAAGACACGCACTTGGTTTACCTGCTCTAGCTCAGAGAGCGGGGATAAAGTCTCAGTAAGCATACTGTGGATATCGCTTACTCTATTCCGCCATGGACTGTCGAGAAGAAGTTTTAGGGATGCCACAGCTACAGCTGCTGCAAGAGGGTTTCCCATGAACGTTGGTCCATGCATGAAAACACCGCCACCCGATTCAGGCCCAGAAATCCCTTCGCAAACACGTTTATTCGTCACCGTTGCACCTAGGGTCATGTAACCCCCTGTAAGGGCCTTTCCAAGGCACATGATATCGGGAACAGTAGCCGCTGTGACGTCAGTTCGGGGTTTCAGAACTTGCCCACTCGAAGCAATAACAGTAGGGTTATACGTCGACGATGTTTGCTCGCACGCAAACAATGTCCCTGTTCGACCAAAGCCAGTCGCAATCTCGTCGAATATTAACAGCACATTGAATTCGTCACATATTTCACGAATTTGTGCCAAAAACTTTGGTGAGTAAACACGCATACCTCCAGCACCTTGTACAATAGGTTCCACGATAACGGCAGCAATTTCTTCCGCTCTCGATTCAACCGAGGCCCTAACTGCACTCGCCGCAATCATAGCGGCCTCATCACTGGCATCCTC
>QPX_transcriptome_v1_Contig_63
AAAAGATCTTGAGGACACCCAACGAGTGAAGCTTAGAAGGAATCGGCAAGATGTCTGACGAAACGACCGAGCAGAATGCGTCAATCAACGAAAAGTTCATTGCCGCCCGGGAGGACATGAGCACAAAGTATATTCAAGCAAGGCAAGACATGAACCGAAAGTACATGGAGGCAGAGCAGGCTATGGAGGAGAATGAAAAGAGGTATTGCGGCGACAGGGTGAAAGTGCTTTCCAGAGTGTGGATTGTTACGCAAGTGTGTACTTTGATACTTGTCATTACATCCTTTGCCCTTGGACCTACTGGAAGCTTGGTTTCCTTCGCATTCATTGGTGTGTGGATTGCCTTCCTTTCGGTATTCCTAACGATTGTTGGAGCGTTGATTTTGAGAAAGTACAGGACACCCCAGCATCATGGCTTCTTACTTGGGCTTAGTTTCATGATGATTCACATGATGTTAATTTCTGCTGTGGTTGCTGGAGCTACGGGGAAATGTGATGGTGGTGTAACTGCTGCTGAAGCAGTTGTATGTGCAATCAGCATTGCATTATTCTTCTTGTATATCATCTTTACAGCCCTTTTGTACAAGTGGCGTGCTGATATCATCGCAACTGACGAAGATGACGAGGAAATCGAAATGCACGAAGGTGCAGACTTGGATGGCGCAAACGGGCATGACGGAGCAGGCGCCGGAGGTGATCTCAAAATGGTTTAAAAAAACTCAAACATTACTTTGCTTTAATGAAAAAAAAAAAA
>QPX_transcriptome_v1_Contig_64
ACCATTTTCAATGACAAATTACTACAGTAAAGGTCACTACCGATCGAGATGTTCAGCTAGAGGTACTGATATAGGTTGTAGCGCTAATTGTATCGCGCACGGGGATGCGGCTGCAATGGTCAGCGTGTCCTATTTCAAGACAATCCCCTTGCCTCCAGCCCCTCAGAAGCCCACCAATATTACTCCCCCAATATGTTCGTACTTTGGCGAAGCATGCAAATTCGATTTACCGAGCTGTTGCGACAATCTTCTCTGTACCGAAGTAAACACGAACAACACTTGCCAACAAAATAGTAGTTCCTGCAAATGTCACTAAGCTAAAGAGACTGTTGTGCAACATAGATTTCGCAGACTTGAGGCATTTTCCATCTTGAGAGCTCTTTTCGAACTTGCGGCAGCATGATCGACCCCCAAAGCCATGGATTTGCCCACGCTGCGAACATTTTAGAGAACCTGCTGCTGTGTCGAACGAAAGTTAAGTTATTTTACTACTAAACATTTGTGCTGTTGCTTTTTCTTTCCCAGGAAAAGAGTGGTGTGAATAAACA
>QPX_transcriptome_v1_Contig_65
GAGGAGAGTTCCTGAGAGGGGTAAAGTAGGGTTTTGGGGGAGGCGAGAGGAACTAGTTGCTTGGCGTAGCGTTGTTGTTCGTGTCAAGGCGGGGTGTTTGCAAGGTGAGCGGGTGATATTTGCCGGGTTGTGTACTGGGTTTATTTGTTCCTGCGGCGCGCGTTGGATGTGTAAAGTTTTGGTTGGGGGATTTGGAACGATTGAGCGAGGGGTTTAAGGTTGGTTGGTGGGACAAGGTAGCTGGTGTTTGCCGGTACTGGTACGGGGAAGGCTTGTGTGTGGGAGGTGGAAAGAGTTTTTTGGAAAAACGCGCGCTGATTGGGGATTGGGGCCGCGAGGGTTTGCGAGAAGGCTGGGTGGTGCTGGGCAAGTTGTAGAGTGTGAAATTGTTCAACTGTGGCAGAGAAAATGGTGAAAATGAGCCCGATCAGTAAAAATAATTACCACTTGTCGTACGAATTGTTTGAAGTGATTGATACGGCAACTGGTACACGCGCAGATGTTGTGAAAGGAAT
>QPX_transcriptome_v1_Contig_66
ATGCCGTGTAAAGTGAATGTGTGTATAGGTACAAGCTTTAATTTATCAAGATTAGAAACAAGGTGGCCAACACAGTGAGTGAGATCTTGAAACTGGAGATACCCGACGAAGTTGGTGGTGAAGTTGGTGATGTTGGTGCATCAGTTACGTTCTTGGTAACATGTGCTGGCGCATGGGGTAACGACGCCTGGATGCCGGCAACATAGTAAGCTGTGTTATGCCACTCTGCTAGAGGACCTTGAGACCATGCCATGAACTCGGCAAAATCGTTTTGTAGATAAGGCCACGGAAACTTTGCATCAACTGCTTCCATACCCGTGAACCCCCCAGTCATGTTTTCAGACGCAATTTTAGCATGTACGTGTGCACATTGAATCCACGATTGAGCCATAGTGCTGTTCTGGAGACGCATTGGCACAGCCCCTACAATATCTACTTTGCCGTATTGCTCGTAGCTCTCCTGCTCAGTCAAACCAGTTGTCCCTCTATTAACACGGACAATTCGGGCGTTTGGACCAGTTACAAGTTTCTTGAAGTTATCACAATTGATCTCTGTGCTGTTGAATGCACCTGCAAAGGTATATGCTAAGGCACGAGGCGTAGCTGAGGGTACCAATTCTTGAACTGCTGCGAAAGTTGATATGTCTACTAGTGCCATTTGGCTGGTGGCACCTCCCAAGCTGTGACCGGTGATATGTAGCCCATGAGGGTAGTTGCCTTCTTTGAGGGTTTGCTTAATGCATTTGTTTTGTTCATCCCTAAATGTTGCGTATGATCCCCAAAATGCAGGGTTGACGTTAATTCCATTTATCATTTGTGCGGCCGAAGTCTGGGAGTCAAAGTCTGCTCGCCATTCCGCTGGATCACCAGCGAAAGTCCCGCGGTGCACAAGAACTAACTCTTTCGATTTAGGGGTTTCAAGCAAAGCCCAACGGTCGCCATCGCATTTTACTGTATAGTTGTATGGCACAACACTCGATCGATTTACCTTGTTGTTGTATATCCAAGCAGCCATGGAGATATACTCGATATATCTCTCCCTGTCAGCACGGGCAATTGGCACATCATCGAAGCTTGCACCGTTGCTACTTGATGATACAGCAGCCAATAGGGCCACTATCAAATAAAGAACCTTTGCCATTGTTGGTCTCCTTTGAGTTTTGTTTTTGTG
>QPX_transcriptome_v1_Contig_67
ATCGGCTTTCGCTCGTCAGAGGTCGCTGATCGGTTGTTAGTTGTTTTGCTTTTATCGTGTTTCTGTTTCTAGTGGGATGCGTCGTTTATCTGAATATGTGCGACACCGTTCGTCAACGCAGGAGTCTAGAGATTCATCAGGTTCGTTTACTGGGGATGGGATGGACACCACGAGGAGACGTGCCCGGTCGGATGCCCCGAGGGCGATGTTGAGGCGTCGTGCACAGTCCGAGTATTCTGGAAGTGCTCGGTTTATTGAAATATCAAAAGCTACCCCTGCGTCTGCAGGTCCCATGGATAGACTTTTTGGCCGAGCTGCCGCCGCTAGCAGTGCAAGTGCCACAGGGGGTGACCCAACTACGCCTAGGCATGCTCGACTTGGCAGTCGAAAGGATAGTAGTGTTCACGCCGTTGACCTTGCGGTATTGCAAAGTATGGCGCTTACGGAAGCACAAGCGAATGCTGATTCTGCCTCTGCGATGGGAATTTGTGAGTTGGAGACTCAACCAAAATTTGAGGAGGTCAAGGAATTAGAGGAGGATTTGGAAGAGGAGAATTGCTTGATATGCATGGGTCGGTTCACTGCCAAGCGCCCTTCAATACCCATCCCGTGCAAAAAAACATGTAACCTAGCGCCTGTGCATGCAAAGTGTATATTTGAGTGGAAGGAACAAAAGAAAGGAATGGGAACGTGCCCCTTGTGTCGCAGCGAGCTGGGCTTTATTGATTACACCCCGCCGGACCTTTTGCAGACGTCGACTCTTGTTATGTTCAACGCAAGAAAGCAGTTTGTGCAGACCCCTATCCCCCAGGGAGCAAACATGATCCGGTGCTACATCATCGCGAGAAATGGTTTCTGGGGGTCACCTGTAAAATATGAGTTTTATTTGCAAGCGATAACCACCTTGCACTATCCGTCGGGTGATTTGCCAAGTCCGGAAAGCCCCGCCAAGGGTGACCGCCTGTTAATGACTGCGTACAAAAAAATGTCCAAATGGGGCTCCTCGATTATAGATATCTCTCTCGACGAGGCATGTAAAGATTTTGACAAGGCAAGTCACAATTACTTGGGAACAATAAACTCCACCATAACCGGTTTGGAACATACAATGGTTGCACCGTTCAAGAGCACGGCACATGGGTCTACAAGTGGTGGTCAACGGGAATTGGCAAGTGTAATTTATTCACAAAATCGTGTCGGGGCAGGCAGTGGGCCGCGACGAATGCAGGTGGTGGTTCCGACCGTTATGGAATTAAATGAGGACAATGTAGCTGACACAACCCCGGGGTTTCTTTCAAGTCCCAATAATGCAAGTCAAGCTTCAGCGGCCAATACGGAAGTCGATGTTGATATTGACTCTGATGACGAGGATGAAGCACAGAGTACGAAAAGATTTGTAACTGAAGTCTACCGTCCAAGCTCAAAGTCGGACAACATGGCCAATCTTTTACGGAAACGACAACTGGGTTCTACAGAAAACGAAGAACGCACAAACTTGTTGTTTGGGCAAAATAAAGATCCATATTGGCTAGAGTCAATTCAGGCGTTCTCCCTTGACTTTCGTGGACGCGTAACTCTGCCATCGAATAAAAATTTTCAGCTGGAGTTGGACTGTTCTCCAGATGCGATTGTTATGCAATTTGGAAAGGTAGTTGCTGCCGAGGATGGTCAAGCTTTTAGTATATACACGGTAGATTTACAGTGGCCCCTGTCGCCACTGCAGGCATTTGCGATTTCACTCACTGCGTGTGATAGAAAAGCACTTGTTGCGTAT
>QPX_transcriptome_v1_Contig_68
GATCCGTAAGAGTCGCCTAGTGTTTGTTGGTACAATTATTGTTGCGCTGCATTGTGGTGAGACGGGCGAGGTGTATTTTGGTATATACAAGTGTCCGATAAAATGTCAAGCTCTTCTGAGAAGATCGATGGGGTGTTCGCCACGCGGATGAACCAACAGACGTACAAAATCAAGGTCAAAGGTGCACGAAAAGGCTACGAGTTGTTGAAGAAGAAAGCTGATGCGCTTAAGGCACGGTTCAGAGCTTTGTTGGCGGAGATCAAACGAGCAAAAGAGGAGGTCGCCAAGATGATGCCGGAAGCGTATATTTCCTTGGCTTCTGCTTATTACGCCGCTGGGGAGTTTCGTGAGGACGTAATCTGTGATGTAAAGGACGCTACTATCCGGGTGTTTGACACTGAAGACAATGTTGCTGGTGTTAAACTCCCTGTATTTTCTGAAAACTTTTTGCAAGACGACTCAACTACTGATAGAATTGGGCTTGCCGGTGGTGGTAAATCAGTTGAAGAAGCTCGTAAGAACTTTCAAGGTTTGATCTTAAAACTAGTCAAGTTAGCTGGGTTGCAAACATCATTTACCACCCTTGACGAGGCACTCAAGGTAACAAACAGACGTGTAAATGCTCTTGAACATGTTGTTGTGCCTCGAATGGAAGCCACTGTTGCATATATTGCCAAAGAATTGGATGAAATGGAAAGAGAAGAGTTTTTTAGACTGAAGAAGGTCGTTGCAATGAAAGATGACGAAGCTCCAGTTGACGAGGACGACCAAGCCGCCGGAGCTGGTGAGGAAGTCAAAGAAGATAAAGAATCAAATGATGTCTTTGCATCGTTTGATGTTGGTGACCAAGGTGATGATGTGATATTTTAGCGGCTGTATGTTTGTGCGTGGCTTCGGCGCACTTAGACTACATGTTCTTACCTTTTTACCACAATGTCGTAACGTAGCTTTTTTCGTGTGTTTTCTACTTTCCTTCTTCTCTTTTGCGTTTCCTGCTTTCGAGGCTTTCTTCTAGCTCGTGTCTCCAATCATCAATCCAGAGCCTCGCGGTGGCGTTGTTTTTAACCAGCGAGTTGAGCTCTTTGAACTTGACGACACACCCTTGCAAGGTTGTCGAGAGCTCTACAATTGAGTTTACTTTTGTCTCATCCGAATTTGGAGGAAGAAGTACCTCGCATATTAACTCTGGGCTGCCTTCCGGTCCAGGCGGAGGGTCCAGAGATTTCAAAGCAGCTAGGATAGACCCAAACGCTAGCCGTGAAGGGCTCTCCAAGAAACAAAGATCAGTACACAAGGAAGCTTCCAGGATAGTTCGTGCTACAAGCTCGGTTTGCTCCCACAGAGATTTCGAACTTGGCTTGCTCTCCTTCAACTTTGCAATAAATCCCCCAAGCGGGCGAAGCGGATGATATAGTACCAGGTGAAATTTCACCTGGT
>QPX_transcriptome_v1_Contig_69
TTTTCTACACCCGAATCAACTTCACTGACTGGTGGGTAAACCTAGCCCGGTATTGACGGAGGGGAAATGGATCGATGGGCAACCTAGTCCGGGATAGTCTGTGACCGACGGTGGGGAAACGGGTGCATGGAGCTCTCTGTATGCCGGTGTGTTTGTGTTTGTGCACACGTATTTCGTCCACTTTTGTCATTCCGTTTTTTTTCCGCTCCGGGAAAATCTTGGCGGCGGTGTACAACTATTCAAAAGCAGGTGTATTATGCAAGCTCGGGGATTTCGCTTTCAGCGAGGCGTGATCTACGCAGCCCCACACCACAAGGAAGCCTGCCCTGTGGTAGGACAGGCATAAGCGCATTCCTACATTCCTACCTCAGACAAACTTGCAAAGAGTCAAAACCTCAACTCATCGTGACAACCATCCTTGCAGGTCATCGGCGAGCATTCGCGAAAGATTCATCTTGCCCCTGCTGCTGGCTTGACGACCTGCGTCACTTGGGTATTATCATGCCAGTAATGCACATCATCTCATGATACGATAGCAGAATTGTAGGCTAGTTAGTGCTCTGGACGATTATTCAATACTCCTCCTTTTGCCCTGCCGATTCAGAAATTAAACATTCTCGCGACACAGACTTTCATGCAAACCATGGCTCTCTCACCTGGATATCGCTCAAATCAAGTTCCGTGATCGCAAGATCTGGAACTGCAAGTCTTCCGACTTGATACTCGCTTTACAATAATATATCAGCGCATGCCTCGGGATCGCTCAGAATTCGGCCGGGAAACCTAAACCACGGTGCGCCCCTCCGGGGATGTCGGCGGGCTTGGCCGAAGCTCCGATGTTTTTTGTGGCAAAGTCTGTTCCGAAATTCTGAATGACTCTGAATGATTCTGGCTCTGTCTATGTTTCACCTGTAGTAGCATGTGGTTCAATTGTTGTTGCATGGTCTAACAGATGTGGTGCCACCACCCTGTGGTTGTGCATACCAGAATTCATAGGTTTAACGTCACCTATGTTGTCTCCCTCTGGTCACAAGGTTGACACACAAGCAGTGAACCTGTAATGGAAATTATGTAATCCATTCCATGACTGCAGGTCCCGTCTATCCAAACACGGAGCCAACATTAACTTATCCATTACTGTTTGCAGAAATGAAATTTCAAATTCTAGTAAACTTTGCACACCAAGGGTCTAGGTATCTACGCTTTTACTTGTCGAAGGCAAGGGAAGGAAGGACATGTACTCAACTCTCCATCAGCGCATCACCGACGCCAACTGGTAGAGTTTTCTCGCTTGGGACGATTTTTTCCAGCAAAAGCTTTTGACGAGGAGACTTAATCATAAGCGCAAATTTCAGTCATAGGTTGTGAATCTGTTCAAATTCAGATCTGGATTCATAGAACTTGTACACGTTTCAGTTCATTTTAAAGAATTAAAACGTCGTGCCACGTTGCAAATGTGGAGGCTGCTGGGGGCGCGGTAATACATTGGTAGGCAGAAGCGCAAATTCCAGTAATTCAGTTGTGTATCACAAAACTGGGATCCGTATTTTGTTGTATCATAGGTTCTGAATCTGTTCAAATTCAAATCGGGATAGATACACGTTTCATTTTTAAGAATTAAATTTCATCGTTGTTGCAAATGTGGAGGCTACTGGGGGGGCGGTAATACATTGGTAGGCGCCGAATATTCCGACTTTAGGAAACGCTGTTAGACATGGCCACCAGTAGCAACGGTCAAATCCAACGGTCAAATTTTTTGGTCAAATTTCTGTGAAACTCTTGGAAATTCTCAAATTCTCAGAGATTTTGTTGAAGGATTCAAAAATAGGATGACAATTGATAAAAACGATTACACAAGGTCAAAAATTGACTAACCCTTTTATTTTACTGAGTAACGTTTCAAGATCCTATCTTTTAAACACTTGGGACAAAAGAACATCACACTCTAAACTATTTGAATTTTGTCATGCTCGCCGTTTTCACTGGACGAATCGCAGGCGACTTGTAAATCCCCTTGCTCTGAGGATTCAGACCCGCAAAGTTCTTGTTCCGTAACGCTATCAATAGAGTTCGAACGTGAGCTGTTTGAAGCACATTCCGAGTCAGTTGAGACAGAAGAATTTAAGCTTCTTGCAGAGGATGGTGAATTTAGTTGTGACCCACCTCCCGAGTTGTCCTTTTGGATATCAATTCTCAGTTGCTCTGGGGAGCCTTCGCTTTCGCTGCATGACGACGAGTCACTTACATATGGGTCAATGGTAAAGAGAGGGTTGATAGTGGTCTCAGTACCAATCTCGCCAAGTTCCATTTTTGGTACAAGGTCTGGCCTGTTTGGGATTGCTGTATCATAGGAATACTGCAAGAAGTCGTCTTTGTACATTTCTAGGACTAAATCCATAAGTTCCTGGGTATACATATCATACCACTTTTTGTCTGGTTTCCGTCTGTTTGAATGTGGCATGTCAATAAGTGCTTGCCTAATTTTGTTGGGAAGGCTGGAATAACGTCGCTCCACAACTTTGCTTGGGTACTTGTCTGGCTTGGAAATGTACTTCAAATCCTCCTGTTTGATGATATTTGGAACGTATTGTTCGCCGTTATGGTGAGTAAACTCGTGCATTGGTAGAACGTGGCAGTACACATCACATTCCTCTGTACTTTGTCTTTGTTTGTATACTTGATATTTTTCGTACCATTTTTTTACAAAATGATCAAACGATTCGAGGGGGCCAAGGCGGTTATATCCGAACAATGAAACCATTCGTGAATACGGGTTGCGAATAATTGCAAACGAATGGTCAAGATCCTCTTTTACAATGAAATGGTGCTTCACGGCCTTCTCAGCGGTATAATGCATAAGGTATCCATCATAAGAAACACCGTGAAGATAGTCCTTTGTGGAACCAAACCCACAGAGAAGTTTTCCAAAACAAAACATCGTAAACCTTCTGACGTTATCGTTTCTTGCCATAATCGCGGCTACCATGATGAACGTCGAAAAAATAAACGTAAACGTACCCATCACCCAAAATGTGATACTAATTGGGGGTGGGCACCATCGTGACCCGCTACACGCAGCAATACTCCATGACGGATCAGCAAAATATATGACTGTAGCAATGATCAATACGGTCAATGCGTATAGATTCTCGAAAGACTTTATCGGAAAGTTTCGTACTTCTAACAGTCTATACCGATAGAAGAAGTATATCAAGCCAATCTTGTGATAGATATCACGGCCCTTGCGGGACTTTTTCTCCACCTCAAAGTGTTTTATAAGGCTGGTGCCTCCACATCTCGGCACATGTATAAGCAACAAACTGTTGTCCTTGTTCTTCTCATCCTTGACAAGCCACGGCATTGTGTCTAGCTGTGTCTTGTAGCGCGCCGACCCTTCCTAGCTTGTCGTTGTAACGAGGGCCCGCGATCCCGTGCTTGGCAGAACCTTTCCAAATCGCTTGTCCCCGAGTATCCCGTCCCGCAGTCCTGTTGAGCTCGATCTCGTTCCAACTCGCCCCCGATCTGGTTGGTGGATGTCTAACTCCAACGGCGGTGCCCCGGTGTGGTTGTACTGGCGCAGCAGTGCGGTGTCCGGTCGCGAGGGTGGTGGTGCGAGGAGCGGTAGCGTAGTGCGTGGGTCGTGGTGAGCTGATGTGTTTGTTGGTTTAGTTGTTGGTTTGCATTCCTGCTAATCTCAACGACTCCCCCCTTACAGTTTCCCCTAGCCCCCGG
>QPX_transcriptome_v1_Contig_70
CTTTTTTGTTTTAAAATTCAAATGTGCCGGAAATAGGCAAGTTCAGATGCAGATAATTCGCTAGATCTTGGGACTCTAGACTAAGTACATAGACATCGCATCAAACACTTGTTCCACATCTAAATTGAATAACTTGTTTTGTTGTGTTTGTTTCACTTTTTGCTTTGGCTGAAGTCTCGGTTTTGCCAGTTCTCGAGCAGGGGATCTATTTGCCGGCGACCTATCTCGTACTGGAGATTTATTTGAGCTTTTTTCATCTCGTCCCCGGCCCTTTGCTCTACTATTTGGACGGTTTGTTTGTTTCCGTTTGATCCAACGGAAAAGTTGTGGTGTGAACATGCTCATTGACCAGAACCGTTTTGACGTGTCCTGGTATGTCTGGGGCAGTACCTTCAAGTCAAACCAACGGATGTCACCAATTTCTTTTCGAACCTGGGGCTCAAAATGAAAGTCTTCGGGAACACCTGGTACAATAAAAAGCTTGATCATCTTTCCTTGTTTGCTGACAGTTTTAACATAGTCCTTTGCGTTCATTAGGGGGGCACAGTCATATCCAATTTCTTCATATACCTCTCGTGCGGCGCATACACACTCGTCTTCAGCTTGGTTCACCTTGCCCTTTGGGAACCCCCAACTGTTACCTTGATAACCTTGGACAAGAACCGTCTTGGTCATTTCTTTGTTAAGGAGGATAGCCCCATATACTGGAATATTGGCCCGATATGCCTTGAACCGCGCCATAAAATCATCAAATTGTCCTGAGAGCGGTTTTAGCAAGTCACATCTGACAAACATCTCCCGTGCAAATGCATCAAACTTTCTAAAATGCTTTAGATGTGCATGGTTATCTGCTAAAAAGTCTTCATAAAACCAATGCGCCTGCTCAATCTGAAAGAAAAGCCGTTCCGGGGCATCGAATTCTTCTTGCGGCAAGTGCAGCAGAAAACGGAACTCGAGGTCGTCGAACGCCTCCGCTAGGTCCGCAGGCACATGCTCCATCACCTGACCTCTTCCCACAAACGATCTTGACTATAACACAACCCTACAACAAAAACAAAACACAAAAACAAAAACAAAACACAAAACACATACGACCTCCCGCTCCCTGCGCGAGTTCGACTGATCGAGTCTGGACGCCATCACCGCAAGCGGCGGACCACTCGGACTCTAACAACACGAGACACGCCCGCGTTAGACTGCACCGCCCACTTTTACGACGCCTCCCTGCCTGTGCGCTTTTAGACTGATTTATTCTGGACGCCAGCTTCGGAAGCAGTGGAGCACTCGGAATCGAAAGACACGATCGCGTTAGATTTCAAAGGCGACTTGGTGAGGAATAGTTGTCAAGTTGATGAAACTGGTGAGGAGTTGCGGTCAAGTTAAAAGATCTGATCGGGAAACTGGAATCAGCAGCGATACGCGCATTTGATTGTAGGTTGCTTGTTAAAATGAGGTTGCCAATGTTAGCATATTGGCTTTTCAGTAGCATATGTAATGCACAATCTGAAATTATGAGCAAAAACGGTCAATATGACTTTAATGGGTCCGTGGATGAGACTTCTGGATTGTTCGCTTATTCGCTGGTGGATGGGAAATTGAATGCCCCGGCTGCACCAGTTACTACTACTGGATGTGCACTTGCAGGTGGTGATGGCTTCGTTGCGAAAGGCTCCATTGCAGTTGTGTATATGGACAATGCGAATGCCTGTAATACAGCTCTACCTGGTCTTTTTAGAAGCCTACAAGAAAGGGGGGCTGCTGGGATCGTATATGCAGGGGATTATTGTTTGTGTAGCGAAAATGACAAAGATGTTTGCGGTAAAAGGGAATGCCTACTGGATGGTGTTTTAGAGACTTCAGTTTTTGGGTATATTGAAGACTTGGTTATCCCAGTGGTCAAAGTAAAACGAACTACCGCCAAGAACCTCTCTCTTTCTCAAAACATTGAGTTGACAATTTCACAACAGTTTAAAGCCAAAGTATCCCTCGACTTGGAGCTGTTCACAACGTATGGTGATAACAGCCCATTCAAGAGTACTGTATTCTCCAGCAAAATCCTTCCTGCGTTTCAAGACAAGTTCGAAATTTTCCGCGTTCAGACATATGTGTTTAATGAACTTGTCGTCGATTGTAACGCTGGAAATAACTGTGAGACCTGTATCGATAGTGGTGCATGTAAGAACGTTTCAACTGAGTCGCAAATGCCTAGTGTGGTTATTGATTGTAAATCTGCTGCAAAAGATAAATTTGCAGAGGATCAATGTACCCATTTCTGTGATAGTACGTATACATTTTGCCACCCACGTGGGAAACAGGTTTTAGAAGAAAACCTTCGTCAACTGTGTGCATGGGAGCAGGTTGAAAAAGAAAAATCACGCTGGGGCGTTTGGTTTAGTTACACTGGTATTGTAGAGGGTACAACCGACATTGATTCCTTGGAAAAAGCTTCTGAGGAGGCACATGGGGAAGTAGGACTTGACTGGGGCAAAACAACGGAATGCGTCAAGGGCTTGACTTCCAGTGCTGCAAAAAGCAGAACTGATTTTTTCTCCATAGCTGGATCGACTACACTAGCCCGTATTCACGTAAACGACAAGCAAGTGCCTTATGGGTTATTATGGGATAATATAATACCCGCATTATGTGCAGGTTTGCAAAGCGAAAAGCCCTTTTATTGCGATTGCGAAAAAAACGTGCTACTTTGCCCAAAACCTGGGAGCGGATCGTTGGCTTTAATTATTGCTGTCAGTGCTTTTGCTGTATTTGCAATCACGTGCATAGTTTTTGGGGGCTATGCTATGAAGCGCCGAGAGAAGAAAAAAGGCAGCTCGGTTATGCAAGAATCTGGACATGAGTTATCACGGATCGAGCCATCACCTCACGACAATATATCTTTGTCTACCATTTAGGGTTATTCTGCAAGTCCCCTCGAACATTTCGGACGTTTTCAACCACAATTCGGCATTGGTGAATCATCTTGACGAATTCGTGCTCTTGCAATGAGTAAGCTTTGTCGTGAATTGCACCGGGACTGCCAAGGCACGATTTTAAAATTGAATGCCCGGCAATTGCATCCAAAAGGCCATACCGTTTCCCTGATATTTGGATCATCTGGTTTTGGTTGTGTGGTGAAAGCCTCACGAAAAGTTGAGCCGCACATCGTGGCGATAAAGGCCCAAGTTCTTTTAGTGTAACGGCATAACCTGGAACTCTTCCTAACTGATTTTGACAGGTCAACAAAAGACGTATTCCCTTTATTTCATCAAGAAGTCGTCCAACAAAATGCCTAAACTTTGTATTCCTTTGCATAAGCTCGTCACAACAATCCAAAACCAGGATAAATTTACGATATCGAAGGGCATCATATAATCTCTCCATCTTGATTTCATCAGTGCAAAGATCATCTTTGGGCTTTGGGGTGGGGAATACTGTCATTTCAGTCAGCATGTTTACCAAGCTCGATATTAGTAACGTGCCTTCTAGACGTAAAAACAAGACCCCATCCCGAAACATATTCCGATCGTTTGCATAATTAACAACCGCTTTTGCCAAAGAGGTTTTACCAATCCCACTTTTTCCGGTCACAGAGACAATTCGTCTTGTCAATACTGCAGCCAAGGTTGAATATGTATCCACTCCACGTCCAAGGAAATCCTCTGGAACCGCTGGTACATGCCCTCCACGCCAAAGCTTGCGTCGGTGCTCTTGGTGTGTCCGTGGCATTGTGTTCTCAGGCGGCCAAAAAGAAATGACGCGTCGATTTGCAAAGATGGAAACGTCGTGATCTGTATCTTCCGGAAGCAACAGGAACTTCTCACTTACCGCTGTCTCCGTCGATTGCGAAGCGTCTAACACATCTACGGCCTGTCGGGCAATTTCAAAAGCAGTGCGCACAGTATCACCAATGGCAAGTGAAAGATAAAATGCCCGTGTAAACGCATGAGCTGCCTTGTCGAGTATCCTTGCATTCACTTTGGCACAAACCACATGGGGCACACCAGCTTCTACGAATGCCCTACCGGCATACTCGGAATAGCATGCGGAAACGAACACAAACTGAACAGCACTGCCTGAATCACCACCACTCGCCAATCGACGCAGGCTTTCAATATCCAACGTATGCACCGCGCCACGGTCTTCAAATAGCAACGCATTTTCACTACCATGACCAGAGTAATGAATCGCCCTGCATCGCATAGTTACCTCTGAACGTAAACGATCAGTGGTTGCAAAACCAAAAGACAAATCAATATCCCTTGACGCTTCGGTAAAAGTTTGCCACAGAATATCCTTCTCACGTTCATAATCAATGCTTTGAATAGGAAACAGTTGTCCCCTCGCATCTCGCAACGCAAGGGGGGCGGAAAACAAGACACTTAGGCGTGGTCGCATCTCCTCTGAGATAGGTAAATCCTCAGAGGGAGCAGTTAGAAAGGTCTGTGCCTCGGTATCACTCTTGTCCACAGTCACAACACCCGTCAAGGACTGCTGGACCCACTTTTGCCTGTTCACGGAGAGTGCACTTTCAATCTCAATAACATCCTCTTCCCTTAATTCTGGATTCCCTGCACATACAAAAAAATGACAACACGAGTTCGCTATCGAAAACCGCAAGTCCTTTCCACAAGATTCACTTAGATGATTTCCGGATAGCGAAAGTTCAAACAAGGTCGTATTCACATTTAGGTACTTGGAAAGGGCATCTTCAAATTTTTTATCCTTGCCAAGATCATTCCCGTCCAGTATTAATGCCCGTAGTTTTCCAGGAAACTGTGCCAAGTGAGTCAAGAGCTTGCAAATTGCCCCATTCCCAATACCATTATGCGAAAGATGCAGCTCGTAGATACATCCTTCGTTTTCGGCTGTTGAGAACAAACCACCAGGACGCTTTTCTCCGATTAGTGCACCAATAGTTTCCTTTGCGTAGCTTCCAATTCCATTATATGACAAATCAATTGATTCTACGGTCCCCCCGAATCGGTACGTCATTGCAATTGCCTCGATCACCCTAGCACATCCAGAATCACCCAGCTTGTTCCCACTCAAATCAACCCACCTTAATGTATGCGCAGGTTGTGGATTGAACGTGCGAGGGGCATCTAGCCACAGCAACTTCCCACTTGACATATTTAAAGCACCTCGGGGTGCCAGCAATCGAATGAAGCAAAGTATATCGGAATATCGAAAGTTGCAGTTGCGAAGTGCAAGACCTTGCAATGCGACTCTGTTTCGCCTCGCCTCAAAGCAATTTACAATATCAGCAAGCTCGCTTGGCGAAAGAGTGTTATCAAACGTGCACCAGGTTACACTACTCGGCAAATTCCGGACAATACTGCTAAACAGCCCTTTTTGTACCTTCTTGAACCCGCGACCAGGGCTTTCAGAGCTAATAAAACTAACTGAAGTTATCACAGGGAATCGAAACAAACAG
>QPX_transcriptome_v1_Contig_71
GCCTTGCAAACACCTCGGTTACACATCCCGTTGGAATTGCTAGATGTTTTACAGTAAGTCCCATCTCTTAGTGCTCCAGCAAGTCCACCAGTAGCCTTTCCATAGTATTTCGAGCAACGGCTGCCGTCAAAAGGACCACATTCAACTGTACAGCTATCAGAGGTTTCTCCACAATATTTTAATCCCGAACTAAAACATGGATCTTCACAGTTACCGTTTACACATTTTCCTTTAATGCCCCCAGGCAACGAGCAAAGTTTTCCTGCTTCCACAAACTTGCCATTTGAGGAACAGCATTCTGAAAGAGATTTGATCCCACCGGGCTGTCGCAAACCGGAAGGATTCATAAAAAAAGTGGAACTACATTGTACATGATGGTCCAACTTACATTTTGTACAGCCAGCACAACGGGTTGTACCATTTGCGCATTCACATTCTTCTCCAGGGGTTGATACATATTTATCTCCACACCTAGGCTTTGATGCCTCCGTTGGCAACATTTTTGGACACGCCTCTATGGACTGTTTTGATTGCTGTAACCCTCCGCACATTTCCGGTTGTCGAAGGGAGCCAAAGCCTACTTGCCCTGTACCATGAAGAATTCCATTGCCATAATCCATAATTCCACCTGTAGTTCCTTCCCCGTGTTCGAAAGAGTGCACTGCACCTGTGATATGTCCCAATTCATGCGCAAGAGTAATAGTAGCCGGAGTTTTTTCTTCCACAATTATAACCCCAGAGTTGTGACCTGCGCTCCGACAAATTGTGCCAATGTATGCAAGACCCCCACCCAATTTACAACCCGAAATCCTCATGTACGCCGATTGTACCGGTGTCGTGGATTTGGCTCCATACGCCTTCACTTGCCCAAGCAATTCGTTCAATGTTGAACCACATTGGGTAAAGTCAGGACTGTGTTGCACGAGGGCACCAATCTTCCATTCAAGGTTATATTGCCTCTTGTAATACCCGTTTACAATTGCCAGAGTATTCGTCAACACACTGACAGCATCATTGCCGAACTTATCCGTCATTGCTTTGTCCAATATGAACCCAGCTGTCAAAGTGTGAGGCCGGTCATCCTGGTAGTAACACTTGCCGGGAAACACGGGCTGTGGA
>QPX_transcriptome_v1_Contig_72
TAGTTGGACAACCAGTCATTTGTTGTTTTGTTGTTGGTTTTCATTTATTGTTGATTCAAGAGCAAAGAAAATGGGTCGCCGTCCGTGGAAGTGTTACAGGTACTGTAAGAACAAGCCTTACATCAAGTCTCGTTACTTGAGAGGAGTTCCAGAGCCAAAGTTGAAGATCTACGATGTAGGTCGGAAGCGCGCTGGTGTTGATGAATTTCCTGCGGTTGTTCACATGTTTTCTGATGAACGTGAACAGATTTCCAGTGAAGCTCTTGAGGCTGCACGTATTGCTTGCAATAAGTATTTGGTTAAGTACGCTGGAAAGGATGCCTTCCATATGCGTATGAGAGCTCATCCATTTCACGTATTGCGTATCAACAAGATGCTTTCATGTGCTGGAGCTGATAGACTTCAGACCGGAATGCGTCATGCGTACGGTAAACCACAAGGAGTTTGTGCTCGTGTTAAGATTGGACAGATTTTGATTTCCGTTCGTTGCAAGAAGCAGCACCTTCCAATTGCTATGGAGGCGCTTCGTCGTTCAAAGTTTAAGTTTCCAGGTCGCCAAAAGATTGTTACTTCGAAGAAGTGGGGTTTTACAAAGTACGATACTGCGGAATATGTTCGCATGCGTAAGGAAGGACTATTGATTCCAGATGGAAACCAAGTGAAATACCTTGGTCGCCGTGGACCTTTGGTTGTTCCAGGCGAAGCATAGATTCTTTAATCACTAAGCATTTAATTACTGGTACTATCACTATCATCATCTTGTTGGCTTTGTTGTCTGTAATATAATTTGAGCAACTCAGGGTCATCAAAGTACTTGTTGATGGAGACCTCTTCGGGAAGGCCCTTGCGTCTTCGTGTCTTCATCATAAACTCTCGAGCTAATTCTCGCTCCGTACTTGGTTCAAGTGGTCGAAGCGTGATGCTCGAGTCAAGCGGGTTTCCGGGTACGATTCCCCAATGGTCAAATACTTGGTGCACATACGCTTGCCCTTGTGTAAGCTGGCGTAAATCGGTCTCGAACCCAAACGAGTCAATCACAGGGATGTATCCATGGTAAAGAGAAAACGGGGTTCCGGGGACTGAGGTATCGTTTGTAATATGTCCACGTCGACGTCGAAGCACTTTGTTGATTGCGCCCCGCATGTCACCCGTTCCCTGAACTTCCAACTGGTATATGGGTTCCATCAAACGAGGGGTCGCAGTTAGGAATGACGAATAGCACACCCGACGTGCGGTTGGGATGACATACCCAGCTCCTCGATGCAAGGCTTCCGATGCAATATCCACGTCAAGGAGTCTAAATTTTACGTTTCTCATAGGCTCGTCACAAAGTGGACCCTCACGGCTAGCCCATCGGAACCCTTGTACGATACTGCCTTTAACCTTGCCAAGGAGACCAGTATCCACTTCTCCTGGGAGCGTGTCGTTCAGAAACACGTTTGGGCCATTCGATACGGGTCCAAACGCCCAAAGGGACCGCGCAGCAAGCTTATCCCAATCGTATTTCTCTTGAAGATGACTCGACAAGCGTTTCGGTGTCCAGTCTATGCAGATATCTCCACGCTCGATGTCATCACCCATGCCCTTCTCGAGCGGTTGGGAGATCATTGTGAACTTATTCTTCTTATTTGGAGTTTCGGCATAGGACTTCAAAACAGAAGTCTCAACAACAGTTTCGTTGAACGAAACCGATGGGTCCGAGACTTTTATCTCAATTCCCGAGAACATCTCACGAAGGTCATGCATCACACAATCCATGTACAGCTCACCAGTCCCGAAAATCACGTGCTCGCCTGATTCTTCGACCTTGGTGCGGAGCAAAGGGTAACTTTTGCTCACACATCGCAAACCATGGAGCATTTTCGGGAGCTCCGGCGGGTTGAGAGGCTCAAGCGCTAACTTGAAAACTGATTCTGTACCAAAATGAAGCGGGGAGAAAGTTCCGGGGTTTTCATTATCTACTCCGGTGATGGTTGCCGTCTTTGCGATCAGGTTCTCAAGTCCATCAATTAAAACCCAATTTCCAGCAGGAACACGATCTACTTCAAGGCGATGGCGTGCATGGCACATATATAATCGTTTAGCCACCCCTGTAGCCATATCCTCCTGGTCATCGGCAGAGTACGACTCGCCAAGGATCTTGACTGAATCACCAGTCTTGATCGTACCACTATACACTTTTCCAAATGCAGAAAATGTTTTCGCATCTGGAGACGCATACATCTTGACAACATTAATCATTAAATCACCATCCCCATCGCTTGTGACCATCTGCTTAAATATTGTATCATCATTCGAACCACGGTATATATTTGTAAGCT
>QPX_transcriptome_v1_Contig_73
GCCAAAACAACTTTAGCCAAATAGTCTTGTGTAAATTCACCACCGTATTTTATTTTAAGATTCACTGTTTTTAACGTTTTTAAATAAACTAATCGCTCAAAAAGTTCAGACACTCCATAAAGACACAACAGCACATCAGCTCCTCCAGGCATCCATTACCACCTTGTTGAGACTGTTGCTGCTGTTGTTGACGCATTTGTTGTTCATGCATTTGCATTTGTTGTTGGTGCTGCATTTGTTGCATAGCCATCATTTGCGATAGATGGTTGTTCCTTTGACGAAGCTCCGCGGTTTCGTAATCCGGGTTGGCAAAGTACGAAGGAGGAGGTACCCCACCAGTTGGATGCATTTGGTTTTGGTACATTCCTGGCATTGTCTGCCCTTGAGGTACCATAACAGGCGCGACTTGTGACTGCCCAACTGCATGCGCCTGTCCAACAGGAAGAGCAACAGGAACTGAATCCACCGTCGTCGTTTGCGTTGTTGTTTGCTGATACATCTTCCCCTCTTGGTGTAACATAACCTCCCCTCTATATCCCCCAAACACCAACCGATCACGTCAGTTCCGCCTCAAATAATCTACCTCGATCAATCCGGGCTCGCAATCCGCTCAAGCCGTTGGCCTGCACAAGTCTAAATGGTGAAATAGCACACAGAATCAGCGGTGGCCTCGCGTCTGTTGTACTAGCTGGCGTGGAAACGATATGGTTTTTGCCCGATTCTGTTGATGTGATCACTCGCGAAGAACGCGCTCACGCGAACCCCAACCGCACGTACGAGAACGTCTTTGCACGCACCAACCAACCCCCTGCGCTGGCTACTTGCAACACTGGCGTGACGTCTAGTGATGGAATTGGGAATCCTCCTTGCGCTTTTGTGCCTGCGAAACCCATTTTTCAGTGAGAC
>QPX_transcriptome_v1_Contig_74
AATCATAGAGCCACTGATCACCATCTTGAGCAGGCTCAGCGGAATTAAGAGCTGGTACTCGTTGGTTATCTAGATTGCCCACTCTTGGTCTTTTGAGAGCCAATGCCAAATCGGTTCGCAACCGAAAACAGGCTCAAGACCAAGAAATGGATAGAGCATTCTTTTTTCACGGGTTGCCAACATACTTGAATCACCCAGGTGAGTCATCCAACCCGATACGAACAACGAAATTCTGGTCTAGTTCTCTGATTCGACGAATCAGAATAGAATCAGTTCAAACGCTGAAGCCCATTTGTTGGAAGATTCTCCGACTCTTCCTCTCGAGTGGCTACTAGTTCCAGTAAAAAAGCAAACTCGGTCTCACCAATAATTAATCCACTAGAACCGAAGTTGTTTTCAAGAGTTTATGCTATTCTGAATGTTTCCGAGTTCGTTTCTGAATTCACTGGTTTATTTGCAACACATGCAAGATCTAAAGAGAGCTAGCTCTCGCTAGCTAGATCAGAATGCAGAATATTCGCTAATCAAATTCGACAGGACCTGTAATTATGTTTTTTAGCAAGTCTTTCGTGCGATTCAAATTCCGATACAAATCAGTCGTTCCACTAGTGGAGTTCACGGTTATTAAGGTTTGGACGTTTGGACACGACTTGTAAACTTGCCTTGTAGTCTTGTGGCAAACTCCGACATACCACAGGGGCATTATTCATGATTGGACTTTTCTTGCAAAGGAGTAAGACAAAAAGTAGCACAGAATCAAGAAAAAGCAAACAAGAAATAGAAATAAGTTGTTATTCGATCGTAAAATTATCCAAGCTTGAGTTTATTGTATTGTATCAGGTAAAATTACATATGTGAAAGGATGGTTGATGGACAAGTACTTGTAAGTGTGAATTAGGAACTATTAAAGATACTGGAATTTGAATTCTTCAAGCTTGCTCCACATCCTC
>QPX_transcriptome_v1_Contig_75
AACCGGACTTTTTTTGTTTTGGAGAGACGATACACGCAACAAAAAACAAATATAGAATCAAATTGGAAAACGAGACACGGAAACAAATACAGAATCAAAGTTTGATTGTGATTATCTGACAACCAGAGACAGAGAAGAGGAGAGATTTGACAAGTAACAAGAGAATATGAGGTGGGTTGCTGGTGGAGCTGCGTTAGCAGCTTTGTCAATGACAAATGCTAACGCTGATGACCAACTCATGGTTTTGAGAGCAGGATACCAGAGCGAAGGTTCGCAACCAAAGGCTTTTGTTTTCGGACAAGAAACCATGGAGCTTGATGCGTGTCACTACAAGAACATTGAAAACGACTTGAACAATACCCGCTGTGAAAATATTCACAGCACCGTTTTCTTGGGACAACAGGACATGTGCTGTGACATGAGCAGTTCTTCTCCAGATGACAGCCGCGCTGTGGGAACTTCCAATGCGTACTGTAACAGCGCCGTAGAGGACTGTTCCGCTGAGGCTTTGACTGGAGATAATGTGACTATTGGACTGGACATAAAGAATGACCATTCCGGGGAGAATGCATGTTGTCGATCGTGCTCTTGTTTTGGAGATCCAGAATGTACTAGTTTCGATGGATTGTGGACTTCATGGGTTGTTTGTGACGGGCGTAACATTGATACTTGCGGATACGACAAGGAATCTTGTGTTGAGCAGAAAGATCATGCAGGTAACGCATGTGCATTCCGCGAGGACGGGCTTTGGAACTACAAGTACGGTTCACCGTGCCAGGCTGACCACACTGTTAGTGGCTATGCATACATGCAGTTTTTCGAAAACGAGGAGAAAACTTATGACACCAGTTTGCAACTTGGCGAACGTGGGGTTATCGAGTCCATGACCTTGAAGTCCACTGTTACCGGAGCTCCATTGAACATCAGCGCTGCAGAGTGCTTTGCCAATGGTCTTGACAGAACAAAGATGTGGGGCGGACAACCGATTCCGGAAAACTTCAACGTCAGCGTTCTTGGATCTGTTGAAACTAACGATATGCGCTATGTGTGGCACACCTATGACCCAGAAAACAAGATTGAGCTAGTATTTGAGTGTGCTGCTTTGTGGTACAAAGGAGATGCTGGTGCTAAACGTCTTGATATCAGCTACCTTCGTGATCAAAAACCTGTGGATTCCAACTCTGGAAGTGGCTTCTGTCAAAGTGGCAAAATCGAGGAGAAATCCCACTACAACCCACTAACCGAGCAAATTGATGAAAAGTGCTGGGATATGTTGACACCTAAGCAAATGTGTGCAGCTGTTAACAACAACGAACAGTGTGAAGGAGACGAAGCATGTACCGCTTGTGCTTCGACTTGGTGTGAGCGTGCTAACTTGAACATGTCCCCTCAGGACTGTCTTGCGTACATTCTTGACGGAAATACGGGTCCTCAAAGCAAGACATGGTTGTATTTGTACGGCAAAGCCGTGGAGCCTCTTTCGAAGATACCACCAAATCAACTCGTTGCACAAACACAACAGAATGCGCTCTTTATCCAAATGCTTGTTGCTCAATACGGGGATGGATCCGTCGATACTGGAATTGTCTGCGCAACTGACTTGTCTGTATACCTTGGGGTTCCTGTGCCAGAATGTGAAGATTACATTTCTCTTGAATACGAAGCAACCCCTGGGAACTGGAGCACTCTACTTTCCATCCCATCATCCAAACCATTCTGTCACGGCCACAAGGTTACTGTAGACTATAACGAGACTTGGCGCCCAATCTTCGTGTACCCATTCCGATTCAACCAACACAAAAAGGCTGAATACTGCGCGAACCTACGTTGTGACGCAATTTTGGGTTTTGATGCTGATGTTCGTTTCAATAGCTGGAAATGTTACACACCAAGGCCTACTGCATCGCCAACCAAGAAACCAAC
>QPX_transcriptome_v1_Contig_76
CCGAAAACTTCATATCTTTTTTTGGATTTTTTTTTTCCGCCCCTCATTCCCAAAAACAAAACAAAATACACGGTCAAACCCAAAAACCCAAAGATACCATTTTACAATTCATTTTCCTGCAGTTTTTATACAAACAAACGGTAGAATTAACATACCCAGATTCCTCTGCATCGTTGCTGCAACATTAAAGCTAAAAGGTTTTTAGAGGATTGAGCAATTTGTCGGAAATAAGATTGAGGTTTGAGCCTTGCAATTTGTTGGAACAGAGTTCAAGAACAAGTTTAGTTTTATTTTCAAATACGCGGAAATGCCTCCTGTTGCAACGGAAAGTAAGTCGTATGAGGACGGGTTGAAGCACCGTGAAAGTGAAAAGTGGGAGAAGTTTGACGTGAACAAATGGAGGTCTGCTATGTTCACCACGAGGGGCTATTTCAAGCAGCTTTACGCGGATACGCCACGCTTTGTGCGCGAAGTTGTGGAAGCGCATCAAGAAAAAGCCTGCCCTGCCGGGGGGAAAAAACTTCCTGTCAGGCTTATCGAAGTTGGAAGTGGCACCGGTGAGTTCCTTTTTTCTATGGTCAATGAAAAAGCCAAGGATATTGATGAACCATTGATCGACTCGGTTATTGGGATTGAATTCAATGCAAAGTTTGTTGGGTTTTGCAACGAAAGGAAAAGTGCAGATTTCGCAGACGACGATATCCATTTTGTTCTTGGTGATGCACAAGACCTAGTCGAAGTCGTACAGTCTTCTTCATTTGCCCATCAACCTGGAAAGGAACTTCTAGTCCTTGCCTGTGTTAACAACACGTTTGGGATTATGCCAAATGAGGTTCGCGAGCGTGTTTACAAAGAAATTGTAAAGTTGATGCAGCTTGATCCAGAGAACATCATCCTCGTTGCTGGTTATTGGGATGGTAATCACTTTGGGAATAGCATCCAGCACTTTTACGGTGATAACCCGACACTCTGTGGCGACCTAAAGAATGCTCAAATTGATTGGGGCAACAATACAATGACAACAACTTCTGGGTACACGACTCGCTGGACGTCTCCAGAACAGGCTTACGACAAAATGCTGGAATTAGGATTGAAATGTTCTCGAATTGAAGCCCGCAGCCGAGGTGTGCTTGTGGAAGCAACGCTTCCCGTGGGATCACAAAGGGCTGACCGTCCACGTGACGAAAGCAAATTGACCGCTTCAGAAGAGACATCGCAAAACTACTATGATAGTGAAGATGCGTTCAAGTTTTACACCATCGTGTGGGGTGGTGACAATATCCATATCGGTTTGTACGACGAAACCACTGATGTGGGCCACAACGACTTGGCCAAGCAAGTCCGATTGGCTTCGGAACGCATCTTGGACGTGCTTTGCTCCAAAGTCTCACATAGCTTGGTGAAGGGGGCCAACGTGATGGACATGGGTAGTGCACTCGGTGGATGTTCGCGATACATTGCTCAAAACTATGGGTGCAACGTACTCGGTATTGACTTGAGCAAGAAAGAATGTAGAGTCAATGCACAGAAAACCACTCGCGCGGGCTTGGACCACCTGGTCAAGGTTCGCTGTGCATCATTTACCACAACACTCGAACCTTCTACATCGTACGATGTGATTCTTTCTGAGGATTCATTCCTACACGCAGGACCATACCGTGCAGACACCGTCAAGGAAGCAGCAAGACTTCTTAAACCAGGAGGATACTTTTGCTTTACCGATATCATGGAAGCTGACGAAGTTGACAAGAAGGCACTTGCGCCAATCTATAATCGGATTCATTTATCGTCTATGGGCTCCGTTGCTTTCTACAAAGCAGAAGCAAAAAAACATGGTCTCGAATTCGTGGAGTTCCACAATTTGACGGAGCATCTAGTCAAACACTACTCCACAGTTCAAAAGGTACTACTACAGAAGAAAGCTGAGCTCATCAAACAAAATGTCAACCCAAGGTATATCGAGAACATGGACAAGGGCCTCAACTACTGGGTTGACGGGGGTAACGCGGGTCTCCTCAACTATGGAATTCTCATCTTCAAGAAACCATCTGGGCCAACCATCGAAGACCTCGCTGAAACCGCCTCTCATGCAGCCGACCTTGCCTTGCAGTGTGCACAGATGGCTCGCAAGCTTTCCAACAGCGAGTAAGCTTGTAACCCAAAATCGTTTCGTATTTTAGTATTTTATTCTCACAATTATCAGTACAACTATTTCAGATATTCGGCAAAAAATTCCATCCCCG
>QPX_transcriptome_v1_Contig_77
AAACAAATTCATTATCGAAATCGAAATCTGTTTGGAAGAGAGAGATCGAGGGAAAATAGTTTGGGATCAGGTCGAGCGTTGAGACAGTGTCCCGATATAGAACGAGTTGGCGAGTTGAGGGGAGTTGGGGATTGAGCGAAAGAGCAGGATGAGTAGTGCAACGGCATTGTCGAGGAAGGATACCGCGGAGACCGGGCGGATCTTGTTAGATAATTTGCATATTAATAGCGGGGATGTCAAGCGTCTTGGCAAGAGGCAGATTTCGGGCTCTGCAGTCGCGGCGACAGCGACTTATGAGAACAAGTTTCAACGAATCAACTTTTTGGGCGCAAGGAAGCCTGGTGTTATCCCGCAAATGTGGAGTGCGCAAGAGGATGAGAGTCTACGTGCAGCTGTGAAAAAGCATGGTGAGAAGAACTGGCGACTGATTGCGGAGGATATCCCAGGTCGCAACCATTTGCAGTGTTTGCAACGGTGGAAGAAGGCGCTTCGCCCAGGGCTTGTCAAAGGACATTGGTCCAAGGAAGAGGACAAGTACTTGCTTAGTCTTATTAAGAGTTACACTGAGAAGGGTGCCTTTGGAAACATCAACTGGGCAGCTATTGCTCAACAAATTGAAGGCCGTAACGCCAAGCAATGCCGCGAGCGTTGGTTCCTAAACTTGGATCCTTCTATCAACCGTGGACCATGGACAGCTGATGAAGATCGTCGTTTGCTGGAACTCGCCGCTCAATGCGGTGGTCGCTGGTCGCTTATTGCAAAGAATATGGAGGGTCGCACTGAAAACTCTGTAAAGACAAGATTCCACAGTTTGCAACGCCAGGAAGCAAGAAACCGAGGATGGACTCCAGAAGAGGACGAAGGTCTTTTGAATGCTACCCTATTGTTTGGTCGCGACTGGACCAAGATTGTCAAACAATTGCCTGGACGCTCGAGAGGACAACTTAAGAAACGCTTTGCGATCTTGACTCAACATCGCCCAGATCTTGTACGCCAAGTTCAGACCGTTGAAGATAACATTCAATCTGGAAAACAAACCGTACCAAACCCTCCGCCTCCTCCAATCGGTGCGATCACTGCTCCATTTCTTCACAGAAATGGACCCTCCGCCGCTGCTGGCCCGGCAGCTCCTGCTGCACCTTCAAGACAGCAGCAGCAAGCGTCTTATCAACAACAACAGTGGCAACAACAACAGCAGGGCTTTGCTCCACCAAACGTTCCTGGACAACAATACTACCAGCAAGGAGCCCCTGGGGCCGCCCAGCAACACCAACGTGCTGTTGCAGCAGCTGCTCAGCAAAAGAAGGGCATGTTTAGGAAGTACGGCAGTTCATGGATGGCAGGTATTGTAGACAACTTGGACACCAACAACCAAGCACAACTAAACGCATATCAATCGGACCTAGGTCACAACATGAAGCGAACGAATAGCCAGAACTTTATGAAGAATGAGATGCCAGCTGGCTTAGACTACAACCAACCAGGAATCCACAGACAAGACACAAGCAATATGGCATTGTTGGACAAACTTCTAACCGAACAAAATGGCGGCGGGGCGGCAGAGCCACCTGCCGGCTTTGACCAACCAAATCCATCTCTCGGCGGAGAGGCACGATCGAAGGGCCTCAAACAGTACAATAGCTGGGGTAGCATTGGCGCAGAGGTTGGAGGCGGCGGTGCCGGGTTGTTCAACGGTATGGGACCTGGAGACATGAGTGCTACTGGAGCACCAGCTGTTATGCGCACAGGGTCCACCAAGGGAATGAAGAAGATGCCAAGTAGCAGTATGTCGAACTGGGGAAACCCTCAGTTGGCAACGTATGAAAGTACTAGCGATATTAAGAACTTTCTGAACATGCTGTAAATTGAATTTGTATATTTAGATATTTTTTGTGATTATAATCACTTTCAAAAAAAAAAAAA
>QPX_transcriptome_v1_Contig_78
CTCTTGAAAGATATTTTATCAAGTGTTCAACGCAAAGATGGGTGATAGCGCGTACTCGTTCAGTCTAACGACGTTTAGTCCAACTGGAAAACTACTGCAGATTGAGCATGCATTAAACGCTGTGAATAAACGAGGGAATACCTCGCTGGGGATTTGTGCGACGAATGGCGTTGTGCTCGCGACTTCGAAGAAATTGCCCCCATTGGTCGATGCTACTGGCTTTCACAAAGTAAGTCAGGTTACGGATAGTGTAGGCGTTGTGTATTCTGGAATGGGGCCTGATTTTAGAGTCCTTTTGAAACGTGCGAGGAAGCATGCCCAAACATACTATCGTCAATACAAGGACCCAGTTCCCACTCTGCAATTGACTAGAGGGGTTGCACAAACAATGCAAGAGTTTACACAACAGGGTGGTGTTCGGCCGTTTGGTGTTTCGTTATTGATTGCTGGATATGACGACGATGGTCCACAGTTGTTTCAAGCAGATCCTTCCGGAGCATTTTTCGGGTGGAAAGCAACGGCTATCGGCCAAGAATATGTGAATGCAAAAACCTTTCTTGAAAAACGCTACAACGAGGAGATGGAACTTGAAGATGCCATTCATACGGCTTTGCTTACGTTACGGGATAGTTTTGAAGGAGAAATGACAGAACACAATATTGAAGTAGGCATTGTAACAGATGACCGAAAGTTCCGAGTTTTGACACCAGCTGAAGTCAAAGACTATTTGGACGAAGCAGAGTAAATACTTAGTAAATATTTGAATTAAATCCATGGCCTCAGGTTGGCGATTTTCTCCTCGTGTGCCCTTATTTTGTCTTCCTTTTGAAGGGTCAAGCCAATATCATCGAGGCCGTTCAACAAACAGTGCTTTCTAAACTCTTCGACGTCGAATTTTACCTCGAGGCCATCAGTAGTTTTGATAACCTGCCTCTCCAAATCAATCGTAAAATCCGATTCCTTTTCAGCGCTCCCCATCAACTTGTCAACTGTTGGTTGGTCCAAAACAATTGGAAGAATTCCGTTTTTGAAACAGTTGTTGAAGAAAATATCAGCAAAACTCGGAGCAATAATGCAGCGAATACCAAAATCCAAAAGTGCCCAAGGTGCATGCTCTCTTGATGAACCGCACCCAAAATTGTCTCCTACAACCAGTACGCTTGCATTCCTGAATGGTGCCTTGTTGAGAACGAAAGACTCGTCTTCCTTGCTATCACCATCCAAATACCTCATCGCAGAGAATGCGGCCGTCCCAAGACCAGAACGTTTAATTGTTTTCAGGAATCTAGCGGGAATGATCATATCCGTATCAATATTTGGCTGAGGAAGTGGTGCTGCCCGCCCGGAATGTACAACAAATGGGTCCATTCCAGCACCGGTCCTTGCGGCAGCAGCAGAAAAATGTCTCCTAGTCGAAGTGGAGAATCCCCGTTTTTGGACTACACTACGTACATCTGTTAGGCGACCAGTTAACGCTGCGGCTGCAGCCATAGCTGGACTTACAAGGTGAGTTCGGCCACCCACGCCTTGACGTCCTTCAAAATTACGGTTTGAGGTAGATGCACATCGCTCACCAGGTTCAAGTTGATCAGCATTCATTCCAAGGCACATTGAACACCCTGGTTCGCGGAAATCAAACCCGGCATCCTTAAGAATTACATCTAAGCCTTCTTCAATCGCCTGATGTTTGACGAGTCCAGATCCAGGAACAATCATTGCATGTTTGATGTTCGAGGCAATTTTTTTCCCTTTTACCACCTCACAGATAGCTCTCAAGTCTTCAATACGGCCATTCGTGCATGAACCAACAAATACCTTGTCTACCTTTACCTCATCAAGTTTCTCCCCAGGCGTAAGCCCCATGTATTCAAGTGCACGGGCAATTGCATCAGCGTCAGCTTGCGTTGGGTAATCAGCTGGGTTTGGAACGTAACCGGTAATTGGGCCAACCATTTCAGGGTTGGTTCCCCATGTTACCTGCGGAGCAATATCCTTTGCCACTATTTTCACTTCCTTGTCATACTTTGCCCCTTCATCCGAAGGAAGCGTTTTCCAATACTCCACTGCTTTTTCCCAGTTTTCACCCGCTGGTGCCATCGGGCGACCTTTCATGTACTTGAATGTAACGTCATCCGGTGCAATCATTCCAGCACGAGCCCCTGCTTCAATAGACATATTACAGATCGTCATTCGTGCTTCCATGGAAAGTGCTCGAATCGCGTCCCCAGCAAACTCCATTACATGACCAGTACCACCAGCAGTACCAATAACACCAATAATATGAAGGACCAAATCCTTGGAGGTAACACCAAAAGGAAGCTCACCCTCCACAGTGATTCTCATGTTCTTGGCTGGTTTTTGCAATAGGGTTTGCGTTGCCAACACATGTTCCACTTCTGAAGTTCCAATTCCAAAAGCAAGTGCACCGAATGCACCATGGGTAGATGTGTGACTATCACCGCAAACCAAAGTCAACCCTGGCTGAGAAAATCCCTGCTCAGGTCCGATAATGTGAACGATTCCTTGGCGTTTATCACTCAAAGGAAAATAAGGCAGATCGAACGCTTTTGCATTTTCATCAAGCGTAGAAACTTGTAAAAGTGACTCGGGCGACTCGCCCAAAACCCCTTCAAGCCTCTCTGGCCCAGTTGGCACATTATGATCCGGGGTAACAAGGGTCCTCTTTGGCTGTCGCACGGTTCGGCCGGCATTCCTGATCCCTTCAAATGCCTGAGGGCTCGTAACCTCGTGCACGAGGTGCCTATCAATGTAGATCAGCGACGTCCCATCTTCCTGCGTGTCGATCACATGATCACTCCAAATTTTATCAAAAAGCGTTCGCGGGGCTGTGCCCGCAGAAGAGCTCATGCCCCGCCATCCCAACGAGCGGCTCGCGCGCCTGATCGACACCAACATCCTGCAATGCCTGCTCCAAACTTCTCAAGATTCCAG
>QPX_transcriptome_v1_Contig_79
AACAGTAAAAAAATTAATCGAGTAAACCCAAAACGCACTTCGGTTTGTCTGTATTCTTTCTTCAACTTTTGTTTTTGTACCAACCATGGGAAAAGAGTCCAACTTCCTCGTGGATTTCGCCGCTGGTGGAATCTCAGGAGCCATTGCAAAGACTTGCACTGCTCCAATCGAGCGTGTTAAGCTTATCATCCAAACACAGGATGCTAACCCAAGAATCATGTCTGGCGAAGTTCCAAGATACACTGGTATCGGAAACTGCTTTGCTCGTGTATACCAAGAGCAGGGTCTTCGCGCATTCTGGGCTGGAAACGGTGTCAACATCATCAGATACTTCCCAACCCAGGCGTTCAACTTTGCCTTCAAGGATACCATCAAGGGACTTTTCCCAAAGTACAACGCTAAGGACGACTTTGGAAAATTCTTCGCTGTTAACGTTGCATCCGGTGGTCTTGCTGGAGCAGGTTCTCTGTGCATTGTGTACCCTCTAGATTACGCTCGTACTCGTCTTGCATCTGATGTTGGAAGTGGAAAGAAGCAATTCAAGGGATTGACTGACTGTCTTGTAAAGACCGCAAAGGGACCAAAGGGATTCTTCAGTTTGTACAATGGATTCGGAGTATCTGTTCTTGGAATTATTCCATTCCGTGGAACCTACTTTGGAGTCAACGATACCTTGAACGGACTTAACCCATTCCAACAAGAACGTAGTGTTCGCGGTATTGCTAGTAAATTTGTTTGTGCGCAGACTGCTGCTATCTGTGCTGCGTATGTTTCATACCCTATGGATACCATCCGCCGTCGCCTTCAAATGCAATCTGAGAAGCCACAAGCTGAGTGGAAATACAAGGGATCCGTTGACTGTCTTAAGAAGATCATCTCCGAAGAAGGAACCACCGCTCTATTCAAGGGTGCTGGTGCAAACGCTCTTCGTACTGTTGGATCCGCTCTTGTTCTTGTTCTTTACGGAGAAATCAAGAAGGCATTGTCCTAAGCAGCTAGCCCAAATCGTGTTTCGTAAAAAAAGTACAAAAAAATTGTTATGTGCGTTGAAAAAAAAAAAAA
>QPX_transcriptome_v1_Contig_80
ACTTTATTGGAATCATCATTGCGAATGATGATGCATGCAATTCGAGAATGCGCCAGAACGCGCTTTGAATGGTGTTACAATGAGGTATTGGTGAGTCATAGCCAGTCATCTTGTAGATGATGGTAGAGTGTCTTACTGTCCCCGTGTTCAGCATATGTATGTGGATCAATGAAATGGGAACGCATGCCATGGTTAATCTGTTCTGAGCCCTAGTGCAGCACTGCGCGTGTGGCAATGCTCTGAGGGGACCAAAACACAAGCATATGAGCGAAAACTCACGAAACTCAAGAGTAGCCAAAGGTCCCAGCCGTCTAGGGACGAGGTCACAAAGTCAGCGAAAAAGTTATTACTGGTCGCATGCCGTGTCAAGTCACAGACTGGACAGAGGGGACCGCACGGGGAAGGTGTTGCCCCGAGGGCCTTTAAGTTGGTCATGAGATGAGCAAAGAAGAGCATGCGATGGTGACAATATGTTAATACTAACTATTGGTATGTTAATTCCAAAAACGGCCAAATTGTCAATCGAACAGCCAGATTCGTCATCAAATCGCAGCCTAATTATTCTCGATCACGCCACCCTCCAAAGACCCTTTTAATTCTTCCACTTCTCCCGAAAGACCATCGCTGAACATTTTCGAATCCTCATAAAAATTAAAGTCCTTGATATTGCATGTAAACCTCCTCTACTGTGAAATTGGATCTCAAGTTAGGTGAATCAAGAATTTTCTTACGTTTTTAGACCAGAATCAGAATCTTCTGATCTGTTCTGGAGCATCGGTCTACATTGGAAGATGAAAGTCAAGGTATCCATCCTGATCAATCACACGTAGAAGTTTTAGCTCTAGCATTCTCCTGGAGCTGCTTTGCACTTTCCCAATCATTTCCGAGCGACACTGTTTCAAAATTTTCAATAGTGTATCAATTCGGTGTTGCGTAACATACCCATGTTGTTGTTTTTGAAGAAGTTTGATATTCATTTCTGCCGTCGAACGAAGTGTATTGACTTTTGTTCTCAGGGTACGATTGTAGTACTCGGTAAGATTGAGCTGCGGGGAGTTTGGTGGAAGTCGAACGACTTGGAACTTTATTCCGTGCTCTTTCTTGAATTCTTGAAATTCTTCACCCTTCGGGCATTTTGCGATGAGAGTATCCTCTTCTCCTCGTTTGCCGTGTTCAGCTGCATTATCTACAAACAAAATAATTGTTTTCCCCTTGACTCGCTCACGTATCCTGTCCGTCTTCATTATATCCTCCAGGAACTGGTTGAAGGATTGAATAAATTCTTGTTTTCCATAAGACTGGACGTAGGAATCTACCATGTTACCAGCTTTGGTTTGATGTAGTTCCTTTCTCGGTGGGAACAATTCCATAGTCACAACCCCAAATTTTGTATGCGTGTACATGGACACTTGCGTTCGGAAACTTTGTTTACTTCCGGGTGTCGCCATTGCACAAGCACGGGTACCTTTTAAAGAGTAGCCTTTGTGACGAGACAACATTTCACCCACATAAAATGGCATCTCATCTTGGTAGAAGACCTCGTAATCATCAGAAGTTAACTTTTCAAAGTGCTCCTTTGATAACTCCAAACGTCTCGCCTTGGCAGCAGCTGTGTTGGCTGTAGACCTCTCGTGAACCACTTCCTTGAAAGTTAGATTCAGCCTGTTGTAGCACCTCCGTATGGTTTCATCAGACTTTATTTCCTTTTTTTTGTAGATCGATTTGATCTCCGAAAGTGACTCCGCACTCAGCTTAGCCTTCAAATATGCTAGAAGAGTTCCCACACGCAAAACTTCTTCATCATTTGGGCCTGAATCTGATTCTGAACTGAATTCTGTGGATTTCTCTTCTGGTCCCAGTCCTGATTCTGGTTTTGTTTTCGCTTTCTTAATGGGAACGTCTATCTTCCGTTCTTTCAAGTAACCCACAATTTTTTTTGGGTCAAATTTTTCGAGATCCAGTGAAATCCCTTCAGCTGCTAAGTCGGTCCTTCGCATACTTCTGGCTAGATCGAGCAGAATTTTGGTGTTGAGCATTTTTCGTACGGTTTTGTACGTCATTTTTGGGAAAGAATAAACCCATTCCAGGATCAAATTCTCTAGTTCTGGCGTAATCTTCTGACCATTTGGGTGCTCTATTTGAGCTGTATGCCTTCTATCTCCTAAGCATCCTTCTGGTCCTTCTTTGCTGTTCCTCATAGTGCTCATGAACCGGTCTGAAACGTCATCGGACATACCCAGAAGACGCGTATACTTCAACCGTTCCTGGCGTGATTCCATTCCATATTTGTAAAGCATCATCTTTTCTGTATCCGACCAATGATGGTATCGTTTGTGTCTTTTATTTTGTGGTTTTTCACACTGATCTTGAGTCTTTGAGTCACGAGATCCAGCAGAATCAGAATCGTCGAAATGTTTTTGTTCTGTCTGCTAGTACTGATTCTGAAGCACCTGAAGCTACTGTTTCTTCTGAGTATTCTGTGGCCTGATCATCGAACTGGGTCTGATTCTCAGAATTAGAGTTTTCAGGCTTCTGATTCTGGTTTGATTCTTCTGAATTCTGAGAACCTGAATCTGATTCTGCTCCATAGATAGAATCACCGTCACAATCACAATCAATAGAAGCAAAGTTTAGGGAATGTAGATTCACTCCTGAATTGCGTGTTAGCTGCGTAGTCTCTTTCTGAATCTTCTGATTCTGAACTTCTGAATCTTCTTCTGTCTGGTTGCATTCCATCATTGCAGGTTCTGATTC
>QPX_transcriptome_v1_Contig_81
CCGGGCCCGGCACTGTTGTTGGGTTGTGATCAATGAACGGCAAGTCCTTGGGCGAGTTTTGGTCCCATGATAATAATACAGATGCAGCCTATGGTCTTGCAAGTGGCTGTCATCTTTCTTTTTTCCAAGTCCCAAATGTTGCACAACAAACAGTCCGTATGCATCTCGTTGACGGGTATTCCCACCGAGAACGAGTCGTGTTGTGCATATTGTGCAAACCGAGGACCTCACCCCCCCAAGGTTGTAAACGAGCCTTGCAGCGAGTGCTGCCGCGAAACCACGCGACGGCTTGTTGCCAAAGCTCGGTACAGATCTCCGCCGTCAGTTACGCGAGGACTTTTCCTCTCTTTTCTCTTGCTTGTCCCCAACGTTGCAAACAAACCTTGCAGCGAAACCACCCGACGGTCAAAGCCCGGTCCAGATCTCAGAACGTCAGTTACGCGAGGAC
>QPX_transcriptome_v1_Contig_82
CTCCACGTGTCAAAGCGCTTTAGAAAACTCCAGCAGACCCAAACCAAAACCACAACACGCTCACAAACACTCATACACCCTACACCCTCGCAAACACTCATACACCCTCGCAAAAACTCATACACCTGCTAATCTATTCAACCAATCACTTGTGCAACGCAACCTACTCGGTCAACTTCACAACACGCCACCTCTGGCTCCCAGACTCTTTGCCAATATCACCACACACCACCTCGCCAAAAAAGGGCCCCAGACAACGCTTGCGAAAGGTTGCAGGATTTGGTCAAGCGAGCACTTGCGCAAGGCTAGTCATTTGACAACGCGCCACGTGTCACTGCCAGTCTCTTTGCCAGAACGTGATATCAGCACCCCCAAGGTCAGCAGCAAAGCCTACAGACAACACTTGCGGAAGATTACAGTCTTCGGAACGGTATTCACACAAGTGGTCGATTCGATTGTCTCCGAAGTGAGTGGATCAACCAGATTTTGGTCTACGGGTTTCAACGTTGGTAGGTCGTTTTTTGACGAGATACCCTTGTGATAAGATGCGAGCTTCGATTATGTTTTGTGTGGCTGCACTTGGTGTTTTAGCTTCAGACCCAGTGTGTGCTTCCAGCGACTTTTCGTTCATCCATAAAGATATCAAATGCACAGAAAGGGAGATCCAAAGAGCAAACCATGAATTATTTAGTAAAGTTTTGTCCGAGTTGATGCGCACGACATATTTTAGGCTTTTTAGAGTACAGTTGGATGGTGAGTGCCCACTTGAGAAGCCCGAGGAAAAGAAAGAAGATCCTGGGTGTGCGCCCCCGCCTGATATTTTCTCTCCAAACGGTGGTGGATTCGGGGCGGCATCTGCGCCTGCGCCAGAACCGCTATGTAGTCTCAACCTGGATGGGGCGGATGCACTTGTAGACAAAACTCTTTCTAAAGCTGAAGATTCGGCCGTTTCTCTTTCTGAAGAGGAGTGTGATGATGAAAACCTTCCGACGTTTTGGTTAAACTTGTGTGCAAAGCTGCCTTTCCATGACGGCAAGAAAGACTATATCAACTTGCAACTCAATCCCGAACAGTTTACTGGTTACAATGGAAGTGATATCTGGGCTGCGGTTTATAGTGAAAACTGTTTTGATAACTCTGAGGAGAATATGTGCTATGAAGAACGTTTTCTGTATCGTCTGCTTTCGGGACTGCATTCGAGTATAAACCTGCACATTTCCGAGAATTATTACCCGCCACGCAAAGGCAAGCGTGAGACATGGGAGCCAAATTTAGAACGCTTCAAGAAACAATTCGTGGGACAGGAATCTCGTTTTAAGAACCTCGAGTTTGCTTTTGTGGTACTGCTCCGGGCACTTCGAAAGGCAACACCTACTTTTAAGGAGCTCGCCTTTGACGCTGGTGATCTGGACGAGGCGCTACGAACACAAAAACTCGTTAATATCCTCCTGGATTCGCACGTTTTGAGTTCGTGTGAAGAAGTTTTCGAGGCATTTGACGAAACCCTGTTGTTTGAAGATAAAGAATCGCATCAACCTTCAACAATGTCCAACTTGAAGCGAAAATTCAAAGGGATTTTCCATAACATCTCGAGTACCTTTCATTGTGTTAAATGCCAAAAATGTCGTTTACACGGTAAACTGCAGCTGTTAGGGATTGGCACGGCACTGAAGATTTTGTTGCTTCCGCCCGAACTTCTACGGGACAATATAGCCAGGGAGGAAGTTGTTGCCCTCTTCAACACGATCGGAAAGCTGAGCGAGGCAATCGAAATATACACCAGATTCAATAATTTGTCAGTCGAAATGGCAAACAAGGACATCAACATTGACAACTTCCCTCCAAACGATATCCCAGAGATTGTTTTATCCTCACCGGTGGCTGATGTAGTTGAAGCAGGACTTGCTGCGGTTTCGAAAGGCGTACAGAAAAAAACCTTGTCAGAAGAAGAGGAGGACGCACTTGTCGATGCTTTACTCGATAATGACAAGGACGTGATGCTGCTGGGCAAACACTTTGCTTTGAACAAACAGTTTGACTCCTTCATACGGCATTCGACACGTCGCCTGAATTTGGAGAAGAGAGGATTAATTCCAGATGTGATCATAGTTGGTGCAGGGCTAGCAGGACTTGCAGCTGCTGTAACGATCTTAGATAGGGGGGGTTCTGTGGTACTTGTGGATAAGGAAGGTGTCGCTGGTGGGAACTCTGCAAAGGCTTCCAGTGGTATTAATGCTATAGATCTTAGCAGTAAAATGATGTATGACGACTCAGTTGAACGATTCAAAGCGGATACTTTGAAGGGAAGTGGGAAACTGGGTGACGAAAAGCACGAACTAGTTGACATTCTTACGGAAGGGAGTCCCGACGCACTTGAATGGTTGCGAACTCGCGCCAACATGAGCTTGTATGAACGGGGTCAACTCGGTGGGCACTCGCGAGGCCGAACCTGGAGACCAGCTGCAGGACTGGCAGGATCAGAGATGATTGCAGCTATAACCAAAGTGCTGAAGCCTTTTACGAAGGATGAGTCGCGCTGTCGATTTCTCAAGAAAACCCAGGCACTGAAACTGGTTTTGAATGGGGATGGTACTTTTTCTGGCGTTGAGCTCCAAGATTTGAAGACGAAGAATACGTTCACCGTCAACGCAAAAGCGGTGATCATTGCAACAGGTGGTTATGCATACCATAATGTTCCACATCCCCTTTTGGAAGAGGTTCGGCCAGATTTGACGCCTTTTGCCACTACCAACGGACGTTTTGCAACTGGTGATGGTATCCGAATGGCGACTGCAATTGGAGGGGATACTATTGAATTGGACCATGTACAAGTGCATCCGACCGGGTTTGTGGACCCTGCTGACCCTTCAAACCCTGTAAAGACCCTTGCAGCTGAGATCCTTCGTGGGGTTGGAGGGGTCCTTCTTGACGATGCTGGTGAGCGGTTTGCAAATGAGCTTGGGACTCGAAAGTATCTATCAGAAGCGATGATGCACCATGCGGAGGCAAAAGCTGGCGAGCAACCCAAGTTTCTGCTACTCCTTAATGAAGAAGCTGCATCAAAAGCACCAAAGCATATCCCAATGTATGTTGCCAAGGGTTTGATCAAGAAGTATGACACCATTAAAGATCTTGCCGAGGGTAACAACTTGGACATTGAAGCCGTTCAAAGGACCGTTGTAGAGTTTGGAAAGAGTTTGAGGGATCCACAGGCACACCCTGATCATTTCAACCGTACCGTTTTTCCTGGAACTGGCTTTGAGCAAGGCCCATACTATGCCGGTTTCGTCACGCCAGTTCTCCATTATTGCATGGGGGGATTGAAGATCAATGGTGACACACAAATTTTAAATAGGAACGGTGTTCCTGTCGGTGGTGGCACTGTCTATGCGATTGGTGAAACTGTAGGGGGGATTCACGGTGAGAATAGGCTAGGAGGCAACGCGTTAACGGAATGTGTTGTATTTGGCCGTCATATTGGCGAAACGTTGCCTTTGCAGGGGGCGGAGAATCAGGAGAAGAAGGTTGCGACTGAATCTGCCAAAAAAACAGCAGATTCGGGTGCAGAAGACTCTGAAAGAAAGATCTCGATGGAGGAACTTTCAAAACACAACTCAGCACAAGATTGCTGGATTTCTATCTCTGGTAAAGTTTACGACTTCACCGATTTCGTGGAAGACCATCCTGGTGGAGCAGAGGCGCTCACGAAACTAGCCGGACTGGATGGCACAGAAGAGTTCTTTGCAATTCACAGTGAATCACTCCTTGAAGACTATGACCCTGTTGGGCAACTTGTTACATGATAGTTAAGTTTTTGTAAATTAAAAAGATCACAGGTCCAACCTTGGCTTTTTAGAAAGCGAGTTGTCATTTGGTTTTGGGTCTGGAGATTCGCGCTTCGTGGTTGAAGATCCAGACCCATCTTCCAAACCTTCGAGAACAGAATTTTCGAACACGTCTTCTTCTGGGTCATCAGCTTCGTCTTCGTATGCACCTTTGAACAAGAAACGGTGTTTCCAGTACTTGCTCTGCTCAAAAGACTTGTCTAAATCTGTCCCTATTGTGGTTTCTCGATCCCATTTTAGTGCAGCAGCAAGTGCCTGCACGACGTTATCGCAATTCCCGAGTAATTCGACATCAAACTCGTGTGGTTGTGCAACCAACTCCCTATTCACTAGAATCTGAGGAATACTTTGATCGACCATTTCAATTATACGTGACACTGGTGCCACTTTCAAGCTTGTTCCAAGGACAAGTACCAAGTCACACTGTTGAACATCTTTTTCAATACAGTCAAAAAATTCATCAGAGAGGGACTCGCCGAAAAATGTGATGTCTGGCTTCATAATCCCCTTGTCAAACATTAGATCGATGAAAGGTAATTCATTACCGTATGGACTTTCCGCTTCCCTTGGTACGGATGGTGAAGACTTAGGCGTTGATGGTTCCCTCTTACCTGAGGTCCCAGAGAATTCCTTTTGCTTTGTGGCTTGGCCGTCGCTAGGATGTTTCAAGGGTTGGGCCATGTTTTGTTTTGAATCTGTCTCCAGTGGAGCTGTGCACTTTGCTTCGTCACTGTTGATGCCCCCCTCGCGCGTTGGCGGTGTTGTTTCTTGCTGTTCGTGCGTGGGTTTCGATAAGTCGTTTCTCGTTTTGTCCCCCTTGGCTTGTGTCGTAACCTGTTTATCTTGCGTCGGTAAGGGTGGTTTCGACGAGAATACCTCAGTTAAAGGGAAGAGCTCACCCTTTGTTGGGTTGTTTGAAGGATCTACACTCGAAACATTTTGTGCCTTGGGGCGAGATCCATCTTCAAATGACTCTGAAGACGAATCCGCGCTTTCTACAGTTGAACTTAAGCTATTGGTCCTTGCTAGTGGCGATCGTGGCGGATCTATTTCATTTTCCGAGCCCAAACTGTTTGTTCGCTGGACTGATCTGGAATGCGATATAGATTTTGCAGAGGAGGCGAATGGGGAGTCTGGTTCAATGATTGTGTGCGTTGTCACAGTGTTGGGCTTTGGAGATGGACATGCTCCTCCAAGTGAGTTCACACGGCTCCTGTTGGTTGTTGTGCTAGGAACTGTGCAGACTTTACTACTATTAGTATCAGGTTCAGCTTCTTTGAGAGGTGTATCAGAAGATTGGTTACTAACTTCAGAAGTGCCAATGGCCGAGCCCGCAGGTGGATACATTGATGATGTGTGACACGTATCCGACTCCATATCACTTTCACTTGATATGGATAAACTGCGGTCGCCTGCAACTCGAAACGCCCGCATATTCGGATCTTTCATGGCAAACTCTACCATTAGAGAAGGTCGTGGGTTGTTAATACACCGTGGGCATAGGGGTACACGTTTCGACATAATATCCTCGCGAATTTTAATTCCCGAACATTTGTATTTGCATCGGGTACAGGTTGCAGTAGCAAATGAACCGTGGCATTGTAGTACCCTCGAGATACCGGCAACATACTCCAGCGTGTCAATGTTTTGTGTGTAGTTTCTGTGTAAAATGTTTCGATCCTCTAGGACTTTTATAAAGTGATGGGTGGGTGCTGGCTTGTGTGTACCCGGCCAAAGTTTTCTGGCAAAATCGTAAAACGGTTTGGTGTTCCTTTTGAAATAATGAATCGAGAAGAGGTCCTGTGGGTCACTCAGTCTATATCCATCAAGCATCGAGTACACCCCGCTAGCGCTTCTAAAATCTGGTATCCCACAACTCGTTGATATTCCCGCCCCGGTCAACACCAACAATCTTTTCGCGCCCTTTAGCATTTCCAGGACCTGCTCAAAAGTCTCTACCTTGTGCTTTCGTTTCCTAACAACTTTGCAAAACTCTCTGCGCATCGAGTGTATAAAGGATCCAAACGCCGCGGGGGTGAGACTGTTTATATACGCCTCAAACTCCCCGTCTGCGGACAACTGGAAGAACTCCTGGCTGGGCAATATCTTCTTAAACAAATCTATCCGGTTCTGCGGCGCATTTTCCCTTGCCGCCACATAACTCTGCATCGGTTCTTTCCCTACATCCTCCTCCGCTTCCCCATCGTACCCGGCGTCCACCTTTAACTCTTTCTTCTCCTGTTCAAGTTGATTATTGGAGTCATTATGCATTCACTAGCAATTTCTCAACGAACACCTCTTATAAGTGCCCGACTACCTTGTCCTTTGGAACCGATCGAACAACAACAACACCGATACAACAACG
>QPX_transcriptome_v1_Contig_83
GGACAAACTCAAGGATTGTGTGCCAAAGAATTGGCAAGTTAAATCGGATTTTACACTTGATACCCCAAGTGTGTGTGACAGTGATAGTTGGGTATATCAAGTGGCAAACAGAAATCTAGAGGCGGATATTGCAAAGGGTGTTACCAAAGGTTCGTCTAAACCTCAGTACCTTGTAAGACGACGTCGTTGGGTTAGGGAGCGCTTCTTACAGGAAAGTGTGCAAAGCTCTCCGGGGGCGAAGAGACTAGTAATGGAAGGTTGGGCAGGTTTGTGTGGTGTCCAAACTGGGCGATTTTGGAAAAATCGATACTGTGCACTCGTCCTTGGTACTGACTGCAATGACAACAAAGAGGATCCAGATTACCTCGCGTCGCCGTGTGTTACAACTGATATCCCGCTTTCATATTGGGCATATTTTGGTGAACATGACTCAAGCTTTTCATGCTTCGAGATGAAAGCTGGATCTTCAGAACGAAGCATGAATTTGAAGGCACTTGACAACGAGTGCTTCGTAGACGACTCTGTTGCGGATGATTCAAGGCCCGGATACTTTTATATTTACCTTACGGGAGAAAAGAAACCAAGACTCGTAAATGTTGGGAGCGCCGAGCTCCGCGAGAGATGGGTGGACAGCTTTCGAAGAGTCATTGCTCAAAGTGGAACACCGGATGATGTTCGTCTGCGCTTGGAGGACTTGGGTGGCACAGGTGACAGTCCAGTTTCCAGTGAACGCAGCCTGAACACTACTAGCAACTTGAGTATGCGCTCGCAAAAAACGAGACGCTTCGTGAATACGTCTACGAGAAAAAGGATCCTCGTGGAACGGAGAACTAGCTTTGGAAGTGTACGATCTATTGCTACAACAGGAAACGCGGATACCGATGCTTGCTCCGGGGGCTTTTCCAAACCCGAGCCATACCAGAATGTCATCATTGACCATGTTTTTGATGCACCTGTTGAGAAAATGTTTCAAACATTTTACGGAACGGATGATTTCCAAATGGCGCTCTTTAAGAATGACAGCATATCAAAAATCAAAATAGGAGAATGGACCCCGGCACTGAAAGAAGGTGGTAAGCGCGAAATGTCCTACCTCCTTCCACGCAGAGGGGCAATGCCCTCAAACACTGCCTACTGCAACATGGAAATCGTTCAATTGGTAGCATGCAAAGGGTATCAAATCGATGCTTCAGCAAGAAACCCAGAAGTGCCCTACGGGAAGAGCTTTATGACGCGAACCAGAACTGTAATGTTCACTGTGGAAGGTGGAGGTACCAGGTTTATTCTGTCGCAAGACAACCATTTCACCGAAAAAACTATGTTCAAGGGGTTCATTACTAGCGCAACCACGAAGGAAATGTTGCGTTACCATAAAACTACATGGCTGCCATTTGTACAAAAGTACCTTCAAGAAAGTGGAATCACTGGCGACAAAATTAAGGGCCAGGTCGCGAATGGCAAAAGTCCAGAAACTGTTGTCGTTGCGGAAGAAGTACCCTTTTTGCTGGGTGATTGGTTTACGAAAGAGTCCGTTCTCGGTTTCCTCCTGTGCTTGCTAATAATAATGGTGGGAGCCGTATTCTTTGAACTCCGCACCATCACTCGAAATCAACAGAGTATCATAGAAGCCGTCGTAGCCAAGTACGAGATGGAGTTGTAATAGCA
>QPX_transcriptome_v1_Contig_84
CTGGCGGTGTATGAACCGTCCCTGAAAGAGTATGCTGAAATGGAACGGCACCTTTGCCAGCGGCGTACTGAAAAAAACGTGGTTCTCGAATTTGAAGTTATGGAACATAATGTCATAGTAGCACGTTGTGCCTAGCTATGGAACGGCGAGGTGATTTTTGCCGCTTTAGAAATGTTTTCAATCAAAATACCAAGCGTGACTTCGTTCTCCGCGCTGAGTCCATGCTGTGTAACAAGTCTCTCGACAAGGGCCCTTGCTTTCATCTCTGGTGCACCCACCCCGACCATTTTATACACTGTTTGCGTTGCCAACTCGAAAAGAACATCTTGAAAGGTTCTGTTGGTATGACGACCAAACGAGTCCGATGGGGTATTTTGGTCGTTCGGCTTTTGCCCCTTGTCAGGTTCTGTGTTAAACACAAAGTTGCCAAGTTCGTTTGGAGGTGTGGTCATACGTCTCAAGGCTCGCGAAGTTGAGCCAAGAGTAACTGGTCTGGTTGAAGCAGACGGGGTCAACGGCTCTTGGGCACCAACTTTAAAACTTGATTCCCGATGCAGTTGCAGGTCGCTGGAACCAGGTTCCTGGTCGGCAGCCGACTGTGACCTCACTCGTTTTCGGAATTCCATGTTAAGCATTTCCGCAAATGCATCTTCCCAGAACAGAAGACTGTGCCACAGAGGAAGATCTCGTATAAATGCCTCGAGGTAGTCTTCCGGGGACACAGGTATTGCCTGCTCCTTGGAGTCACCCTGTGAACGACGCCGGTTCTCAAGCATAGTTTTCGCAGCACTGTTATTCCTACCCGCAAAAGTTTTCAACAATGCATTTTGCGTGGGCAATTCCGCGGGCAGGGAACGGTCTAGATAATACGACTGGGATAGTTCTAACATTTGTCTGGCATTGCTGTAATCTTCCTTACGAGTGCAAGAATCTATAAGAGATTGACAGAGAAACACAAGACTTTTAAAGGCACCTTCGCGAAGTCCTCTAGCTTTGGTTCCATATGAATGGCTAATGCGGTGGTGTGGTTGATATAGAATTAGAATGAACAAATCCCTTGCGTGTTTCGACAGCAAAAATTGTTCTCCGCATGCTTTTAACTTGTCGTCGGGAACAGCTTGATTCAGGAATATCTTGGTAATACATCCCTGTAGTACAAGCTCTGCTTTCCTATCACGAGTTGAGCGTTGGTTTCCATAGTCCGTATCGAACCCTGAGACCTTTGCCAGAGATGACCGTCTTCTGCGCGAAACGGTTCCTTTTGTCTTGCCTGAACCGGGCCCAGACAGTTGATCCACATCCGACCCCCCCGAGGAATCGGCTTCGTCATCACTCAAAGCGGCAAGGGCTGCGGGGTACCTGTCTTCACTAAAGTTTTGAGTGCCCAACACCGTGCGCAAATCTCGGACGGCTTGGAGAAGACGTCCGTATTCTATATTCATGCAACGAGCAATCGTCCGCAGGTCCCGTGATGTACTGTCTGTGTCCTCCTCGCATTTTGAAATAAATTTGCCGACAACAGACGGCGTCTCGTCTTCCTCTGTAGCATCGCTATCACCATCGTCATCCACTCTCACATCTAGCGGTTCAAGCCCACTGACGTCAGTTATAAGACGACGTCTGTCTTGCGCAAGCCATACATTTTCATTTCTGGCCTCTCGCTTCTTCGCTATGCCAATATTCGCGGGTTGTCCACGGTTTCTAATAAGACCATCGAAATCATCTTCATCAGGATCAACTTTTGCTGCCCGTCGCCTTTCTTGGATATATCTCTTTTGGGCTGTCAATGCAAGGTATTGTTCCCGATTTCTATTTCGAATACGCAAGCGAAAGAAATAAGCATGAAACGTAGCAAGGATTTGGGATTGTTGAACCTCCTTGAAACCTTCGAAAGCTTGCGTCTCTAGAAACCGAGCGTAAAAGGGGACATCATGCCCTCTACGTTCAATAAATTTTGGGGTGTTGAATACAGGCATACTTTGATTCAGAAAGAACAGGCATTCCCGATAACCTTGCAAAATTTGGCAAATACACTCGAGAAAGCATGCCTGTACACTTGGCACTTTCTCGTCTGGAACAACTACATCATCAACCATATTCCAATCCAGGTAGGTGGGGTCGTCCAGTTTTGCAGGATTACGAGCAAGAATGCAATTTAACATACGCGTTAAACGTCTCATCTCCGGGGCAGGTAATAATTCAGAATGAACCGCAGAGCCTTTGCGGACTACACCACAATCCAAATCAACCAGTATGATGTCATTAAGGTCAATATCCGGGATTTCGCACACCAAGGCGCTATTGATGCCAAATATAAAAGGCAACGGTGCTTGTACGCACTCCAAAAGTTGCGCGGGTAGAACTGAAACATATGTATGATGCCACCGAAATGGATAAAGGAGTGCCAGAAGCGTTTCAGTTGCCATAGACAGCATCCAACGAGTCTGGGAATGCAGTACAATTTTGTACTCGAGCATTACGGCACCCCACAACTCTATCACTTTCGACACCCCTAGCTTTTTGAACATGAAATCCAGCCCATTCGAAAATGTCAGAGACGGACAGGTCCCCATCTTTCCCAGCTGACACTCAAAAAAAACGTCACTATTTCTTGAGATGTTGAATTGTACTTGTAAAACACCAGGCAATGGCATCGGGATATCAAATATTAACCGGTGTGAAATCCGTCTCCGAATTTCTGCCCTCTCGTCGTCATTTTCAACCGGAACACTAGTCATTTCTTTGTACATTTCCAACAACAAATCCCGAAACATGTCTCCATTGTTCAATCTACTTACTATGCACAGGCATGACGTGCTCGGTTCTTCGGTATTTTCTCCCTCACTGGGGAACATCAAACAATACCCGTACAATGGCACCCCTTGTGGGGCGTGCACAAACGCAAAAAAAGCGACATCTGACTTTTCGCTGCTTTCGTCACCGCCAAAACCTTCGTTCAGCTCTTCGAACGCAAATATAAATAATTCGATTTGAAGCGGAAGATGGAGATCTTCGTGATTTGTCCTCGGGAAACGTTCTACCAACGCTGGTTCCGTTGCATCACGTCCCAATTTCGCAAGTACAACATAATCGGCAAGACGTGTTGGGAGGGTACGTGGCTTTGAACGGATGCGCGGTTTTGGAGACCCATCCGTGTCCCCATTTTCATTGCGAGACGCATTTTCGCTTCTACACACCGATGCATCCGTATTTTCATCCTCATCATCATCCTCAAAATGAATACTAAGTAACAAAACTCCACATGATTCATCCGCTAGAGATGATATCTCTGTTGACTCCTCAGGCTCACTCAAATTCGCACTACTAACAGATATGTTACCACTATCATCATCCTCTTCATCGGCTTTGGACCATTCCGGTCTCGTTAATTGGTACCATTGCTTAATTGTGTTACTACCAGACAACCGACCGAGAGGAATCGAAGCCCAACCATATGACTGAATTTTCGCAGAGTCCTTCACATCAATCTTCAACTCCAAATCCTGCTGGTCCTCATCCTCGTCCCAGAGACCAGTCACATCAAACACAAACTCCTCGTTCCACGTACAGTTGGACACATCGTCTCCTACCCGCGTTCGCTCTTCCTTGTCTTTGAGCTTAATGGTCACAAATGGTTTGCCATTCTGCACGGACGGCAAGCTCTTGGACAAGCCCCCGCTACTTTCATCGTCCCCTTTCCGTCGATCCCCCAATTGTCTGCTCGACGTGCTCATCCCAGCAAACAGCCGCATCTTAGCCATCGTGCTACCCTTCCGCTTCCTTGGGTCCCCATCCCCCGACGACCGCCTTGCGCTCTTGCATCTTTCCGCGGGTGACCGCAGCAGCTGCTGC
>QPX_transcriptome_v1_Contig_86
AATGTCAAGTGAATATTAAAAAGAAATCAATTGCAATGAATTTGCTTTTTCTTAGTAGTAGATTTGATTGCGCTGAGCATCGCTTGTTTCGGTCCCGTTCCGACTATGAACGAGGTTGGTATAAGCATAAACCGCTTGATCTTAAGCCAGCTAGCGCCGTCATTCGTCGTCTTGCGGAGGCTCTGCCGTTCTATACGTCAACTATCTTCGTATTGTATTACATATCCCAAACCTTTACTTGGGACCGATCCCTCCAAGTGGCAAGTTCCACGTGGTATTCCTTGAGTTGGGGTGATGGGAGATGCTCCCGGCAGGCTCCCCCCGGGAGACGAAACTTGCCGGCTCGTACGTGATACGATAGGTGCTTGAGGATGCGTTCGATGGTAACGATGTAGGCGGAATTACGCGGCTATTAATTAATAACTTGAAATGTAATCGTCATCCCGGATTGGCTGGGTCGCGGAATGCGCTGGAGTGCGACTCAAATTTGCACGATTGCGTGGTGTCACGTTG
>QPX_transcriptome_v1_Contig_87
TTTTTTTTTTTGCAAACATGTAAACTCTTTATTTATTTTTATTGACATTCGTCGAAGTCAAGAGACTGTGTATCCTCGTAAAGTTTTCTCAAATCACCAATTAGCTTGGGGATGTTGTTCCTATCCATAACAATCTTTCCAAAGTCTAGGATAAGCTTTTCGGACGCTTCTTTGACCTCTCCCTTGCAGTCTTCCTCAGTTTTGCAGCAAAGTACACCAAGGCTCGCACTGTATTCATCCTTGCAATTTGCCAAACACATTGGTCCTATGCCCTCTTCACCCTGTGCACATTTAGGGTAGCAAAGTCCCATGGATACTTCACCGGTACAATTTTTGGTAAATTTTCCAACCCCACGATAGTGAGCCTTTTTCCAGCAAACATCGTCAGAGTCTACGACTTGAGGTTCAAGATTCTCATCGGATGCTTGAAAGCTCGAGGATGGGTTCACGAGCATCACATTGTCAATCAGTCCGCCAGGGTTCTTGTTCAAGCTCATGCAAACTTTCGCTTTATCAAAAATAGGGTCCTTTGTGCAATGCTTGTACCCCTCACGACGACAGTCTCCTTCACGTACCTCAGCATGCTCCTTACACGGGTTAAAAATGTCAACCTTGGCAATGTGCTGCAAGTACTTCTCGTCGCCTTCATAACAAAGCAATACCTTTGAAGGGCAATCCTTTGGCACCCATATACTCCCGGCCTGTCCAAACACAACGCATGCTGCTACGACCACAATTCCAACCCCGTTCCCAGTCTTCATCTTG
>QPX_transcriptome_v1_Contig_88
GCGAGCTCGCATGTGGTTGGAGTATCGTTTGTTACTTTCCGATATTTTAAGCTGCGCTGTTGGTGAAAGCACAGATGGTGGTGTAGCATTGGACGACCCTCGAAGCGAAGAGTTTACACAGTTTGTCAAAGCATTGTGGGGGAGGGATGGAAAATTGTCATCACCCATTTGGGACGCCTTGATCTTAGCTATTCGGGCAACGTTACTCATTGCACATGTACCAGAACCGACAAATGTTGCAAAGCATTACTCGGCAATAGTGGAGATTCTCACCTCGTTGAACGAGTGTCTACAGAAGTGCAGTCAAACTAAAAACGCCCCTGTTCAGTCGTTAGCAACGATTCTACCAAACGCAGTGATATGTATTGCAGTATGTATTCGTTCGTGGACTGATTCATTTCCGACAAAGAAGAAGAAGAAGAAGAAGGCTAATCCGTCAGCGGAGGAAGCTGCCCTTGAACAGCTACAAAAATGTGTAAAATCATGCATGAATACGTTAGCTCTGCTTGCTGAAAGCTATAAAGAAGACCTCCGTGAACGAATTGACAAGATTGATGAAGACGGGTCGCAAGACTTGAAATGGCAGGGCGAATTGCCAATTCAGCTTCGGCAAGCTAGAAAGGTCTCAAAGTCACTTGTGTCTAGTGAACGTGACATCGCTGGGAGATTGCTTCAAATTTCAACAGGGA
>QPX_transcriptome_v1_Contig_89
CAAATACCCTAAAGAGTACAGTTCTGAAATATGAACAGGATAAAGGCACCAGCAAGAAAAAAACAAGGGATAAAACACCCCGTCTAAGTAGCAGTGAAGAAATTGAATAAACCAATAGTAGCATGAGAGAGATTTAACAAAGTTATTTTTTGCTCTTGCGCTGACGCTGAGCCACTACACGCTTAACAATTTTTTGCTCTTCAATAAGGAATGCTCGTACAATTCTTTCACGAACGCACTTTCCACATCTGGAACCACCATAAGCTCTGGAAACATGCTTTTGACGCTGGTGCAACTGTTTGAATTTACTAGGTCTCAAAGCTGGAAGTCCATGAAGTGCCGTTTTACAGTCTCCACATTTTGGTACACTTCCACGTTTCTTGATGTATTGCGCTACAAGTTTACCACCTGGTGTCTTGACAGCCTTTACTTTGTTAGACGCAGTGCGGTAGCAATGTCTACGGCGGTACGTGATACGGATGTTCTTTGTCATCTTGTCAACCAATAGAAAATTATGTTGTGTAGACTCTTCAACCACAAAT
>QPX_transcriptome_v1_Contig_90
AAATTGCATTCTTCGGCGTTGCGGCCTAACAAAAAATGAATCGAAGTTGAGCAACTGTTGCCGGAAAAAATGCCAAAATGCATAAAACTCTCATTAAAAGCTTGAGGGGTTCCAGGTATGTTGACCAGAGGAGTTCAAGAATCGCCCAGTTTATTATTGGAACAAAGGTGGGTTTATCTTGGAACAAATAAATATTTCAAAACCAAAACTAAAAACAAAAAAACTCGTTTTGCTAAAGTTCAATCATGAGTGACTCCAGCTTGCCGCCGTTCGCACAGACGAAGACGAGTATGATCATAGTGTCCTCGTTTTCGACAATCTGCTTCTTTATGTATCTGGGGCATTTCTTACGCGAATGGATTTCATGTACGAGAAGGATCATGCTTCCAGCCGCTCTTATTGGTGGTGCACTCGCCCTTCTAGTTATTCAGTTATGCTCATTAAACACAGATGTTGAACAGGTGGTGGCAAACGACTTCATTGCAGGATGGGGTGAACTCCCAGGTTTTCTTATCAACATCATATTTGCCACACTTTTCATGGGCAGTAGAATCCCATCGGTAGGTGAGCTTTGGAAATGGGCAGGGCCTCAACTGGCATACGGACAGGTTCTTGCCTGGGGAAATTGGGTGTTTGCCTGTCTCTTCTGCAGTATTTTGTTTATGCCAGCGTTCGATACACATGAACTCTTTGGATCGCTTGCCCCGGTTGGGCTTGAAGGGGGTCATGGGACCGCAGCAGGCTTGAAGGATACTTATGAAACTCTTGGTTTCGCGGATGGGTACGATTTAGCAGTAACAAGTGCTACAATTGGTATTCTTGCTGGTGTCATATTTGGAACAGTATTGTGTAACATCGGGAATAAATTTGGCTGGACGTATTCATCGTACAAATTGTCTCTCGATGATGACCCTGAAGAAAGTGTGCGGGAGCATGATGGTGATGTTAAAGTGGAAGGAATATCCCCTGAACTAGGTATGGGCGAACCTCAACCATGGCGCCTCAAAGCAGTAATCCCAGAAAATAAACGAGTTCCAGGTTCATACTTGTCCATTAGCAACGACGCCATCGACACTTTGGCCCTCCATGTTGGGTTTGTGGGACTGGCTGTTATGCTCGCTTACTGGACAAAACGTGGGTTGATGGCATTGGAGACAACGAGCGCATGGCTTACAGAATACAAATTTTTCAACGGTTTTCCACTCTTTCCAATTTGTATGCTTTGGGGTCTTGTTATTCAGATCTGTATTGACAGATTTTGCACGATTTCACCTCTTGATCGTGGTACCATGGAAAGAATCGGCGGGGTTGCGTTAGATTTCCTTGTACTTGCCGCCATCGCGACCACAAAACTCGACGTTGTTGCTGATAGTCTTGGACCGTTGATTCTGTTGCTCGTGCTCGTTATCGCTTGGCAGTTGGCTTGCTTTTTCTTCCTTGCACCAATGATGCTCCCTGATTTTTGGTTTGAACGAGCCATTGCTGAAGCTGGAAAAAGCCTTGGGACGACGTCTATCGGTCTAATGCTTTTGCGAATTGTCGACCCAAACCTTGAAACCCCAGCAATGAAGGCATTCTCGTGTAAACAAATGTTCAACGAGCCGTTTATGGGTGGTGGTCTGTGGACCAGCTTGGCGCTACCTCTTATCGCTTCGGTAGGAAATTTCGCTGTCATGGGTATAGGCTGTGGCTTCATCTTGTTCTGGATGGTGTTTTGGTTTTTTGTATTCAGACCACAGAAGGTTGGGAAAATGATTCAATACAAGTTTGACCCGAAAACAAACATCCAACACCAGGATATATAAAAAATTGACGTAAGATAGTAACTATTTATAAATTGTGCGATGGCAAGGGCAATGTTTAAACGTTGTTGAAAACATTTTTCGTTTTTTCCGGGAGCAAGTGGAGCTACTTGAGGAATAACAACTTTAGGAATGAGCGGAACTTTGACAAATAGTGGTGGAGACATATTTTAC
>QPX_transcriptome_v1_Contig_91
AAAATAGTTCCAAAACTAAATTGTATTTACGAGAATTTAATCGAAGAATGAGCAGTGAAGAATTTGATGGAGGGGCACAAGTGCAGTTCGGGCTGCTCAACATCCTGAGAACCGGTAACCCGATGGTAGATATGGGTATAGCAGTGATGTTGCCAATAATATTCAAAGTACTGATCTCAGTTTTTTATTCTGGGCATCCATATTTGCGACAGGCATACGAGTTTCTGTTTGCTGAAAGATACTTTTCTAGATCAATCCGGTTTGAGACGATTATGGGAAAAGGAGGGGTTCGACCAAGTGAGGCTACCGGTACTGGGGAGAAGCGAAATAGCTTGCTTCAAAAGGCAATTTCGTTGTATTTGGGTCATGTTTTAAGTGACAGCGAGTCAAAGCTGCGCAGTGCAGATACCAATTTGATGGCTGTGAAAGAGAAGTACGCAGTAAATCGTGAAACGTGGAGAGCCGAGTATGGAACAACCATTTCTGCGTTGAATTCGTATTCCCTGGTCATGGCTCCGGCGCTTGGTAGATGGACGGAGTTGGAGGCCGAACTTGATTTTCGCATTCTGGTTGATGTTGAGAGGGGTCGGTACGAGCATGACCCCACGAAAACGACGACAATCTTCACGTTTCGATCGTCTCGAAAGGATGGTAGCAAGCACATTAAAAGTTTTTTGAATCGTGCGTTTGACTGGTACAAACGTGAGCTTGCAGAGTCGTGTGATACGAATACGAAATACATGTACATGTTTCAAAAGCAGAGAAACCTCGATCCACGAGAGGAGGAGGATTCGACTGTGTGTAGACCAACTAAATGCCGTAGGTACAAGCTGTCCAATAGGAAGACGTTTTCATCGTTGTTTTTCCCTGAGAAACAGAGTTTGTTGAGCACATTGGAAAGCTTTTCAAAGAAAACTGGGCGATATGCTGTGCCAGGGTACCCTCATAAGTTGGGGCTCTTACTGCATGGGCCTCCCGGGACGGGGAAGACAAGCTTGATCAAAGCATTGGCAGCGTATACTAATCGAAATATAGTATCAATCCCACTTGCTCGAATCAAAACGAACCAAGACTTAATGAACATAATGTTTGACTTGAAATTTGACGTTGACGGTGAAGATGTCCCGATCGAGCTTGCGTTCAAGGATACGATATTTGTGATGGAGGACGTCGACTGTGCTTCAAAGGTTGTTCACCAACGTAGATCATCTCTAAGTGAGAACCCCGCAGAGGACGATGAATATTCTCAAGAGCCGGAGGAATCTGGGCAGAATGCAGTAGTCGCTGCACTTGTTTCAAATCTCACATCGGGGGATAAAAAGAACCCTACGCTGGACAAACTAAACCTTCAAGGACTTTTGGAATGCCTCGATGGGGTGATTGATACGGAAGATAGAATGGTGATAATGACAACGAACCATCCCGAAAAGCTTGATCCAGCGTTGATCCGGCCTGGGAGAATCGACAAGATCATCGAACTAGGATATATCAAACCAGCACAGGTGATAGAGCTTGTCGAACATTACTTTGGTTGTTGTAAAAGTGAAAAGGAGATATATTCTATCTTTTCAAATGGTGAAAAACGCATCACCCCAGCACAGATCGAGCAAATGGCAGCTGAGTGTGCGTGTGAAGTGGACCTTGTAAACAAAATAGCGATTAAGTAAAGAGATATTACAGTTGTTTATTATCAAATTGGTGGGATTTTGTCACAACGGCAACAACCGCCAGGTTCATTATTGCCGCGGCACCGTCCAAAAACCCAATCACTTTCCTTTGTTCGTAGCTGCTAAGTAAGTGATGATATCCCTTTGACATGCAGCAGAAACAAAAGACACAGGCAACAAACGTTCCAAGCATTGTTGCCCATTTATTGAACCGCTCCCCCAATGAGGAGGCAAAGACAATCATCAGAAGAAAGCAAAACATCACCAGCGCAGTCTTTTCACTATTTGCACACTTTAAAAAGGCTTTGTCGGCAATTTCGGGGCTCAACCCAGGGTCAATAGAACACATCATAGAGCCTTCTATGTAAAAGTATACAGTCTGAAGCACTGCATGGACCAATAAAATATAGTTTGGAACACCGTTCGTCGAACTGCTCCGTCGTCGCCTCATAATAGGTTCGGATAGCGTAGATGAATACCTGCGCCCTATTTTGTTAGAGATCATGACCTTTATTTTTTTGAGCGAGCTGACAACAACGACCCCGCGTCCATGTGCCTCGGCGGCTTTTTCAGTCATTACATCCAAGAGACTTTTTGCGGTCTTGTTTTGAACTTTGGCCCCATACCTAGTGTTGACACTCCCGTTGATATTTCTAAGTCCCTTAACGTGTTGCTTCAAAACGCCTTCCCGTGTATTGGAGTCGCAAAACGCATTCCAGTGCTCAATTGCAGACTTGATCTTAGTAATGCAGTTTGTCTGTGCTGCAGGCTCCATACAACAAAAGTAGCCAAGCTCAATAAGCCTCCCGACAAAGTCAACAATGTCATTCGGAAGATTTTCGTATAAACCCGTTGTGTCCTCGACATACTTTGTATAGAACCCCGGGGAGGTCACGTTTGAAACCAACGCACCGAGCGCGTTTTTGAATTTTTTGTTGCATTTTTGCGGGTTTAGTGAGATCGAGCTGTTGGCTTCATTCAGCAAGTACATTATCGTTCTGCGCGGTGGGCAGCCTTCCATCAAAAGCAACATAAGAAGCGTAGACCCACTTGTTGGCCATACGACGTCGTCCCCGTGGAGCTTGTCATTTCTAAAAAACAATTCGAGATAATCTTCCTGTCCCACAACATCACAACGCGTAAAACAGCTCCGTACAGCCCAAAACGCAATAGCAACCATCTGCTTGTTATCGTTTTCCACCACCCTCGTAATTCTCCTAAACATCTCCTCCTTGTACTCTTTTGAAAACTCCAAACCTTCGCCGGATGCATCGAGAACCGTCACAGGATCCCTAAGAAAATCCGCCAAGTTCTTGACATCTTCGGACCCGGAACCCAAGCTGGTCCCTGCCAAATCCATCATCCCAAACCGCGCTTCCAATCCGACCACCCAAAAACACTAGGCCCCACGGGATTTCAATTGATCGACTCGTGCAGAAACAAGCAAAAACTCAAATATAAGCCAACACAAGCCTATTGGTGTCTGCGTAACAATTAACGCTCCCGTGCCCAAAAATGC
>QPX_transcriptome_v1_Contig_92
TTTTTTTTTTTTTCCACCAACAAAACAATAATCTTATCAAAGAATAATTCTTTACATGAATATTAAAATATGCCATGTATTGCCGGTTTTACATGGCATACTTTTTAGTAAACTCCTTGGCGGTATCATTGAACTTGGTCCGGTCATTTTTATACAGATTTGCAATTTCTGGTACTAAAGGATCATCTGGGTTGGGGTCAGTCAAAAGTGAGCAGATAGATAGCAATACCTTCGAGGTAGTTAACGCAGGACTCCATTGATCTTTCAAAATATCAAGGCAAATTCCACCATTCGTGTTAATGTTTGGATGATAGATCCTAGTGGTGAAATGTACCTTTGGAGGCTTAAAAGGATAGTCTGCTGGAAAATGGATATCAAGGAAGAAGACTCCTCCGTCATATGGGCTATCTTGTGGGCCCATAAGCGTTGCCTGCCAATGGAACAAGTCATCGTCAACAGGACCCGCCGAGCAGTTTGCTGGTGGATCTTTGCCCAAGTCTGCTAGCTCCTTATTGATTCTTTTAAGCGCCATGATTGGCCACAGCTATTCCTTCGTTAACCTATAAAACAAAAACCAAATAATTAGCCAACCCGCATGCAACCAGCCAACAAAAAAGCCTCCCTCAACCACTCTTCCATTCACGCACAAAGCACCCGTTCCTCGGCCATTCCACCCGGAATCTTCCGCCCGACCGCGCTAATTACTCGGGCCCCGACCTCGCGCCGCGCACCGTGCGCCCCAATAGCCCCACGGATATCCGCAAGCACTTACCTCTAATACAAGCAACACTG
>QPX_transcriptome_v1_Contig_93
CAAGGAGGAAAGGTGCTTTGTCTGGGACCACCAAACATTCACTTTTTTCAATTTCAATTATTATTTAGAACTTGTTGTAGAGGAACGCAAGTATTCCATGTACTCTTGCAAGGTGGCAAACATCTTGCCTTTCAATGTCTGGACCTCGGTGACAAAACGGTCTGCGCCAACCCAGAAAGACGATTGGTCGACGGCTTGCTTGGGGATAGCTGCATTCATCTCTTGGAGCGAAGTTACTCCAAGGTTTACCCCCATAGCGGCTGCGACTGATTCCATATCTTTGTCACCACGGCCACTTAGGCAGATGACAATATTCTGTGAAGCAGGCAAGGTCTTCGCACGTTGGCATGCAACATACACTGCGTGTGAGCTTTCAAGTGCAGGGATAATGCCCTCGGTCTCAGAGAGTAACTGTAGTCCTTCCAATGCATGCTTGTCGTCGCAATCAACGTATTCCCCGCGGCCTGACTTTTTAAAGTGGGCATGCTCTGGCCCAACCCCTGGGTAATCGAGCCCAGCACTAATCGAGTGCGTCTCTTGAATTTGACCATCGGCATCTTGGAGTAAATACGTTCTCGTTCCGTGAAGAACCCCAGGTGTACCTTCGGAGAGGGTAGCACAGTGCCTTTTGGTGTCGCGTCCACATCCACCAGCCTCGACACCAAGGATCTTAACTTCTGTGTCTTCTTTGAATGGAAAAAACATACCGATAGCGTTGGAACCACCACCGACGCATGCAATCACCATGTCTGGAAGGCGGCCTATCTGTTCCAAGGATTGTGCCCTCGTTTCGCGCCCAATGACTGATTGAAAGTCGCGAACAATGGTCGGGAAAGGATGTGGTCCAATGGCAGAGCCGATGATATAGTGTGTCGTGGTTACGTTAGTTACCCAGTCTCTCATTGCTTCGTTGATTGCATCCTTGAGCGTTTTGGTCCCACTGGAGACGCCCCGCACCTCTGCACCGAGAATCTTCATCCTAAAAACATTCAGCGCCTGTCGGCGCATGTCTTCTTCCCCCATGTACACCGTACACTCGAGACCTAGTAGCGAGCAAGCGGTGGCGGTGGCAACTCCGTGCTGCCCTGCCCCTGTTTCTGCAATTATTCTCTTCTTCCCAATGCGCTTTGCGATCAGACCTTGTGCAAGCGCATTGTTTATCTTGTGTGCACCTGTATGGGCGAGATCCTCCCTCTTTAGCCAAATCTTGGCCCCCCCGAAGCGCTTGGTCAAGTTTTCCGCATAATACAACGGAGTTGGTCGTCCAATGTAGTCTCGTCCGAGTTGTTCAAGTTCTAGCTGGAAGTCTGGATCTTGCGAGGCCTTGACATAAATATCCTCGAGCTCCTCGTGAGCCGCCTCGAGCGTTGCTGGGAGGTAGCGCCCCCCGAACTCGCCAAAGTACTGGGGTAGATCCTCCTTGGAGCGGTAGACGGGCATCGTGTTGGGCACCTTGAGCGGGTGCTTGTCCGCGGGGACATGGTCGGCGGCGAATGTCAGAGGCATTTTAGTGTTGAAAGTTGGGGGTTTGCTGGCGCGGATCAAAATCTATCCGCAGACTCGAG
>QPX_transcriptome_v1_Contig_94
TAACCAGTTATGCGGCTCATTTCCATGAAAAACATGACAACTCTGGGCATACAAGGCTCACTTTAACATGATCCGGAGTGGTTGGCAACAGCCTTGAGGCAAGTGAATCAAGTGTTTGTTGGTGTGGAGGCAGAAAGCCAAAAAATGAGCGCGACTGTTGACAATCGAGGACCTCTGCCGTCCTTGGCGACAGTCAAATTCGTACTGTTGAACACTGGAAAGGCGGCCTGCGTGCACGGGTTTATCCTGGGCGTGATTGCCTTGATTGGATTGGTGTTTTCGATTGTGCTTGGTCAAGACGCCGTTGTGAGTATTAGAAATGTGGTGTTTGTTGTTTATCAGCTGACAATGATTGGCCATTCGGCTATTGGGGCCATGGCGAGTTTAGCACAACAGGATGATGTGAAACAAGAGGTGAAAAGTGTGGTTGACAAATATACAACATGGTTTAGCTTTGCTATCCTCGCGTCATTGATGGGCCCATTTGTGTTTGTTTATTGGGGGACGGCCCATACAATGCTTTGCATGCTCCAATGTGTTGTGACCCAACTGCTATTAAAGTTTGTGTGCTTCATCGGTTTTCCGAGAGAGACACAGTCGATATCACAGTAGATATAGGATTCTATATGATATAATTCAATTGAACAATACATTGACGTTTCG
>QPX_transcriptome_v1_Contig_95
AGACAAGTACAACATGGCGGGACAGCCTAGATATACGATCGAATCCTTCGCTTACAGCTTACGCGGCATCAACTTTTAGCGAATTAAAAATGAATTATTTACGCAGACACGATACGTAGACTGGATTCTTCTTCACCGTAATCGTATTCTTCGTCAGAATCTACACCCCGATTTCCATCAACAACTGAATCAAAAACAGCACTTTGATGAGCCAGAATAGGGAGATCCGTTTTCACCAAGAATAAACTGTAAACATTCATGGCAGCAACCACGGCTGCACCAGCGATACAGCCATAGATAGCGACGGGTGCGACACGATAATGATGATCCTCGCCTGTAGGCCGAGTCCCCAAAGTAAGCCCAACCCAATACGGACCTAATAACGAGCCCAGGGACGCAAATACGCTCAACATTGAACTGAGTAACGCTTGATAATGACTTTCCGCCACGAGGCGGGAGAAAAGTGAGCGGTTTGTTGGAAAAGCAAGACTAATCGGAACACACCAACAAAGAACCCCAAACCAGAAAGCACTAGTTGACATGTCGTACCAGTACGTAAAATGCACGATCGTTGTACTAAAAACAGCCAAAATCGCAGCAGAAAGTAGAAAGGTTCGATCTTCGATCTTGCCACTAGCCTTCATAACAAATATCGAGACAGATATACTAACAGCAGTGATCCCAAGGTATACATATGAGTTTTGTAGCGAATTCCAATGAAAAGCAAAACTGGTGACTGGTACGATAAACGCCTCGACAGACCCGATAAAAAAGTTGTAAAACAGGATATTAACAAAACACATTGTCAATGGTATCGAGCAGTGCTTCAACGTTCCCATAATAGTTCCTTTTGACTCGCTCAGACTAGATTCTGCCCGTTCTCTATCCGAGTATGGTGGTGGTTCTTCGAGAACAATCATAACATAGAATATTATCAAGATTTGGACTAATGCGACAAACAAACCAGGAGCATTGAACTCGTTCACATGTAGGTTCCCAACTGAAAACTTCATCATCCCTGTAATAGCATTCAAACCCGGGCCAAG
>QPX_transcriptome_v1_Contig_96
AAGCTCCGTGGAAGCCCCGCCTTGGGCAGAATCAACAAGCTCTTGATATATATCAGTGGCACCTTGGTAATCACCGGTGCGATACAACAACTGAGCCTTTAGGTTCTTTCCAGCCAGTCCAAAGTCCTCATCCGCAGCGTTCAATACATCCAAGGCAGCCTGGTTTTCTTTCTTCTTGTAAAGACAATACGCCTTCTCACAGAGTAGATCCTGCGCCGTAGCTAGTTGAAGCGCAGCCTCAATTTTGTCCTGCCGAATCAAACACACGCACTTGGTCTTCAACACAGGTGGCAGTTTGCTCTCATCATCTTGCGCCTTGAGGATCTTATCACAAACAATAACAGCTTTCGAGTTCTGCCCCTTGGACACGTACGTACCAAGACGCTCATAAAAGCTATTGAGCTGCCGCTCCTTGCTGCTCATACTCATCCTCGATCTTCTCTTATCG
>QPX_transcriptome_v1_Contig_97
TTTTTTTTGTGCATATACTAGAATCATTTTTATGAAGTGTTGTTTAGTCAAAATACGACTCAGCGGACTTTTGTGTTAATTTCCTCACCTTTCGCTTGTAAGCTTTAATATCATCCTTAAACAGTTTTGCTGCGTCAATGTCAGCTGGGGAGTCGAGGTTTGGTTCTTCGTCTGTGAGCATGGATAATACAGATATGAGAATAGCTTCAACACCTAATATCGGACGCCACCTCTCATCTGCGCTCTCCTGTTCATTGAATTTGTCTTCACCAGGGGGGTGTAAGATAGATATACATACTTTACCGTCTGGATAGATGTTTGGGTGACATATCGGTGTTGTAAACCTCATGGTAGGCGGATTATTGGGGAAATCAGGAGGGAACTCTAGTAGCGCTTTAAAAAAGCCTCCTTCGTAAAGCGACCCTGTTGGTCCCATAAACATACATTCCCACACGTGCAGTTGGTCTTCATGCAATCCTATCGAAACATTATCTGGGGGTGATTTTTTAAGTTCTTGAAGTTGTGACATCAAATGATGCGTGGCGTATGAGCAGAGAGCCATGATGCTTCCTCCTTTAGTTGCCTATGTCGACCGACCTCGCCTTGTCCTTGGATTATCGTTGTCGT
>QPX_transcriptome_v1_Contig_98
AGGTGGTGGAAATCTTGTGTACAAGCAAAGAAGAGAAAAGAAGATGTCCAACGCAGCAGCGCGCCCAACCGTTTCGGTATTTGATGCCCTTGAGGGGGAGAACAAGGTAGTCGGCAATGTCGCACTTCCTTCGGTTTTGACCGCTCCAATCCGTCCAGATCTTGTAAACGTGGTTCACGCTCAGATCAACAAGAACAAGAGACAGGCGTACTGTGTACGACCTGATGCTGGTATGCAAACCGCAGCAGAATCGTGGGGTACTGGACGTGCCGTTTCGCGTATTCCTCGTGTTCCAGGTGGTGGTACTCATCGCGCCGGACAAGGAGCTTTCGGAAATATGTGTCGTGGGGGTCGTATGTTTAACCCTACTCGTATCTGGAGAAAGTGGCACAAGAGAGTTAACCAAAACGAGCGCAGATATGCTGTATGCTCTGCTCTAGCAGCATCTGCTGTTCCAGCTCTTGTTATGGCTCGCGGACATCGTGTTAGCCAGGTTCCAGAAATGCCACTTATTGTTGGAGGAAGTGAATTGTCTACGGTTCTTAAGACGAAACAAGCTGTTGCACTTTTGGAGCGATTTGGAGCTGGTGAAGACCTTGAGAGAGTTGCAAAGTCCAAGGCTATCCGTGCTGGAAAGGGTAAGATGAGAAACCGCCGCTACGTAAAGCGCCGTGGACCTCTTGTCATCCACGCAAGCACTAGTGCTGACTTGCCACGTGCATTCCGTAATATTGAAGGAGTTGACTTGTGCCATGTTGACAGACTTAACATCCTTCAACTTGCTCCTGGTGGACATGTAGGACGATTTATTGTTTGGACCCAAGCAGCATTTGAGAGACTAGAAGCTCTTTACGGAAGCCACACAACCAAATCCACGGAGAAGTCTAACTACATCCTCCCTCGCCCAATCATCACTAACGCCAATGTGGACCGTATCATCGCTTCCGATGAAATCCAAAAGGTTGTTCGCGCTGAGAAGCAACGTAACCCTAAGACCATGCGCAAGAAGAACGCACTTAAGAACGTTGGAGTTATGGCAAAACTGAACCCATATTCCCTTGTTCACAGACGTGCTGAACTTCGTGCTCAAAAGGCTCGTGCAGAGAAGAAGGTTACCAAGGCACGCAAGGAAGGAAGTTCGCGCGCCCAGCGCCGTGCATTCTATGCGAAAATGATTCAGTAAATACTTAATCTATTCTTGGCGTAGTCTCCAAAAAAAAAAA
>QPX_transcriptome_v1_Contig_99
AGTCGCAAGGAATCAAAGTTATACAAAGGAATCAAAGTTATCACAAGTTGAGGAGAAGAATTACGTTGCCAAGTTGGCATGATTCGCTGGGGACGTGCCCGGACGTGGCCTCTGGTGTATAAACTGTGCTGGCTTCTGGGGCAAGTTTTTTGTGCTTTGGCAAATAGGTACCTGAACCACGGAAAGGTGCGTGGGAAGTGGCTAAGGTGCAGCTAGCCAGAGCATCCCAGATAACCGTACATCAGAGCTTGGTTTGTGGTTTTCAGAGCGAGTCGTCGAGTTGTTGGGAGAGGGACATGCTCCTGTCTGAGCAATACTGAATCACCGCCGCACGATTTTAGTTTACAGCTGCATACTTGAAATACGACTAGCTTTTGCCATTTGAAGATCTTTATATTATATCAACATGTGTTCCGGAATCGCGCACATTTGCAGCTACATCTCATTGATGATAGCGCAGGTTGGTTTTAGTCTGCCTGCGGTATTGCTCTTCCCCGCTGGGGAACTAACTGCTCCAACCTTTCATGTTCTCAATGGGGTATCGTTTTTTGTATATTCAACCGTGGCTGCAGTTGTTGGGCTTGCTTTGGTGATTGCATTTGAGGTCTTCCGATTTGTTTGCTGTACACGTACGATTATGAAGGCACTTCTATTCGTGTTTTCACTATGTGAAATTGCACTGTGTGTTTACGCAGCTATTGTACTCAAAAACTACATTACACCATTGATCCATTACGACGACTTGTGTGTCCCTTCCAACACGGTTTCTGGTGACTTTTGCTCAGTTAAAAAGGCATATTACTGGATTGCAGCCATATGTACAGGTATTCTCTGCCTTGTTATCCTTATGGTAATCTTCTTCACCGTCAAGTTGCTATTTTCTTACCACAAAGAACGTAAGACCACGGAGGAGGCAAGACGCCAGAACATGGTTTAAACACCAATCTCCAGCCTAAACTCCTTTGTCTAGAATAGTGATCACTTAATTTGTTAGTAAGAATAGCTTTACCATTTGTCGAAAAAAAAATAAGTCGTGAAA
>QPX_transcriptome_v1_Contig_100
TTTTGTTTGGGTTGATGGATGATGAGGACGAATATTCGCGAGCAACAGGACTGGATGCTGGGCGTGCTAGGGGATGCGGGAAAATGCGATCAGGTGATGCGGTACCGACTTGATAAACGACAGTCGCACGAGGAGAGAAAAGGGAGGCCCGGGAAAGATATTACGAATGTTGTTAATTCTCTGCGGACTAGCCGGTTCAACAAGGTGCTTGTGATCGAGCATAAAGGGAATAATGTTAATAATACCCCCCAGCGCCAGCAAGTGTCATCAACAAGTCATGGAGTGACGAGTAGGGAGTTGGCTGTAAGAACATCGTCAAGTTGGGATGAAACCCGGGCTTTAAAAGGTGCCCGTCCGGTTGATAATCATCCCCGGGGACAACGTGTCACGCATCCTCCAATTGTGCAAGATCTATCGAATTCTCCAATTGCGCACGCGCTTAAGGCAAAAAAACCTCGGTATCAATGCCAGAGCATGCCCAAGTCCGAGATATTGAAGCTGGCTGGGTGGGGTGAGAGCGTCGAGGAAAATGGGTCGGAGGATGGTATGGAATCTGAAATGTGTGTGGAAAAGTCGAAAAGCTCGGAGGTGCTTGCTGCTGCTGGTTGGGGTGATCTGGAAGACTATCTTGACGACGCTTCGCAAGAAGATGTTGAAGCGGTGGACACTTGTTCGAAGGCCCAATCGCGACATAAACCGCTGCTGTCACATCCGGGGGGGGATTCGGGGGGACCTCCCCGATATGAACAATCTGTAAAACCACATTATGAGCAACCACCGTCGTATCCGGAGAGAATTTTGGAACAG
>QPX_transcriptome_v1_Contig_101
TTGCTCAAAGTAAGAATACTTGTGTGAAGCGAAAACGATATTCGTATGCACGTATGTTGTTAATGGGGGAAACCCCACTCCTCGGTTTGTTGCTTGATACAGATAAAAAACACCAGGCCACGGATATAAAACACATTTTCAACAGCCTGCTACGTGGCGAAATTGAGACCAAAGGCAAGGTATCCGTGGCACGATTCTTGCTAACAGAACCAAAAGGATTCCCTATCATGCATATGCTGCTTAAAGGAGAAGAGAGCGGGTGTCCATCCATAGCTCGCCTTTTGATTGATTTTTTCCAACATCGATCAATTGGTGGGGGGAGGGGTTTCTCGAATGTTATTGCATTTTTTTGTGCGCAACTTGATGAGCTAGTAGGATGTGTTGATATGGACTTTGTTGCTCGAGTGCGGAAATTAAAAGGTAATGTTTTAGGCGGTATTGATTGCACAGAGCAATTGAGATATCTGCTAGATCTTTTTATTGAAGGGCTGTTGGATAGCATATTTGGACTCTCGTCACTGACCAGTATTGATGATGAGATTGCTGCAAACGTTATTCATGCCGAATCTGAACTTCGGATGGTTAAACTCGCAATCCTTGGGGACGGGGAAGATATCAAACCACTCCCAATATCATCTTTAATAGATGTACACACTGTGATACTTTTGGTAGTTGTATCTATTCTTACAGGATACCGGGTTCGAAGCACGAGTTTTGATGAGCAAGAACATGCCATAGCTTGCTGGCAACAAAGCTGTTTCAAAGTTCTCAATTCTCTTGAAAAAACCGTGTACGCCAATACTACTTGGGTCCAGTATATACTGCGTACTGTCAAGGCTATTGGACCAGGAGGGACACTCGAAAAAGTTTTCCCTAAGGTAGCGTTGTTGATTGCTCGGTTGAAAAAGACCACGCTCCAGAAGGATATCTACTCCATTTTATGTCTGTTATTCAAACAATGCAACATGAACAGCATTGCTTGGAAACAACACTGGCAAAACATACTTGAAGTCAACACTGATGCAGAATTGGTATCAGTATTCGAGGGAATGCGTGACAAGGACTGGGCACTCGCTACAGACTCGTTTTTGCGACTTGATGTCGTGAAGCGAATCACTGAAATGCAAAGAGCAGATTTTGGTGATATATGTGTTCAACTACTTCTCATGTTTGTTGGTTCATAAAAAATACATTATTCTCAATTGATTGCTACTTTATGCACAGAAGCTTGCTCTCCCACCTTGGGCATTGAAATTCGAAGAACCCCGTCAGCTTGGTTGGCCTGGATCTTCTTAACATCAACGTTGTCTGGGAGTCGAACCTTGCGTGTAACATGTCCAACGCTTCGTTCAGACCAATGCATTTTATCATCATCCCCGTTTTTCTCTTGCTCGTGGTGAGCACTGATGGTAAGAATACCTTCCTCAACTGATAC
>QPX_transcriptome_v1_Contig_102
TCGCGCGGGATATGTTTCAGATTCTCTAGACATTAGCATTTGCGAGTAAGCTGCTGCTAATAACTCGAGTGTTTGACGTCGGAAGGAACGTACTTGCAACTGTGGTTGCAAGTCGTCAAGTGGACTCGTCAACAAGACTCAAGAACGCAATGAATTCAATGAATTTGATCATAAAACAAAAGCAAACCTGAATCTCCAAGAGGATCTAAAAAAATTAAATCAAGATGGCATTCCTAGACGTTGTTGGGATATTGTTCGTACTTTCATACGCTGGATGGTGGGGCGAGGTTGTGACTGTGAACCTTACAATAGTCCCGTATTTGAGATCAATTTGCGAGAAAAAGCCTAGTCAGACAGAGTCGTTGAACAATTCACAGGCAGATCCTACCGCTCTTCAGGAGCATGTTCTTCGCAATATGTTGCCCCGTGTATTTAATCAGGCGACACTCCTCGCCATATTGACAATGGTTTTTGGGTGGACGTTTTTAATTGGCAAGAGTCAACAGGAAGGTGCAACATTGTTTACTAGTAACCAGACCACAGGCGATAAATTCCTTTGTGTAGGTACATCTTTTGCAACATTCTTATCGGTGTTCCATTTCTGTGTTGCTCCAGTGTTGAAGAGAAAGTTGATCGCTACCGTTATCGACACGGATAACTTTATTAAGACGCTAGTAATTCTTCCACGAGCGGGATGGGCAGTCTTTACGGCGGGTGCTGTGTGTATATCTGTTGGTATGGTGTTAAATGCGTAAGCGTAAAGTTAGATTTTGAACTTTTTGGTTGTGAATTTTCCAGCCTTTTGCCATGACGTTCTTGATGATAGCTCTAGCTAGAGCCCCCCATGATCAGTAAGTTTAGTACACTACGGCTTTGACAATGGGTTAGCAGGAAACTTCGAGTAAAGGAGAGCAAGACTGATTTTTTATAAAAACTCTTTGGTTGGGCAAAGTATTAGTGTTTTTCTATGAATAATCCTTTGTGTACGTTTGAATAGCACTTGACTTCGTCAACAGCAAGAGAAAACCCACGCACACATCAGAAAATTTTACATAAAGGTCCCACTCACAACTTTGCCACATACATACAACGGATTAGCACGAAGCCAATGCCTTTCGCACAGCAGCAATTGATTCATTTAAACGCGAGTCATTGCACTGAGCAAGCTGCGTGAATGTATCGTTCTTGTCTTTGACTGCTTCGAAGACGGCTTTGATTGATTCCGGTAAGGTACACATATTAGCCAAACCTTGTGCAGCTAGACGTTGAATCTCTGCCATAGCAGGGTCAAATTCTGTTGCTGCAAGGGATGCTAGAATTTGGGGCACATTATTGGAAATAAGAGCGGGGTGAAGAGCTTGTTCTGAACCCATCGCGCACAAAGCACTGCATGAATGTCGGCGCACTTCACGGCTGGAAGTTTTTTCGATGCGTTCGCACAATAGTTCGACAATGGAAGGAACAGCATCGACCAGACGCTTTGCATTTCCTTTGGCTGTTTCATGTGCGACCAATGAGAGCCCTTGGACATGAACGTCCTCGAATTTAGAGCGGCTCATTTCAACAAGAGGCCTAAATAACTCTTCGTCTGTGCATTGAATATTTACCTCAGCAAAGTCGTCTGTCAAGTTTTCCAATTGGGATGACAGAGACGACGCGCGGCTGAAGACAGGTCGGGGAAGTGAGTCCCCATCCAGGGACTCCTCAACCTTATTTTCCCAGCAAACATCCGCTGCGAGGAATGTTCTTGGGATATCATCAATTGAGTGCACCGAGTCTCCATTCTGTAGCGTGACCATCTTTTTGTCGATGAGCGTGCGCATGATACTCGTGAAGAGCTCAAAAAACGTCATGTTGCAGCCACTTCTGCGCACAAACTCAATCAGGTACCGGTTTGTACCGACTTCTGGGCACGAGTTGATATATGCTCGAAAGTCCACAGCAGGTGAGACAGGGCTTTTTGGGTACATCATGCCTCTCCAAAAACATCCCTCATGGTCAAATGTAAAGTCTACCTGATGCTCTCGGTACAGCCCATTCAACGTTTCCACTAATTTTTCAAGAGGAGCAAAAGCATACAAATGAGTATGCTCAAGGTTCAACTTTGTGAAAACACGTGGGGCCGGTTCATTGAGGTTGCTTGTTGTAAGAGCACTCCTAAGCGCTTGAAATTCAAACGGCTGATCAAGATGTAGCTCACCAAACGTTCCCATTTGATGCTGAGAGCCAAGATCAACACCGGCCACACTTCTGTACACATCGCTGCTGTATACGTCACCCTCAAGCATTGATTCCGAAAACGTACCGGACGCATTTCTGAAACCACCTTCATCATCTTCAAAATCCTCGGCAAAAGGAATCCCTCCAAGACTCTCTTCAAACGTCAAGCCGTTTCCAAGCTCACCAGCATCTAGCAATCCGTATAATTCGTTCGTCTCCTCTTGTTCGTCCCCACACATCCAAGCTTCTTTTTTCTCCATTTTGTTGTGTTTTTTTCGTTTTTCCTGCCTATTTATCTATTTACTTTTTTGTTTTCTCTCTTAATAATTGAAAGCCAAGTATCCTCCCGAAACGGTCCACTTAGCAGCGAAGGGCCAAAACCACATCCATTTTGCTTTCAAATCTTTAATCTTTCTGTATATATGTGCCAACAATCAAAAAGTGACCGAACGCCTTGCAATC
>QPX_transcriptome_v1_Contig_103
GCACAAAATCCTTTTGACGTGCGCATTTGCAACAACAACAATTCACTCGAATCGGTAGTTTGTATTTTATATTTTGAACAGGAAAGATGGCGGATATGCTAAAATTGAAGAAGGCGGAGGAGGAAGCCACCAAACAGGTTGAGGCTGCTCGTAAGGAACGTACAGCTACTCTTCGAAGTGCTCGACAAGAAGCAGAGGCTGAGATTAAAACCTACAGAGAGAAACAAATGACACAAATTGCGGCTCTTCAAAAAAACCAAACTAGTGACTCTGATCTTATTGAAAAACTTTCAAAGAAGACTGATGATGATATTGCTCGCCTTCGCAAAGAGATTGACGCAAATTCAGACAAAGTCATGAAAAGATTGTTGGAAGTTGTAACTACCGTCAACTTGGATGTTCCAGAGGCGAGAAAGGGGATCAAAACTAAAAATTAGATATAAGTGTTGTTTTTAATAAAATTATGTCGAGATGTCGAGAATTAAGCCGTTTCCAGTAAGACCGTCAAAGAAGAAGAAGTTTTTAACCGGCTCATCCTTCCCCGAAATCGATTTAATAAGCTCTTGTCCTACGATCCCACCAAGTACTGCACATACTGGTGAAACCTCTACACCTTCCAACGCCTGTTCAACTATTTCTGTAACGACCTCGCGATCAGCAAAAGTACCGTCGTCACCTTGCTCGGTCATAACCTGATCAAACGCGGAACTGATATCTAGACACCCACTGTCCAACGCCCTCAATACGTGTAAGGCTGCAACCATTTCGTTTGCAGCAAGCGCAGCATTCCGGATTGTTGTCCGCCGCCGACGGACTTTGTTAGTCTTTTTCAACTCACCAAACTTTACATTCATAGCATCACTCAAGCTACAATAGGTAGTTTCGACATTTCGGTATGTAATCTCACTCTCACCATCCGCATTAGTGTTCTTCTCATTTATATGTTTCTTTAAATAACAGTGCTTCCTTCCCAAGTCGCAAAACATGTACCCAGCAAAACCATACGCGCTAGTGGCGAAGAATCCCTTGCCTTCCTTCGTACAAAGATCATTAATTCGTGCTTGTTCCTTGAATGGAACGCCTGAAATACAAACCTGGGTGTATCCGTTCAAGTCCAGAACTTGCGCAATTGGTTCAGCAATACAAGTAACCTTTACCAAAGGATTTAACTCCTGCACTTTTTGCAAGGACGCTGTTGCCCT
>QPX_transcriptome_v1_Contig_104
TCGGGATCAAGCACGTACAAGGAATCGAGGAAAGTAGTATACATACCGTAGAAACAAGATGAAGTTGGCAGGATTGGCAGCGGCCGTCTTTAGCGTGGCCAAGGCGGACACGCACATGGAAGTTTGCGCGGATGCGCAGAATGATTTCGGGATCAAGCATGTACATGTGCCGGACGTATCGTTTGCAGGGAACAAGTTGCACGTTTCCGTCAAGCAGGTACCTGTTATGCATGTGGACAAGGGATTCGTCAGAGCTGAATTGCAAGTTGCAGGGGTCAAGGTGGCACACCAGTTTTTTGAATTGTGCGACACTACGGAATGTGATGTCAAGCCACACATTGCTTCGTGGAGCAAGTTTGCACTTGATATCCCTGAGTACACCCCTGAGAACTTTGATACGACTCTTCGTATCATGGTGAATGACCACAATGGAAAACAGCTTTCATGTGTTGAGGTTGATCACATCACACTGCAAAAGTCAGGGGATTCCGAAGGTCGCAAGTTGGGTGCACAGGTTGAAACTGCTCAAGGGCTTGTTTCTCTTACTAAGACCGAGCTAGAGTTTCTCTTTGGTCGATGGGCAAAAGAGTTTGGCATGGTGTTCGCTGAGAACGACATTAAAGATCGCATGCGTGTTTTTGCAGACAATTTAGAGAAAATTGTAGTTCATAACGCAGCAGGCAATACCTACAAGATGGGCATGAACCAGTTTGGCCATTTGACTCTGGATGAGTTCAGAAAGACTCGATTTGGATACAGAGCAGACCTTCGAGAAAATTCAACTGATCGCTCATACATGGAAGTTGACCAAGAAAGTCTCTCAGAAAGAAGCCTTGCTGGTATCCCGGATGAGGTTGACTGGAGCAAGAAGGGAGCAGTAACTCCGGTAAAGAACCAAGGGTCTTGTGGGTCATGTTGGAGTTTCTCCACCACAGGTGGTCTTGAGGGTGCGTACTTCTTGAAGACTGGTAAACTTGTTTCATTCTCAGAGCAGGAATTAGTTTCTTGTGACAAGGTCGATCAGGGTTGTAATGGTGGGCTAATGGATAACGCCGATAAATTCATCGAGAAAGCGGGAGGCCTTTGCAGCGAAGACGATTATCCATACGTTTCTGGCTCCGGTAGATCCAAGAGATGTGATACATCGTGTACCCCTGTTGCTGGATCCCAAATTAAGAGCTACTTTGATGTCCCCCACAAGGAGTCTGCTCTGGAAGAGGCTGTTGCAAAACAACCTGTTTCCATTGCAATTGAGGCTGACCAACTTGCATTTCAATTTTACAGGAAGGGTGTCATGACAGGACGATGTGGTTCGAATCTTGACCATGGAGTTCTAGTTGTTGGATATGGGACATTGAATGGCGTCAAGTACTGGAAGGTAAAGAACTCTTGGGGGCCGACTTGGGGATCAAATGGTTACATTTTGTTCGTCCGAGGTAAAGCGCGCCGTGGTGGAGAGTGTGGAATCTTGCTTTCTGCAAGTTACCCAATCCTGTAAATACTTTAAATGTAATTACGAATCCTTTAATTTATTTTTTCTCTTGCTCGGAAGACCGGCGCATTGTGACTGATATACGAGTGCCTCTTTCTATGATTGCCCCTTTCTTTCCGCAACATTCATCAAGGTTTGCAACATTTTCTGTCAACGTTTCGGAAAACGTGGGGCAAATCTCATGCAAAGCATACTCGTACGCGTCGGCTTTGAAAACGATCAAGCTTTTTGGTTGCAAAAGTAACTGACACAACAGCTTGGGTTCCCGTGTGCCAATCTCATGCGTGGCAAGACGTTCTCTGAAACTAATCAGAGCTGGTGAACCAAGGGATAAACATGCAACTAGAGGTAAGTAGGCACAACCATCAGTGTGGCCTAAGATCCCCTGCCCAGGTAAATATTCATTCAATAGCGCATGATCTGGCCGGATTTCGACGGGGAATATACCACATCTTACCAGCGTATCTGCCAGATTCTGAATCCATGGTGGCAACCCGTTTCCTTGATAACATTGCAAGCGCCGAAAGGGCAATTCTTTCCATTTTGCAGCTTTACAGTACACTTGTTCCATAAACGCATCGTGGTCTTGATCATTAATCCAATCTTGAAAATAAAACACACTATCCAGATCGCATTTGACCCTCCGTGTTGATTCCCAGTTGGGCTCTGGCTTCGCGGCAATCAATCTAGTAAACGGCTCGAACAAAACCTCCTCCTCGCGGCAATCCTCCGAGGCATCTTGGCTTGTCACAGCCGCCGCACCAGCACCCTTTTTACGTGATCGATCGCGTTCTTGGCGCAGCAATGCCGCAAAGTCCATTGAGCATTGCAACCTAACCTACACATGTGATGTCCAACACCCTAACAAGTTAATGAACACGTGCAAGCACTTGTGAAAAGTTTAG
>QPX_transcriptome_v1_Contig_105
ATCAAACTGTTTTGTGGACGAATGTTTGTTGGCCCACACTGACATAAAGTACAATTTGTGACCTAGTCTAGCAAGTTTTTTGTCCTGTGGAACTACATTTTCAACAAGGTACGCTGCATCCATGAGTGCGTCCACAACCAGTACACGTGGATGCTTCCAGAACAACTGCAGGTCCTCAATATACAATGGTTTGTTATGCTCCTGGTATTCCTCAAGGACGAGAGAACTGTCCTTTCCCCCATTATGTACAAGAGGTGCTAAATAATTGACCGGGAGAGACGCGTGAAAGTCACTCACAACAGCGCTCAGTGTGTCTGGTTTAAACGATTTTTCACGCAATGCGCCGCTACCCTTTACCAGTAACTGGACAGCTTCTTTTGCTACCTGGGCATCTGAGCTGTCCAACCATTCGCCGTTGAAAGAGTTGAGGGTATGGATATACGAGATTAGCACACTTGTGACACACAGAGGGAAACTTTCGTGTAACACAGATGGGGCCTTGAGAGACATCATTGTCGACTCGTTTAGTTTGATATATCTCTCGCGAATTTCCTTTCTCGTATGTGTTCTTCCAAACCAAACGGCGGGGGCTTGAATCCTGCTATCAATATCACCCAAGTTGGTACCCCCTCGTGTTCCTATTTCCTCGATCATAGGTGGTCGTACACGTTGCTGTCGTAGGTCACAATACTCTTCCACGTTCATTCGCCACCAGGGCGAGTATGGGACCAACTTGATCAAATGATTAAGCTGTCCAGTTTTTGCCATCAGTTTAAACTGACCAAGTTGCTGTTTTGACAAGGTACTTTCAAGTTGTTTAACAGACAGAGAATTCAAGCGTTCCTCCGACAGGTCGCTGGTTTCCAGCACAGTTTTCAGCCTATCACAAAGTTGATCCACGGGATTGACTTGTTCCTCCGCCATTCCCTCCCCTCGAGCCGTCTCCACAGGGATGCCTTGCCTTTCCAAAATTCCAGAAACATGCTGGGCATCTTTCGCCGCATCTTCCTTGTCCCGGAGCGCAATTTCGCCTTTCACCTGATCTTGGTAAAAAGCCTCCGTACATGAAGTGCCGTGGCGCTTGTAGCACCCCAAGGAACAATAATTAGCGCTGCATTTTGGGCACACGTACCGTGACCGTTCGCGAACGCAAACTACGCAAATCATGTC
>QPX_transcriptome_v1_Contig_106
TTTTTTTTGTGCAGGAGTGAAGTTTAGTTTATTGAAAAGGTCCGTTGGGGTATAATTTTCCCGCCAGAATGGTACCCATTACTATTGTAACTTTGCCACAGATTGCTTCTTGTTGATTCTCCTAATGGCTTCGGCAAGGAGAGCAGCAACACTGAGCTGATGAACTTTGTTACTATATACCCAAGAGTTGACACCTCGGGTCGTTGACGTTGCAAGTGGCGTGGTGTTAACGCAGACAACTTCGATCAAATCCGACTTCTCGATACGGGTGTAAGCGTTCCCGAGGAATAGACCATGTGTGGCGAACGCAAATACTCGACGGGCGCCCTGTAGTTTGAGTTTCTTTGCAGCGCGAGTTAACCGACCGCCACTGTCTACCATGTCATCAAAAATAATGCAGTCACAGCCGTTAACGTCTCCAACCAGATCCATCCCTTCCAGTTGTTCTTCGGTCCAGTCATTAATTGTGCTGTCTTTCTGCTCCTTTTCCCATCCTCTGGACTTGGCGTTATGATCCACGATCAAAGCAAGAGTCGCATCCATCTTGTGTTTGATCAGCTTGTCCCTGAATATTTTTGCTCTCGCAGCCCCATTCGCATCCGGTGAAACTACCACTGGGTTTCTCAGGAATTTCGTTTGAAAGTAAGGAATCGCCAGGCTGGATACATCCAAATTGTCCACTGGTGTACCTGGTCCAAAGAAACCTTGAATCTGCGAGCTATGCAAGTCGACAGCAATCACGCGATCCACACCAGCAACCTGCAGCATCTTTGCAACATCCGCGGCAGCAATGGGTCCCCGAGAATTACCTTGTTTTTTGTCTGCCCTGCAGTAGCCATAGTACGGGATTACCGCAGTGATCGATTTTGCAGAAGAACGTCTGAGGGTGGTTACCATTAAAAGTAGCTCCATTAAATTTTCATTTACAGGCGGTCCGAGTGGCTGAATCACAAACACTTCCTTCCCACGAACATTATCAAGGATATTTACCGAAACCTCACCATCGGCGAATCTTTTAACAGTTGCCCTCCCGAGTTGGGTCCCCAAATGCATAGATACTTCGTTTGCCAAGTGCCAATTGCCATTGCCACTAAATATCTTCATCTTCGTTTCATTTGCTGGAGGAATATAAAACCGCGAACCGTCGTCAAGATCATCTTCGCCTTCGTCCGTATCTTGTTTTGTTTCAGTTTCCTTGGCCTCTTCACACACCGTCGAAGACTGCATCCACCCCCAAGAAGCAGTCAGCGTACACAAAGCGAGCCCAGCAACGAGACCTCCAACGGCTACTCTGTCCTTCTGAAACCCGTCGAGTTGCATGAGCAGCGTACTCGCCCGTTTGGATGCACTTGAAAATTCCCTTGCTGCACGTCTGATCCCAACGCGTCCAGCAGAACGGCGGTTAACGCCAAGTAACGCCCCGCTAACAGCTGGCGCCCGCCTCATTCTCATCACCAAGCCTGACGACGCCATCCCTATTTCGCACGCAAGTCGGGGTACAATGACCGCCTATTAACAGGTACAGACGCTCTGCTAACCTACGGCAAGACCTTGGAGACCTCGGGACGCGTGACCAAAGATATTTTCCTGCGCT
>QPX_transcriptome_v1_Contig_107
GAGATCTGAAGCTCGTGCCGCATAAATTTATTGAAAAATCAAATCTAAAATCAAAATCTAAAATCAAAAACCAAACACTTAACACTCTAGAGCTCTCCTTGCAATTACAGAATATTAATAAAATGAAAGTGTGTGTAGTTGGAAACGGATATGTTGGTCTTCCTTTGGCGGTTCTGGCTAAACAGGCAGGACATAGCGTTCTGGGATTTGATGCAGACGTGAAGAAGGTACAAATGCTCCAAGCGGGTGAATCACCAATTGACGATGTGCTAGACTCGGAACTAGAAGGCTTGACGTTTAGCAGTATCCCTGGTGCAATCAGAGGCTATGATGTCTATATTATTTGTGTTCCAACTCCTGTGAACCCAGATAAAACCCCGAATCTCCGAATAATCAATGCAGTAAAACAGACACTGCTTGATAATGCACAGCCTGGATCATTGATAATCCTTGAAAGCACAGTTGGTGTAGGCGATACGCGACGCATTTTTGGAGGTTTCGCTGACCGAGATTTCTATGTCGCAAACAGCCCCGAAAGAATTGACCCTTCGAGGAAGAAGCCAACTTTATATGAAATTCCAAAGGTTGTTGGTGGTTTAAATGATGCTTCCACAAATTTCGCAACCAAGTTTTATGAAACAGTTTTTGCAAATGTCGTTCCTGTGAAATCAGCGGAACACTCGGAGGCCACCAAGCTATTGGAGAACTCGTATCGCGCAGTGAACATATCCTTTATAAACGAGTTTGCAGACTTTTGCAGCCAATCTGGTCTTGACACTGATCATATAGTTGATGCTGCTAGCACAAAGCCTTATGGCTTCTCCCCATTCCGAAGCTGGATTGGGGTTGGTGGACATTGTATCCCCGTGGACCCACATTACTTGATTGAGTCTGCTCCAGGTTCGAAGTGGCCAATTCTTGAAAGCGCAATGACGGCAATGCACGCCCGCCCAGGGCGTCTTGCATTGGAACATGTTGACCCTTGTACACAAAAGGTGTTGGTTTGCGGCGTGAGCTACAAACCAAATGTTTCGGATGTTCGCGATGCACCTCAAGCGGATTTCATAAAATCGCTGCTAGGGAACAAAATAGAAGTAGAGTTCTTTGACCCACTTGTCGAAAGCTACATGGGTCTCCAAAAGGTTCATAACCTTTCTATGGTAGACCACTATGACAAAGTATTTATAATGCATCAGCATGAATGCTGCCCAGAACTAAATGACATTCGGGAGCTTGACCACGTCGTTACATTCTGTCGATAAAAAGATTTAATAAAAACAAATATATTTTTACATTTTACAGCCGTGATGAGCTTGAGCCTGATAGCGCCTTTGATATAGCTGTGGGCAAAACCAACAGCAAGTCCTCTTTGCTATTTTCGTCCAACGCGTTAAATAGTAACATCAAGGCTTTCCAGCAAGTGCCTTGATACTTGAAAGTTGGCTGCGTATGCACAATCGCGCCGTCAAAAATTTCAACACTGACATCCTCCAGGTTTCGAGAAAGTGCGTGATAGTTTGCCACAAGAAATGGCACATGGGTTTTTGAGGCCAACTCCAAAAGGGTTTTGGTGCCTGTCGTAAGTGAAGGTAAAGTCCCTGCTGGTGCCTCATACCCTGAAAGATCCTCGACTCGAAACACCCAGGCAAATACTTCCGGATACTCGTGCATGATCTTGGCGGGAAATGGGTCTGTTGCCAGCTGTCTTAGCTGTCCATAAAATGCAAAATCACAACTTGACGGTTGGGCTCCAAGAAGAAAAGCGTTCCCAGCACGCACATTTGTTTGGATTGCTTCACAAACTGTGCGATACGTACGTTCAATGGTTTCCCAGTTCGTACATCCAACCATTTCCCTCCTATTTACTTGGCGTGCAGCGAACGCGTTGCCAAGTTGCTCAGTGTACTCTGCACGGTTGGGATCCTGCGCAACTTGCCACATCCCACCGAACGCTGCATCCTTGGAAGTGTGAAATCTTCCTTCAAACATCACCTTGGTTAACCATTCGTCAGCGAAATCTTCCAAGAGCATATTCACAAACCCCAACACAGGATCTTGTGGAATACAAGGACGGGCAAAAGGAAAATCTTTCTCAAGCTGCATGATCAAGGGGGTTGAATCATTGCGATAGGTTCCATCAGGCCAGACCAATACCGGTATAACCGGTGCCTTGACCTTTGGAAACCTTTTTTTCCACACGTTCTCATCCCCAACCGGCATGGCGCCTTGTACCTGAAACATGGGCACCCATCTAAACGGGATCCTCCGATATCGTAGCAAAGCCCGAACTTTGCAGCTGTATGGTGAGCCGTCACTTCCGACGAGCTCGTAATCGTTCCCCATTCTATCTTTTGCGAATTAGAATTTGCATTTGCATTTTTAGT
>QPX_transcriptome_v1_Contig_108
ACAAAGATTTTTTTTTTTTTTTATGATCTCATCATAGATCATAGAAAGAATCATCCGAGAGCAGTGGTAATTGGCGAGTTTGGGCAGTATGAAGTGGGTATTTTGCGTGGTGCTGGCAAGCGTTTGCGGCGTGTTTGGTGACGGTGATGTGCGCGGGCTTGCGGAGTACGAGGATAAATTGAAGAGCGGTAAAAGTTTGTTCGTCAAGTTTTACGCGCCTTGGTGCGGGCATTGCAAGAGACTTGCGCCAACTTGGGCTGACCTGACCAAGGAGTATACTTCGCATGCGGATGTGGAGATTTTGAAAGTTGACTGCACACAGGAAAAGGAGATCTGCACGAAAGAGGGTGTTCGAGGGTATCCGACCTTGAAGTTTTTCAAGAAGGGAAGCCCTGAAGGTGAAAAGTACCAGGGGAGGCGGGCTGTCTCAGATTTCCAGCAATTCATTAATGCAAAAATATAAAAAAGTTACTCTTTAGCAGATTTCTGCTCCTCCAATCGTGAGCTCCAGAGTTCTGCATATTCTCCGTCCTTCTTCAACAGCTCTTCATGTGTTCCGGACTCAAGGATTTGACCCTTGTCAAGAACGATGATTTGGTCAGCGTTTTGAATTGTAGTCAACCTGTGAGCAATCACAAGGGTCGTCCTGTTGTTAGCCAACGCGTCCAGGGCGCCTTGAACGGAACGCTCCGTGATTGAGTCTAATGCAGACGTTGCCTCATCAAGGAGGATAATTGGTGGATTTTTTAAAAGGCAGCGCGCAATGGATACACGCTGTTTTTCTCCACCAGATAGTTTCAGACCACGTTCACCAACCTTTGTATCGAAACCCTCGGGGAGGTTTTTGATAAATTCCAAGATCTTTGCACTCTCGCATGCCCGTTCAATATCCTCTTGAGTTGCCCCGGCATTTCCATACGCGAGGTTGTGCCGAATAGTATCGTTGAACAGTACAGTGTCTTGCGGGACAACCCCAATGGCTCGACGAAGAGAGCGCTGCGTGACATATTTGATATCTTGATTTGATATCAAAACCTTGCCAGACAGAGGGTCGTAAAACCTAAACAAAAGTCTACTGATAGTTGTTTTCCCTGCCCCGGTATGGCCACAAACCGCCGTTGTTGTTCCAGGAGCAATGGTAAATGACAGCCCTTGCAAACCCGAACTCGGTCGTTGTGTGGGGTAATGAAAACGTACATTTCTAAACTCTACAGATGCACCCTTTGTTCCTGTTGGTACAGGAATCAGCGGCTTGGAACTTGGGTCATCAATGAGGTCTGGCTCTTCAGCAAGAAGCTCACTAAGGTTGGTCATATCAACAATAGCCTGGATAATTGCAGAGTAAATACTCCCAAGGTAGCTCAGTGGTGCGAATAGATTTGCCACGTATGCGGACACTGAAATAAACTGACCCACTTTCAAAGCACCACCAATCAAAACCTCGTGTGCAGCAATGCACAAGCAAATCGTTGTACATACAGAAATAATCGTGCTCTGTGCAGAGTTTAGAAATGACAAGGAATAAGCCGTATTGACCGAGTACGCCTGAAACTTGTAAATAGATTCTGTGTACCGGTCGATTTCATATTGCTCCGCAGTGAAATACTTTACTGTCTCATAGTTGATCAAACTATCCGTCGCCTTATCATGATAGTCGTTGTCATGCTTGTTGGTTTTCTCCCGAAACTTTTTCCTCCACAATGTTATTTGAACAGTTAATATTGCATAAAACACGAAGGACATAAACGCAGTCGCACTGAGGGTTGGGATGTTAAAATGGGAGTAAAATATCACAAACACAATAGTGCACTCTGCCACACTTGGAACCAAATAGAGGAACAGATAAGTAACAACAGTGTCCGCGGCTTGCACACCACGATCCATACTACGCAGGACATTTCCCATCTTTTTCTTCACATGCCATTCCAAGGATAAACTGTGAAGATGGGTGAACGTCTGTTCCGCAATCTCTACATAGGCTGTCTGCTTCACCTTTAGGTAAACTGCATTCTGTAGCTCTTTAAAATTTTTGCTACTCAACGCCAACCCACAGTAAATAAATATGTTGGTAAATACCTCGCTTTGAGGCGCAGTGGGTTCCGAGAGCCCCTGTGTCACCTTACCAATGTAAATGGGGGTCATCAAGTTTGCCCCTTTGCTAAGACCAAGAAACACCCAAGTCAAGCAGCAACGAATTTTATTCAATATCCCTTTCGGCCAGAAATACGGCTTCATCACCTTTGCCATACCACCCGTTGAGAGCTGGGGCTTTTCATCCGCATCTACCTTAACGTTTTGCTTTACTCTCGACACCCCTCCAAGCAACGACGTTGACAGATTCGCCTCCACCTGACCCTCTTCTGCAACGGGCCTGTCAACCCATCTCGTTCGTTCTGTAATCCAATAAAGCAGACTCGTGGTAACAATCAACTCGGCTATACATATAGCCATCCAGGCAAGTACCCCCAAGTAAATCCCAAGGGGTAGCCCTGCATTCCAGTCAAGCATAATCAGCTTACCACCACCATATACAAACGTACAAACAGCAAACCAATAGCTCCAGAATATTCCATCACTTTGGTGTATCCACATACCACCGATCACCGAAAATACGGATAAAACGACACTTCGAATTGCTATAATCAGTGCAACATCGTTCAAATCAGTGCGAATGTCAAAATCAGAAAAACTAAACACCTTGGCACCAATACCCCCACACATAGTCACAACCCCTATGTCTGCAATACAAAGCAGCAAAACCAGCAAGACATTCATCGAAACTCGTCGCTTTTCAAGCGAATGAAGCTGTGCCGCTTCCGACACACTCAACACGGCATCTTGAAGTTCAACTTGATCCAAAAACGACCCCATCCTAGAAACCTTCCCTCGACCGCCACCTCGACCTCCTCCTCCGCGTGCCATGATTCAAACCCAACAACCTCCCAAAAACTGCCAACCAGGAACCGCAAATGATCCCAAATTACCAATCAGCTCACCAGCAAAGACACAGAGTTTCAACGCACTTGAACGAGGTCGGGCACGATGGATGCAGCAAATTTTACTCGCCGGTAGCACCTCGGGAAAGGAACAGGCAAGCTGAAAACAACCAAAGATACAGTTTTGATACCCTAATGACTTGAAACACCTTTGTTTACATTGAGACCAACGACCTTTGCTATCTATCATGCTAAACTATCCATTGAAAACATGTGGGAGCACTATATTTGTAAAAACTACCGCTGGCGCTCCCAACCGTCCATAGCGCTCCCACAT
>QPX_transcriptome_v1_Contig_109
CCGCGAGTCTCCTCACCTGCTCAAGAACACTTAGAGATAGATTGCAGAAGAAGCACCAATAGAAACCTTTCGAGAAACCCAGAATTGTTGGGACCAATAGAAAGGGAGTCTATCTGCTTAAGAGTATTGCCAAGTACATGCGGGTAAGCTTTGTTTCAAATTTTGAGTAGTTTTTTATTTGATAGCATATTTTATGCACCAATGCTACTGAGACATTCCATAAACCGTCCATACGATACCTTTTCAACACCCTGTCGAGCCATTTCGATGACTACCAGCAGGGTTTTAACTGCGATTGGCTTGTGGCAGTTTGCGCCAATAAGAACAAGTTCGCCTTCATCTATTCTCAAAGGTTCTTCGCCCTCAAGCTTCCGTTCAATAAGATGGGACACTACAGCAATTACTTCATGTTCGGTTTGGAGCAGCGGCATTGCAAGCTCAACATTAAAAACTTGAACCAGTCCAAGCTCGCGAAGCATCAGGCGGTTAGAGGTGGTTCCAATAATCATTAGTTTCCTATCTTCTCTTGGCGGAGGTTTGTTAATCAGAACAAGTAGCGCTTGCAACACAAGGTTCGCAAATCGAGGACCTACAGGTACAAAGTCAATTAATCTCTCTATGTCGTCCAGAATTATCAAAGACTGTGGTGATTTGTATGCCTTTTCGAATATTTCAGCAATATGGATGCATTTTTGGTTTTCACCCATTCCAATCATTTGATCTGCTGTAATAATTTTCGTGAAAGCAAAGCCAGATTCGGCGGCAAGCTTAGCAACAAGAGCTGTTTTCCCAGCCCCCTTCTCTCCTGCCAAGAGCAAAGACAAAAGTGGTGTCCTCGCACTTGTTTGCGATTGCGCAGCCAACTCTTGAACCGTGCGATGCAAGTGCTGAAATGATTCACTGTATGGGATTATCCCGTTTCGGTACAACCCTTTGAGTTCGTCTTCGCCTTGGACTCCAAAGGCAGGGTGTACTTCGTCCAGTGCACCCTGAAAATCGTCCGCGGTAATCATAATTTTATCTGTGTCCATAAGCTGGCCGATGTTATCGGTGTTGATATGCCTTTGAGTTGCAAAAGACACAGCAGATTTAACAAGACCTTCAATTTCAGCCCCACTAAAGTTTTTGGTTTCTTTTGCAAGCTCGGGGACCTCTACGTCATTTGCCAGGCACCCCCCGTCCCGCATGCTTTTAGTGTGAATGTTAATGATTTGCTCTCGGCCTTCTTCGTCAGGCAAGCCAATCTCGATTTGAACCTCAAATCGTCCTGGTCTCAAAAGAGCAGAATCAATCATATCGAGCCGATTGGTCATTCCAATAAGCAACACATTATTCAGAGAGTTTACCCCATCAATTTTTGCCAACAACTGATTGACCAGAGAGTCACCAACCCCTGTGCTGTCACCTCGCGAGCCACGTTTCTTACAAATCGCATCAATCTCGTCAAAGATAATAACATGAAGTTCGCTATCATCTCCAGCAGAAAGTTGTTCGCTTTCTGCATCAGCAAACAGTTCACGCACATTCTTTTCTGTTTCCCCAACAAACTTGCTCAAAACCTCCGGACCAGAAACAATCTTCGGCTCTCTCGAATGGTCACTGCCTTGCAACACTTTGCTAATCTGTCTCGCAATAAGAGTTTTACCACACCCAGGCGGACCATACAACATAAGACCACGCACATGCTTGATCCCTAACTTGAGAACTGTTTCCGGGGGAAGGATACGCGAAACAAACGCCCTTCGAAAAATATCCGCAAACTCTCGATTCAAACCCCCAATTCCAAGCTTTTGAAAATCGGTGTCCATCATGCGACTCGCAGATTTTTTTGTCGCTTGACCGGTCAGACGTAACTGATGTCCTTCAATCTTGTCGAAAGTCATCTCTGTGTTCTTTGTCAAGAAACCACCAGCACCAGATTTCAGATGCTTGACTAAAGGGTCTGCATCAGCACTAGACTGGCGTCGGATTTGCCCCCCCTGATTACTATCTGCCACCGCCGGAACATGTGCAAGCGACTTTACAGTAAGTTTACATGTGACTTTACCACGATACTTATGTGCAAGTAGCATCCCTTTCATCAAAATCTGGCCACCATATGCTTCTACGATCTCCTCCGCAAGTTCTTTACAATCAATCGGTACTGGTTTAGGTTGCTCCCTCTGCTGTAACCCAATATCAAACTGCAGGGTGTCCAACAGCAATGTTTCATCCGTAAGCGCCCTAAACCTCGAGACAGTCGTCTGCTGATCAATCTCAAAGCTTAGCAAATCCCGCTGGAACTTGTTGAGGCCAATATGCCCGAGGGGCACTTCATTCAGACCTCTAACATTAAATATCTTGCCCCCCAGGACAACTTGCATCTTCCCATCCACCGTAGGACCACCTTTTGCAACAAATTCCTCCAAATCCACATTGTTCATATACACGCAATTCGTATAAGTCAGCTTAACAAACCCCTTCGGGAGCGCGGTGACCTTGAGCTCGCCCATCCTGCGCCAAAATCTCCAGATTTACAAAAACTCAAAAAAAAAGCGGGGATTCCAATTTACTCGTGGAGTGTAACAAAACCGTAAGAACGTCCCAGAACGTGCCTCAAATACAACCACGCCACGTACCACGGGACACTTGCCTCGCGAAGATCGTTCCTGAC
>QPX_transcriptome_v1_Contig_110
GGAAACTATTTTTTTTGGATCATTGTACAATGTTGGATTATATATATATGTTTATTCTATAGTAATTTTATGTTCAATCGGAGAAGAAGGCTTCTTCTTGGGCATTACCAATTCTAGCACGCCATGGTCCTGTTTTGCCGAGATGTCTTTTTCGTCGACGTCTTCTGGAAGTCGAAAACTCCTACTTATGTGCCCACATGAACGTTCTTTCCAGTGATATTTCTCATTCTCACCAGACTTTTGCTCGGTGTGATCCGCAGAAAGTGTCACGATGCCGTTCTTTACAGACAAGTGTACTTCTTCTTTAGGAATTCCCGGAACATCGATTTTGGCAACGTATGCGTCTTCAATTTCTTTCATATCCATTTTCAATCCTGATTTTATTGCTGGCCACTCAAACCGTTCAGGATTTCCTTTTGCTACAGCGCGATTTCCCTCCAAGAAGCTATCCATTAAAGCAGGGTGGAACATGAAACGATTGGCTCCCAACGCGTCCACACTTGACGCAAGTACACCAATCATGCTCACCAAAGGCAAACCTTTCATCTTGACCTTGTCTGTTTGCTATTTACAATTCCAAACTGTAGTTTTGGTTTTGGTTTTGGTT
>QPX_transcriptome_v1_Contig_111
ATGAGAATGGACTCGTTTGGTATACCTCCAAATAGTCCCAGAAGTCCAAGGGGACATGCCAGTACTGATTCTGCGGATTTTTTCAATCAGCACAACGAGACAGGTCAACAAATTCGGAAGAACGCTGCGGGGAGATGTTTGTCTGACCTCCTCCGGTTTTTGAAGGTTGAAGGCGGTGATGTTGGTATATTTGATGCAACCAACAGTACGGCGGAGCGGAGGGAATGGATTGCTGCGCAGTGTAAGGGAATTGCGAGTCTTGTTTTTATAGAAGTAATTTGTGATGACGAGGAGGTGTTGGTGGAGAATTTGCTTAGTAAAATTCGCAACTCGCCTGATTTCCATGGGCTTGACGAGCAAACTGCACTCACAGACCTTAAAAGCCGTATTGAAAACTACGAAAAGGTTTACGAGACACTTTCAAACGACGAAGATTCGTATATCAAAATATACAATATGAATAGTAGAATTCTCGCAAATCGCATCTATGGGAGGGTCACTCGTTCACTCTTGCCGTATATGCTTTCGCTACATGTGGGATTGCGACCTATCTGGTTTGTTCGTGCGGGTCTAGCTGATGATGCCGATTTGACGACGAATGTTGGCGACGAGCCGTTCTTTCCTTCTACAGAGTCGAAGGGCTCACAATTGAGCGAGGATGGGGTGGCATTTTCGAAAAGACTCGCCAGGTGGATCCAGACTGCAGTTTGGGTCCGCGACGAGGAAGAGGATGACAGTGAGATAATGATTGAGAATGAGATTAGTTACATTGGTACTGCCCCTCTCACAGATTTGCCATTTGGCTCGCCACCTGGTGTTAACTCAATTGCCCGTGCTTTTGGCTCAAATCCGGATCTTGTTGGATCGACGGCTAGAACTGATGCCGCCGATGCTCTGGACACGGAAACCACGGCAACTCGAATATTTGATCGTGGTGGTTCTGCTGTGGTGCGTAAGGGTGATGGTACGCGCCAGCGAGGAGCCAAAGTTAAATGCTTGACGTCAACGCTTCCTCGGGCAGAACAAACTGCAAAAATTGCGCTCGAATTGCTTGCTGATGATTCGGTTGCGGAGGTGTGCCCAGTTCTAAACCCCCTTGACAAGGGAACTATGGGTGGGCTGTCAATGGAAGCTATCAAGCGACAAAACCCAGAATTTTTTCAGAAATGGACTGAGCGTCCGTATCACCAACGGTTTACTGGGGGTGAAAGCTATTACGATCTTGTAACTCGTTTGGAACCAGTTCTCGTCGAGATAGAGCAACAAACTGCGCCTATCCTGGTTGTATCTCACATTTCCTGCATCCAGGTGCTTTTGGCCTACTTTCTTGGAATCCCCGTTGAAAAAGCGATGGAAATCAAAGTACCAATGCACACCCTATTAGAGGTTCAGCCGAATATGGGCGGTTCCTGGGAGTTAACCGAGTATGAAATTTAACGATCGTTAAAATATTGTGAAAAAAAA
>QPX_transcriptome_v1_Contig_112
CCTGGTATGAGCATCTATTTTTATGAGTATTTATGTAACGGAGAAGAGGCTATCCCGTTCGGAATACGCGAAACATTTCCATCGTTTACTAGTTTATGTTGTAGTTTTGGGTACAAAGGTAATCTCATCTCGTGTGATTTTCCATTGTCCATCTGATTGCTCTTCCCACGTGGCTTTACATGAGCCAGTTCCGCTATCACATGTCCATGTGTCTGTATGTTCGCCGTTCGCAGCAGATGTGATTGTAAAACGCATATTAGTTGCTCCCATTTCGTTCCTCAACGCGTTAAGAAAAGTGGCTACATCTGCTGTGGTTTTTCCAGTGAAAGGGCCTCCGTTTTCGATTCCGCCATTGACTGTCACCAAACATTCACTGCTATACAATGCAGCAGCTTTTGAAGTTTCATCTAGGTTGTAATACTTTTCGAATGCCAACATGTTTTCCTTGACAACTCTATCAAAGTTCGTGTAACTCATTGTCTTTGTTTCGTGTTATACTTTTTGATTTGCTTTCCAAGTTCTTTTGATTTATGTTTTACTTGTCGATAGTGGCACTAAATTAAACTTCCCCGTGGATAAACACGACAATAATTCCGAGAGCAGACTTAGAAATTACAGTACACACGTGTTTGCACACTTATCTTCAAGAGTTACAACTCAACTATCTCGGGAGTTTATTCA
>QPX_transcriptome_v1_Contig_113
TTTTTTTTTTTTTTTTCAAGAATAGGCGAATAATTGATTTTATCGTTTAGTTTCTAGGCTTCTCCTTCTTCTCTTTGTAAAGTGCCCAAAGCGACACACCAGCTACCTTGACAACCTTAAATCGAACTCCAGGAATATCTCCCACAGCATGTCCAGATCGACCAAATCCAGCAATTAGCACTTCGTCATTTTCATCAACGTAGTTCAGACAACCATCACGAGGCACGAAAGCTGCAATCTTCTTTCCGTTCTTGATCAATTGTACACGAACCGACTTACGAATAGCAGAGTTAGGCTGCTTTGCCTCAATTCCGATCTTTTCCAAAACAATTCCCTTGGACATGGATGCTCCAGCCATAGGCAAATTGTACTTTGTCGTCGAGTGTGCCTTAGCGAACGTTTTCTTTGCCCATCTTTGAGATTTACGGTGAAGGCGGAGCTTGCGACCGGTGCGGATACCCTGTGGTTTACCCATCTTGCAACTATACTAATATATTTGATCTCTAAAAATTTCCAGAGCCACGC
>QPX_transcriptome_v1_Contig_114
TATGTCTGTAATTATGCCATCCACGACAAAGTCCGTGTACATCAAACACTTCGTTGACGCTGGAGTGCCAGAGGAGGAGGATTTCGAGATTGTGGAGAGTCAGGTTGATACAAGCAGCCTGGAGGATGGACAAGTTGTAGTGCAAGTACTTTATATGTCTGTGGACCCATATCTCCGGCCTGGAATGAAGTCACAGGGTGCGCCCAAGGACGCTGGAAGAAGATTGATTGAAGGATTTGTATCTGGAAAGGTTGCTGCATCCAAAAACCCAAAGTGGACTGTAGGTGACTTTTTTGGTGCCAACTTGCCGTTCTCAACGTTGCAGGTTATTTCACCAGACAGTAAGCGCATGTGGAAGTTAACCGGTCTAGTTTCTGAAGAGACCCTTTCGTATGGAGTTGGAGTACTTGGAATGCCAGGATCGACTAGTTATGCAGGTATTAGTGGAATACTTCGACCAAACCCGGACAGTGACCACAAAGAAACGATCTTTATTAGTGCTGCTTCTGGAGCGGTTGGTTCTATTGCTGGCCAAATAGCAAAGAACGTGTATTCTTTGAACACTATTGGATCTGCTGGCGGTGTTGAAAAAGTCGATTTGTTGAAGAAATCGTTCGGGTATGATCATGCAATAGATTATAAGTCTCTCCCTGAAGGAGGCGAGCGTGAAGCAATGGTTGCTGAGTTGAAAAAATATGCACCTGAAGGAATCGATATGTACTTTGAAAATGTCGGTGGGTATCATTTTAGTGCGGCCTTCGACAGCTTGCGGGCGCATGGAAGAATCGCTCTTTGCGGGACCATTTCAAACTACAATGATGTGAATCCAAAGTTTCCAGAGGTCAATATTTCAAGTATGATATACACACAACAACGCATTGAAGGGTTTCTTTGTTTTCCATACTTGGCAGGTCAAAAAGGCAACTTTTTGAAGGACATGTCTGCGTGGATTAAAGAGGGAAAGGTTTCCTCTATTGAGGAAACCTTCTATGAAGGAGTTGAAGCTTGGCCTAAAGCATTTCGCTCCTTGTTCGTGGGTACACACAAGAACAAGGGAAAAGTCGTAGTTCGCATATAGATTTTGTGAAGTAACAAAAAAATTGTATATCGTAGTTTGAATCAAAATTTT
>QPX_transcriptome_v1_Contig_115
CGTCATCTTGTTTTCCACGTGCTTTTGCAAGTTCATTGCGCAAAAGTTGACTCATCCTCTACTAGTGTAGGTGTGACAACGTGTTGGACATTCGAATCGGGACGCGCATTTGCTGTTGTTGTTCTTTTAGTTTACCAACCAATCTAATCTAATTAGCAAACATGTCGCTGGCATCGTTCTCAGAAACCGCAACTGCCGCCACTGCTAGTGCAAGGTCAGCAGTAGGCATGCAAACAGAGCAGGAGAAGGAAAATGAGTCTATTTTTCCAGGATTGAGCTACACGCAAAGGATGTATGGGTGCTTCATCTGCTTTGGTTGTGGTGTCCTTGTTTCCATTCTAGCTTCTTTGTTTTTGTGGACTGGACATACTACAAAGTTTGCAATTTTTTACACCTTTGGGAACCTTATTGCAATGTGCAGTTCGCTGTTTTTGGTTGGCCCTAAGAGGCAATGTCAATCAATGTGGAAAAAAGAGCGCGCAGCTGCAACGATAATTTACTTTTCTGCAATGATTGCTACACTTATTATCGCATTTGTTGCTAAAAACCCGTCCGCTGCATGTTTGATTTTGATCATTATCCAGTTTCTTGCAGGAACATGGTACACGCTCTCTTATGTTCCTGGGGCGCGTACCGCTGTGAAAGCCTGTTTTAACTCCGTATAATTATTCGTACTTGAAATAATATGATTGTTTTTAACTTACGAGCCCTGCAGGCATTGAGCTTGTTGTACTAGGGATGATTTTTGCCACTGCTGCTTCCTCTGGAGGGATTCCAAAGTCGATAAGTTTTTGTGTCATCGTGCGTACAGTGTCGTTATGCGTCTTGTAAATATATTGCAGGTGTTGTTCCATCGTCTGCAAGGTCTCGTTTCTTTTATCGATGAGCTCGTCTAGTTCTTGCGTAACTTTTTGTAGCATAACCGGATCAACCTCGGAGCAAAGGGTGCGGATTTGTTCAATTTTCTCCTCTTGCGAATTTTGCATGCGTCCAAG
>QPX_transcriptome_v1_Contig_116
TTTTTTTTTTTTCCAGAAAGATAAAACTAACTTATCATAATATTCCTCGGCTAGTGACTCGAAAAAATCTACTCCTTGAAGAAAACCTCGATATCAACATCTTGCTCGATGGAGATGGAAGTGATTTGCTTTACGTCCTCTTGGCGACTGTGCAAGTCAATGATTCTCTTATGAATTCTCATTTCATATCTGTCCCAAGTGTTGGTACCTTCACCACATGGAGATTTTCTGGTGGTCAATCTCAAAGTCTTGGTTGGAAGACGAACTGGTCCAGCAACCTTGAGGCGCTTGTCCTTTGCGCTTCTCATAAGCTCGGTACAAACCTTCTCCAAACTCTTCACATTGCACGAGGTCAAAGTGATACGAATACGGTAGAGAGGGGATTCCTCGCCGCCATCCAATTGCTTGCCTTTATCCATTTTGAGTTATTTAAAGCAAATATTGCCAACAAATTATACGAATATCTAAGAGATAAATATCTACTATCAACCACGACCAGAGGGGGACTTTGAATTTCCACGATAACCTGAGGTCTGAGCGAACTAAACTTTCC
>QPX_transcriptome_v1_Contig_117
GGGGGGGGGGCTGAACGAGACGAAAGAGCTGGGAATTGGCCCGGACGGTGACACGGTGGTCTAGGTAGATGTGTACGGGTGAGAACTGATCAGGTGTTTCAAGTAGATTGAACTTTTGAGTTTGGAAGGACGTTTCAAGATGACCGAGGATAACTTTGATTCGGTTCCACCTGTTCCGAGACTTGTCTCGGTGTCAAATATTTGCAACATCAAAAATACACCAAAAGACCAGTCCTGGGTGCATCCAAGCAGGGAGCTTATGAAAAACCAAGAAAGGGTACTTATGCCGACGCTGGTTGTCAAGCCAAAACACAATCAATTTTTTGTGAATGATACCGTCATGCAAAGGCAAAACAGTGAAACCGATGATGAAGCTACTGTTTATTCGGATACAGATGATGAGGACGATGAACGCTACGAAGTACAGCAGTACTTCGACTCAACCGATGAAAATTTACAGCCCCACAACTTGGTCAAAGCTAGCAAGTCCACTGATAAACTACAGAGGATTTCCAAGCTTCGGATTCAAACTGGGTCAAATGATAACCTACCTGTGCATATTATTGAAGGAAAGTCACCCGAGGTTGGTAACAACGAAGAGAAGCTGTTGAAAAAAGATTGGGGGTATCATTCGCAAAACATACGAAACCGCTCCCTGACAACGACACATAAAAATCAAAGCTTGCGAAACCACGCTCGGCGACGTTCCCAATCATTGACTTCACACCCGGATAAGCCTGTCTCCCCTGTGAGTCGTTCTGGTCGAATCCGGAAAACGAGGGATTTCTTTGTCGCGGAGCATGCAACTATTGATAATAGAAAGAAAAAACACAGCCGACACCGGGCTTGAATTTTCTTGCTTGTGCAGCGGACACTAAATTAAAAGTAAATATATTTTGTTCAACCTAAAAAAAAA
>QPX_transcriptome_v1_Contig_118
GTTGGGAAATCATTGGTTGGTGGACAAGGAATTTCTGAGTGACAATAAATCTCACACACACACACAGATTAAGATATCCAGGATGGCACTTACACTAAGCAAAGAAGAGCACGACGAAGCGTGCTGCGCATACGCTGCGCTAATCCTTCAAGACGCAGGCGCTGAGATCACCTCGGAGAAGTTGTCCGAATTGATCACCGCTAGTGGAAACGAAGTTGAGGCATACTGGGCACCTCTCTTTGCTGGACTTTTGGCAAAGGTTGATGTTAATGAATTGATTGTTTCTAGTACTAAGATTGGCGGCGGTGGTGGCGGCGCTGCTGCTGGCGGTGCTGCTGGAGCTGATGCACCTGCAGAGGAAGAGAAAGAAGAGGAGGAAGAAGAAGAAGTTGATGTAGGTGGTGGCGGTCTTTTCGGAGGAGATGATGCATATTAAACACTCGACTAACTAGCACTTTTTCTTTGGTCTATAAAAGAATATTTTTAACGATCCTTTAGACGTCAAACACGGTTGACTTGTTCTTAGACTGGCTTGCTTCATATAGAATCCTTTCCCTGTCCTCGGGGTGAAAGTGTAGTACTTCTTCCAATATTTGGTCTTGAATATCTCGTTTTCGAAGCTCGTCGTCGGCCTTGTTGTCGTCGAACAAGAATATATGCTCGCAGAGTGGTTCGTCATCCGGTTGGTGAAGCGTCGCCAGATATGGGTGCTCGAGGGCGTCTTGTACCGTGATTCGCTTGTCTGGATTAAAGTGAAGCATACGGTTGAGCAAGTCGAGACACTCGGCACTTGCTTTCGGGTACAAGTCTGACATTTTCCGTTTGCACCGCAATGGCTGGTTGCGCATGAATCGCTTGGCCTTTTCGCTTTTGATAAAATGCATGTCAGCCTCCGAAGGCGTCCCAAGAACGTCTGTGATCAGCTGCAGCTGATGAATATAGTCCTCCCCCGGAAACAGGGGTTTGCGCGCCAGGAGCTCGGCAAAAATACACCCAACAGACCAAACATCAATAGCTTTCGTATACTCGCGACAAGCAAGCATGATTTCAGGAGCACGGTACCACCTGGTGACCACGTACTCTGTGAGTTCCAACTTTGTGTCCTCCAGCCCACGCGCGAGGCCGAAATCGCACACCTTTAAGTCACAATTTGAATTTAACAGCAAATTCGACGGTTTTAGGTCACGATGAAGCACGTTGGCCGAATGAATGTACTTTAACGCGCGAAGGATCTGGTAGATAAAGTACTGAATATGGTCGATCGTCAAATTCTGCTTGGAATAGATTACACGATGAAGGTCCGTCTCCATCAGCTCGGAAACTATATAAATATCCTCAAAATCGTTGTACCCGCGAGGTGGAGACAAATCCTTGATATGGATAATATTTTCATGATCAAAATGACGAAGCAACTTGATTTCCCGGAGAATACGTTTCGCATCAACCAAATCCTCAAACGCACGGGTTACCTTCTTAATTGCGACCGGCTCCTGCGAAAGCTTGTCCTTGGCACTGACAACAACACCGTACGCACCCGTACCAATTGGACGAATAAAACTATACCGTGTGTCCACCTCAAACGTTGTAGCAGGCGTCGAAAATGTATACGTTGGGCGGCGCTGAAACTTTGGCGGACCTTCATCATCCAAAAGCTTTCTACGGAAACTATCCGAACGACCTTCCCTCTCATCAAAATCTTCTTCCATCAAATCTTGCAGCTCGGGATCAATCGAATCATCCGTAAACATACGTGTACGCTGCTGCTTACCACTTCCAGAACTCTCGCTAGTGTTACTATTCCGCCGACGCGACTTGAGACGCTTGAACAAGTTGCCCGCACGACCCCCTAAAGCAGATCCTGACGACGACTTGCTCTCTTCCTCCTGACACGAACCTGTACTATTCGATCCGTCCACATACCCATCAATTGATCGATCCTTTTCCATCTTGGCAAGCTCAATCGACCGAAGAAACGCATGCAACCACTCCTGCTGACGGTTGTACGACTCGGCACAAACCACTAATACTTGACGGTTTGTAGACAATTGCAGCCCATTTGGCTTTGACGTGCACTCATTCACAAAAGTACCCCTCGTAATATGTACCTCCCCCCGATGTTTTGAGTCGCCTGGATTGCGAAAATAACGCAAGACGGTACCATCCAAATAAAAATAACGACGCTTCCAGTGTCGTCCACTTCTACCTTTCTTGACCAAAAACCCCTCCATTTGAACAGTATCCATGTCGCAAATCGGTATGGGCACGTTCCCAGTCCCAACGGACTTGCCCAAATCTCCACCCGGTCTCCCCGCGCAACGCAATAAACCACCCAACTAGCACAGCGACTCACTCCGGTAGCGAACGTGCGTTTCCC
>QPX_transcriptome_v1_Contig_119
TTTTTTTCGTGTAAAATGAAACGATGTTGATTAACTAACTTGGGCGAAGGATGTACATTGTCAAGTGTTGGGTTGGATAAGCGGTGGTGTCGGTGTCGGTGAAGGGCTCTTACCGCTTGGCGTCGGTGAAGTTGTCTGGAGCATGCCAGAGACGCTGGCGGCATCGACGAAGGTTGTGTCAAAGGACGAGTCGAAGGATATCCCCGCGAGATGCGACGACCCGGTGTTCGTCCTTCGTGGGGCTTCCGTAGCGACAGTTGGCTGCGAGACCACGCTGACCGGCTTGGGGGCGGCGATCGTGGACGAGTGGTCCGAGCCCACGCTGCTGTAGTCGTTCATGATTTGTTTTTGCATCTGCTCCTTGAGCGTCGAGGCTGGCTTGGGCTCGTCCGCGGAAGCCAACGATAGACCCGACCGCTCGAGGAGTTTTTTCTCCGCCTTCTCGGCCTCGATTCTTTGCTTTTGGCGCAGCTGTTCTTTTGTCTCGCGAGTTTTCTGGACCGCTATCTCCCTTCTTTTCTCCTTTGTCAGCCCTTCAACATTTTGCTGGCTTGTGTTCGCCTCCTGTGTGGGCACTGGCATGGAGAGAACTTCCATGTCTACTTGTTTCTGTCTCTGATACTTCTCCTTGAGTTTCTTAATTTCGTCAAGCTTTTTCTTATGTTCGGCTTGGAACTTTTCATACTTCTCCTGCTCCTCATTGAGGAGGCGATCGTATTTTGCGAGTTCATCCACACTTTCACTCCGTGCTGTAACTGCAGCAAACTGACGTTGTTCAAAGCTTGAGCGGAATGGTTCCGTGGTTTCTCCATTGGCCTTCTTCTCAAGGTACATTTTGTACTCCTTGTTGAACTTGTCAAGACCCGTAGCAATAGCCTCGAGATCACCTCTAGGAAGTTTCATCATGTCAATGAGCTCCCGGCCAAGCTCGGTAACTTGGTCATCAATGAGATGAAACGTGAATTGTACAGTTTGCTTGGTCTTAGCAAGAACGTCACGGCGAGTAAACCTGATGTTGAGAATACTTCGATCCTGTTCTTCCACTGGCCCCGTAGCTGCCATTCTCCAACATGGTTTGGCTGAAGCTTCCTCACCTGGAGGAGAAACGAGTGAGGATACTGAAGTAGTTGACTCCTGTCTAAATAGTGCTGAATCTGATATATCATCGGGGATTGAGCTCTGTTTCTTTTGGACGGGCGCAGACGCAACAGATAGTGAACCGACAGATACTGGCGGGGGTGGATTCAAAACACGAGGAGGTGCGGGCACTTGATGCTCAAACTGAACATTAGATGAATCTGCCCTTTGCAACAACCTTTTGCTACTCTTGAGTATTTCACCCAAATTATAGGTGTGCCCGCCGCATGAAATTCGAATAAGAGATGGGTCCACGGACGCTTCATAATCTTGGTCCTCGTATTTTATCGCAAAGGTTCCGTCAGAGTTAATGTCTTGAATTCGTCCCCCAAACCAGGAATCAGACCCGGCAAACCGAGCTTCCACCGCCGTTCCTTTGCCATATTTTATTGTCTTACACGCCTCGGTTTTTGCCCCAAAATTGTCAACAATATCCGTTGAGAACGTGTGGGTTTGGTCACATCCTGTAGGGGACGCTGGGGACTGGTCCCCTCGCGCCGACGTGTTCTCTTTGAATTGAGATAGCCCCCCGTCTAATCGCATCGAACGTCTATTGGCGTCCGAGCTCGTGTCAGATCCACCGTCTCCTGTAGTTGTACCCGGATCATTTGATACTTCTGTGTTGGACTCTTCTTTACTAGTTTTTTTCTGGGTTGCACTCGAAGGGCTACTTGGTGGAGTTCTGTTCCGAGGAGGCGCAGCCTTAGCTGCGTTTACTGTCAGCTTTGCTGCCCCGGTTGGTTTGTTCAACGCTGGCGACGGGGCTTTAGGTGGTGCAACTGGTTTTGCCCGCACCGGTACATCGACCTTTTCTTCAGCTACAGCATTTGTGACCTTAACTTTTGCAGGAGGTTTGGGCATCGTCATATCGTCATCGAAAGAGTTATTGCTGACACGCTTCGACCCAACTGGTGCAGACCCTGGTTTAAGCAGTTCTGCACAATCAATATCATCTTCAGGGTCATTATCCCTTTTATGGAGAAACGGGTCATTCCTGACCTCACTCGCAGTCGGTCGATGCTCCCCAGGTGCAGGCATACGAATACAATTGTAAATAAAATCCTTTGCAGGTCCATCTACAAGGCGATTGAAACAATCTGGAACAATACCGGCAATCACTTTTTTGTAAATCTGAGGTGTGCTTGAGCATTCCAAAAACGGTGTCTCCTTGGTAATCATCTCCAATACACACATGCCAAAAGCATATATGTCCACCTGCTCGTCATACATTTCCTCGAACATTTCTGGTGCCATATATTCAGGTGTCCCTAGCACACTTCGTGCAGCACCATTCCGTTGCCATGATGCTAGCCCAAGATCTCCAATGCGGATATCTCCCGTCGATCCGTTGATAAAAATATTGTCACACTTCAAGTCCCTATGAATGATAGGTGGATCATGATCATGCAAGTATATAAGTGCATGCAAAATATGTCGACACCAGCGCTTGACAATACGCAACCGTACCGGGCGATTTTGGATGAACTCCTTCAAAGTTCCCGAGGCCATCATCTCGGTAATAAACACCACTGACTCTGCTTCCTTGTTGAGGAAGGAAGAAAAAAAGTGGATGATACTCGGGTGGTTCAACTCTTGCAATATTTTCATCTCCTGGACTACCCTTTGACGTGCACTCGCTGACATCCCGCTCACCTTTACGGTATTCCAAGCAACCTCAACTCCTTGAGTCGTATCATACGCTCGATACACCTTTTTAAACGCCCCCTCCCCTAATAAATCATTAAACCTCACATATCGCTGACTTGGAGACATTTCCACAATCTTGGGCTTCTTCACTTTAGAATCAAGATCATACTCAAACACCGCGTCACGAATATTTTCTTCTGACGTGTTAGTGGACGACACCGTGGGAACCTTTTTGTCCACAGCCGCCTCCACAACGTCTTCCTCTGGATTCTTCCGAGTAGAGACATCTTTGGTTTCTGTCTGTTCATCCACCACAACGTCCTCCTTGATCTTTACATTTTCGTTAAACGAAACCGTGCGATTCCTGTTCGAATTCGCCTTTTGATCCTCTACACCGACCTCAACCTTTCCTTCACCTGAAGGCCTGGGTGAAGGTTGCTCTTCCATCTCACCACTCATAAGAAATATTTATACTAACCGAAAATCGAAAAAACTATGCCTCAACGCGCTAAACAAATATGAGTTCCGTATCACAATCAGCACACGCAATAACGCATCCTTCCCTTTTCAAACTAACCAATACTACTTGCTGTACACCACCTCCCACGCCTGGCGCCGTCTCCCGGTTCCTCGCCGTGTCCACTCAAAACCTCGGCACCACAAAACCCAGCAGCTCGCACGCAAACCCGCCTCCCGCAGACCCAATCGACGACCCCACGACCCGACCGAGATCGATTTCTTCCACCGTACACTCGTGTGCACCGACCAACGATTTATCCAATTTTCACTTTTCTTTGCTAATTGCCCTGATGTGCCTCTCAACAACTATATCAACCCACTTTTGACCGATCTCAACACCACGCACCCTCGCTCCCTGCACACTTCTCTCCCCTCCTTCTCCTGTCAATC
>QPX_transcriptome_v1_Contig_120
AACAGCGTTGTACAAAATGTGCAAAATTCAATTCACGCAAAATCGTTATTTGGCAATAATTTCAACAAGTGACAACAAATATATATATATTGTACCTCTCTACTCTGTCTTCTTCGATTGAGATGCATTCTTTTTGAATCTTGCTTCATATTTTTCCATTACCGTAGTGTATGCCTTTTCAGCCTTTTCACCAACGGCACCAGCTGCAATCATCATCTTGTCTTCAACAATCTTTTGGACGACATCCATCTGCTCCTTTGCCTTCTCTACATGGGGCTGTACTTTCTCCGCAACTTGAGCGTGAACCTTGTCTACTTTCTCAGGGTGGCGTGCGTACACAGCTGGCCAGGTCAGCTGGAACAACACGTAAAAGTACACAAGCGTGCGAACTTCAAACATCCAAAGCACAACTCCAACTCCTGCAAGCATTGCAATCGTTTTCTTCAATTGAGCCGCGCCCTCTTTGGTTGGTTGGGATGCCTCACGCAATTTGTTGCACTTGCAGTTTACAAATGCCTCCAACATGTCTGCAACACCTTGCACCAAGGTGGTAACCTGTGATGGCGTTGGAACAACCATGAAACCTTCAATCATGTCACTTGTTCTCTGCAAAGCGGAACCGAGCGATTTGGCCTTTTCCTTCTTGTTTACGGACACAACCATTCGCTTCAAGACAGAAACGCTCACAATTCTAAAAATCAAAACCATGCAAACCAAGGTGTACAACGAGTACCCATCTTCCCCAGTCATGTAGTATGCAAAAGTGATCGCTCCAACCACACCCAAACTCTTCACAGGCTGCTCCCACATTTGAATCTCCTTGATCTGCTCTCTCAGTTTGCTTTGTTTCCCAAACAGCTTGCCGCCAGACGGCACCGCATCCTTCACATTCTGCGCGATTCTTTCCGCCTTTGGAGCAACTGGTGGCTCAAACGGATCAGATTCGACCTTGCCGCTCATCCTGATTCTACCCCTCAGTTCAACCAATCCGCCCTAAACTCCGCTGCACAAATAATCGCTGTTTTCTGTCTGCTTGTCTAGATCGTTGGTGGAGAACCGCGGTTACGATGAAATCACTTTCCTCCTTTTCCT
>QPX_transcriptome_v1_Contig_121
GTTGAGAGTTTGGGCCTCGACCATCGCGACGTGGAGGATGAGGATCTGGAAAATGAAGGTCTGATTGTCAGGGGGTGGCAAAGCGCCGACGTCAAGGAGAACCACGCCGAGAAGAACACAAAGCAGTTGGAACAGGCACTGGCTCAGCTTGCTGCGGTTGGTTTGGCGTTTGCGTATTATGATCAGCTAGTGTCTGTGTGCGTTAATCGGGTATTCCCGTCCTTTACTCAGTTAGTCCTTATGACAGCGCAAAACATATCGATTACCGCCCAGCTCTTGTTGTGTGTGTGTTTTGTCTTGACCATAGGATGTCTACTTCCCAGTTGGTTTTACTCTGTATTTCGGCTTGGATATCTGAAAACATTTGCTTGTGTCGCGTTCTTTTTGGTCCCATTTGTATTTACGTATTTGGACATGTCACTTATGCTTTTGTTTGGGAATAGATTATCGAGAGATCTGTTTATCTTTGGTTGGGATAACTGGCGGAGTTTCCGATCAAGTTTTCCGTACAAGCGACTTTTTTCAGTTTCGTTCATATTGGGGACAGCTTGCTATGTATTTATTTTATTCCTTTGGATCTCTCTTGTGCATCAATTGAAGCCAGTTGCTGTGAGAAGGTGCCAACGCAGGTTCAAATATATTGTAGGGGGGCTATTCTTCCTCGCCGTGCTCTTTGCTGTGACTTGCTGGGGAGTAGTATTCAAAGGACTAGCTTCTAGACAGGACATATATGTTGGTCACAACCCATTTTTTGAAGTAGAGCTTGAATGGTCAGAGTTGTATCTTTATGAAAGAGTTCAAATATTGTGCGACATCGATAAGCCTATACGCTGGAGATGGTTTCCAGAATCTGAGGAGCATACCGGGTCATTTGATATTCCCGTTGTGCGAAACATAACGGGGTTCAAGGGCAAAAAGTTGTTTGATGTGAAATTTGCAGAAGGCAAAAAGCCTAATATAGTTTTCGTAACTTTGGAGTCGTGGAATGCAAAAATGACTGGGGTCATTGGTGGTGGATACAACAACAAGACGCTCACTCCTAACTTTGACCGACTGGCACGAAAAGCTTTGCTATTCGACAATTTTTATACGAATGGACCACAAACAAATCGTGCCGTTCTTTCTAGTCTGTTTGGGCTTGTATCGTTGTTTAGCACGGATGATAGCGTTCAATTTTTAAGCAAAAAAGAAATCCATGGTCTCCCGCAGGTTTTGAAGAAACACGGCTACTCAACTCGTTTCACGTCAGATGTTGATGTGAGCTGGGGAAACTGGGATAATCTTCTCACCAACCATGGGGTGGACGAAGTGGTCGGCTCGCCGTATTATAGGGCAGCATGTACAGACCTCCCATACTGCAAACAGGAAAATAGCTGGGGGGGGCATGACGAAAGATCATTCCACGTATTGCTGCAACAGGTCGAAGCTTTACGAAAGCAACCCAACCCGTTCTTCTTGCATTATTGGTCGGTATCTTCGCATCACCCTTTTACAACTCCTGAAGGCTTCGTACCCTCAGAGTGGCTTCGTGATTACGCAAACTCGCTTGATAGTCGAGGTGACGATAGCACACTTCACTACATGCAGGCAATTCAGTATACTGATATGCAGCTCGGCAAGTTTTTTGACTCCTTGGAAGCTAAAGGTTTGATGACAAACACCATATTTTTCATAACTGGAGATCATGGCTGCGTTTGTTACCACGCAGATTGTGAGCCCGTGGATTGTTTGTCTGCCAAGTTGTATGACCAAGACACGCATGTACCCGCAATGCTACTTTTTTCAGAAGATTTGCGAACCCCTTCAACAAACGGGACGCGAAACTCAGACTCAGCTAGTCTGATGGATTTACCCTCAACGTTTACAGATATTTTAGGTGTCCCAGACGCCGGGGTGAAAATGAATACCTTGGGACGTTCACTGCTTCGCGACGTACCCTCCGAGCAAAAGAGAGCGTTCCTTATGAATCCTTTTTTTGGTGGCTTATTTGGGGTTAAAGTTGGCGAATTGAAGTATGTATTTGATAGTCTCAAGCAGGTCCACATATACAATCTTACCGATGACCCTGGTGAGCTTCATCCTTCAACGATGAAGGTTGAAGAAGCGAGCGAGGAGATTAAAACGCTCTCGTTGTACTGTGAACACTACGCCGTGAGTCTGGAATGGTTTTTAGACACAGTCGATGCCTTCGAAGACACTTTTGACCGATCGAAACCCTTCATTAAAGAAGCATGAGTTTTTATGTAATAACCTAAAAAACTTTCAGTATAGTTGGATCACCTGCAGTCAAAACCAGT
>QPX_transcriptome_v1_Contig_122
ACACTTGGAAAGCGTAGAAACAGCTTCCAAATGATTTTTTTTGGCCTTTCAATAAAAAATCGATTAGCTTTATTAGAGTAAAGTGTTTACTTGTCTCCACGGGTAGCCTCCTTGATAACACCAACAGCAACGGTCACACGCATGTCACGTACTGCAAAACGTCCAAGAGGTGGGTACTCGGTAAAGGACTCAACACACATTCTCTTGGATGGGATGAGCTTAACCATAGCAGAGTCTCCAGACTTGATGAACTTTGGGTTTTCTTCAAGGATCTTTCCGGAACGGCGATCCATCTTGTTTTGGATTTCAGCAAACTTGCACGCAATGTGAGCAGTATGACAATCCAAAACTGGAGCGTACCCAGCACGGATCTCTCCAGGATGTCCCATAACAATAACCTGTGCAAGAAAGCTCTCAGCTCCACGAGGTGGGTCGTTCTTGGAGTCTCCAGCAACGTTTCCACGGCGGATATCCTTAACAGAAACATTCTTGATGTTGAAACCAACGTTGTCTCCAGGAACAGCCTCTGGCATAGACTCGTGATGCATTTCTACAGATTTTACTTCAGTGGTAATTCCTGCAGGTGCAAAGTATACCATCATACCTGGCTTGATGATACCGGTTTCAACACGTCCTACTGGGACCGTTCCAATACCACCAATCTTGTATACATCCTGAAGAGGAAGACGAAGTGGCTTGTCACTTGGTCGCTTTGGAGGCTTGATTTCATCAAGAGCCTCAAGCAAGTATGGTCCCTTGTACCATGGCATGTTGGTGGATTTGTCAATCATGTTATCTCCAGCCCATCCAGAGATTGGAACGAACTTGATCTTCTTTGGCTTGAATCCAACCTTTGCAAGGTAGGAGGAAACTTCAGTAACAATTTCCTTGAAGCGAGCCTCAGAGTACATGGTAGACTTGTCATCCATCTTGTTAACAGCAACAATAATCTGTTGGATTCCCAAAGTAAACGCAAGAAGAGCGTGCTCACGGGTTTGTCCATCCTTAGCAATACCTGCCTCGAATCCACCAGTGGAGGAATCTACAACAAGGATAGCTACATCAGCCTGGGAGGTTCCAGTAATCATATTCTTGATGAAATCACGATGTCCTGGAGCATCAATGACGGTAAAGTCAAATCTTGGGGACTCGAACTTCCAAAGAGCAATATCAATGGTGATACCACGCTCACGCTCAGCCTTCAATTTATCCAAAACCCAAGCATACTTAAAGGATCCTTTTCCCAACTCAGCAGCTTCCTTCTCGAACTTCTCGATGGTACGCTTGTCGATACCACCACACTTGTAGATCAAGTGACCGGTGGTAGTCGATTTACCTGCATCGACATGGCCGATAACGACCAAGTTAACGTGTTGCTTTGCCTTTCCCATTTTCTTCGTAAACTGTAGATACTACTATCAATCCAACAATTTTGTTCTGCTTTTGCAAAATCTTTTTTTACACTCCCCAAAAA
>QPX_transcriptome_v1_Contig_123
AGACGATCTTTTGTGCTTGACGAAGAGGCAAGGGCGTCGCTCGGGCTGTGTAGGTGTTGTTTTTTGTCGTGTATAGTTGGTCGTTGCATGGCGAAAGCATTCAAGAAGTCGTGGTAAAAATTTGGAGCTGATTGGTTGGTTAGATCTCGGGATCACTTTTTCTGGGTGTTAAAAGGCAGGTAGGATGGGTTCGTTTCTGGATAAGCCAGAGACGTCGAAGACTACGGAGTGTGGACAAGGTGAGATTAACAATGAGAAAATTGGATATGGGGTGTCGTGCATGCAAGGGTGGCGAGTGCATATGGAGGATACGCACGTTCACGAGATAGGTCTTGATGGTTTCCCAAACTTGTCAATCTTTGGCGTATTTGACGGGCATGGAGGGCGGATGGTCTCGGAATATATTGAAGCAAATTTGGTAAAAGAATTTTTAGGCAACGAAAAGTTCCAGTCACTCAAAGGCAAGTCTTGTGCTGGTGCCGCTGACGCAAACGTTCTTGGGGAGACAGTCCAGCAAGTATTTTTATCTTTAGATGCCAAAATGCAAAATCTTGATGCTGTAAAAAACAAGGAGGACCATAGTGGCTCGACTGCCGTGATAGCTTTTGTTACACCCACACATATTGTGGTTGGAAATTGCGGGGATTCCCGTTTAATAATTTGCGGTGAGGATAGCGTAAAGTTTTCATCCATGGATCATAAACCAACACTCCCAAGCGAGCAGGCACGTATTGAAAAGGCAGGTGGTACAGTGACTTTCAGAAGAGTCAACGGTGATCTAGCAGTTTCTCGCGCGCTTGGTGATTTTGTTTACAAAGCCAATGAATCTCTCCCCGCTGTGGAGCAGCAGGTTTCTGCAGAGCCTGAGATCTCCCTTTATGAACGAAAACCTAACGACCAGTTCGTGCTAGTTGCATGCGATGGAATATGGGATGTCATGTGTAACGAAGCTGTTTGTGAGTATGTGCTTAGCAAAATGAACCAAGGTCACCCTATTGATGTCATATCTGAAGAACTTATTGATACTTGTCTGGATAAAGGATCCCGAGATAACATGAGTGTTGTGCTTGTCTCTCTTCCTGGAGTTCCTAGTAAAGTAGGGACATTGACAAGGGAGGACATATACTCATCTCGTGCAGATAATGAAGATAGTACAAAAACGAGCCCCTAAACTGTTACAGGTCTCAATCTCATAGAAACAATTTATTGTTAGTTACACAATCCGACTAGTTTTTTTTCTCCTTGGCCCCCTTCATTCTCAAAATTGACATCAACCAAAAAACGTTCAAAAAGTTTAACGCGAGGTTGGCAAATATATAATACACGACAACGAGCGTAGAATGGTGAGTATTTGACCACAACAACGGAAATGCTTCACTCAGAAAAGAGTAGGAAGTTGGGAAACCAAAAAAGATGCGAACACTCAAAAACGTATATCCAAACATATTCTTCGACCATGTATGATAACGACTCTCTATATGTCCCAATTGTCTCAAAAGCATCATTATATTCAAAAACGGAGTGCTCATCTCAAATAACAAAAAACGAATTCCAAAATATTGCAGGTACGGGTATTGACCAAACACATAGCAAAGCGAACAGCATATCGCATGTGCAATAAAACCTTTGTCCAGCTCTTCTTTTCGAAGGACACTAACAATATCCCAAATAAAATAGCCAGCACTATGCGCAAACAACATGCTGACCGAATCCGAGTGCCCATACATTGGATCTGCCGAAATCTTCGCGTGCTCCTCATGATCAACCCACATTATGTACAAACACCAAACGCATGCGAACACCGAATGAACCAAAGCCACAATTCGCGACGAAAACTTTTTCCGCCCTTCCACCCCCCCGACCTGTTCAGGAGCGTAATACTTTGCCAAGACTTCGATGACGGTCCAAAACGCAATAAACCCCGCTGTTCGCTGCAACTGCACTTGCGAAACCGCCTGCCCAAGCGTCTGCTCGATAAACTCCATGCTGTCCTCCCACGGTGGCCAAACAAAAATCAAAGAGCGAATCAATGCCAAATCGCGCGGA
>QPX_transcriptome_v1_Contig_124
GTGATAAGTTTAAGCGTTGACGGTTTGAAACGTTGAAAGAAAGGTGCCTAGATGTCAAGTAGTCGTGAGCTGGGCGTTTGGGACACGCGTGGTAACGACCGTAGGTGCACCGTGAGGTCCCATCGCATGGCCGCGCGGGAGGTGCAATGGTTAGGGTCTATAGCCGCGGCGTGGGAATTGTTGAAAAACGCGCCTGGCGGCTCTGCGCGATGAGAACTAGATGACGAGAAGACGATCGCATCCCCAGCGCAGTCTTCCGCGTCCCCGCGACTCCGTGACTGCAAGTTGCAAGCGGTCTAAAACCAGCTGCAAGGTGGGTCAGCTTTCGACCCCAGCAAAGGATTTTGCATCGTACACAACAGCAGCCAGCGGAAACCGCCCGCTCACTGCTGCGGCAGATTGCACTTATGACCTTGAACCGTATGCGAATTGTCGTCAGCGGTGTGTATATCGGCCGCGGTTGCGAGGTATGGTGTGACATATGCACTTTCCACACCTGCCGACAACAAACTAG
>QPX_transcriptome_v1_Contig_125
CCCCTATTGTTTTTCCTATAAACAATATAGAAGTGAAGCTCACTAACTTTTGTGCCTTCGCTGCGTTCCTTCCAGAAGATCCTTTCGAACAAATTCGCAATAAACTCCACTTTTGTGACCTTCACTACCTCTGAAAACCTTGATATATAAACAGGACACAGTACAAAATGAGCTGCAGACACCATGTTTGACAAGCCAAATTTCCCATTTCACGCACGGAAAGTCGACGGAGCGGAAGTTTTGACAAGGATACATTGTATGATACACAATACGCTGTCTAAGAAACTCCTCCAAAAAGCGAATTTCAAATATGTAGATAATTGCTCGAACAAGGAGCTCGGAATCGGAGAGAAAGCACCAGCTTGCATCAAAGTGTCGCAAACCTGTGACAATCGATAGTGTTGCAACGACTGCATTTTGTTCAGCAAGTTCTTCACTCAAATATATGCATGAATGAAAGTCTATCTTTGACTCTAGTGAACACTGTTTGGAACCGAGCCATGAACTAATTAAACCTTGTTCAGAGTCTGGAGCACCAGCTTTGATTGGTTTGTTTAAGAGCCTCTTCGTTAGCAAATAGCTAAAGAGCAAGCTAAACATTTCAAAGACTACGCCTAATAAAATTGCACCCGTGAAACTTGCAAACGAAGGCAGTGTAAATAGAACCATGTGGTTTGGGATGACAAACCCCTGCCTGACATTCCTCAAAAGATAGCCCCATCCTATGTACGCCGATGATTATGAAGAAGGGAATAGTCTTCTGTCCAATACCCACCCAACAAAATCAACAATTACAACCTTACCCATCAAAGCTACCAACTAAGGGTAAATGACTGCCGAGAACGCTATCTCAACTATTTGACTTTGCTCATGGAAAAAGAACGTAAGATAGAAGTATCCACCCATTTGCAGCCCACAAAGGACCATTGTGATTCCAAAGAACGCACTAAGCACTATTCTGGTAAGAGCAAACTCATTCCCGAAGATGGTGCTGAAATACACAGCACTAAAAATATAGCTGAAAAGCCCTGAAGCACCAGTGAAAAACCTCCTACTATCACTCCACCAAGGTTGTCTGGGTTGCAGAGACAGACAAACAATACTAGTGGCAAACAATTAGCAAACCAAAAAAACAAGTCTTCCTCCTCGCTTCTGAAAGCTCAGAGTGTAAATAAACACTTGCGCAAAAAATGCGAATACACTGAGATAAAGCAAATCCACCAATCCCTGTAAATTCCTTTCCTTTGCTGGTAGATACAAACTATTCCCACCAATACACAACCCAACAGTAACCAATAATACGGGAAGCGATAAAAGAATAGTCTTCATAGTATGCCCAGATTCCTCACGTATTGTCGCTGGAAATTGCGCACGTTCATATATTTCCTCATCAAACTGGCCATCCTTGGCCACATTTCCGAACTCTGCATTTTTCACAATCACAGTTAGTCACCTG
>QPX_transcriptome_v1_Contig_126
GCTACTTTTCGATGGCCTCTTTCGACAACGTTGCGCTTTTTTTCGCTATAAGCTAATCTTGTTACAAAGGTTATGATTTAATCTACTTCTTCAATTCCTGGTCCATCTCCTCCTGGTCCTGGAGGTGGTCCACCAGCTCCAGGCATGCCGCCTGGCATACCACCTGGCATACCTCCTTGGGCACCACCGTATGCTTTCATCATAATTGGGTTTGCAACGCCTTCCAATTCCTTTTGCTTCTCCTCGAACTCTTCCTTCTCTCCCTCAAGGTGAGCATCCAACCACTTAAGAGTCTCGTCGATCTTCGCGTCGATTGTGCTCTTGTCGTCTTCGCCGATAGCAGCCTTGATCTTCTCCTCGTTAAGGGAGTTACGAAGACTGAAGCAATAGTTCTCAAGGGAGTTCTTTGCCTCAACCTTTTCTTTTTGAGCTTCATCTTGTTGTTTGAACTTCTCAGCTTCAGCAACCATACGCTCAACTTCGTCCTTGGAAAGACGTCCCTTGTCGTTAGTAATCGTAATCTTGTTCTCCTTTCCGGTACTCTTCTCAACAGCAGATACGTTTAGGATACCATTAGCATCCAAATCGTAGGTAACTTCGATTTGAGGAACTCCTCTTGGCATAGGTGGAAGACCGTCCAAGTGGAACTTGCCCAAAAGGTTGTTGTCCTTGGTCATGGAACGTTCTCCTTCAAAGACTTGGATCAATACACCAGGCTGGTTGTCAGCATAGGTGGAAAAGGTCTGGGTCTTCTTGCAAGGAATGGTGGTGTTTCTCTCAATAAGCTTGGTCATAACACCTCCAGCGGTTTCAAGACCGAGAGAAAGCGCGGTAACATCGAGCAAGAGCAAGTCGTTGAGCTTCTCGGAGTCGGATCCTCCGGAAAGGATAGCAGCCTGTACGGTAGCACCATATGCAACAGCTTCATCAGGGTTGATGGAGCGAGCAGGTTCCTTTCCGTTGAAGAACTCTTTCAAAAGACTTTGGATCTTTGGAATACGGGTGGATCCTCCAACAAGAACGATCTCGTTAACGCTTCCCTTGGACATCTTAGAGTCACGCAAAACCTTCTCAACAGGCTCTAGTACAGCCTTGAAGTAGTCCATGTTGAGGTCCTCAAATCTAGCACGGGTGATGTTGGAGCTAAAGTCAATACCTTCGAAAAGTCCATCGATTTCAATGTATGCCTGGGTGGATGCAGAAAGGGTTCTCTTAGCACGTTCGCAAGCGGTTCTCAAACGTCTCTTAGCACGCTCGTTACTAGACATGTCCTTCTTGTACTTTCTCTTGAACTCGGACATAAAGTGGTCCACCAATCGGTTATCGAAATCTTCTCCTCCCAAATGAGTATCCCCAGCGGTAGCCTTTACTTCAAAGATACCTTCTTCAATGGTAAGAAGGGATACATCAAAGGTACCACCACCAAGATCAAAGATAAGAACGTTGCGCTCTCCTTCCTTCTTGTCAAGACCGTACGCAATTGCAGCAGCAGTTGGCTCGTTGATGATACGAAGAACGTTAAGTCCAGCAATAACTCCAGCATCCTTGGTAGCTTGACGCTGGGAATCGTTAAAGTACGCAGGTACAGTAACAACAGCGTTTTTAACCTCTTGTCCAAGGTAGGATTCAGCAATCTCCTTCATCTTGATGAGAACCATGGAAGAAATCTCCTCAGCAGCAAACTTCTTTTGCTCACCCTTGTACTCAACACACATAAGTGGCTTGTCGTTTGGTCCTGAAATAACCTTGAAAGGAAAGTGCTTCATATCGGACTGTACAGATGGGTCGGAGAACTTGCGTCCAATCAACCGCTTTGCATCAAAAATGGTGTTGTATGGGTTCATAGACACCTGAGACTTTGCAGCATCACCAATAAGACGCTCGGTCTCATTGAAGGCAACATACGATGGGGTCGTACGGTTACCTTGGTCGTTCGCAATGATCTCAACCTGATCATTTTGCCAGCACCCAACGCAACTGTACGTGGTTCCCAGATCAATACCAATACCAATTCCCTCAGCCATGTTTCCTATTAACTTTTGTTGTTTCTCAAACTAGTTTCCAATTCGGATTTGGTTTTTTCAATCAACAAATTTTTTTTAATCCATTGGTTCCCAACCCTTCACGACCATTCAATTACACTACTACCCACTCCTACCAAACAACATGCCCCAAACCGGTACACCTTACCCATCACTCCCCCGCCGTAA
>QPX_transcriptome_v1_Contig_127
AAAAACAAAAGCAAAAGCAAAAGCAAAACAAAACAAAAAACAAAATCAAAAATCAAAGCAAATCAAATCAAAGCGAACTGCTAAATAATTCTTTACGTACGACTTGATAAAATGGTAAAACTGTCACTACTACTTGGTGGGGTAACCCTTGTCTGGGGAAAAGCCAATGGAATGATTGGGGATTCAAATTTTGAGGCACAACGGAAAGAAGTAAGCCGTGTCGTTCAGGATTCGTACATTGTGAGTGCGAAAGTAGATGATGCTGCAGCTTGTGATATTCTGAGAAACAATATTCGACAGATTCAAGGTAAAATGATCGGCCTGAATGCAAATACTACCCTCAAGAGTGCGCGCATCAAGAGCAACTGTTTTGTGAGGTTTAGTGGACCAAGCGCCATTTTACCAAGAATCAGGTTGATGCAAGGCGTTTCCGATGTCAGCCCCGAACAGTTTGTCTATGCTGCTCAGGGTCCAATGAGTTGGGGACTCGATCGTATTGATCAATACAGCTTGCCACTGAACAACTTGCCATTTCGATCGACGCATACAGGCAAAGGCGTTACAGTGTACATTCTTGATACCGGGGTTCGTAAATCCCACCGGGAGTTTTCAAACCGAGTTAAAACTGGTGCAAGTTTTGTTAACGGAGAGACCGCTGATTTTGATGGAAATGGTCATGGGACTCATTGTGCGGGAATTGCCACAGGTACTAAGTACGGGGTTGCAAAAGAAGCCACGGTCATCGGTGTTAAAGTTCTTAGTTCCTCCGGAGGTGGAACTAATTATGGGGTAATTGAAGGGGTTGAATGGGCAACAAACCACGCCAAGAGCGCTGGGACTGTCGGAGTAATTTCAATGTCTCTCGGGGGTGGCAAGAATGCTGGAATTAACGCTGCTGTCGAGGCTGCAGCAGACGAGGGAATGCTTGTTATTGTCGCAGCTGGAAACGACAACCATAATGCATGCTACTACTCCCCAGCGTCAGCAGGAGGCAAGGTCGTGACGGTTGGTTCTACAACAAAGAACGACGGCAGGTCGTGGTTTTCAAATCATGGTTCCTGTGTTGATATCTTTGCACCTGGGTCTGAT
>QPX_transcriptome_v1_Contig_128
AAAAGTTTTTTGTTCTGGAAAGAACAAACCCCTAATACAGAGCAGTAACTAGTTGGCGTTTTTGTCAGGCAAGCAATAGTTGTGCGCGGTTGTCGTTGTGGTTTGTGTGGGAGCGGTTGAGTGGTTGCCAAATCTTGGAATTGCAGAGGCACGGCGGAAACTTGTGCACGGGTGTGGTTGTAGATTGCCAAGTATTGGATTGGTTGGGAAAGGAATACTCAGACAGGATGACCGAAGTGGAACTGGTTGGGGAATGCGAGGACGCGCAGGTGGAGGACGTGCAAGTTGCCGCATCCGAGACGGTTGCGGAGAATGGCAAGGCGGCCCAAGGGAGCGTGGCACTGGTTGAGCCACAGCAGGAAGAGGAGGAGAAACTTGAGAAGATTCCAGGGATTTTGTCCATCCCGGACCGTATCAAACGGTGTGAGAAGGAGAAGAAACTTGGGAATGAACGTTTTAAGAGGGGTGATAACAAGACTGCTAAGCGGTACTACTATCGCGCGATTGATGTACTTGACCCCTTGGAAGAGATGAACCCGCCTTCGGTTGAAGAAAATGAAAAGAAGACTTTTTTCGAGTTGAACCTTTCGTGTAACTTGAACAAAGCTATGGCAGAGCTCCGACTCAAGCAATATGATGAAGCATTAGAAAGTCTCTCGGAAGCAAAACGGATGATTCGAGAAGGGGCCCAGTTCAAGGGGAAGAACACGGAAGTTACGTGTACATTCGACAGCAAAACAAAAGTCAAGATTGCTTACCGTCGGGGCCTTGCGTACGCTGGAAAAGGTATGGCTGACTACGCCAAGGATGAGTTCAAAGAGGTGTTGAAGTTGGACCCCAAAAACAAAGATGCACTGCGGGAATACTCAAAACTGAAACCAGCTTTGAAGCGCATCCAAAAGGAACAACAGAAAACCTTCAAGTTTGCGTTCGACAAGGCGGGTGAATCTGGTGGGATGTATGCAGATGCTGCCGCGGAAGCGGAAAAACGAGCTGCGGAAAGAAAAGCAGAGGCTGCAAAAATTGAGGCAGACAAACGTAGAGCGTGGCAGCATGATGATGCCTATGACTGCACATTTGAAGAATACTGCAGACTCAAGGACGAGGAAATGAAGGAGCGCTCGCAACAATACAAACAGATGAACGCTCAGGGTCAGCAGGCCCAGATGTATCAGCGGTACGTTGCAAAAAGTGGAAGCAAGATATCATTTGATGACTGGCTTGAACGTGAACAAAAACTGACTTCAGTTAAACCGTCTGACGCAAAGGAAGAAGTGGATGGGTTCGATGAGGATGATCTTAGTATCATTAATGAGACGAAGCGCAACTTTGTTAAAGTTGACGTGCCCCCCTCGATACTTGTTGAGCAAGTCCCAGAAAAGCTTGTTGAAGTCTGTACAGAAGAAGTATTCACGCCACCCCCAGCAATGAACGCCTGGCAAGAACGTGAGATTACCGAACCTGCGAAAAAGAAACTTGAAGACGCGGTTCGAAAGTTCAGAATCGAAGAGTCTGCTGGTGAAGTAGATGTAGAACTATGGGTTGATACAGTGACCGTAACCGGGGATGCACAGATGGTTTCAAAGAAAGGTAAAACTGCGCCGGTCTTCGACTTCAAAGTACACTGCCTTTTCAAAGCCAAGTACAATGACCCCGCTGAAGATCGCGAAGAAGCACGAAAGAAGAAGGAAGAACAGTCGAAGAAGGACGATTTGAAGAGAGAGCACGGTCCTGGTCTAGTTGACTTGAACCTTGCAGATCTCAACCATCCATTCGCACAGCAGCAGGGTCTCAAAAAGAACACCGATGACGAAGAAAAGAAACCTGAAGCACATGGCTTCGTTGAGATATCGGATATTAGTACTGGTGTCGATCTAAGCGAACTTGGAAGAACAAAACGATGCATTATCAAGTTTCCGAACCATCAGGATATGCTGGAACCAATGGTTGAAAAACTTGAACAAATGGTATACGACGCAGTCGTTCAACAAGTACGCGCTTTCGATAACCTATAAATATAAGACAGCACGTTTCACTTCATTTTCATTGATGACTTCCCCCCCCCAAAATCGTTCATCTCCATGCCTTCCTCGTCTTGCTGTCTTTGTCGACGTCTGATACCGGAAGATGATCCATTTGATGGCAGTAATGCATTGAAAGAGTGTTCATCAGCACTCGTTCCTATTTCTTGGTAATCATTCGTCCTCTGAAACTGCGTGGCAAGCGCGTTGAATTTTGTTTTCGCCGCCTCACCAAGGCTATTCCAGGTTGCTCCCCAGTCAGAATCACCTTGGTTATCATTCAACTGTGACCTAAACTCTTCATGCTTGGCCAACTCGTTACGAAAGCCTTCGTTTGCGAACATCCGCGCAACCAACATATCGTGCTCAATCTGTGCTTGGTCGTGTCGCCCAAACTTGACCCCTGGTGGAAGCCTCAAAAAATCCTCTGGCAGGGGCTTCCTCCATCTACTATCTTGCACAACCGGTTTCAGCTGCGCGGGCGGTGACACCGGCGCAG
>QPX_transcriptome_v1_Contig_129
ATAGTACCAAAAAAAAAAGATTTGTGCTTGGTAAGCTTCAAGTGTCGCCCACGATGTTCGCCCTGCAAGGGCTGATACTTTCAGTGAATGTGTGCTTCAGCTTGCTGCTGACCATAGAGGTCTTCTTCTCCAAGGGTTTCTGGAGCAGCAAGTGGATGGGATCAACGTCGGAAACCAAGGCCTGGGGGAAGAGGAAGGTGGTGGATGGGCGCCGGTCCTCCCGGGGTACCCCGGGGAGCAAGAGGGAGAAGCAGAGTCTTAGGAGGAAGATTCATGAGGAACGGCGTGTTGTTCAACGCTTGCGTGCGAAATTAGAGGAGGAGACTCTCCTGCGCAAGATGTCGGAGAACAAGGCCCGCAATCTCGCACTTGAAGTCGAGACTGTTGGTCGAATATTAGCGTATTTTTGTGATAACGCACAAATGATGCAAGGTGTTGTACATGACTTGAAGAAAAAGGACTCTTTTTTGCCCAGATCACCTCTAAGTTCAACTAGCACAAGTTTAGGCTCGGAAAACGAGAATGAAGAAAAGTGTTCTATTGAAACGTGTCATGGTTCGGACGATTCAGTCTTCACAGTCCATTCGCCAAGTTCCTCCAGTGCTGGGTTTTATGAAAGTTTGAGCCGTCAAAGCGAGAACTACAAGGTTCCCCAAGCGCATTGAACAAGGGCCGTGAAAACCGGTTGTAATATTTGTACTGTTTTTTTATTTTTAGTTATAAAATATCGCTATGTAACCTCTTATTCGATAGTTTTGGATCCTCTTTTAATTTGACCCCAACCAATTAAACGCCAATGCTTCTCAACACGTCTAGAGAGTGCAACCTTTTCACCCTCTTGTGTGCATACTGGAATCAGCAATTGAACCTTTGCCAAGTCACCCTTGAGGGCAACGACTTTACCTCCAGTTGACGTTGATCCAATGTTAATTAAAAGAACCTCACTCTTGTTGAGTTTGTGGACCTTTTGTGTCTTGCCACCCTCTGCAGCCTTGACCCCTAGAAGTCGTCTGAGGAGGTAAAAGTTGATTTCTACTTCAGAGTAGACGCCAGGAAGACTTCCTTTAATCCCTAACACGTGTCCTACAAGACGATCTGCCCTTGTGAGTGTTGGGTCAATCTTAGTCCCTACACCAATAAGTCCTCCAGGGACGGCATAGTTGAGGTCATTCGCCTCTGCAAACAATGAAACTATCTTGGTAACAATTGGTACACACTTAGTTGTACCATCTGATCTCTTGCTAACAATACCAGGTCGGACCTCAATTTCGTCGTCAAGCTTTAAAATACCACGAAGGATGGATCCTCCAGCAACACCACCTTTCAGGTTCTCGATATCTTCTCCAGGCTTGTTTACATCAAAAGATCGGATAACGATCATGTGTGGGCTTGAGGTAAAATCACGAAGTGGTACAGGGATATGCTTTACCATGTATTCACAAACAACATCTATGTTGTACTTGAGGACAGCAGAAATTGGGATAATGGGAGCTTTATCAGCAACTGTTCCAGCCACAAAC
>QPX_transcriptome_v1_Contig_130
GTTCTTTTTTTGCTTTCGCTCTTTTTTTTTTTTTTTTTTTTCTATGATAATTCAAATTATATTATAGTCAGTTTTGGAGAATTAGATTAAAACAAACGGGCAGCTACAACCGCAACAATGGTAAACACTGAAGCAGATGCTCGTGTACCAAAGTTGTCGCCGTTGCCCTGAACAGGGTCAAAGTCGTTCTCCTTGTCTTTGTTGTCGTCCCCATCTACTTTGCTGTCACTGGTTGTTTCTGGGGTTGGAGGAGTAGTTTTTTCTGGGGATGGAGGATAGAATATGTTAAGCGGAGAACAATCAACACATGACCCGCTGTTGTGCTCTTCCTCAAATTTAAGCTGGTCCGCAATATCAATGTTCAACTTGTTCCAGGTGATAGTCATGCCCACCTTCGTATCGTCCTCTAAGCGCTTACATTCCCATGAAATAATAAGGTCTTGTGCTGGAAGATCACCCGATGCAACCCAACTGAACTGAAGATCTCCCTTCCGGGTATGCTGAGAAGCACTCAAGAGGTCTGGAGAAAACGCCTTGCAATCCAAGCCTTTATCATCATCATTGTACGCAATCTTGTACATGACTTCCATATCCCCGTCGTACAAGATCAAAGCAGTAGCAATATCTATATGCTTGTCGTCCTCGATTCTGCTCTCAAGCTCTAAAACAGAAGTAATTTTGCCTGGGATCTCATACAATTTGACAAAGTTGCTCGTTCGTGATGGCACGATTTGGAAGTTATTTCCTTTGAAGCAAATATTGTGAGGATCTCCATAAGCGGTACAGGTAAGGTTCTGGCCGGATGGCGTTGGTGCTGGAGTTGGTCGAACGGTTGGCTCCGGCGTTGGCTTGGTATCACATGTACATCTCCAGTTTGGCTCTTTAACCGGTACATCGTTTTGATCAATACAAAGACCCGTTGCCCCCATTTCGCGCTCAATCGTTACAAAGTTGTGAGTGTTCCATGGATACTCAGGTACACTTGCGTATTTGTTCTTCTTCAACACCTTAACATTCAAGTAATGGAGACAAGGTGCCATGTCTGGGTTATCCAAGCAACCCTTAGGCCCATATCCACATTCAGTCGAAACAGCCATGAACTGCGAAAGCATTGGGTACTTGTTTTCAAAATCAGTCGTGTTGGTGTACGCTTGTTTTCCTAATTTGCAGTCCTCACTGCTTGCAAGAAGTTCGCCTGAAACGCGAACCTCAGAGATGAAGTGGCGCTCGCCCATCGTGAACGTGACATTTTGGGTTGGGAAGTCGTACATAAGATGAACACTGCCTTCTTCGCCCTTTACAGAGAAGACCTCATTGCTCTCGAAGCTTTCCATCCAAGGATCTGCCCACGCGTAACATTCTGCTTCACATTCACAATCCTCGAAGTCTCCGGTTGGTGCCACGGTTGGAGGAGGTGCCAATGTTGGTGAAGTGGTTGGGGAATGAGTTGGCTTCTTGGTAGGCGACTC
>QPX_transcriptome_v1_Contig_131
AAACAAAACACAAAAACAAAACTCAAAAACAAAACTCAAAAAACAAACCACAAAACTATCAAAACTCAAAACTATTACAACCATGTCCGCCAGCGCACCAATGGAAGTGGAAACTTCAACCAAGAAGGCCAAGATGCAAATCGATCCAGCATCACCTGGGCACCGTCACCCAAAGTCGTACAGCGATCTGGAAAAGGAGCTTGTGGTGAAAGCCGATATGGCGGGCGGTCGACCGAAACGACTCGAGATGGCGCAAATGCTAGGGATGCCTGAGAAGACTGCGGATCACATTGTCTACAACTTCCGACACCATAAACGAAACGCAATACATGATGCACGGCATGACCCTCACTTTGGCAGGAACGCCAAATATGATTCAAACTTGATTCGAGAAGTGCTCGAATGGTTCCACTACGATGCCAAGGTCACCTTGAAGGAGATCCGGGAGCACGTAAACGCTGAAATCTTCCGCAAAATTCTCCTTGAAGAACACATTCCGCTCCCAGCTGCAGAGAGGCACTTTGATGTACCTATCAACAACCCAGAACAGTACCTTCAGAATGACAACGTCAAAGCAAAATTTGAAAAACAACACGTTGAGAGCGACTCTACGATTGCACACTGGATGGACGGTCTAGTTATGTCGCGAAAACATGTTCTGGAGATGGGTGAATGCGACGCTACGAGGAGTGCACGGTTGGTATTTGCAAAAGACATGTTGGCTGCGTTGGAGGACCCAAACTCTGTGATAGTATTCATTGACGAGATCCCTTTCTTCTTGGATTGCCACAATCCTCCTGGACATGAGCACGGTGCAGTAAACGAGCGATATCATTTTGAGGTACAGGCGCAAATTGCAGTGGATCCTTTGAACGGAGTTTTCCATACTGGTTGCTATGCCCCACACCATCCTCACGGTGAACACCCGCATGGTATCACTTGGAACGAACCATCTTTCAAAAAGTTCTTGAATGAGGTCATCGCACATATGATGGGTTCGAAGGATAGTTACAGAAACAAAAACGTGTACATTGTTGCAAATTGCCCAGTCGAATACTTTGCGAACATCACTGAACACCATGATACACTTCCAGCGGTTGTGGAGATGCTCAAATTCTTGAAGGAAACGAATAATCGTTGCTCGTTGATCAAGCAACCTGCAAACACACCATGCTTTAATTTGGGGGAGTTTTACAACCGTGATTTACGAAACTTGGCAAACTTTACGTTGTTCAAGATGCGTACCGACCCCGAAGCAAAGGACCAGGTTCTGCACGGACTTGGGAAAGAACATGCACACAAATGTATTCTTGAGAAAATCTTGCGACAAAGTATGGGCAAATTACAGTCTGTTCCGGCGCAACCACCAGCGCTTGTCAAGATGACTGCCGACTTAAAGGAAATCATCGAAAAGAAAGGGTTGATTGACCCAAAGAAAATCTTATAAACTATCTAAACAACTATGTTTCATACCACTTGAGGTTTCCATGCACTAACACCTTTGATGGGAGGTCCCCGGGACAGGGGGTTGTGAACGTAATTTCACCAGCCTCAGAGTCTACCTCTGCCACATGAACAAACCCAGCCACATTAGAAGTCAATGCATCATCTTCACCCTCAGCATGTACCACCGCTAAGATACAATTCTGTAGTGTAGGATCCAATACTTTGACTTGGGAAACCTTTTTCTCCTCCTCGTCGTTCGCTTCCATACCAATCGGTCGAATCGACTCGTCGTTTATGACAATCTTGGCACGAACAAGATATATGTTTATATCCTCCAATTTGACGGTGGTTCTGAATGGTGAGAGTTGTTGACGGCTTCCATAAAAATAGTTTCGAAATCGTTCTGAGGAGTATACTTTTCTAGCCCTGTCGTCCTGTTCCACTACCCCCCCTGATCGGGTAACCTTTACGACGGTAGTCGTTTTTAGCTGTGATTTGATAACGGATAGCAACATATCAGAGCCTATTACCAAGATAATATCCGCTTTTAATGCCGTAAGTGCCTCAATCAGCGGTTTTTCGGTACGGCCCTTTTTAGACCAGGCAAATGTGTCAATGATCAACCCGTCGCGACTTCCTCTCTCTGAGATTTGGGCTTCAAGAAGCTTTATTTGTTCCTGCAACCTTTGTGCATGCCCCGTGACACTATCATACCCTACATAATACATTAGAGGGTCTCGAGCTGTGAATCCTACTTCCCCCTCGTCCCCAAAGAATGTCATATCACTATCAATCACCGTCGCTGCAACTGTTCCCGGGACACCAATATTGTTCTTACTCACATCTAGATCGACCATAACTGGTGCACGCCCGTCTCGAAATGCATATGCCGCAAGGTTACGGGCGACACTTGTCTTACCACAATTTGAGGGGCCAACAATCGCAACACGAGGTGGTTTACCAGCCGAGGATCTAATTCCAAGGTTTGAATGTATATGCGCTATCTCTGCCATTGGTGTATCGTTAGACGTATACGACATTTCAACAAAAGATTCATCAATCTCAATTTCGCATCCATACCAACTAAAAATACCATAGCTTGAATTCGGCTGCAACACGTACTCATGGTTGGTAAACAGCTCGTTCCCAAACAATTCGCACGAACCACTTAAAACCTTCAACACGCCCCGTTTTTCCTGTTCATCACGATCGCTAGGCGCACGTGTCTGTACACGAAGCTCCTCGAGTCCAACCAGTTTTTCAACCTTGCGAACCATCCTTGGATCTTTCAGTCAATGCCCCTCCAACAAGATTCCC
>QPX_transcriptome_v1_Contig_132
CTATGTCACTTGAAAATATCCTTATGATGTTTGCCTGCAGCCAAGAATGTGGTGATTATTGATTAATGTAAACCTCGTTAAACATGTTCGCAAACCGTGAAAGGGCCTCGTCCATGCTTTCCTTTGACGCCGTCGAGAACGAGAGTCGAATGTATGGAATATCCTCACCACTCGGGCTAAAGTTCTGTCCAGCTACAACGAGGACACCTTCTACTTCCACAAGCATTTTCGCGAATGCAGCAGTTGAAAACCCATCTGGCATTTTAACCCAAACAAACATCCCTGCATCTGGAAGTTTCCATTCACAAAGTCCTGCTAAGTGTCGATCCAAGCAATCACTCATTAAACTCCGTTGCTTGCGGTAAAAGTCAACAACCGTAACAAGATGCTTTTCAAAACCTTGTACCCATTCACCATTATTTTTCTCTTTCCAAGACTCGCACAACGCAAGTGCGACACTTTGGGATACCCCACTAGTATGCAATGAAGTACTTTGCATGTGAAGGTTCAGCTGGTCTACGACTTGCTTGGGCCCTGTGACAAATCCCAGCCGTAGTCCAGACGACAGCACCTTGGAAAAACTGTCAAAACGGATTACCCTATCATCTGTGTCCATCGAATACAAACTTGGTTGGCGTTTCTCTCCGAATTGAAGATAATAGTATGGGTCGTCTTCAAGGATGAGAAGATCATGCTTTTTAGCCACCGCGTAAAGGTCTTTTCGACGTTGTAAGTCGATAGATATACCTGTAGGATTAGACCCTGTAGGAATCGTGTACAATATACGTGGTTTCTTTTTACCCAAACCCGCTGTCGACCAATTCTTCATGATCGAGTCTAGAGAAGAAGGCAAAATACCTCCACTATCAGTTTTCACAGACACCAAGTTTAAATCCATTGGTGCCAAATAGGCAAGACTACCACTATACGTAAATTCCTCCAGAAGCAACGAATCCCCTTGGTCCAAGAATAGATCAAAGGTCTTGGTCAAAGCGTCTTGACTGCCCGTACTAACCAAAATCGACTGCTCCTCTGCATGGGGGTGCTTGTGCACAGTTCGCTGCAGCTCATCCAAATACTCCACAAACTGCGATATGCCGTTCGACCCAGAGTACTGGAGCGCCTGGTCCACATTCGCCACGGACACTTGAGACCCGTCCTTTAACTCGATCTTGATCCCTGCTATGGGAAACGTCGACGAATTCGGCATACCCCCGCCAAGACTAATCGTCCCCGGCCGGCTCAAGTAGGGCATCAGAGCGCGAATGGCAGACGGTTGCCGAAGCGAGCTACGCTTTGTGAACAGATGGCCCCATTTATTCGCCATCTTCATCTACAACCTCCACAAATTATACCGCGCCAACGGAGATCCGAACCTGACAAACCCACCAGGATATACTCTACCGTATGCCCTCCAACCAACCCCGATCAAAAGATACTTTTGTGTTTTT
>QPX_transcriptome_v1_Contig_133
CTCGTTACTTGACTGACTCTACACAGAGCAATTGGTCTAAACCAGCAAACAGCTAGAGCTGACGCTCGTTCATCCAGGCCCAGTAATAGTTTTTTGCAGGGTACGAGGTTGTCGAGCAACCAGGTGCCCTGGGTATTGAAATGGAAGATTTTGCATGAATTGATACTTGGGTGAATTGATTGAAATGGTGAAAGTTGTCGAATCAATTGCAGCTAGCATAAAATGTATTTGGGGTATGGGAGCTGCTTTATCGCCTGAAATAGAATCGTACAAGTAGTTGTAACTTGTGATGATGTTTATTCATTTCTGAGACACCACGAGTTTCGATTTTAGCTTTGATTCGAAAAGTTCATGAACGATCAAGTCAGGCAGGGACCAAGGGGTACTGGTCAATCGTAATTTGAAAATGGAATCTAGAATCGGCTCAATTCACTGCTTTCCTCTAGAGGGCAACTTCTATCGCCATGACGTGGAATCACATGGGTGCTCTGTGGTATGTAACACATGTGTATGTATACAGAGATCTGAAAAGCTCCGAGAATTCATATCAATTTGATTCTGTTCAGGTACAAGCTACTCAAACTTGAGCAAAACGATACCCTGCTCACTCCAGATGGCTCGTAGTATCGCGAGATTAAAAATTATTCAGCAAAACGATACGCGCGGTTCAGCATACTTGATACACACGTCACTCTGGCTTTCAGTATCGCGTGACCAATTATTGATTCAGAAAATTAAATCTCTTTTTTGTTCAACAACAAATCCAGAAC
>QPX_transcriptome_v1_Contig_134
GCAGACAATGAATTCCAGCCAAATCTTATGAGTACGGCTGGCGTGGATTTTAAAGTTCGGTACCTGGAGAATCAGAAGACAAAAGGTAAACGTATAAAGTGCCAAATATGGGACACTGCCGGACAGGAGCGTTTTCATGTGATCACGCGTACCTATTACAGGGGCTCGCACGGTATTGCGCTAGTTTATGACGTAACAAACGAACGGTCGTTTGAACAAATAAACTACTGGATGAACAATATAAAAAACCATGCTGGCAAAGATGTATTTGTTGTTCTCTTTGGAAACAAAGTTGATTTGCCACATCGCAAGGTGACGTATGAACAGGGTAAGCAAGCAGCTGCCAAGCACAATGCGTTGTTTTATGAAACAAGTGCAAAGGATGGTACGAACGTTCTTGAGGCCTTTGAAGCGCTGTCGATGAATGCTGTTGCAATCATTGAATCTGGAATGGATAGCGGGAGTCACCCGGGGCAACGTCAGGCCGGGATCACGATGGAAAACAAGAAGAAGAACTGTACAATTTTGTAACATCAAACCCGGGGGTTGCCCTCTCTATTAAGTGGAGTTTTTGGGGCTGTAAATACAGGCGGTTTAATTACC
>QPX_transcriptome_v1_Contig_135
GACTCGTCCGAAGAACAATTCAAAATCAGGTAGATGGTCGTGTAAAGAGTTATGAAGGGTGAGCCGTGCAGTGACAAGGACTCGATCCTGCGCTGCGATGCTGTGGATGATCGCAGCCGTAGGGATGGGGTGGTGAGGAGCCGCTCGGAGGAGGTGGAGACGGGGGCGCCGGGCCTGTTGAACTTGACGGTTTCTGGCGAGGCGAGCTGTGACTGCTTTGGGAAAAGCTTGCCGCGAGTGAGCTCCGTGAATGGTCGGTTTGAAATGTCGCCCAAGAGTCCGCAATCTGCGGCCTCGGACCCGAATGTCAAGCGTTGTGAGTGCGGGCGCTCGGTGTTCCATTCGGGCGCCTCGTTCCGTAGACGTGCCATGTCGCTACAGAGTCCGAATACAAATACGAATGTTGATATTGAGGATGTTGTTCAAGAATTGCAAGACGTTGAAGAGTTGCTAAGTCTTGCGGATCTTGCGGATGCGACCCCTAAATTATTAGTTGTAAGTGATGAGATTCCTGAGGATGTTGTGACTCGTGAGCGGGCCGATACGTTAGAGCCCGAGTTGGTGTGTGAGAATTGTCTTCGATCTGATTGTAAAACGGTGCAACCAACGGTGGGGTTTTACACGTGGCGCCAAGTTCGTTCTCATTGTTCGCCAGATGATTGCTGGATCGTGTCGCATGGATTTGTTTACGATGTGACACGTTATTTAAAAAAGCACCCGGGTGGTGCTCGCTCTATCTTAGCCCGTGCCGGTGGTGATGCGAGCGCCGATTTCGATTTCCACACCAAGCTCGCGAAGCGAAAGCTATGGCCCCGGTTCAAGGTTGGTCGGATCGCGGTGTGCAAAAACCCCCATGCCGTCGCCCCGCCCAACGAGACCGCGTTCGAGGGTGAGGAGGGTTGCCATATAATGTAGGTCTTGTATGTTCTATTCCAAAACCAAACTCGTGAACTGAAAGCTGTGACCGCGGTTCAAATCGGGCACGGTCCGGCCAACCATACGGCGTTTGAAGATGGTGAACATGGATGCCATGAACACAAGAATATCGCAAAGTACAAGTTGTGGTACCGGTTCGAAATCGCGGTACGCAAACCACCTTATCACGATACGTACGATACGGTGCTCGAAACTAGTGATCAGGACTGCCATTTAATGTTCACATTTCTATTTCCACACCATTCTCATGAAGCGCAAGCTCTGACCTTGGTTGAACCTCAATGTAATCCCAATATTCAAGTCGCAAGACGAACCATCGGATGTCTTTGTTTAAAGCTGGCGCCTCGTCGCTGGTTATTTGGTGTTTTCTACTGTTTCCAGACCATTCTCGGTCGTAGCTTGGGCCTAATCTGATCCCATTGCAACCTGAAAATGTCTAATGATGGATTACTAAGTTTTGGTGATTCAACTTCGTCACATGATGATGTTCTGATATGTTTTTGTTGAACCTGGCACTTTTCTTGATATTTGGGCCTAAATGAGACTGGGCTATAAGTTTGCGGAGAAGATCTTTATTTGAAAAAGCACGGTTGTAAATCTATCCACAACGGGAACCAAGTATCTAGCGAGCAAACGAGATCGACCGAGTGAAAAACGCTGTAGAAAAATTTCCATCAATTGTAATAGCTTCGAAACCTGCTAATAGTTGTGATAAACTTATATTGTTCTAGATATCTTGGTATCAC
>QPX_transcriptome_v1_Contig_136
GTGCCATCTTGATTGAACGATTGCGTAGTTTTTGCAATTCCGCGCTTCGAGAAGAAATTTTTCTTGCTCGCACGAAAACTCTAGAAACAATCAGAAACAAAATACTATTGCAAGTTTTCAAGAATTTTAACAAAAACTGTTTCAAGGAAAACAAAAACAAAATCAAAGAAACATTATAAAATATTATACTCGTGAAAGGTCGTCATTTATATAACCAAGATGAAGCGTGGATTCTTGTTTGGGGGAAAGAAAAAAGCACAAAGTAACGGGCCTGCAGTGTCCAAGGCAGATAAAGCGACAGAGTGCCCAGCAGAGCAACCGGTGACATGCGAGGATGAGGTAAACCACGGGGACTGTGACGAGGTAATGAGCGACAGGACTGGACAAGTCCCTGAAGAATGCACCGGGGGGACGGATTCGAATGGAGACAAGATGGAGGTTGACAGCGAAACACAAGCGACTATAGGGTCTCCAGAAAACACACAAGATGCAAAGAGTGAAGACGTGCAGGCTGAAACAGAGTCCACCGAAGAATCGATTCCTGTACAAAAGGAAACCAACACAGAGGAAGAACCAAGAGCAAATGAAGCCAATGCAACAGAAGATGTGAACAACCCAGCACAATCACGGACGGTTGAATTCCCAAACTGTACAGTGGGGTTTGTACAAAGTAGCGACGTCAACTTGGACTTGGCAAAACTTGCAGAACAATTTGATTATGATTATATCCCAGTTGAGGAAGACCAGCCGCTTGTAGATACAATTGGCAAGGCATTATTTAGACGGAACAAACGCAACTTGTTCATTGTTAGTCGAGCCCCTCGAACTCTAGAGGAAGCAAAGCTTGTCGAAAACCTAGTTGACGTCGGCTTTGTTGCCCGCGTCGTTGATGACAGCAAGCCACTTGCAGTAACCACGGAGCTTGATTCATATTTCATTGCTCAAGATAAACTAGCTACTGTCCATGTGAGCGAAGATATGAAAGGCGACTTTATCTGTGATACGATTGGAGTCGTGCTGAACAACCCTGGTTTGGATATACTCGAGGTTTCATAACTTGTAGCACCTGGTTGTACCCCTGTATAGTAGATAAAAAAGTCTGATAAGTTTCTCATTTCCGAAAAAAAAAT
>QPX_transcriptome_v1_Contig_137
ATCCACCCATTTTCTTTTTGTGGCTGTAAACTCAAAGACTTTCCAAGGACGCCATTGTGGAGGAGGAATCTTATTACAAGTATTGAAACAAGAATTTGAAAATGGCAGACGGAGACGTAGAAATGGACGCTGCTCCAGCAGTAGTAGAGGAGATCCCTGTAGAGGATTTGACTCCGATGACGGCGCTTCAAACCGTTCTTAAGAAGTCGCTTTACAGCGACGGGTTAAGACGTGGACTTCACGAGTGCTGTAAGGCGCTTGATAGCAAGGCTGCGAGATTGTGTTGTCTTGCAGAGGACTGTGACGAAGAAGCCTACAAGAACGTCATCAAGGCATTGTGTGCTGAGCACGACGTTCCTTTGATCCAGGTATCTGCAAGAACCGAACTTGGACAATGGTGCGGACTTTGCAAGTTGAACGCAGAGGGTGAGGCAGATAAGGTTGTAAAATGCTCTTCTGCTGTAATCACTGACTTTGGTGAGGAGTCTCCAGCTCTTAACTATCTTCTAGATTACTTGAAAAAGAACGCATAACTTTATAAAGTATTGCATTATTATCTCCACAGTTTTATTTTGTTGTTTTTGATTTATAAATACGTCGGTGTTAGACTACACGTGTGGCCACAACCTGTTGGGCACTCTGTTTCGGTCTTGAACCACTGTGTAAGGTGGTCAAGGTGCCCTCCATGCCCGCATCCTTGGCACCAAACGTATACTCCACGCACAGCTTGCTGGCAGATAGAGCATCTACTGATTGTATTTTTACACGTTCCACAAGCTCCGGAGAAATGTACACTCGCACGGACGATATTCTTCTTCGTACTCAAAGCGCACGTGCTACATCCCTCCGCAATTAGACTTGTCATTTGATAGCACCGTTCAACTTCCGGTGATCCACAAGAAGAGATTATACGAGCTGCAACAGAGAACATCTGCAGCTGTTGCAACAAGTCAATATACGAACAAAACCACATGCTCAAGAACTTTTTGTCAACTGCGGGTTGTAACGCATCCCCCAACACGAGAACGATCATAACACATGTCTGTACGTCACCATTGTCGGCATGGTGCTCTAAAACCTCTCGCACGAGACTAGATCGAAGCTGGTGCTGATTATCCTCAACAACTGAAAAGGACGACAGCACAAGAGACGGGCACCTAACTTTGTCTTGGGCAAATGTATCTACTTTGGGGCGAGGCGCTACCTCATGCTCGGAGATCACACCCTCTCGTAGTAACTGATCTTGCTCCCTGTCTACAGACGATGTGCTTTCATTCAACCTCGAGCATATGCCCAACTGCTTGTCGTACAGCATGTTATAATAGTAGGTGTACTGTTGACGTCGAAGTCTTCTCTGCTGCTTCCGACGTCGACGGTGGCCACTTGGTACGGGACTAATTGCGGGAATCTGTTTCACCTTCGCCAGTGCATCAACTAGCTCTTGTTTATCCTGTTCCAATCGTGGGGCATTAACCTGAAAATCTTTTTCGTCCAATGGCTGAAAGCTGCTCAATCTGGACAACAAGTCCAGACTAGAACCCAACCATAGCCCATTGTAGCTCTTGGAGTCAGGAATTGGGTCATTAATAGCGATTACTTTTGCCCTTGTGCCTTTTGACCCGATACTATCCCCGGTGTCGCTGTTGTACTGATATTTCTCCTCTTCTGCATCTTGTGAAATGCTTTCACTCACCCGATCCCCGCTCTCCCCACCAGTGTCGTCACCAGCAGAGTCCCCTTCTGTCGGCACTCGTTCTTCCAACGGAGCCAAAAACTTCTTGTCCACTAAACGAAACGCTTCCACGGGATTGCTATACGTTCGACAGCGTGTCGGTTTTCGC
>QPX_transcriptome_v1_Contig_138
AGGTTGCAAGCAAGACCAATGATATTGCAGGTGATGGTACAACCACTTCCACTGTTCTAGCACGCGCTATCTACAAGGAAGGAACCAAGGCAGTTGCTGCAGGATACAACCCTATGGATCTTCGTCGAGGTATTACAAAGGCACAGGACGCCGTTCTTGCCAACCTTGATGATATGAGTGTTCCAATTTCATCCCGTGAGGAGATTGCGCAAGTTGCAACCATCTCTGCAAACGGAGACACCGAAGTTGGTGAACTTATTTCAACAGCAATGGAAAAGGTGGGAAAAGAAGGAGTTATTACTTGCCAAGATGGCAAGACACTATTTGACGAGCTAGAGGTGGTTGAAGGTATGAAATTTGATCGTGGATTTATCTCCCCATACTTTATGACCGATCCTAAAGCTCAAAAATGCGAGCTTGAACAAGCACGTGTATTGCTTTATGAAGGAAAGGTTTCAAGCCTTCAGTCCCTGGTTCCTGTTTTGGAAGCTACCGTCAAGGATTCTCGCCCACTTTTGATCATCGCAGAGGATGTTGAGGGTGAGGCACTTGCAACCCTCGTTGTGAACAAACTTCGTGGTGGACTCAAGGTTTGTGCAGTTAAGGCTCCAGGTTTTGGAGAAAACAGAAAGGCGAACCTTCAAGATCTTGCTGTCTTGACTGGAGGACAAGTTATCTCTACCGATGTAGGCCTCAAGTTGGAAAACGTAGAAATGGATATGCTCGGTGAAGCCAAGAAGATTACCGTTTCCAAGGATGACACCATTGTTTTGGACGGTGCTGGTACCAAGGATGAGATTGCTGAGCGCGTTGACCTTTTGCAAGCATCCATTGCTTCAACCACATCGGAGTACGAAAAGGAGAAGCTACAGGAACGTCTTGCAAAGTTGTCTGGAGGTGTAGCAGTAATTAAAGTGGGTGGAGCAACCGAGTCCGAGGTTGGCGAAAAGAAGGACCGCGTTGTTGATGCTCTCAACGCAACCCGTGCTGCGGTTGAAGAAGGTATTGTTCCTGGGGGTGGGAGCGCACTCCTCCACGCGTCCAAATCTCTTGCAGGTCTTATTGAAGGTCTTCCAAACGTTGACCAACGTATTGGTGCAGAAATTGTACAAAGAGCAATCCGTGTACCAGCTCGTACAATTGCAGACAATGCTGGAGATGAAGGTGCTGTTATTGTTGGAAAGCTTTTGGAAGAAACCGACTTCAAAGTTGGATATGATGCTCAGCTAGGAGAGTATGGCAACATGATTGAAAAGGGAATCATTGACCCAACCAAGGTCGTGCGAACTGCACTAGTTGACGCTGCATCTGTTGCTGGTCTTATGACCACTACTGAGGCACTTGTTCACGATTTGCCAAAGGAGGAAGGTGCTGGTGCTCCACCAGGCATGGGTGGCATGGGCGGTATGGGCGGCATGGGCGGTATGATGTAATTAGACCCGCCTGCGTACCACTAAATGATTAAAGATATGAAAACTTGAAAAAGATATTTTATTTATTCAAAAAAAAATCGTT
>QPX_transcriptome_v1_Contig_139
TTTCCGAGTGTGTTCCTTGAGTATCTGTCAGTGTGGTGGAATCTGTTGTGTCTCACGGTGCGTCTCACTCGTGAGATGTTGATATCGAGTTGGTATGGATGACCTGATCTCGGCCCTGGAGGGGAACTGTTCTCAAGTGCAGACTGCGCGAATTGAGAAATTGCTCGACCAACGGTTCAAGGTCGGGTTTGAAGATGAGAACGTATCCGGGAAAGACCTTGCGCTGGCGGTTTTGTATTGTATGGCACAGGAAGACTTGACGAGTCCTTCGTTTTTTGACGGGATGGATGAATTGAACAAGGCATCTCCGTTGGATGTTATTGAGCAGAACCACGACTTTGGGGACAACAGGGAGAAGGAAATTGACACGATTCTTTCGCATCTTTCGTATGAGATACGGTCGTTGGGCATGCTGTCAGAGCGATACTTGAAACTGGCTTGTCGACTTGGAGAGCTGGGAACAGATATGGCACCAATAGACCTGCACACAAGGTTGGTGGAAAACTTGGATGTGGAGGAGGCGATAAAATATCGAATAAAAACGATGGAGAAAGAAAGACAATTTTGGGAGGAAGTGACTGAACCAAGCACTGGTTTGGAGCCTGAGGTGTCCAGTGCAAATCAGAATATATCAATGCTCGAGGCCCGGCTTGAACAATATGAAAGTGAAATTCAGAGGATAAATGAGGAGTGGGGAGAAATAAAAAAGGTTCTTGGGAAGCAAACGTTTTCCCATTTGATGTCATCAAAGTATAAACAAGTTGCTGCTGACATCTCATCACCGCCAAACTGTATTTCGGATCCTTCAGAGTTTCAAGATATTCGCTTGAATGAACTGAACAAGATGCTGGAAGATGTTTTGAAACTGTATCCGTATTCAGTCGGATAGCGTATTTTATCAGTTAGTAGTCAAAGGCAGCAACAAGAACTAGCAAGCTTGTCAACATTGCATATGATTGACAAGTGCTTGCTGTACTTTCCTTGGTAGGTTGTTTTGTTGGTGCTGATGTAGGAGAAGGGCCTGTTGGTGATGATGTTGTGGGGGAACCTGTTGGTGGAGAAGGACCTGTTGGTGATGTTGTGGGGGAACCTGTTGGCGATACCGTTGGAGAATCAGCTATTTGTTGTCCTTGTGCCAGGCAGTGGCTTGAACTTGCGCATGCAGCGTCCAGCGTAGCTTCATCCGGCCAGGCAACTTGTAAATTTACGCTGAATAGCCCATAGTCGTTCGTACCATCCGGTTTTGGCCCCGCTTCCGGTTCAATCTTAAGTCTGGCAAAACCACCTTCACCCCATTCAGTCCCCCAGGAGTTTTTAATAATCCACGCGGGGGGGTTCTTTGGGTCAGTTGATCCATAATTTTCATAGCCAACTATCGAAATTGCGTGGTCCACCCTGAAAGGAATTGTTTGTGGTGGTTCTCCACAAGACTCACGAGAAAGAATTCCAGATTTATAATGAAGAAAACAAGCACGTGCTCGATACATTGCGACACTAACTGGTCCCTGTTCTAGAGCAGCTCTAATCTGCTCGTTTGTTGCTGCACGTGTTGAACCATCACTACCAGTCTCCTGCCAGCGTTTAAAATCCCACCCAACGGTATTGTACCCGGTTGACCGGGAAACGTTCAACGCACCTTGTAATGTGCAAGGCGTAGAGGCGCTTTCTGTGAACATAAACGCCTCTCTATTAACGTATATATTCTGCAACGCATAGTAATAAAATACATCAGCAAAATTCCCACCGGTGCACCCGTATGCTGGACGTTGTGCCTTTCCAGGTCTGGTGACTGGTTCCGTATAGCAACTAATCAATTGTTGTGCACTGAGTGTGAAAAGCCTTTTTGTCCTGATAGCCAAGCGGGCTTCAATCGTGGCCATCGAGGAAAACGCCCAACACGCACCACATACTTCCCCTTGGTTTTCTGGTTCGCCAATATACCCCTGCTCGAGCCAATTAATTTTGTCAGGAACGTCAAGCCTCCGCTCCTCGACGTACGTCGACATTCTACGCCCAGTTGTAGAGTTTTCAGGTTGTGCTTGTGGAACGAAAATTGAACTGTGCTCACGCTGCTCCTGGTCCGTATTGAAACAATTCCCGTTGAATTCTAACTTGACACAAACGTTATCACTCACACAAGCTGGCATAGCCTGGAGCTCTTGGTTCTTATTTAAGAGATAACTGAGACACCTTTTCGCAAGGTGGACTCTGCTACGATGTATTGCACCATTCACTTGTGTATACTCGTCGATAAATTTCGCGAAAACAACGTCCAGACTTGAACCGTGTTTGCGAGCTTGGACCGACACTCCCTTCAACACCCCCATCGAAGCCGAATCCTCGTCTTCATCTCCCAGCTCCATTCCATAGATCGTATCACTAGTATGCACGGGTTTATTGAGCACCTTGAGTACCTTGGCGGAAAGCACCCTTCTATTCCCAACCATCCTCCATAGTTCTGAGTGAACGTCCTCGAGCGACCTCGCTTGAAACGCATCAACCATTGCGACCGTCGCAAGAACGCTTGCGACTCTGACTAAAATCATCATCTTGGTTGATCAAGGATTTCCACCTTTTCAAGATTGACGCTTGCAACTCCGGTATGTAACTAGCAGAGAACTATGCACATTTGCCAAATTTAACAATACAAGTTTGTCCAAGCCAG
>QPX_transcriptome_v1_Contig_140
TTTATTCTAGTAACCACAAACTTGAAAGATATTTTTCAATATAAAATCGAATTTGAAGTGATATTTAGAACACCCCAAGATGACAAACCCAGTTGTATTTTTTGACATGAGCGTCGGCGGCAGTCCTGCCGGCCGCGTTGAGATGGAGTTGTACGCGGACGCATGCCCAAAGACCGCTGAGAACTTCAGAGCGCTATGTACTGGAGAAAAGGGAATTGGCAAGTCTGGAAAGCCTTTGCATTACAAGGGGTCCAAGTTTCATCGTGTGATCAAGGACTTTATGTGCCAAGGAGGAGACTTTACCCGTGGAAACGGAACCGGTGGGGAATCCATTTACGGAGAGAAGTTTGAGGACGAGACCTTTGCAGGAAAGTGCGGAAAGCACACTGGATTTGGATGCCTTTCGATGGCTAACGCTGGACCAAACACCAATGGATCCCAATTTTTCATCTGTACCGTTGATACCGCATGGCTTGACGGAAAGCACGTTGTTTTCGGAAACGTAATCAAAGGAGCCGAAGTTATTAAAGCAATCGAAAGTGTTGGCTCTTCAAGTGGAACAACCTCCAAGCCAGTTGTTATTGAGGATTGTGGACAGCTAAAGTAAACTAATAACTGAATTTTTTTCAGAAGCAAAAAAACCGCGCTTTCGAAATTGAATTTCCACGACGGTCCATACAGTTCGTAATATGTATGCTCAGGAATGTCAACGAGGCTCTCAATATCCTGACCAAGTAGTGTTGCCGTAACTGCTGTCCAACATTTGGCTGCGTCTGGAAAGTTATACCCACCACCTCCCAGTGCTAGCAGAGGTTTGCCAAGATCACGAAGCATAGATACACATGAGCAAATGTGTACTTTGTCTAACTTTAACCCACCCCGAGGGTCACCCCGAAGTGCATCCACGCCACATACAAGGACTATTGCATCTGGTTGGAACTCTTTAGACTTTTCAGATACAACCTCTCTAAACTTTTCCACGTAACGCACGCCATCGCAACCATACGAGAA
>QPX_transcriptome_v1_Contig_141
GGCCGGGAAAGGTCTGCCGCTATTGCTTTTCATATGAACAAGCTCAAATCTCTTCTCATCCCAACAACCGTCAGCAAAATGACATTTTTCTCACTGGCACAACAACAGGATTTTTACGATGAAAAGCGACAAAAGGAAAAGTTTGGAGGTGGTATTTGGAGTATGCTGTGCAACGAGCTGCAGCTAACCCCTGCTCAAAAACAGCAACTGCTATCTATGCGCTTTGGTATTAGACAACAAAGGAACAACGTGGCAGGGTGTCTCCGCATTTTGAAAGAGCTAGACCAACGTGTAAAATCAAACTTTGAGTCCATGGCAAAACAAATGGATATGGTGATGTCTTCTATATCACCAGTTCAACAAGCAAAATTTCTACTCTGGATTGAACGCAACCAAGCGTGCTCGTTTATGCTCAACAATATGTGGAACCAGTCCTTGAGCGAAGAGGAGGCTGCAAATAACGTAACCGATGAGGATCTGGCCGATTCCGTGAGTACGAATGGGATGAGTGACGATGGAAAGGGTAGCGTATCAACTTCAAACTCGGGAGAGGATTCATACACAACTAGAGAGGTAAAGAAAGAAGCAAACCCAGCGGAAGATACACCGAAGGTAAAGCCGGAAATTCAACAATAGAAATCAAATACAAATCAAAATACCGTAATTACTTGAA
>QPX_transcriptome_v1_Contig_142
CTGTTCTTGGGGGTCTTGGTTGTATCGTTAGCATCGTGCACGCATATGGTGGCATTTATTGTATTTTAGCTAGTCTAGTAATCTTGTTAGTCCACGTGTAGGTTTTGATAAATCCTTTTCACAAACATCATCGAAGCAGTGGCCCCAATTGTTCCACACATGAGTCCAAGCGCCAAACAAAATATCATCATGTAAGAAAAGTAGTAGCTCGTTTGTAAGAACCCAGTCATATTCGTTTTGAACATAAAGTAATAGACCGAGTACAGAAAAACGTACACAGATGTTGAACTGGAGGCCATAAAAGAGATCCAAGGCCAGCGATAATCCTCCGCATTCAGCAAAAAGTATACAGCCACGATTGTAACACATATGGTTACAATTGAGAGGATAATGTAGACAAGTAGCATAAACCCGTACACATAGTAAAACTTGTAGTTCCAGAAGGATGTAAAAATGAAATACATCTCTATGAAAATCGACCCAAATGGTAACCATCCCGTCAGAGCAATAACCGTTAGCGGGTGGGTGTACCAACGGTGTTCTGGGATTTGTCTAGGTAGCGCGTTTACCCTACATGGGAATTTGGCTCCTGCGTTTCTATTTCGGCCGATAACTGTGCCAAGTACTGTCAAGGGAAGAGCAACAACAAGCCATATGAGTGTAATCCAGAACAACGTGGATAGAGGAACAACGTGAATGGTGCGGTAATAATAGGAGATCATGTTCAGGATCAATGCGAACATGAAACAAACACTCGGAAGCAGCAAGGCTGTAATCAGCATGCAGCGAATCCAATGCGGACCTTTTTTCGGGTGATAGTATTGCTGATAGAGAGACCCGGATACATACCCTGATACTACTGAAGTAAGCGCGTAGCAGGCCAATGATGCAGATATGAGAGCGCCCCGGTCAATGTACAGAGACCCAAATATGGCTAGAAGAATAACTCCAAAAGCCAGAAATATCATTTGCATCCCTGTCCCATAACATGCAGCATACAAGCTAAAGTAAGACGGGATGCGGAACACATCTCCATGAATCTGCTTCCAACCCGAGTCATCCCCAAAGTCTCGGTCGATCCCATCGGCTTCTGCATCATTATCATCGTGATATTTAGCGTAATCATTCTTCAATGTTCGCATCAAAATTAGAGCAACAAGACCACATAGAAAAATAACCATCATAAACGAATTGAATATCGAGAACCAATGGATTTGATGCTCAAAGAAAGAGTAATCCAAGTACCGGTTGAAACGGTCCGCGAAAGTTTTATCTACATCAACCCATTTCACAGAATAACTAAACTCAAGTTTAGCTCCGGCCTCTACGTCGACTGCATCACCATAAGTCAAATTAACCTCAATAATTTGCTGTTTGTTGTAGCCAATCGAAAAGGCCTTGTGAGTGTGTATAAACGAATCCATAACCTTGTGCTCATGCAGAGTGTCTTTTTCCAGGTTTTCAAGTTCTTGCTTTGAACCTACTATTTCTCCCACCATGCCCCATACCGGTAGGTCATCAAGTGAAAGTTGGTACCAATAGTGCTGACTAATTGCGTGTTTGAAAATATTTGCCTCCTTGTCAGTCAAAACTTGCTTGCATATGGACCTTTTTGGTATATCCACAGCAAACGGTATCGTCATAGACGAGTGAACAAGTTCATTGCCTTCTAAAATTTCTCCTATCCCTGCATATTTCTGTTCAGGCTCTGCGGATCCCTCTGGGAGACAAAACGGAAGGGTGTAATACGTGTACGTCTCCTGAGGGTTATGATACGGACCAATCTTGTTCAACCAAACCACTATCTCGTCTCCCTTTTTATACACGTGGTTGCTCTCATCGCCTAGAATCCCCCACCACCAACAGGCACTGGCTAGCCCCCACAAACCAAACCTCATCTGTCAACTATGCACGCGGACCTATCCAGCCACAACACCACCACGACAAACACCCGACCACAAACTACAACAACCTAACCATAAGATACCACTTCCCCAATCCATCCCGAATCCTCAACAACCTTATCATGAGCTCATCTATTCATCAAACAAACCTCAAGTCTGGTCTTCCAAAGAGATATAGAATACATCTCGAAAACAACAAGTTTATCATGTGTACATGCAAAGTTCCACGTCGACCTTGCAGAATCTTAGCCAGACACCTATGCATGAAACAAACCTCAACTCTTGTCTTCGAAAGAATATCAACTCGGCCCACCTACCAGGTCGACCTGCCGAATCCTATCCAGAGATGTTCATCTACCAAAGTTTACAAAAATGTAAATACAAACTAATTGATCACGAGTGTGCGTTCAACACCACCCACTGGATTTGGGGGATCGGAAAGTTGCAAAAGAAACATTTATTTTATTATCACGACATTTGTCTCATCCTTTCTGGACGGCAAATCTGGTATTACACACACAAGCAAGTGAGTGGGTCTAAACTCCAAATGCCCAACTTGCCCAGAG
>QPX_transcriptome_v1_Contig_143
CGGCTACCTTGTTACGACTTCATCCCAATTACAAAAGAAAATCTAATAATGGTACTTACAAGTAAGTAAATACATCAAAACTTCAAATTTTATTTATTTTCAGGACGTGACGGGCAGTATGTACAAAACTGAGATTAAATTTCACCGCAACATTCTAATTTGCGATTACTAAGGATTCCAACTTCATAAAAGTGAATTTCAACTTTTAATCCGAACTACGGTAAGCTTTAAAAACTATTCTAAATTAATTTATTATACCTTATTGTACTTACCACTGTAGCACACGAATAGTAGCCCAACTTATCAGGGTCATGAAGATTTGTTGTATTCCTTTTTCAATTAAATTATCTCTAATACTTAAAAAAAATTTTCTTTAACTTCATTAAAACCATTATTTTTTAATAAGGATTACGTTCGTTAAAGGACTAAACCCAACATCTCACGACACGAACTTAAAACAACCATGCAACACCTGTCTTTCCCTAACTGTCAAAAGTTGGTAAGGTTTCTTGCGTATTATCAAATTAAACCGCATGCTCCACCCTTTATATCAGCTCCCGTCAATTCCTTTGAATTTCGGCCTTGCGACTTTACTCTCCAGGTAGTATGCTTCACGCGTAAGCTTAAACTCTAAAAAACTCCAAAGAGATTTTCTAAAATTTAGCATACATTGTTTACAGTATAGACTAAAAGGGTATCTAATCCTCTTTGCTCCCTATACTTTCGTCCCTCAACGTCAGTAATAAACTAGGAAAAAGCCTTCGCTATTGAAATTCCTTCTAAAATCAACCAATTTTATCTGTACTTTAGAAATTCTATTTCCTTCTTTTATACTCAAGTATTTAAAAGCTATCTATAAGTAAAGGATCTCTCTCACTTTTTAAAATAACTAAACAAATACCGCCTACGGACTTTTTACACCTAATAACACCAAATAACGCTTGCCCACCATGTCTTACCGCAACTGCTGGCACATAAGTTTGTTTGGACTTTTTACTTTTATTAAATCATCTATTTTATTTTAAAAGCAAGGTTTTTCAATTAAATAACCTTCAATCACCCATTAAGTATTGCTAGATCAAACTTTCGTTCATTGTCTAATATTCTTTACTGCTGCCTTTTATAAAAGTCTGGGCCTTTCTCAATCCCATTGTGGCAAATTATTCGTTAAAACTTGCTAAAAGCTCATAGACTTGGTAAGTCTTTTATACTACCAACTATCTAACTTTAATTAAGCTTATCTATTTTATAAAATAGGTAAATTACTTAATCGATTACTCACCCGTACGCTAAAAAATATTTAACTTGCATGTATAAGACATACTTATAGCGTTCATTTTGAACCAGGATTAAATTCAAAATTTTTTAATATAACTAAAAAATTATACTTGATTAACTTAAACTAAAACCAAAACACAAAC
>QPX_transcriptome_v1_Contig_144
CGCGAATTGTACCCAACAGCCCAACACGCGAGTGGCATGGCTGGGGAACGATCCCTGTGAGAACACCCGGCTGGAACTGATTTGTCCTAATTAACCAAACCCTTGAGATTAAGCCAACGCGGTATCTGCAGTACCGCTGAACACGCCCTGCGAGTGTTGTGCACGATGAGGGAAGACCAAATTGCGAACGGGGTGACTTTTTTGACGCACCCCAAAGTCAAGGAAGCACCATTGGAGGAACGGCTATCGTTTCTTAGGAACAAGGGCCTCACAGAGGATGAGATCAAGGAGGCAGTGAAGCGCTCGAGTGAAAAGGGAGAGGGGGAGAATGACAATAGCGACGTACCAAATGTAAATAATGAGGTCGGGCCACCAATACCACCACTCCAAGCGGGCATGCCTGGACAAGTTGGCGTGTATCCAGCTGCCCCACCGACAATACCACGACAGTCATCGTCTTGGGCGCGAGATTACTTGGTTCCTGGGACCCTGGCTCTCTCTGCTGGTGCCGGACTAGCATTTCTTTACAAGACAATGGTTTTAAAGCAAGGTATGGGTGGACCTCAACAGTGGTTTGGACCATATGCCCCTCCACCCCCCGTTCAACAAGGCCCACATGTCAATCATGGCTTTCCAGCTCAGCAAACCCAAGGCGAGAGTGGTGTGAGCGACCACACTAATTCACTTCCCGGGGCCCCGGGGGCAAAGGAAGCACTATCGGCTCTTGGAAAACCTATTCCAAGCGCAGAACGATATGCAGCAGCAAATAAAGACGGTGACTCTTCACAGACGCTAGTGCCTTTGGATCAATCAACAATGTTTGGCAAGGCACCATATGGTCCTAGTGATCCGACAACAATAATAGCTGGGGCAACCGGGTATACTGGGCAAACACAGCAGTCTGGGCAAGAATCAGGGAATCTTACGGAAGTTGTTGCAAAGCAATCTGAAATATTACGAGATGTCGGCTCTGCCTTGAAAACTCTGACCTCTGAGCTAGCGGAAATGAAGAAATCTCGGGACTATAATAGTGGCAGCGCTTCGGGAGATAAAGCATGGTTGGTTACTTTGTCACAATCTACCAGTGATATGAAATCAGAGCTAAACGCTATTAAAACCCTTCTACTTGCTGGACACGGGGGTGACCAAGCTTCTTCAAGTGTATTGAAAAGTAAATTGCTAGATATAGAAGAGAAACTTGGTGAGGTGGACGGGGAGATTAAAAGGGAGAACCGCGACGAAGTCGAGGACTCTGCAAACCCGCTGGACAACCTTATTAAAGCAGCCTCGATGGTGAATACCGAGCCAGCAACTGAAGATAAAGAGCAAACAGACTTGGCAGAAAACGCCCAGACGAAGGAAGAAGAAGAAGTAGATTATGAAGAGATTTCCCAGAACAAGATGCAAGCTTCTAGAACTGCACTCGCCGAGATGGTATCGGCCTGTCCCAAGGATAAGTTGCGGGCTGCTGTAAACCTCTTGCTGATGTATCTTCGGAACCTTGTGAAGGAACCAGATGTTCCACGATACGGAAGAATTGCCCGAACGAACCAGAGTTATGTGAAATCATTAAGTACAATTGAACATCACATGGACTTGCTAAAATCAAATGGGTTTGAGGAGAGGCAGTCCGGCTCCGCAAGTCGATCTCCTACACTAGAATGGTCAGACGAGTGGCGAGAAAATAAAGATAATTGGGCATTGGGTGTGTTACAAGATACGATCACCAACCTGGAGAGTGTCGCAAAATCGACCATGACATGTGTAGAATCGGCTGCACCAAGAACAGAGTCCCCTGTGCCCCAGACCACTCCACAGAAAGAGAAATTTGTCGCTAAACCATTTTCCGTACCAACGCAACCTGTCGAGCCCGCACCGATGCAGCCTGTTGAACCCGTACCAACGCAACCTGTCGTACCCGTACCATCACAACCTGTCGGGCCCGTACCGATGCAGCCTGTTGAACCAGTACCAACGCAACCTGTTGCACCCGTACCAATGCAAGTTCCAGAACCACAAAGCACGGCCCGAAGCGGGGAGACAAGCGAAGGGGATCGGGCTCCGTTATCGTATGGCGAAGTTATCAGCTATCTCCAGGCCGGGAAAGAACCACCTGGGATAAAGAAGATTCCAAACGAGCTTTCGGTTGATGCCCAAAATCCCACAGAACCCAGCATGGCCCCACTTCCAAAGCCATGGGAAAAGCACATCGAAACGCACAATGACTCACCATTGGCGTCACGTGCAGTTGAGTCCTTTGCAGATATATTAAAGGGGACACAGGCTGCCATACCTATGACGGCTTGCGACGTTTCGGAGGCCGCATCGGCTTATAATATTGCCGCGAGTTCATCGACGAGCGGGGTATCCATCGAAGAGATCGTAGAGTAATCTTTTATTGTTTCTTT
>QPX_transcriptome_v1_Contig_145
GAGAAGGAGAGCAGTCCTCCACCGCCGCGTCCAGTGCCAAAACGTGACGGTAGTTCAAAAGTGCAGCAATGGCTCGAGCGGCAAAAATCGCAAAAATCGCAATCCGGCACGGATGATAACTCAGGGGGCGAAGGCTCCGCGGCGTCAGGGGCACCAGCCAAGGTGCCGGATAGGCCCCCGGTACCGGGAGGAAGGCCCAAGTCGCTAGATCTTAGGGGAGCCGTCCCGGCCGTTCCAGGGGGACGACCCAAGAGTGTCAACTTGTCCTCTGGTGTTCATGTTGGGACTCCTGCGAGTGTGGCAGGACAAGGGCAGGACGACCATGGCGACAGCAAACAAGGTTTCCCGGAAAGACCCAAGAAGAAGCCAAGTGCGAAGACTAGTTCGAGCACGGAGGAGGACGAGACGGCCGGCAAGGTAGAGGGATTGGAAAACAAGGTTCTGGGTGGGAAGCAACATTCGAGTGTGGAAGGTCAGCAGGGGGGCTCGTCTGTTCATGATGCTCCTTTAGCGGATCCTGAAAGGCCAAGGAAAGATAGCGAGGGCAGTTCTAGTGTAGGCGAATCGACAACGAGTGAGGATGGTGGGAAGGCTCGCTCTATGTCCAACTCTTCAGGTGGTGGTTTAGCACTCCCAGCAAGGCCAAAAAAAGGTATTAAAAGCACTTCGAGTATGGATGAGGCAACAACCAAGCCCATGGAAAAGCCAAGTTTCCAAACCAGTAGTTCGACCTCGGCGGTTCTTTCTTCCAAACCAAAGATTCCGTTGCCTGCGCGACCCAAGGATAGCGGGAAACTGCCGATACGCAAAAACTCAAGTGGTGGAGAGGGCGGCCCAGCGTTGCCAAAGCGTCCTGAAAAAAATAAGAAAGAAGATGGACAAAAGGCGACCATTAAAGAACTGGCAGCTAGGGTAAAACTATCGAAAGCTTCCGAGGCTGGGCAACCCAAATCGGTTTCTGCTCTAGCCGCAAGAATGAAAATGATGGGTGCGATCCCGATGGGGCCACACC
>QPX_transcriptome_v1_Contig_146
CTACACGCGACACCGAGGCCAACAAGGAAAACCAAGCCAAAGGCATAAGCAACATTATATCATTTAGTTGTCACCCAACAAAACAACCCAAAAGACTAGTGATTATATAGAAAGGTTCATTCATACAGATGTTTACAAAGCTAAAATTTAAGCACGTTCTCCGCGAATACGGCGAGCAAGCTGAATATCCTTTGGCATGATGGTAACACGTTTTGCATGAATAGCACACAAGTTGGTATCCTCGAAAAGACCTACAAGGTATGCCTCAGAAGCTTCCTGAAGTGCAAGAATAGCTGTACTTTGGAATCGAAGATCAGTCTTGAAATCTTGCGCGATTTCACGAACCAACCGTTGAAATGGAAGCTTACGGATAAGAAGCTCGGTAGACTTCTGGTACTTACGGATCTCACGAAGAGCAACCGTTCCAGGTCTGTAGCGATGTGGTTTCTTCACTCCTCCTTGGGATGGAGCAGACTTGCGAGCAGCCTTTGTTGCAAGCTGCTTACGAGGAGCCTTACCTCCAGTGGATTTACGTGCGGTCTGCTTGGTACGAGCCATTTTTC
>QPX_transcriptome_v1_Contig_147
AATCCAAAAGCAAACCCAAAATACAACCAACGTGAGATATTTTCACTTACAAGTTTGATTACAACAATGGCGACGCGCGAATACCTATTCACCTCCGAGTCGGTGAACGAAGGCCACCCGGACAAGTTTTGCGACATTGTATCCGATGCGGTTTTGGACGCATGTCTTCAGCAAGACCCCGAATCCAAGGTTGCTTGTGAGACTTGTTGCAAGACTGGCATGGTTATGATCTTTGGGGAGATTACCACCAAGGCTACTGTCAACTACGAGCAAGTTATTCGCGAAGCGATCAAGGGCATTGGTTACGATGATAGCGCCAAGGGCTTTGACTACAAAACTGCCAATGTTATTGTTGCAATTGAATGCCAAAGTCCTGATATTGCACAAGGTGTACACATTGGAAAGTCGATTGAGGACATTGGTGCTGGTGACCAGGGTATTATGTTTGGATATGCTACTGATGAAACCCCAGAATGTATGCCATTGAGTCATTTATATGCAACCAAGCTTGGTGCCAAGTTGACCGAGGTTCGCAAGAACGGGACACTTGCGTGGGTTCGTCCTGACGGAAAGATCCAAGTTACTGTTTCCTACAAGGAAGAAAATGGAGTGACTGTTCCACAAAAAGTTCACACCATTTTGATTTCCACTCAACATGCAGACGGAATCTCCCAAGAGCAGATTGAAAAAGACCTCAAGGAGCACGTGATTAAGCCTGTAATCCCAGCTGAGTACCTTGATGATGAAACCAGATACTTTTTGAACCCTTCAGGAAGATTTGTTATTGGTGGACCACACGGAGATGCTGGACTCACCGGACGTAAGATTATTGTTGACTCCTACGGTGGATGGGGAGCGCACGGCGGTGGTGCATTTTCCGGAAAGGACGGTACCAAAGTTGATCGTAGTGCAGCTTACGCTGGACGCTGGGTGGCAAAGTCCATCGTCAAGGCTGGACTTGCTAGAAGAGCACTTGTTCAGTTTGCATACGGAATCGGTGTCGCAGAGCCTATCTCCGTGAACGTTGAAACTTATGGAACCATCAAGGACGGATACACCGAGAAACAGTTGGTTGATATTATCAACAAGAACTTTGACTTGCGCCCAGGATGCATCATCCGTGACTTGAACCTCAAGACACCATTGTTCTCCAAGACTTCTTGCTACGGTCACTTTGGAAGAGAAGAGCCAGAGTTCGTTTGGGAACACGCCAAGGACCTTCAACTTTAATTATAATTTATACGCTAGTGTTTACTTACTTAATCGGAGGCATGCTTGCCCCGGGCCGCTTTGGGGGCGGAGGAATTCGAGGCGGTGCGCCCGAATTCATGTCAAATACGCAAACGTGCTCATCCCACGAACAGGTTGCAAGCTGACCCGGGCGAAATAGGTTAAAATCGACACCCATTACAAACTCAGAGTGGTGCTCACATTTTAAAAGCAACGAATCCTCGCGCTGGATGTTCCAGACACAGGCCGACATATCGTACGAAACAGTTGCAATCACATGCTCGTCGTGAGGCGAACATTTTAACCTCCGGATCGCATACTGGTGCCCAGCAAGGACTACCATCGGACGCATCGGCTGTCTTATATCAAATACCCGTACCGTTCGGTCAACAGACCCAGACGCGAAGCAGAACTCGTTGTATTTGTTCCAATCCACCGCAAGCACTTCACCCTCATGTGCACGGATCGTTGCTACACTTCTAGGTTGATTCGTGTCAAATATCTTTACTGTACTATCCCCAGAACAGGATATAAATGTATTGGCATGTCTTGGACTCCATTGAGCATTATAAACCGAGGCAGTATGCTCAGCAAATGTCCGGATCGAACGAGGCGCCATCGGGTCCCATAACTTTATTGTCTGGTCCCAAGACGACGAAAGAATGCTATCCTTACTAACAAGGTTCCAATCCACACTCGACGCCTCTTGCTGATGCTCGTGAAAGTTCATTATCGGAAAATTATCCCGCGATTTTAAATCCCAAAGCTTTATCGAACCGTCACCGGAAGCACTAGCAACTTGATTTTCATTACGTTCATTCCACGTACAATCAAACAAACCATCGTTTGTATCAAATGCTCTAAGCACTTGCATTGAACCGTTTGGTGTCAACTGTAATATATATTGCCTACCATTTCCCACAATGCCAAAGTACTGCGAAGAAGCAACCGCTAGGATTCCATCCGAGAACGGACTAAACTCAACTCCATAATTATTCGTATCTTGCGTTCGAAACACAAAGCGCCCACCGCCTACAATTGGTCGCTGCATTTCGACACCAACAATCGACGCCAAAAACTGCAACAGCCAACCTTTCCACAACCCCCTCTACTTGGCCAAACCCAATTTACAAATGCTCGTTTAACGTGACGTTGACAGAGCACAACGGTTCTCCGGAACAATTGACCGAATTTCTAACAGCACGAACACCCGAAACACCCACGAATACCAACTGCCAAACTGCCCTCGGAATGGGATCATGCATGGACAAATTCCACAATCCAAACAATTGTTCGAGTTCAACACAGACAGGGAAGGTGGAGTGTGTGAATTTGCCAAATGACGGGTTGGCGTCGGGGTGTGTCCGAGAGGCAATGCAATATGTGCGCCGTGTTACAAGATAAT
>QPX_transcriptome_v1_Contig_148
GAACGGGGCAAACAACGATGTGCTCTTTCCGAAAATTGGTCAGGTCGTAGAAGACGACGAAATGATGCCGACAAGCGTTGAGAGTCTGTGTATGAACTGTCATGAAAAGGGTACGACACGACTGCTTTTCACCACTATTCCTTTTTTTAAGGAAATAGTGCTAATGTCGTTTAGATGCGAACACTGTGGATATTCGAACAACGAAGTTCAGCCAGCTAGTGCTGTTCAGGATCGTGGGTGTAAGTACACCGTCACTATCACTAATAAACAGGATATGGACAGGAACATTGTAAAGTCTGACACTGCAGTCTTTCATGTCAAGGAACTTGATTTTCAAATAGACTCTGGAAAGGGGGTATTGACGACGCTGGAAGGCTTGTTGAGGGAAGCGATGAATGAGTTGAAGGAGTCCCAAGATGTTCGACGGGATCAATCTCCGGAGATAGCAGCAAAAGTTGATGCATTTGTTGCCAAGCTTGCCCTAATCTTATGTGGGGTATCATTTCCCTTCACTGTCGTTTTGGAGGACCCATCAGGAAATTCGTTCATTGAAAACCCTCATGCACCAAACCGTGATCCAAATCTTCGTTTCGAGGAGTTTGTTAGGACGAAAGAACAGAATAAAAAGCTTGGTTTGCATTTAGAGGAATACGAAAACGACACTGCAACAGCGGAAACTACAACACCAGAAGCAACAGATAAGCAAGGGGGATTTCATGAACCAGTGGGTAGTACTATGGGGAGGAGTGATCACGAAACTGCCGATTCAACTCTAATGGAAAAAGAAGTGTACGAACTTCCGTCAGATTGTCCAAACTGTGGATCGAGGGGTACATCAAAAACTTGTCTCACCGACCTTCCGTTTTTTAAGGAGATTATTATTATGGCTTTTACCTGTGAGATGTGTGGGTACAAGACGAATGAGATTAAAGGTGGGGGTGCTATTCCAGACAAGGGTAAAGTTATTCGTCTGAAAATACTCAAAAAGGACCCAAATAACCCCAAGGTATGGGATGATGACATGAAGCGTGATCTTGTAAAGAGTAATTCAGCTGGTTTTGATATTCCGGAATTGGGCATCGAGGTTACCCAAGGCTCTCTTGGTGGTATGTACACCACAGTTGAGGGTATACTCAATCTGGCAAAGGATAAACTCTTTGAGGGGCAAGCAGCCGAATTTTTGTCTGGGGACTCAGCTGTGACAAGCAGAAAGAGCAAGTTCCAAGAGCTTGAAGAGAAGTTTTTAAGCCTACTTGCTGGTGAGATGGATTTTACCATCGAGCTTCGCGATCCCCTTGCAAATTCTTATATTTACAGCCCAACGGCACCGGAACCGGAAGAGCGCCTCACGGAAGAGACCTATGAACGAACATTTCAAGAAAATGAAGACTTGGGATTGAATGATATGTGTACAGAAGGATATGAGACAATTCCAGCGCCAGGTGATAAACCTATACCACCTACACCACCACAAGTGGTGGGCGTAAACCTGGACGATGGGGCTTTCGAAGGTCCTTTTGAAACATTCCAAGGTGCACGACCACACAAGGTCTTTCGACTGGGAAAGAGGGGTCTTGGGTATTACACCGACTTGACAAACGCGCAGTCGGTTGCTCACGAAAAGATGAAGAATCTACAGGTTGGTGGTACGGCTACGCACCCACATGATGTTGTCGCTCCTAAATAAATGCATAAACTATTTCAATGACTATTTCTGAAAAAAAAAAATACCA
>QPX_transcriptome_v1_Contig_149
AACTTCTACAGGTGCTGCTGAACATCGAGATTTAGAACACCAAGCTGTTATAATTTAAAGTGTGTAAAACAGTTAAGCCTTGCCAATTGCCTTCATTGCTTCTAACATAGTCGTTCCTAGTCTTGCAGGGGACTCGGTTACGTTCACGCCAGCGTCGCGAAGGGCCTCGATCTTTGCAGCTGCGGTTCCCTTTCCTCCAGCAATGATTGCACCAGCATGTCCCATGCGTCGTCCAGGAGGAGCAGTAAGTCCCGCAATAAAACTAACTACAGGTTTGTTTGGGTCTCCATTAGCCTTCAACCACTCAGCAGCCTCTTCCTCAGCTTGTCCTCCAATCTCTCCAATCATAATAATACCTTCCGTTTCTGGATCATTTGTAAATCTTTCAAGACAGTCAACAAAGTTGGTTCCATTGAAAGGATCACCTCCAATTCCAACACATGTGGATTGTCCAAGACCAGTCGCGGTTGTTTGTGCAACTGCTTCGTAGGTCAAGGTACCAGATCGGGAAACAATTCCAATCTTACCAGGGGTATGGATATATCCAGGCATAATACCGATCTTGCATTCATTTGGCTTAATGATACCAGGACAGTTAGGTCCTATCAACCTGGTCTTATTCTGTTGATTCAAGTGCCACTTTACCTTTACCATATCCTGTTGAGGGATTCCTTCGGTAATACACACAACCAATGGAACCTCGGCTTCAATCGCTTCGAGAATCGCCTTGCCTGCAACTGGAGGAGGCACAAAGATTACAGAGGCGTCAACGCCAACATCATCCTTGGCTTGTTGTACGGTATCAAACACAGGGAGGCCCAAATGAGTCTGGCCGCCCTTGCCTGGGGAAGTTCCCCCGATCATATTGGTACCATAGGCGATGGCCTGCTCCGAGTGGAAGGTCCCCTGCTTGCCGGTGAACCCCTGGCAAAGCACCTTGGTGTTCTTGTCCACCCACACATTGGCCGTCGACGACATTGCGCGCGTCGATTGCGAGCGAACGCTTTGGCCCAAACGGAACGAGGCGCGAGACAACATTTTTACCAACAACAATAATGCAACGAGACGATGAAGAGGAGCAAAACCGAGATCAACTATTCACACTGGCAAAGATACAAATCGCCGC
>QPX_transcriptome_v1_Contig_150
GCGACATTCTGTGGATTCATGACAAATGTAGTCTTGCTACGAGCTGTTGGCGGAATTTTTTCTAAAAAATCAACACTAATATTCAACATTCTTTTACATGTACTACAAGAATCTCTAGTCTTGCTTCGAGTTGTAGGCATAATCAGTGCGGCCCTTTTCAATGGAAAGTGTTCCAGCTGGAAGCGGTTTTTTGGAGCCTACCTCAGCAAAAAAGAACCGGTGGTTGCGGTAAGTGTTGATCGAGAACGAAGCACCCGAAGAAAGCCTTCCTTGATGGACAGAGTGGCCCTCAGGGCTTTGCCAGTAAACATCAAGGGCTCTGTCAGCCTTGTTGATGAAGTTTACCGCGAGCTGTCCTGGTTCGAGCCCTGCTTCTTCCTCGCTACCATCCCCTTGCCACCTTGTGTCCTCCCCGTAAGGAATAGGACTGTACACTGGATTTGGGGGCTCCTCTGACCTGGTACTCTTATATGGCTTATATTCTGAATGTAGCATCTTGTTGTTTCGTGCCTTCTTCACGATCTCCTCCCAACGTTGTGCGTCACTTCCATGCATCTGCTTTGGCTTGAAGTGACAAAAGCACCCGAGGTGTACACCTCCACGGTTTCTATAAGGGCGTCCATGAGGAAGCTTGGAGCTTTCATACAAAACCATGGTTCCTGCAGGATGGTGATATCTGACATGTTGACCCGTCCAATCGATGACCTCAAGTGGCCATGGTTTGGAGTCCTTTGTCGTGTTGATTTTCTTCAGAGAAAGTGTCACACTAAGAACGTGGGTATCAATACGATCTAAATGGTTTTTCAAGGTGATGCCCTCAGGGTATTCACGTTGTCCATAAAACGAAGTTAGCTCCAAAGGCTTTTGATCCGACCACTCTTCGAGCATTGGCTTAAGATGTTTGTTTGCCATTCGCTCCTTTTCATACCTCTCCATATCCATATCAACAAAACCAGTTTTTACTTCATGGAACGACATCTGGGTACTGCTTGCATCCCAAAACTCGGTTCTTCGGTCTTTTTGATGACGCTCATAAAAGCTCAAAAGCCATTTGTAAAATTCGTCTGGGATTGGAACTGCCTTGAATCCACGTTCACTGAACCCTGGGAAAGCCTGCGAAAGGAAAATGTTACGCATGTGGTTGTCCGTAGATGTAGTATCCCTTGACTTGATCCAGTGTCCCTGCTCAGAATACGTATGAAGAAATGGACTAAGCATTGGTGCACCGTCGTCTTTTATCTTCGCCTTCAACCACCCAACGATTTCCTTGTAGTTCCCTGTGAACTTCTCGTAATCTCTATGTGTGCATTGATCTACAAAGTCTTCACACCCCATCAACTCGATGTTTTCATCTTTAGGATCAAAACCTCGCGAACACCACTCGGTTTCCCCGTTGCATTTGCGGCTAACATACACAAGTTGCGGACAATCAGTAACTTGAAAACGCTTGGCAAGATCCATCTCTGGTGTAAACTTGTACCAAGCACGTCTAGGAGCAGCGTGCATATCATAACGAGCTGCAAACAATCGTTCTCGTGCTGGGAGCTGGGTCTCTGCCCTGGCATCCCATCTCATCTTGGCGTATTTAGCCATGCAAACCTCGTCGGAAGAGTCATAAAATACAACCGCAGCAGAAGGCCGCATCTCATCTGGTGTATCTTGAAGGATATCATCCCAATGAATACCGTTTATCAAGTCCATCACCCGACCCTCAAGGCGAACTTTCGGGAGTCCATCTTGCGAATAGTCAGCAATTTTGACACCTTCACGATGTACGATATTCAACTTATTTGGTGTAGGTATCTCACCATCGCTCGCCATCTGGGTCTTCACCGCATCGTGGCTTCCAATGTTCGACACGAAATCAAATGTGTCCCTCAGCACCGACGCTTGAGCCAACGGGACCGTTGCAGCCGCCGTTCCTAACACCACAGCAACAAACTTCATTTTGTAATTGTTATTATAGTTTGAATTTACTTTTTGTAATTTGG
>QPX_transcriptome_v1_Contig_151
TACTAGTTGTTGGAGTAAAAATAAATCTAAACTTGTAAAGCTGATAGGCGTTTTTCTAAATCATCATCCCCTGCGGCTACAGGTACACGTGTCATCGATTCGCGGAACAATTCCTTCCCGGCGTCTGCCAGGTTTTTCTGTCTAGGATCTGTTGCAGGTGTTACAGGCGCAGAATTCAATATCCCCATAGTCAACTCTGTCATTACCTTTTCAACTTCTTCGTCAACATCATCCTCTAAATCCTCGTCAAGATCGAGAGCATCATCCATCATTTCCTGTATTAAACCAGCCTTTTCCATCTCCATTGCCATTTCAGCCATATTTTTGTTCATTTCTGGAAGATTCATCAGCTTATTCATCGATTTCATCACTTTTGTTGAACTCTGTAAACAGTTTGCCATCCTAGCAGTAGCTGCTTGGTGCCTCATTTCCATCATTACAGAGTTTATATTTGCTTTTGCAACGTGTATTCTACTTTTTGCTTGCTTGGATTGAACCAGCGATTTCGCCAATGGTCTAATAGCGTCGACTTCCCCTTGTTTCGCAAGCTTTTTTATATCCCTCTTCATTTTCATCTCCTCCCGCTCAATCTGACGCACCTGCCGATCTAGCGCCCGTTGCTCCTTACGAAGGTCACGGGTCCATTCTTTCAGCAATTCGCCAATATCGCGCTCCTTGAGACCAACCTTCTCAAGGAACCGCGTCGTGCGCGACTTTTCAGGCATCCTCCGTCCACAATCTTTTATCAACC
>QPX_transcriptome_v1_Contig_152
GGGACAAACTATCGGACCAATTCGAATCATCATCCTCAGTGGCAGTAGCTGACGTGGATTGCACGGTACATCAAGACCTTTGCTCAAAGCATGATGTATCAGGCTATCCTACGATCAAATACTATAAAGACGGGGACAAGAAAGGGGAGGCGTACCAAGGCGGACGCGATTTTGACTCTCTTGAGAAATTTGTGAAAGACACTCTTGAGAAGCCATGCCAAGTAGCTGACCCAAGTACTTGTACTGAAAAGGAACAAAAATTCATTACAAAGGTGCAAGCTTGGGCTAGTGACAAGCGGGCAAAAGAAATTGAGCGCCTTGAAAAGATGAAATCTGGAAGTATGAAACCAGAGCTTAAATCTTGGCTTTTGCAGAGGATTCACATCCTCAAGCAATCGAGCTAAGTTTTTTCTGTTTTTTTGAAACGGGATGTTCTCAGTGTTGCATCTTCCCTGTTTGACATACAATCGAGAATGATGCCACCTTCATAAACGGGTCCTACCACGTTGAAGAGAGGTTGATAGTATTGGAGGTTGGGCAGCGAGTGCAGCGGTTTGACTCTTGTAATTTAAGAAGACTAAACAAATATATATTTTCTTTCGGGAGAAAAAAAAA
>QPX_transcriptome_v1_Contig_153
TGTCTCCGACAGTGGTGACTAGGTCTTGTCGTGCAATAATATGGTGGCGAGTCGAACAGGAGTCAGCGCGAAAGGTCGGCGCCGCTTTGCGGAACGGTTCGGGGCGCATTCCAAGTCGCACGGGTCGAATCATTGCCTCACATGCGTGATTTTCGTGATTGGCAGCCTCATCGTTGGCGCGATATGGCTTAATTATAGCATGATGTTCGAGTTGAAGAACACTTTACGCGGGACAGAGGTAGGAAAGAGTGCAGTGAATAGTCAGGATGAAATTATGAGATCTGCATCTGGATCGTTTGATTATTGGAATAGGTATAAAGGGGCCAAGTTTGAGAACCAGGTTCTCCGCCCGAGGGCTTCGCTTAGCCATGATCGGTATATCACATTTGAGGATGATACTGGGGGTTGGAATAATATACGGATGGCTTTTGAAGTATTTGTGGTTGCCGCAAAAGCCACAGGGCGTATCCTTGTCCTGCCGCCTCGTGTCAAATTTTATCTATTAGATCGAGGCCCTATCACGGTTTTTAAAAAGGCCGCCACTCGTACGAATTCAAGCTATGATGATTACTACGATATGACGTTTCTTCGACCACATGTGACAATTATTACAACTGACGAGTTCCTGGAGAGAGAAAGCAGCAAGCTTAATATGCCACCAGAAATTGTAACGAAAGCCAAAACGGAACTATTTGGAAATGGACATCATAGCGACTATTTTTTATGGCTACGTGAATCCACGGATTCTATTTGGTGGCCAAGTGGTCCCATATATGACCCAGAATGGTCTCTCGAGTTGAAGTCGATTCACCCGGAGAAGAAACTGATTCATTTCCCGATGCAGGTTGGAAAGGGCCTACGATACCTGAGCGGTGTCCCGTTCATGATTCAAAATACAAAAGATTCCTCCGTGAACACTGTCCGTAAATTCGTTCGCTCGAGCCTGGTGTACGTTCCCCGAATCCGTGAGGTCGCTGAAGAGTACGTTCGGCAGATGGGTGGCTTTGATGGCTTCTTTTCATTGCATGTTCGGCGGAATGAATTGCAGTACAAGTCGGCGTTTGCCTCTGGTGACGTTACAGCGAAAAACGTCGCACCTCTCATAAAGCCTGGTGAAAAGGTTTATATTGCTACTGACGAGGTAGAAGAAGGTTTCTTCAATGCGTTCAAGGAGAAGAATATTGAGGTATTTGTTATGTCGGAATTGCGTGAAAAGGTTAGAAATGCGGTTGGGCCTGTCCACCCACGACTGGAAGGTATGATTGAGCAGCTTATTTGTGCGTCAAGTAGGGTATTTGTTGGTACACAATATTCAAGCTTTACTGCTCATATCCAACGGCTCCGTGGGTACATGCGACCGTCGCCGGCTGAGCCGTTGCAAACGTCTTGTCTTTTCCACACAAAGAACTTGGGAGACGAGCTAGAACTAAACAAGCTCAAGGGAAAATGCAAATCT
>QPX_transcriptome_v1_Contig_154
TCGAGATCCAAGTCATTGACAAGTGCACGAGTTGGTTTGCACTGCTTGCAAAGTTTTCGTTTTATCATAATAACTTACGATGTCAATTGCGCACTTCCAGCCGTTCAACCTGGACCCGACGAGCGTGTCGGGCAAGCGTTCGTTTTCAATGGACATGAAGGAAACGAACGATAATTACATTGCTATGATTGACGTGCCTGGCGTGCCAAAGGAGGATTGTAAGCTTCAGGTGAAGAACGACGTGCTTACTCTTTCTGCAGATTATACGCGGGATAAGGTTGGGGATGAAGAGAGGTTTCACTGGAAGGAGAGGTTTGAAGGACATGTTACCAGGAGCATCAAGCTTCCAGGACATGCTGACACATCCGCAATTAAGGCGAAATACTCACACGGGGTGTTGACAGTCACAATTCCAAAAAAAAAGGACGACGATGCACCAATCCAAAACATTGAAATACTATAATTTTTAAAGGTTTCTATGGGCTAGTCAACAAGACGTCCATATATGCGCTAAAAAAAAAA
>QPX_transcriptome_v1_Contig_155
CCCCCGTGGTGAGGTCCATGATGGTGTCCTCCGTGGTGAGGTCCATGATGGTGCCCTCCATGATGAGGTCCATGATGATGTCCTCCGTGGTGAGGAGGCCCATGATGCCCTCCATGATGTGGACCATGACTAGGAGGCCCATGCCCCTCAGCTTCGTCGCCTTCATCATGCCCGAAAGGTGGCGGTGGTCCAAAAGGCCCAAAGCCGCCTGGTGCGTGTGGGGGTGGGCCAAACCCACGTGGTCCTGGCCCGCCTGGACCGAATCCACCACGCCACCCAGGCCCAAACCCGCCACGTCCTCCACGTGGTCCAAATTTTCCATGCTTTCCATGTTTTTTGTGGCGTCCATGCTTGCCATGACGACGTCTCCACATACCAACTGCTTTCATTTGGCGAAAGAGCTCCTTCAACTTGCGTTTCTTTAGCTTTTTCGGCCTCACACCCAAAGCACGAAGTGACATCACCAGCTCCATCTGTGAAAGTGACTTCACCAGAGCAGCTTCCCATTCGATTGCTTGCTCTTTGGTCAAGTTGTTTTTGCGGCCCTTCATTGTCTTGTTGTCGTATCCTAGATACTCAACAAACTCCTTCTTGGGTCGCATGTACGCAACAAAATCCATGTAAACTTCCTTATTAGGAAATACACCCTGGAACTTGTTTAGCGCCTGTTCCACCGGCGCTGGGATGTCTCCGCCTTCCGAATCGCTTGATGAACTTGAACTTGAACTTGACGTTGAGCTCTCGGAACAGGAAGATGAAACCGATGCATTATCATCAAAATCCTTGTTGTCTTCAACCACAGGGTCAAAGACAGGAACCAACGTCACAACCCCTGTCGCATCCGCCAGGAAAGACTCCAAAATGACATCTTCGTCCAACAGAATCGTTTCCCCGTCCTCCCCCTTGATCCCAACGTGTGGAGGAAGTTGCCCAAGCACGTCTGCGACCTTGGTCTTTATGGCACCAACCTTTGCGAGCTCGTCATCCATGACAAACGTGCCGGCGATGGCGCCGTCCACCTCGATACTCCAAATTCTCTCAATCTTCATCTTTTCAATTAAACAAAAAATCTCAACCGTTGCAAGTGTTCCGGGAGATGTATTTTCAATTTTTACTCGTTGCTGTCTGCGCTTCCCAAGGGATTCCCTACGTTTGCTTTCTGCTTTCTATTTTGGTTTTGCTTTTCCAAAGTTTCCAAAAGTTTCCAAAAGTTTCTACTCCTACCTTG
>QPX_transcriptome_v1_Contig_156
AACAAAGTAGTTTAAAAGTATACATTTTCAAGTTAGCACACTAAAGTTAGGTTTTGGGGCATTGCACTTAAAGCATCTGTCGCGACTTGCAAAACAGTTCGCCCCACAACTACACTTCCAGTCTCCCGGACGTTCTGCGGGGGGGCGTCTTTGATATTGGTTCCCACCATACGGCGCAAACTGCTGCGGTGGGTAGCCACCTCCACCCATAGGTGCTGGTGGACCACGTGGGCCATTGCATCGAAAGCACGTCGTACGTGAAGCATAATTATGAGCACTACATTGAGGGCTTGGACATAACCAGTCACCTGCTCGGAACCCGTTGGGAGGACCTTGGCCCATTGGGGGGACATGATACCCACCATTATAAGGTGTATGACCAGAGTAAGGAGGTTGTGATTCACCAGCACCTGGTGGTTTTGGCGTACGACATTTGTAGCATTCATTTCTAGAAGCAAAAACATTTGCACGACATTCCGGACAAGTCCAATCACCCGGTCGAGTATTCCCTTGTGGTGGCATCTGTTGAGGCATATACGGCATTCCATATGGCGTTCCCATGTATGGGGCTGGCGCCCCATTCCAACCATTTTGTCCACCAGACATTGGTCTGGGAGTACGACATTTGAAACATTCATTTCTACGTGCGAATACATTTGCATGGCAAGACGGACATGACCAATCACCACCATACTGCGAAACAGGCGCTGCCCCAGGCTTGGGCGTTCTACATCGAAAACATGAAGTACGGCTACGAAAACAGTTTGCGTTGCAATTTGGGCAGGCCCAATCCCCTTCACGCACTTCTTGGTGACGTTCTCTCGCACCGCGGTCCTCATCGTAGCCACGTCTACCATATCTTGATGGGGAGCCAGCACGCCCTGGCGAGTCGCGCCTTGAAGGAGAATCCATATCTCTTCGACGACCAGGACTTCGCGAACGATTTCTCCTATTGGCCGACCTACTCCGCGATCTTGATCTCGACCTTGACGTATTCCTCCGCCGTGATGGTTGCTTGCCAGCGTCACTCCCTTCTTCTTCTCCCCACTTTGAGGTATTCACTGGGTCATCTTTCGCCACATCCTTTTTATCCGCATCCTCTCCCACCAAATCACTATCTACCTTTTTTTCCAAGATACTGCCAGCAACATTATCCTCTTGGACCTCAATCCCGTCTTCCGCCATTTCTCCACCCACGAC
>QPX_transcriptome_v1_Contig_157
AACCAGTTTGGGGAACTAGCTTTGACGTCAGTTAGTTTATCCCGGGCAACCAAAGTAAACATGTCCATTTTTGCAGCCTCCGCATCTCCATCGTGTTTCTCTAGTAGAGTCGCCAACACTCCGGCAACAAATGGGGTAGCCATTGAGGTACCACTGATTGTATTCGTCGAAGTATCGCTATCTTTCCATGAAGAAATGATATCAGACCCAGGTGCAAAGATATCAACACATGTACCATAGTTAGAAAACCAGGACCTTTCGTCACTGATTGTTGTAGATCCAACTGTGACAACCTTGCCTCCTGCTGAGGCTGGGGAGGAAAAACATGCATTCCGGTTGTCGTTTCCTGCTGCAACAACAACAAGCATGCCCTCTTCTGCTGCAGCCTCGACAGCAGCGTTTGTTGAACTATCCCTGCCACCCCCAAGAGACATTGAAATTACTCCCATATTCCCAACGCTCTTGGCATGGTTTGTTGCCCACTCGATACCTTCGATCACCCCCGAAAGTGTTCCTGATCCTGAAGAACTAAGCACTTTCACACCAATAACTGTTGCCTCTTTCGCAGCACCGTAAGTTGTACCAGTAGCAATTCCAGCGCAATGAGTCCCATGCCCATTTCCATCAAAATCAGCTCCCTCTCCGGCTACAAAACTTGTCCCGGTTTGTACTCGGCTTGCAAACTCTTGGTGGGTTCCACGGACCCCGGTGTCAAGAATGTAAACGGTAACACCTTTCCCTGTATGCGTCGAGTTGAAAGGTAAGTTGTTCAACGGCAAATCCTGTTGATCAATACGATCGAGCCCCCAACTCTCTGGTCCCTGTGCAGCATAGACAAACTTCTCGGGGCTGATATCGGTAACTCCTTCCATCGACAAAATAGTTGGTAAAGAAGCACTTGGTCCTTTGAACCTCACAAAACAATTGTTTTTGATGCGCATGCTCTTGAGTGTGGTATCGGCTGCACGAAGACCATTTTGTTGACTTTGAATTTGTCGAATATTGTTTCTCAGAGTATCACAAGCTGCGGTGTCAGCTACCATCGCATTCACAATGTACGAATCAGGAACAACACTGTTGCTAAGCGCCCTCCGGTGTGCCTCAAAAGTTTCATCCCCAACCATTCCATTGGCCCCCTTGGAGAAAAGGGTCACTCCACCCAACAAAAGCGATAGTTTTACCATTTTTCAATTGATTTATTTTCGTTTTGGTTTTCGTTTTTGTATTGTGATTTGTGAACAAATGTTTTGTGTTTGTTTTGTGTTTGTGTTTTGTTTTGTGTTTGTTTGTTTTTTGTTTTGTTTTGTCCAAATCTTGAAAACATTTGAGAAGAGTCTCTTGAAATGCTTTTAAAATTTGTGATCCCGGATTCATGCTATGCATGCCGGGTTGAGGTGACCGGTGAAAAAACTGTTGAGAGCAAGTGCATTTTGCAGCCTATGTCCCACTCTGTCACAAGCTATATCATCCAGCCAAGTGTACGGTCACAGGTTGCTCCAGGTGCACCCCAACTTTATCAATATCTTTGTATGAAACTTGGGCATGCGACCCCGGTGAAACGAAATTCTCGAATTAATTGCGCCCGGCTGGTTTTGGCGACTTGCATGAGACGAGTGTGGAAAGACGTATTCTGGAGCATTTTGGATGCGCGTGTTGTTCCGGACAGACGCAATCGTCACCCAATGTCAGAAGGAGGTGTGAGGTAAGTCTGGTGAAAGATAGCACTGACACAGCACATTCGTCTTTGTTTGTCCCATTCCTATCGACACTTTTTTTTTCAAGGTTTTCGTTAGTTGTTTGCGTCTGATTCACAAATTTTCATGCCGTGCCTTATTGTTTTGACGTTCCCAAGAATTCACAGCGCTCCCACATCTTCCATCCATTTTTTTATACTTGAATTAGATTCGAAGAGACTGTCGGGATAACATTTTGAATGGGCCAAAAACAAAACCCAAAACTTTAGCTCTTTCCAAGTGCTATACATGTCTATACTTGAATGAGTAGCGAAGGAGACCAACTGGGAAGTTCAAAACAGATCAGTACATTTCTTGTCAATGCCAAACGTTCCAAGAATTCCCATTCAAATGGGCCAAAAAAAAGACCAAGCTTCAAAACAGATCAGTTTATAGCAAGATTGGTGAACACGTCTCTAGTTGTCCTTCTTGGGTTTACAATCTCCTGTAAAGCTTTACAACCTAAGAATGACCCAGTGCAAAGTGTTCCCAGTACCACGAGCTCCCCAACCAAGGTATTAAGAGCAGTAGGGTGCAAGGCAGCTGAAAACTGTCTACAAACACGACATGTACCCA
>QPX_transcriptome_v1_Contig_158
GATTTGCGAGTAGGAGAATGGGTTGGTTTGATTGGTTTTATAGCGCGCTGAGCTACCTTGGATTGTATTACAAGAATGCCAAGATCTTGTTCCTTGGACTCGATAACGCAGGGAAGACTACACTGTTGCACATGCTCAAGGATGATAGAGTAGCTGTGCATACGCCAACTCTTCACCCGAACAACGAGGAGCTCGTTATTGGAAGTGTTCGGTTCCAAACCCATGATCTTGGGGGTCATGAAGCTGCGCGAAAATTGTGGAAGGAATACTTTACAACCGTCGATGGGGTTGTTTACATCGTGGATGCGCTTGACCGTGAGCGTTTTCCAGAGGCAAAGAAGGAATTAGACCAACTTTTGACTGATGAGATGTTGCAAAACGTGCCTCTTCTTGTATTGGGTAACAAAATTGACTTGCCAAGTGCAGCAAGTGAGGAAGAATTGCGTTCGTCTCTTGGACTTCACGAGACCTACGGAAAAGATAGATCACCTGATGGCGCAGCAGGTGTACGCCCAATTGAGCTGTTCATGTGTTCAGTTGTCCGCAAAATGGGATACGCAGAGGGTTTCCGTTGGTTGGCTCAGTTCTTGAACTAATAAAAGATTTGGTCATAACACAACAAGATTATTGTTTTTTTTTCGGCAAGTAATTAGTCGGCGG
>QPX_transcriptome_v1_Contig_159
ATCTTCTACTCATAGTTGGTGCGGCAACAGGTGGATTCGGGGCAACACATTGGTCTATTTGAATACATGTGCCACAGTAGTAGCCTTCTGCAGTCGAAGTTTTATCTTTCACATAGTTGTGAGCAGCTTAGATAAAAATCCCATCGTACATTTAAACGAGTCGATCTTTCACAAATATCCCAGCAAACGGTTTGAGAAGCTCGTTGATGGCCTCATCTTCATCCTCAAGCAAGTCGGATTCTTCTTGCTTTGCCCTATGTTCTTGGGCTTGTATTTCATCTTCAATGAGGGAAATTGCGATTCGAAGTTTTTCTTTTGTCTTCTCGTTCCTTTTGTATTGGATATGCCGCAGGCTGCATTCCACTCGTTTGAGCTCTTCCTCTTGGTCATCAACAACCTTGTTAAGTTCATGTACAACGTTCTCCTTTTCATTGAGCTCGTGCAAGTAATGCTGCTGCTTCCTCTCTTCAACATCCACCCCGCTCTCGTTTTCCTTGAGAGACTCATGTACGGATTTTTCCTCGTCAAGTTTGGTCAAAAGTTTCAAGAACTCATCGAGATGAAATCGCTTTGCAAGCTGCTGGTGCTGGCGTCCCCATGCATCAATCCCTTGCTCCACTTGCCTACTCCGTTCCTCATCTACGAGCAGCTGGCGCTCCACTTGCTCTGTCTTATCACGCAGGTCGTTTACCTTTTCCCGATACGACTCAAGCAGTGCACAGAGATCGGCATCGCTCAACAGCAGAGGGTTGACACCTTGCATCCTCACCCTTCCCCAAAGCTAAAAAATCCTCAACAGAGCTCTGTACGGTTGATCCTTTATCTCAATCAGAGACACAAGCATGCAGGCGACTTGATGAGCCAACTTGCCCATAAACTAGGGGGATGCTTGGGATAGTTATGCTCCCAATGGTCCGCGCCCGTGTCGCAACAGCTGTTCTAGCTAGCTAGTAGTATCAGACGTTATGAACCTAGATTAGGTTGATGAGTCTTCCTCCTCAA
>QPX_transcriptome_v1_Contig_160
AATTGCAAATTGCAAATTGCAAAGCAAAACGTTGGTGCTAGATAATAGTGGTTTTTCGAAGAATACAATTCGCGACAGCGCAAACCAACTCGTCAAGTCACAAACCAACTCGTCAAGTCAGGAAGCTGATCGGATTCGATTCGACGCGAAAGGTGCTGTGCGGGAGGCGGGATCATGCTACGAGGAGGGTACGGTGTTGTTGGAAAAGCCGCACGGGCGAGGATCGTCGCGGGGGCGGTTAGGAGAGTGCCACTGAGGGCTAACGCGGGGCGGCTGCTTGCTGCAGGATCACATGGTGTTGGGGAAATCAGCTCTTTTCAGGTTGGGGGGAGAAGATGGCAGCATGGGGGACAGCCGAATCAACCATGGGTTGCACCGGAGGCAGCTCCAAAGGGCGAGAGCTTGAAAAAGTACGGCATCAATCTTACAGAACGTGCGCGTCAAGGTAAGATTGACCCGGTTATTGGTCGAGAAGGCGTCATTCGGCGGGCAACGCAAGTTCTGGCTCGAAGAACAAAGAACAATCCTGTTTTGATTGGTCTACCAGGGGTTGGTAAAACCGCGGTCGTAGAAGGTCTAGCACAGCGTGTCGTGGATGGAGAAGTTCCAGAATCTTTAAAGGACAAGGAGGTGGTTTCGTTGGATCTCGCGGCGCTGATTGCTGGGGCAAAATTTCGTGGTGAATTTGAGGAGCGACTGAAGGCTGTTATCAAAGATGTCGAGGAGAGTGAAGGAAAAGTCGTGCTTTTTATTGATGAATTGCACATGCTTATGGGTGCGGGAGGTGGTGATGGTTCGGTGAGTGCTGCGAATATTCTCAAACCTGCACTGGCTCGTGGGGAGCTTCGTTGTGTTGGTGCTACCACGTTAGATGAGTATAGACAGTATATAGAAAAAGATGCCGCATTGGCGAGACGTTTTCAGTCCGTGCTGGTGGAGGAGCCAAGTGTAGAAGACACGATATCAATTCTTCGTGGCATCAAAGAGAAATATGAAATCCATCATGGGGTAACGATTCGAGATGACGCGCTTGTGGCTGCAGCAACACTCTCGGATCGTTATCTGACGGACCGAAAGATGCCAGATAAGGCTATTGATTTGATTGACGAAGCATCAAGTCGTCTAAGGCTTCAGCAGGAGAGTAAACCAGAACCAATTTGGAAACTTGAACGTGAGATTATTACCAAACGGATTGAGTTGGAGGCCCTCAAGAAGGAGACAGATGCAAATTCTGTTGACCGTCGATCGAAGATTGAAAAGGATGTGGAAAAGATGGAGGAAGAGTTGTCAAAATTGAATGATGAGTGGCAGGAAGAGCGCCGCGAGCTCGAAAAGGTGAAGAGTGCCAAAGAGAGACTTGAGGAGGCAAAGCTCGACCTTGCACGTGCACAAAAAGCTGGAGATTTGCAAAAAGCGAGTGAGTTGACGTATTCAACGATTCCCGAGTTGGAGGCGCTTGTCGAGTTGGGTGATGCAGAGCTTGAGGAGGCTTCCAAAGAGGGGAAAACGTCGCAATTGTTGGAGGATGCAGTAACGAGAGATCTTATTGCACAGGTTGTGGGGCATGCAACAGGGATTCCAATGGACAATCTCTTACATGGGGAGCGCGAGAAAATTTTGGACATGGAGAACGAGCTGAAGAAGCGCATCATCGGTCAAAACGAGGCGGTTGCATCCGTGTCTGACTGTATTCGACAGTCGCGTGCTGGGCTGCACGGACATGATCGACCTCAAGGGGTGTTTCTGTTCCTTGGACCGACAGGGACTGGGAAAACGGAGCTTACAAAAGCACTTGCAGGGCTTCTGTTTGACGACGAGAAGAATAGTATTACACGAATTGACATGAGTGAATACCAAGAAAAGCATTCTGTTTCAAGACTTGTTGGGGCACCACCCGGATACGTTGGGTATGAAGAGGGTGGTATATTGACGGAGGCTGTACGGCGAAAGCCTTACCAAATTGTACTTCTCGACGAATTCGAGAAAGCACACAAGGATGTGGGTAACATTTTGTTGCAAGTGTTTGACGAGGGACGACTCACAGACTCTCATGGCAGAACGGTCGATTTCAAGAATACTGTAATTATCATGACTAGTAATCTTGGAAGTGACATCTTGACCCAAAAATCTGCGATTGACGATGATTCGGTTCGAGAACAAGTGATGGACCGGGTTCGAGGATTCTTCTCGCCAGAGCTCTTGAACCGTATTGATGAGGTCTCGATTTTCAACCGCCTCCGACGAGATGATATGGATCATATTGTTCTTATCCAAGTAAAGAACCTCCAGGAACGTTTGATGGAGGACCGCAAGATCACCTTGGAACTCACAGATGCCGCTATTGACTGGCTGGCAGAGGAGGCTTATGATCCGCTGTATGGCGCGAGACCTCTTCGTCGAACGATCCAACGCAAGCTCTTGAGTCCGCTTGCAACCGAGATCTTGAAAGGCAACATTCTAGACAACTCTACGGTCCAAGTTGATGTGGACCCTGCAGACGCAGCATCGCTCAAGATCAACTAGATATATAACAACTAAACTGCACATAGAAATGATCAAAGAAAACGACGATCCCAAACTTCAAAGCCGTGTGCTTTACCCGAATCCTGTCTGCATATTGTTGACCTGTGACGAGTCAAAACCGAGCGGGCACAATGCGATGATATGCTCCTGGTTGTCGATGGTGAACAATGATGGACTGGTGATGCTGTCAGTCAATAGACGAAGGTATTCGGCCGGTCTGCTTGAGAGCAACAGATGTTTTTCACTTTCCGTCCCAACGGAGGTTATGGAGGAAACCGTTCTGAAAATTGGCAAGTTGTCAGGTCGGTTTGTGGACAAATTCCATGAGATCCAGGATCTCGAATTAGAAAAGCATGATGATTTCAGCTATGTTAGAGGAACGGTTGCAACCTTAGAATGCAACGTAGTTTCCATAGATACGAGGGTTGATCCGGCGCAC
>QPX_transcriptome_v1_Contig_161
GAGAGCGTTTCCGAGTCTCTTTGCGTATTAACAGTGAACAACTCAAACTTATTAGACTTGTCTCCGTTATGTTGTTTACTAAACCTGCAGACACTAAAGGCAGGCATGAATCAGATATACGACATGAAGCATGTTGAAGAGCTCCTGAAACATTGTACACTACTTCAAGAGATCGAGTTGGAAGACAACCCGGTCGCCAAAACACGAAACTATAGAGACATATTAATTACAAATTCCGAGTTGCTTCAGGTGATCGATGATAAACCTGTGAAGCCCAACCAGCGGTCGTTCCTACAAGCACGGGATAAAAGGCGGAAACGAAAGCAAATCGCCAATGAAAGAGTTCATGCAATTCGAGAGGTACACATGGCAGCCCTTAGTGACAACCCTGAACGTCTCCTTCCGAATGTTGCCTTCAGAGAGAGTTCAAGCACGAATAATAACAATGTTACAGACACAAATAAGAGCGCACCCCCCCCGGTCCATAAGGCAATACCACAATACAAACGTTCAGTTTCTAACCCTTTGCTGCGTCGACAGCCCAAAATATTGAAAAACAGATCACCTTCACCAAGCAGGCCACCACCCTCTCCAGGCACGTTGGAGTTTCGACCTACATTAAACGTTGGGAAAGCGACGCTAGGTCCCACGATACCGCGTAAGCCCCCGGCCACACTGGATTATTTGTATATGCGGAGTAAGACTTCTCATCGGTAAACTAAATCTAAAACGTCGACGCCTTTTGAATAACATCGATTTCCTCTTTGGTAAACTCTACTGATCGTGCGCGGATATAAAAATCTTCTCGGGGATTGAGAACAGCCGTTTTCATGGTAGCACATGCCTCGTCAAAATCCTGCTTGAGTAAAGCATCTTTGTTGTCCTCTATCAAAGTCAAGGAGACTGCAAAGAAGCCTGGCCAACCCTTTTCGAAGAAAATTTCCCACACGTGGCATAGGGCATCAAAGGGCATCGTGTATGCAAACAAAGTAGAGATCCATTGGTACGAGAAAAACAAGTCCTCAAAGCCAACGTTGACAAAGTGGGCATGCATCTCGGGAAGCTTGTCTTTGACAACAAGCTGCAATACAGAGCTGAGTTTTTTCAAACTTGGTAGTCCCTCTACGAACACACCACGTAGGTTGTACTTTGGGTTGCTCAGCATCTCTACAGTTAGACGATGCGCGTCTTTCTCGGTCTTGGTGTGGAGTAGTATATAGGCAACTATAAAGTTCATGCCTTGCACATAACCAACCTCTGGGAGGGTGAGTGCCACTGCTCGTAAAACAGCCCTAAAGCTGTTGACAACCGAGTCGTCTTGAAAATAGTCTATCCCAGGAAAGGTCCGAGGCAAATCTATTTCGATCTGGTGCTCTTGCTCCTCGTCGAGGATTATGTTTTCTTCAAAGGCCCAGCTAAAGTCCACATCCCGTGGTAGGTATGATGTTGGCATACACATGTCTAGCCATCGTCTACCTTCCGGTAGCATACAATCCACCCATGTCTTTGATCGATCGAGCCAAAACTTGTCTTGATTTTCATTGTCCCCTCCACTCGGTTGTATAATCGTGAACAGTTTATCAAACACCTTCCTGGCCGCAACAGCGTTATGATTTTCGGCAGCGCGTTTAACCAGTTCATTCAGATCGTCTTGCGTTGTGGCAATGAATCCCCCAACGTTCCCAACCAGCTCCTTTCCCCGGTTCACTATCCCGCCAATGTTTAGCTCTGCGCCATTCGCCGACTCATCCTTCCCTTGCTTGTCTTCCATCTTTACCGCTTTACCACTTGTTCCAACGATCAACCACTCCGAACAAGCCCAAACCTACACAAATACCCAATCCCTCATGCCCCTACACGAAAGTTTTACGT
>QPX_transcriptome_v1_Contig_162
TTTTATACTAAGAGTTAAGAAGACTTGGTTGAAATAGTGATATTTAGTGGGGACGCATCTGGGACCCGGGTAAGGAGCCCCTAGTACTGCTGTAGTGTCTATTTCTACGTTTCAGATTCTCACATGCATGCTCTGTGGCCACATCGACACGCATCGCAGAGTTTGGTTGCCTGCACCCCTGTCTGTGAGCTGTGGCCACATGGATTCGCATCGCAGAGTTCTTGGCTGTGTTTGTATTATTTTCGTCAAAACTTTCAACTCTGTGGTTGTGCCGCACATTCGCATGAATACTGGGTGCAAAAATACAAACCCCCACAACTCGAAAAAAACACACATGCGGTACAAACTTGCACTTGTCAAGTTGCGGGTGGTTCGCAAAAGAGGTCATGCAAGTACAGAGCATGCGAGTGATATTGCAAGTTACAATTCGAGTGAACTTATTAAGGACCCTGATTACCCCCTCATAGAGCACAGAGCACCCACTGTGCTTCGCACGCAATGCGAGTGACTCAGTGACATTGCGAGTTTTTCAATGCGAGTGAAGTCATTAACGACCCTGATTAGTCCCAAAACGTAAACTTGGGGATGATGTGGTGTGCCCAAACAATAAAAC
>QPX_transcriptome_v1_Contig_163
TATGTCTAGCCGTCGCCCTTTAAACGTCTAGCCTCAAGCTCTTGGACTCCTTTTCGGGCGGTCTCGGCAAGCTGCTTCTGCTCATCGAGTTCCTTGGCCGAGTAACCGCAATCGAATGGGTGCGCCTTTACAAACGACGGAACCCCTCGGAAGGTTGCAGTTGAGGCAGAGCAAGCAAGTTTCTCCAAGTACTCACGAATTGAGCCTCCAGGTAGAAGCGCCTTGTCATTCTTCATATCTCTTGTCCATTCCTTTGGGTGAATCGATGTAAACTCCTCGTTCTCCACTGACTTGTACAATGAATCATCAACCAACAATGTGTTCAATGCAGAATATTTCGGGTACGCCTTGTATACCTTGCACAAAGGTTTCAAAAACAAAGGCTTGTATGGGTTCTTTGGGTCTTGGCACGCCTTGGTACAACTCTCCTGATCGAATATACCTACTAGGTTGGACAGTTGCTCGTTATTCAATAATACGTTGAGTAACGCTTCGATGTTTTTCATCTGTGCCGACGACCAAGCTAGAACATCGAATTTATCAAACAAAAATTGCACAAACTGTTTATGCCCCGGTCGAAGAAACGCCCAATACTTGCCTGCATTCAGAGGTCCTCCAGGCTTGCCAACTCGTGCTTTAATATCTTTATCCTTCACCTTGGCAACTCTCTCCACAAGTAGTCCGTTCAAATCTAGCACCAGCAAAACCCTGGCAGGGCCAATCGAGGCCACCCCCCCCGCAGAGCCCGTCAAGTCAACTTTTCCAATTCCAAACACTATATCTTCAACGTCATTATTCCCTACGCACCAACCCGCATCATCCCCCACCGCCTTGCCCTCATCCTGATTAAGCCCAACTATCCGAGCGCTCGACAAGACGCCGGCGCGACCGAGAAGGATCTCCTCCTCTTCGATGTCGTCTTCGTCGCTGCCGCACTCCCACATCATCTC
>QPX_transcriptome_v1_Contig_164
GCTCTAGTCGGTTATTTTCCAAAGATCTTTCGCCAAACACCTCTCCTCCACGCCTTGACCGCCCCAACACCACATTCAATCAAACACCCAAGCACATACCACACCCACATCACATATCACTACAATACACTAATCACACAAAAATACAGCACAACCGCACACCACCACACCAACCCAGGCTTACCCCCCAACCATTTACAAGTGCACAGTATACTTTACAACGCACAACCGCATCGTACCCTTTGACACTGTATGGTTTGCCTTGTACACCTGCCAAGTTTTGTTTTCTAAATCAGAGATTGAATTGCTCAAGAACGTTAGAAACGGAACGTTTCAAATTTTGTGCACTTACGGCATGATGGCTAGACACACTGTACTACCCCCGTTTTTGCAAAAACTGAAAATGATATCGCAAACAATATCAAAAGATATTGCTGACTGGCATCCGGACGGCGCATCGTACGTTGTGAAAAACAGCGATGAGTTTGAGCTTGTTTTAAAGCAACACTTCAAGGGCAACTTGCAAACTTTCATACGACAGCTACATTTTTACGGCTTCAAAAAGCTTGATGCGCATAATGGTGGATGGTCTTTTGTTCACAAGAACTTTCGAAGAGATATGCCCGATCTGCTCGCTGACATTCGGCGGAAAACACGATCCGATCCATCTGCGACAGCTGGGGCTACACAAGTCGAAGTACAACAACTCCGGACACAGGTTGCTCAGCTACAAGATGTGGTTGAAGATTTGCGAACACAATTGGAGAAAGTTATCCATGTGTTGGACGATGCTGGCGTCGCGAAAGTTACAGCAGACAAGAAAGCCAATGTGGAACAGGCCACGGAAAAGTCAAGAAAACGCTCACGCTCGAATAATCCTACCAACCAAGATGATTTTGAATCTGCGTGTTCCGAAATAGAACCCTTACCAATGGAAACGTCTTTGGAGCTAGACATGATCGATTTCTCCGATACACAGGATCTGTATGAAAACCTTGTTCTAGATTCAACAGAAGATACCGCAGAGGAAACAACGGCGGAACAGCAGGATATTAAACAAGAAGAAGCTGGAACCGCAAAGCTTGTTGCCGATGCTACAGAAGTTGACCCTGAGTCAGTTCAAAAAGTCCTTGGGTTCATCAAGAAAGCCATGAACACCCAGAAACCAGGGCCTGGGGAAACTAGTAAAAACCGCACCCCATCTTTCCCGCAAGTCCAAAATGCTATCCTCAGAGTCAAGAAAGAACCCTTGGATGTGTCTTCATTGCCCGCGCAAGAAGTTGGTGCGAATTAATGTTATTATAAGAAGTGCACGGTCATGATTCTTCATAGAATGCTATGATTCTGCTCACCCGGTTGTTTTGTTTTTGTTTTTTTTTGTCTATCTTATTTTAGTTGTAAAGGTTTAAACTTTATTAAAGAATTGACCAGTAAACTAGAAAAAAAAAAAA
>QPX_transcriptome_v1_Contig_165
GGAGGAGACAAACTCGAAACCAACTTAATTTACCAAGTGTCGCAAAAATAGCTTGAAGCAAAAAAATAATACCCACGCCTAAAAATTACAAATCCGAGCACACCCGTCTTGCTGTGGGTTCAAGCAGTTTTTTCCATCGAACCGCGTAAATCTGGGAAATTGACAACTTTGGGCAAGAGTACGGTCCTGGTCCGTTGAGAAAGTGTTGGATTTGCGTTTCTGTGACTATTCGTGACCAGCCGGTTGGTGATAGTGGTGTTTGTACGGTCTTGTGAATTAGATTATTGTAGTTTGGGGATTTTGGGAATTGTTCCGAGAGTACGGTGCAGGTTTTGAGGTTGTGCATACTTGAAGAAAGGATGAAGTATTTTGGGTTTCCCCTTGCACTATGTGCGTTTGTGTGGAATGTGAAGGGGGATATATATATGCATAATCCTAGAGGTAGTAATAACAGGAACTGTGAGAATAACGGGAATCGAAATAATGCCAACCGGTTGTTTGACTCGCAGAATAATAATGCTGGTGGTTATGCATGTCCGCGTGCGTACCCATTCTCTTGCTACAAGTATACTGACCCTTCGCAAGATGCAGACAAGACAGCTTGCAATAACCAAAACACTGCAGCTGGAGATGGTAAAACCGACAAGACCGCTTTTAAGACGGATGGCTCAGCAGAGTTAGTTCACCCTAACGCGGTAAACACGCCACGTATGTACTATCACGAAGGCAGTATTATTCCTATTGAGTGGACAAACCAACACGGGAGTGGTACAAATTCCAAGGTTCACTCTGAAATCATTATCCAGGTTGCTTGCCAAGATGACGAGCCAGGTATATTTTCATTTACTGATGACTGTGGTACCGGCGGTGGGCCATGTTTCCCACGTGATGGTACCCCTATCAGCAATCAAGACACCAATGAAAATACGAAAACAATAGACAACAACCCCGAAGACCAGGATAATTATCAGCATGGTCGTATGGAGAGCTGGCAGTTCTATCAGTTTTGCACCAACGTTTCGCGAAACAAGCTTCTTTTCACAGCGGATCAACTTTCGCCGACGAGCAGCAAAACGTCTGCCAGGTCCACGAGGCAGAATCCCAACGGCAATCGATATGGCCTGGAATGTCCTGAAGAAAGAGACTATTACCCTTGGTGGAACCCATCTCCGTGGATGGATATAGCAGTTGTAACTTCCAATGTTGAGAAATGTAACAAAGATGTCCTGGAATCGCAAAATATTGTTGATAAAGGTTACTGTAAATGTACGACAGCGGCCTGTACGGGTAGCGGCAAACTTCCTAATAACGAGGGTGACTGTAGTCTTCTGGGTGGCGAATGGACTTTGTTCCCTGCGTGGAATAAAAAGTATGGCGGAATACAAGCCCCGAAATGTGTCGCGGGGGCGTTCTCACGTGACAACCATCTTGGTAATGTAATGGGAAATGGGCAGACTTACTCGTACAATTGGACAGTGCCAGGGTTCCTTGCAGGTAAGAAAAACTGTGCACTTCGGATTCGGTACAACATTTCTTCCTCAGATAAGGGGTCCGCTCCTCTGTATGGTGATTTTCAAGATAATGGCAAGCTTGAGGATCGCGATAAAAATCCGGATGCGGTTTTCATTCCTCTTGAGAATTTGTGTGAAAGTGGCGAGCAGTGCTCTCTTGGGCATGCGATCAACACTGACCAAATTGGTCGAACTTTCCAAGACCGTTCGTATATGTTTGATGTTCGCCCCGCCCCAAGTGCTAAATGTGAAAAGATTCACAACCTGAATGTTCGTGGCAAGCGCGGGAACATCGTCCAGGTTTACCCTTCCGTGGAGTATGACTTCTCCCCGAACAACCTGGTAGTTAGCGAGGATGACTGTGTTCATGTGCAGTGGACTGGTACAGATTACGGTCCAGCCAGGGACCCAAACAATGGCGAGGGAGGGCCTCCGGATCCGACCAATGAGAATGCTGGAAGAGGAGACCGAACAAACATGGTCCAGCTTGCTGAAGAGTCTGATAATTTCGCAATTACAGATGCTTCACAGTTCTCCATGTTTGATGTAGACCGGTCAATGGTAAAACGATTGGCGTTTATTGACCAGAAACTTGGGACCGAGTGTCAGTCACGTGCTTCTATCAAGTTAGCTCTGGGTGATCAAAAAAACAACGACGATGTGGATCGAGACTATAGAAACTGTGCTAAGCTTAGTGGTGCCGTAACGCCGTACTTTGATGCAGGGGTGTTAAAACCAAAGGTTGGCACTCATCGATATTTTAGCTCCCGGAACAACAATTTTTCCAATCGTGGACAAAAGGGGGTATTAGTCGTGACTGAAGGGAGTGGACTTGGTGCTGGTGCCATTGCTGGAATTGTTATTGGAAGTGTTGCAGGGGTAGCACTTTTGGCATTTGCAGGGATCCTGTGTATTCCAAAAATGAAGAAGAGAACGTTGAATGATGTTAGCGAGAAAGAAAACCTGAGAGGGCCAACCTCTCTTGGGAACACCGCTGGCGCAGCATATACTGGTGCGTCAGCAGCAGCAGTCACTTCACCCATTGGTTCTGCAGGGACGGCAACAGCATTATATGACCATAGTGCTAATGAAGCTGGTGAACTATCGTTCGCAAAAGGCGACAAGATTCATGTGATATCTCAAGACCAAAGCGGTTGGTGGGAGGGTCGTCTGCCAAACGGTATTATTGGCGTGTTCCCATCGAACTATGTGGTTCTCGACGAACAACCAACGACTTTTAGACAAGTGTAATGTAAATACTTTTTAGTTTAACACATTTTTCGTTCGTAGTTCTTGCTTCACTGGGTTTGGCAATGCACCATACAATTTTTGCCATACCCCCACATTCTCAAACGTGGCCTTTAGGCCTGTCATGACGTTGTGGCTTGCCTGGAAAAATTCGTTTGTCGGTTCATCATTCAGTGCAGTCGCAAGCATCACACAAAAATATGAGAACGCCCCCCCTGCGATTCCCATTGGCTTGACTTGGATTGCCTTGTAAAGTCCATAAACACAATTTTCCTTCTCCTCCAAACTCGCGTCGAGTCGGTCAGCACTATCTTGGACCATCATTTTGATAATAATACACCATGCAATCGCACAATCATGGAGATGTTCCGCAACTACGTCTGGACAGAATAAGGCGATTCTTCCCAGTGTAATTGCCGCATTTAGCTTGAGGCTGTGTTCTAGATTCTCTTCGACAAGCAAGAGAACGAGTCTATTTGTAATTTCGTCTGCAAACGGACGAATGTTCTCGCGTAACTTTATGGTTAGTTCCCCAATCGCCCAAGCAGCATTTACACTAACATTGATGTTGTCTTCATCCACTGGGTAAATCGTTTTGGCCATGATCTCCATTGACAGAGGAACAATTGGCTCAATAATTTGCGGGACAGAACTTACGAGCTCCCCGAACAGTCCAAAAGCACACTGTCTTGTATCGGCGTCGGAGTCCTTTAGTATCTCCCCAAAAAGAGCCAAGAAGTTGGAATCCCCAACGAGAACTCTAAAGTCACTTTTGAGGCCAACCGCCAATCCACCCAGAGTATCCAAAGCGGTATACATAGGTTCCCGATCGCACTCATCCGGCCCAAGGCCCATATCCACGTTGGCCGCAAGGATTGTCAGGGTGCCTTCCAAAAGACGCAAACAGCGATCATATACCGGTTTGGCATAGTTTCCAATAGCCACACCAACCTGTTTCGCGATAAGCCCAAAGCAATCCAGGAAGCTTGTCACAAGTGGATCAATGTCGTTCAGACCCTGGTACGAGTTCCACAGCACAGGCATGAGTTGTGGGTAAATACTTTTCGCACCCTCTGGTGCATTTTCGAACAAGGTACCTATTGTGTCTAACATTTGCATTTTGCTTTTTGTCTGGTACATGGAAAACGCATTCACGAGCACCCCCCCAATCTCACCAATAAAAGGATCTAACATTTCTCCAGCATACTCTGCAAATGTTGCCAGTGCAGAGCAGGCGGAAT
>QPX_transcriptome_v1_Contig_166
TCACAATATTTTTGCAGGTTCGGCGACGGCATTTGGGCGGATGGGAACAGCTGGGCAAAGCTAGGATTGCCATTTGAAGGAATTGTAAGTTGCAACACGCCAACGACGGGGGCACCGCCAACATTTTGCAACAAGCAGTTGCATTGTTCGCGACTGGGGCGTGTGACGAGCGGACTGCGATTATATTGCCACAAGCGTTTGCATTATTGGCGAAAGGTTTTGACGGATGGGAATAGCTATGCAAAGCTAGGATCGCGATTGAGGGAGCGTTTGAGGATTGGGAAAGGTGTTTGGGAGGAACCTTGGTGAAACTGGGACGTGCGGCGAGGAGGCATGAGTTGTGAAGGGTTCGTACAGGATGGAAACGGATATTCATGCAAGCCACGGCACGCCGAGGAGGGGGATTAGTGCGATTGAGAATGGCCCTCAAGCGGCAGCAAAGGGGCGCGGGGATGGCAAGCTCACGTTCAGCATGCCCAACTTGAACCAACCCCAGAAGAAGAAAAGAGTTGTTATTAATAAGGCCGGGCGACCTGCATCAGCTAAGATTGGGCGACCTTCATCAGCAAAAGTTGCTAGAACTTGGGATAAAATGCGTAGCGCTGAACATGATGTGAGTGCTTTGCAAACACAGTGCTTGAAATACACAGATCTTCTGCACCAGGCGGAGGATGAGTTATTTGTGTGTGAGCGAAATATTGGTCGTCGGGAAATGGAGATCCAAAGCATTCGAAAGGGATTGGGGTCTAGAAATGTCATCAAAGAAAACGATCAACAGGTTGGGAAAACTGTGCAAATTCTGGAGAAGCGAATCGAAGATTTCGCAATCAAAACGAACCAGGCCCGCTGCAAGAATCAGGCCTTACGCGACACTATTAACACACATCGACACCAGTTGTTAGAGACTGAATCTCAAAACCAAGAGCTGCAAAATAAAATTAAGCGAAAGCGCGGACATGTGGTCAAACTGACAGCCACAATTGCATCTGAGCAGCAAAAATTCAAAATGCTAGACTCCGAAAAGGCAAATATCAAAGCACGGACGGATATGGATCGTAGATCCTACGAGACAATGTATTTAAATCTCAAGTCCAAGGCGAAGGAGATGGCAGTAGATGAAATGACAATTTCCTTGGCCAGTGCAAATCAAGGTAAATTTCAGCCTCGGGGCAAGCGACGCACGGAGAATTCTCAAGCGCGCATGGCTGATAAACGTCGCTTGCGTGCATTCGACGATCTAACAACAATGTCCAAGCGGCGCAGCGTGCAGTTGACCAAGGAAGAAGAGCAAAAACTAAGGGCATCTGCCCTTCAGAGTAGATGGGCGGTTGCGTTTACCAGGGCTCTAGAAAAAAATGCTATCGATGGTGCCGAGAGCTATAAAGATGTGTATGAAAGTGTGAAAACGATAATCAAAGTGGATTCTTTGGAGGCTTTCTCCAGAGTTTTTGCAAACATCGAAACAGAGACTTACGAAAAGTTTAATTTTATTGCAGATTCTCAACAACAGTGTGAAGAACTGTCAAGGGCATTGTCAAAAACAAAGACTGAGGCAGAAGAGGCTATAGCCAAGCACGAGCTCGAAGACGTCGCCAGAAGAAATATCCTTGTTGGGATCAATAAAACGATATTGGAATGCCGGGAGAAGACTGATTCATACGACAACATAAACAAGCAGCTTCGAGAGAAGATTGAATCATATAAGGCCAAAATCAAGCAGATGTTGTGCATTTTGGATCCATCCAGGGAAGGAAATTCTGACACCGACTCAGTTTTTTCAAATCACAGGAGGTCAACCACTGCAACGCAGGCTGCACGTGCGTTAGAGACTACAGTTGCAGTATATAAAGAAGAAGCAAATTCTCCTGAAGGAACCTCTTCGGAGGGAGGGGGAAACGTTGGAGCCATGAACGACGCTAGTATGATGGAAAGCATGGGACTTATCGAGCAAAAACTAGACGAAGTTATTGGTGACATCTCTGCAATAAAACAAAGAACACGTTCGAGAAAAGCAGACCACCACGATAATATCGAAGAAATTGATGAAGTGAATGATATTACGGTTAGTCATCTAGTGGCTTCCATAGGGCCATCCACACCAAAGCAAGGCAGATCTCGCTATTATCACAAAGCTGATGTTTCCGCTGCAAATATGGAAGAGGTTTTCGATTTGCAGCCACAGGTGTTCGAGGAAAAACCAATGTATTTCACAGACCTTGTAAAACAGATTGAAGAAACTATCACCCAACGAAACAGCCTTAACCAATTAATGTAGATAAGTGTTCAAATGCATCTTCTAGAACAACAAGCGGTGCACGAGTTTGCTCCCGGACTAGGGATATATAGGTTAGATCAAACGCATGACTGAATGTGGTTTGTTTCAACGAATCCAGCTCCCCGAGCATCGAAAAGTATTGCTGCTCAGCAAACGGGAGCTCATGAAACAACCCCCCTCCTGCCGACTCTTCCGCACTTTCAGCCAAGTCAGAATCCCTATTTGAAAAAGTGCTTCCACCGACAAAACCATTACTAGACGTCTCGGCCAACTTTTCGCCACTTTCTCGGCTCTCGGCGTGGTCTGGGGAAACATGCTCAGGGCTGGTTCTGTGGTCATGGGTCCTGCGTCTCCGCTCGCTGGATCTTTCTCGACTTCTCGCATTCCTTTCGCTATCATTTCTATCACGCCGCCGATCCAAGTGAGGGCCTAACTTGTCTTCCTTGTCATCTGGCCTACGACGACTATCGTCTTTCAAGCTGCGCTCGTTCTTGTCATATCGGTCTCTGTCCCGATCCCGGCGATCCTGACTTCTGGGGCTCCGATCAGCCCTTTCACGATGATCTCTCTCTTTCCCATCGTGACCCCGATCCATGTCTCGACGATCATTATCTCTATCACGTGATCCTCCATCCTTTTCTCGGTAATCATTCTCATCTCGCCGTTCCTTTCTTTTGGGGCTACGATGACTATATTTATCATCTCTTTCTTTTCGTTTATCATCTCTGTCATATCGTTCCTTTCGTTGGGCATCTCTATCTCGTTCCTTTTCGTCTCTACCCCCCTCTCGTCGACTGTCAACACTTCTCTTCCCATCCCGTTCTCTCCCTTTATCGTCTCCACTTCTTGGACTGCGATGTTTGCTGTCTCTCGAATCAATTTCAGCCTGCCCGTTTCGGTCTTTCCTGTCATCCCCCCTTGCTTTTCGATCAGTATCTTTTGAACTTGGGTCACTCCGCCTTTGCCGATCTCGATCCCTCGACCTATCTCGATCCCTCGACC
>QPX_transcriptome_v1_Contig_167
CAATCGTCAACAGCTAAATCTCAAATTTTATTTAATTAACTGTGAAACAGAATGAAAAGTCCAGTACAAGCTTCGTCTTTGGAACCAGCAAGCGAGTCGCTTGTTCGCGGGCTCAATGCCCATACAGTGCTGGTTTTGTTGTGTGCTATTCTTGGGGGCTTGCTGTTCGGGTTGGATATTGGGACCGGGTCAACTGTGGCCAATGACCACTTTCGAAAAGCCATGGGGATTCCTCTTTTACCAGAGAGTGGAAAAGATTCGTCCGAAGCAGTTGGCAAAACACATCAGTTTACCATTCTCTTCCATGTAGCTAGTTTGATCGGTGCGCCTATTGCTGGACAAGTGGCAGATCGATTTGGGCGCAAGTCTGTTATTATTGCAGCTTCCCTTCTATTTGCTGCAGGTGGAATTTGGCAAGCATGTGCTGGTATCATCTCTTCAAGCTTTGGGTGGAACAGCATTGTTCTTGGACGCATTGTTGGTGGTCTTGGAAATGGGTTCCTTCTTGTAATTATGCCCGTCTACGCAGCGGAGCTTTCCCCGGCACATATTCGTGGTAAAACCATTACCTTATTCCAGTTGTTTATTACGATTGGCATTTTCTTGATGTCCGTATACAACAAGGCTGTAGAAAACGTTGAATGGGGGTGGAGACTTGGATTTGCTCTTCAGTCGGTTCCTTGTGCTGTTGTTCTTGTACTTGCTTTGGTGGTTTTACCAGAATCACCAAGGTATCTCGTGACAAGAGATAGAGTTGAAGAAGCTCGGGCTGCTCTAGTAAAGCTCAGCTCGGGAAACGCCAAACGTGATGCGATCGCCGAGAAGGAACTTCAGGAAATCGTTGAGGAGGTTGCAGAAATCAAGGCTGCTGGAGAAGGAACCTTTGCAGAGTTGTTCCGAGGAAACGCCTTCCCAGCCCTGTGTTGTGCAGTTATGATTGCATTTTCACAAAACATCACAGGTGTCAACTGGTTTATGAGTTATGGACCTTCTCTTTACAACAGTCTTGGATTTCAACCATTTCTATTTGACATGATCAACAAGGGGATCAATGTCGTTGCTACGATTGCTTCATTGTTTGTAATCGATCGCTTTGGACGCAAGTTCTTGACCGTTTGGGGTACATCCTTTGTAATTCTATTCTTTGGGGTTCTTTGCATTATGATTTTGGCGACAGGAGCACAAATGAACGCACCTGGAGATCTTGCAACCTCCACGGACAAAGCAGCACAAACGTTTAGTGTTGTCATGATCAACGTGTTCCAAGTGGTTTT
>QPX_transcriptome_v1_Contig_169
ATGACAAACATTTAATCCTCAGCCCCAAGCAAATAAAACAGCTGTGAGGCCGCCGAAATATAAACCGCACCCAAAAACTTGAGGGTGGGCCAAATCACACGTCCAGCCCGTCAAAATGGCCATGGCACGACGTATCGTTGAGATAGACGACTTGATGGAACGTCTTAAGTTGATTGAAAGGGAGATGCCCCAGGAAGAACTTGGCAACAATGGGACAAGCAAGCTAAGTGATCGTTTTCTTCAAGCGAAAGCGGAGTTCTTAGCTGGTATGACAGTGACAAAGGATCTTATTGCTGAAATGAGGCATACTAAGAATATGCACACCCGTGATCAGGTTGCAAAGGCTCATGATATCCGGTCAAAACTAAAAGAACAGAGCAAGTTATTCCATGAGATGGAAGTGTTGTATTCAAAAGAGTCTCGAAAGAACAAGTCCAAGCTGGGGCCTGAGGAGCTTGAGCTGCGGGCCGAGTTTCTTCGGCAGTTCAAGAATGACTTAGAGATGTTGAAAAAGCTGTCGAATCGTGCTCACGACGGGGAGAGTCGTGTGGTGGAGGGGTTTGGTTCGGGGGGTGGTGAGCAAACGGGTAGTTCTGGTTTGTTTGACACTGCTAGTTTTTTCAACAGTCTTCCCAGTGCTGGGCAGCAAAAGAGTGATGGTTCGTCACCGGCGGATCAACGATCGGTGGAGTTGACGGGTGTGCAGCAGCAGGGTTTGGATCAGATCCGCGAGCGGGACCAAGAGTTTGACGAGATATTGGAGCAAATTGGGCAAGCGGTTGAGTTGGCGGGGGAGAAAGCCAAGGTTATGAATGACGAGGCAAATTTGCAGAGTGTTATGTTGGACAAGCTTGAGGAAGATATTGATAAGACCAAGCATAAGATGATCTCGTTGAATGTGGCAATGAAAAAGAACCTTGAGGACAAGGGGATGGGGATGGAACGTTTTTGCATAAATTTGATGTGCTTTATATTATTCTTGGGTATTATAGGTATAATCATCAACATGGTTTAAAACAAGTGTAATAATTTTTAAGCAAATGTGGCAATGAAGCAGGTATATTCGTCAATGTTGAGTGTTGCGTGCATCCATTGGTTTGGAAAGTATATAATCTCGCCTGGGTTTACGACGCAGTCGTGTGTTGGTGGGTGTTTAATGTTGGGAAGGACATTTTTTACCCAGTGCATGGTGGTTTCATTGGGGTGATACTCCGGTTGGGTGTTGGGTGGGTATAGCATCCATCGTTTGCGGCCGTGGAGCATTTGTAGAAATCCGGGTCCATGAAAGTGGAAGGGTACACCGGTGTCCCTGCCTGCGATTCCAAAGCTCAATGTTGTGTGTGATTTCTCGATTTTTTTTAGGGCTGCTGGTGAGCACTGTGTGGGTCCGTGAAGGTTAAAGGCTTCGCTGGGGTATAGGCGTGTTGGTGGGGCATAGTTGTCGAGTAGTTTTTCCCATTCTTTCCCGTGTTGGCTTCCGAATAGATAGAGCGTTTGGTTTCCTTGTTTTTCCTTCTGCTGCGGTCCAAGAACGTAGTTGATGTACTGTTTGAGGTTCATTTGTGTCCATTCCCTTCCTGTGAATGCGTTGGCTGTTGATATTTTGACTTGGAGTGCTCCATGGTGTTGCATTAACATGGTTTTGTAAGTTTGTTGTATGAATTTTTTGTTTGCGATTTCGTGGTCGTGTTCAGGAACTATGATGATGGGTTCCTTTCCCATGTGGTTGTTGATGAATTGTTGGCATGTTGGTTGGTATATTCTTTTGATGGAGCATGTGTTGTTGTTGTTGTTGTTATAGTTTGTGATGTAGTATGCAGCAGTTAGTATTGCGATGGCGGATGGAAAGACTCGTTTGTACATGTTTTTATTTTTGGAATGGTTTC
>QPX_transcriptome_v1_Contig_170
CTCTTCCCTCAGAAGCTCTTCCCTCAGAAACTCTTCCCTCAGAAACTCTTCGTTGCACTTGCAACCACCAGCCCCCAAAAAAGCGCGAACATCCCCCCCAGTTCCACAAAGGAAATCGCCACCCCCAGCGCGAAAGGCAACATCAAAGCCATTTCAAGGTCCGTTAGACACTGGTGCATGGCTACCACATGAAGACAAGGTTTTGCATCATATTATCTATGCGTTTGCGAGTTTTGAACTTAAGATTATCGCCGAAGTCGCTTGGAAATGTGGGATTCACAGACCTCGTAGAGCAATTGACAAGAAAGTCAAACGGATTCTGCGCTTCGACAAATGGAGAGAAAGAAACATCAAAAAGATCAAGCAGGAAATTCGGAACATTTCTGAGGCAAGAGATATGCAGTTCCTGTCTGCGTCTGAAGATATGACATTTGAGAGAGTGCGCGCCGAGTATGATGCGCTTAACATGCCTTCCGAAAGAATGTTGTTCTAACTAGTTGATACTCTAACTAGGATAGTTTTGTAAATGTCTAAGTGTTTGTTTTTATGAATGAGAAGCTTGACGTTTAAACGCAAGGCTTGAGTCTAGTGGGGCTCCATTTCAAAATACTCGCGATATGAAACGGGAACCTTCCCCTGGCAGCTGAAAATCAAAAGTACACTGGTCTTGTGGCAAGAACAACTTCGTAACAACATACCTTTTCAAGGGCTCCAGAACCTTGTCACCATTTGTGAAAGTGACATACACGGACCTCGAGTCTTAAAGAAAAGGTTCCGTTTTCAACAGACAGGGTTTCCAAAACTAGTTTTCAGGAGCTCTCTGTGAAATGCAGACCTAAAGCTCTAGATTACTAAGCTTGGAGCATTCAACGCAATTGTCTTGAAAAGGGCTGCTTCAGAACCTTTACAAGCTAGCAACTCAACGCAAGTACCTAACACGTATTTTATATGTCCAACAACCATGTTCAACAAGCGCATTGATGACAAATAGACGCTCGAGTGAGTCAAGTAGCGTTTATTCTAATTGGCAAGCCTGTTTGATACCCCGCGGTCCGAAATGGAACACGTCATGAGATTTTGAAGCCTAGCTATCATTTTCGTCAAGCTCCACATTGTTCAAGCATTCAAACGTTGAAAAGAAGCTTCTTCAGATCGTTCCGAAGCCTTCATCTGGATGTGTCTAGGGCCGAAGTGCCGAAGTTAAGCGTGCTCAAGTGCTGTGGTTCAAATGCGTTAAAACTTGGAAGAATTCAGATCTTTTGTTGGCCCCATGATTTGTACACTAAGCGATGAGCATTCATATATGCTCTGCTGGCAGGTCTTTTTGAACCGTCCAAACGCTTGAAATCCACCAAGCCGTTCTGGATGCATCTGAATTCTGCGCATTAGTTCTAAATCTTTTCGGAAACTGAACTAGATGGCCCTTTGTCTAATTTCCAGGATAGCCCAATACATATACAGGATTCCACAGGATACACCCCAATGCCAATGCCGTACGGGTATACACGTGTGATATTGGCCTACAGGCCTGAACGAATGCGCTCAGATTAACTAGTTAGAACATAGTATTCTGAAATCTAATTCTGAGCCCTTTTGCAAATTTCCCG
>QPX_transcriptome_v1_Contig_171
AACCAAAACCAAAACCAAAACACAAACAAAGCAGAAAAACAACTCCAAAAGCAAGTCACAAATTAGACAAAATGACATTTACCTCGTACCGCATTCACTTCAAGGCTCGTGAGCATCAAGCTAAGAATTTGAAGATTAACAACCCGATCAAGGAGAAGATTCTAAACCAGATTGAGAACTCAGTTAGGCAAAATGGGGATGATACCTTGACCAACCGGACGCTTCATGATTTACTAATCCAGGCACGTAAACACGAGATTCCAAAGGAAAATGTTGAGAAGGCGATTACAAACGGGAAGGGTGAACCTGCACGTGGAGCCATGCATGAAGGACTATTAGAAGGAGTTGGACCAGCAGGGTCCCTATTTATTGTTAAAATCCTTACAGATAACCACGATAAGACCGTAGCGAATGTTCGTGGGATATTCAGCAAATTTGGTGGACGCATCGACGCTAACGTGGCGCATTTCGCATTTGACAAGGAAGGATATTTTGAGGTAGAGGTTGATCACCCAGAAAACGGTATTGCTACTGTTGTTGATAACGGTGCAATTCGTGCTGTAGTTGCGGAGCACGAAATGCGAGGAACCGGCAAATACTTGTTACAATGCTACACACTTCCAGAACAGCTGCATGAAACTTGTGAGAAGCTTAGAAAGAAGGAAGGATTCACTCCGGTACACGAAGAGTTGATATACACGCCAAAGGAGACTATGGAAACCGATGCGCCAACTCACCTAGGCGAATTAAATGAGCTCGCGAACGCGTTAGAAAATGATATTGATGTGGTTCGTGTATTTCACACCTTGGCCTAAAGCTGTAATAAAATAACGTCGAGTATTTCAGTACTGTACAAAAACTGTTGTTTGCAACAACACAAATATGTTGTTTACAACACAAACATGTTGGTTGGCACGCATGTTGACATTTTGACCTAACGTTGTTGTCTATGAAGCTTACCCAAACATGCACCAACGTCGTCGCGGTTCTCGTCCGAAGGAGCCTACTATCTCTAGAGTCAGAACCTAAAGCTGTAATAAATTAACGTCGAGTATTTTAGTACTGTACAAAAA
>QPX_transcriptome_v1_Contig_172
GCTGGGGATGTGCAAGCTTGTTGGGATTTTACCAACTTGGGCTAAACAGCTAAGACTGCCTTTCGCCGATGCAACTTCTTGCAGTTTTTTTTTAAAATTAATAAAATTACAATTGATTTGGTTTAGTATCTTGATAGCATCTCAACGTCTTCGTCGTCTCTCTTTCCAATGAAGAGCTGGAGATGGTTGTTTGTTGGGATTTTAGCAACCTTGACTACAGGGAACTTTGCAACAGATTGCTTTTCGTCGATACCAGCAATCAGTACTTGGCTGTTGTCCTCGATGGTTCCACCGATGATCAATTTCGCGATCTCGGTGGCAACGTTCCGCTCCATGTACCTGCGAAGAGGTCTTGCACCCATAGCTGGGTCATACGAAGCATCAATAACTACGGCAAGTGCTGCGCTTGTTGCTTCAACAGCTATGTTGCGATCAATTGTGAGTCCTTGCATAATGCTCTTCAACTGATGCTTGGTAATTGCAATCAGGTTCTCCAACTTGAGCGGTTCAAAAACCACGATATCGTCCAGCCTGTTCAACAGTTCGGGACGGAAGTGCGCACGAACATCACGCATTACAAGCGTTTTTGCTTGTTCCATAGACAGATCATTTCCTTTTGATGGTCCCCCTATTTCTTGTGTGCGCTGTCTCTTCCTGTTTTCACTCTGTGCTGCTTCAATCAGGTAGTGGCTGCCGATATTCGATGTCATGATAATGATAGTGTTCTTAAAGTCTACCACATTTCCCAGAGAGTCCGTCAAACGCCCATCGTCGAGTACCTGGAGGAGAATGTTGAAAACATCTTTGTGGGCCTTTTCCACTTCATCAAAGAGGATAACGGAGTAAGGCTTGCGGCGAATAGCTTCCGTCAATTGACCACCTTCCTCGTAACCAACATACCCCGGGGCGGCACCAACTAGACGTGAAACGGAATGTTTCTCCATATACTCGGACATATCAATTCTCACCATATTGTTTTCGTCATCCTGGACAAGTTTGGCAAGTTGTTTTGCAAGCTCTGTTTTACCAACACCTGTGCTTCCCAAAAACAAAAACGACCCTAGAGGTCTGTTTGGAGGGGCAAGGCCAGCCCTAGCGCGGATAATAGCATCAGAAACTGCATCAACAGCCGTCTCTTGCCCAATAACCACTGTCTTCATTCGGTTTGCCAAGTTCAAAAGTTTTTCACTCTCACTGGATTGTAGTCGATCGCATGGGATGCCAGTCCATCGGCTTACAACCATTGCGATCTCCTTTGGTCCAATAACCTCCGTCAAGAGCCTATCATCTCCTTGCTGCTGCTTCATACGGACATCCTCCATCGTAAGCTTTTCCAATTGGGCTTCCAACTCAGGGATTGCACCGTATCGTAAATCGGCAACACGAGCGAGGTCGCGTTCGCGTTCAGCTCGAGCGATTTTCACATGACACTCCTTGATTTTGTTCCGCAGCCTTCGTAGCTCATCCACTCGACCCTTTTCTTCCTGGTGTTTCATACGAAGCGGTCGCAACTGTTCCTCGATAGAACTGAGTTCTTGCTGACAGGTCACAAGTCGCTTCTTGCTTTGGGGGTCCTTCTCAGCCTTGAGTGCAGTTTCTTCTACTTCCAACTGAAGCTTCCGTCGTTCTAAACGATCAATTTCTTCAGGTTGCGAGTCCAATTGCACACGGACATGAGCAGCAGCTTCATCCATCAAGTCAATAGCAGAGTCGGGAAGCTGACGTTGTGTGATATACCGTTTCGCCAGCTTGGCAGCCAGTACAACAGCCGCGTCTTGGATCGTTACACCATGATGTGACTGATATGAATCCTTGATTCCTCGCAAAATCGAAATAGTGTCTTCAAGTGACGGCTCACCAACATCCACCTTTTGGAAACGACGGGCAAATGCCTTGTCCTTCTCGATATGCTTGCGGTATTCATCTAACGTTGTTGCACCAATGCACCGCAGCTCTCCTCGAGCAAGCATTGGCTTGAGCAGGTTGGCTGCATCCATTGCCCCATCTCCTTTTCCAGCACCCATGACAAGATGAATCTCGTCGATGAACAAAATGATGTCACCATTCGCCTCCTCAATCTCCTTCAATACACTTTTGAGGCGCTCTTCGAATTCCCCGCGATATTTCGCACCTGCAACAAGCGCTCCCATGTCAAGACTGTACAATTTTGCGTTCAATGTTTCTGGAATATCCCCACTTGCAATACGCATGGCTAGACCTTCAACAATAGCTGTCTTACCTACACCTGGCGATCCAACAAGAACAACGTTATTCTTGGACTTGCGAGTCAAAATTTGAATCATTCGCGCAATTTCACGATCTCGACCAATAACAGGGTCCAATTTACCATCAAGTACATCTTTCACAAGATCTCGTCCGTATTTTTCAAGAGAATCAAACTGATCCTCGCCCGTCTTTGAGTGTACTTGCTCACTCGACGCACCACGAGTTTGTTTGATGGCCTCCTCTATTTTACTCATTGTCACCCCGGCTTGTTTGAAAGCAGTCTTCACTGATGTCTCGTTGATAATTGCCTTGAGTAAACTGTCCACCGTCATGTATGAGTCACCAACTTTCTTCTGGAAACCAGCCGCACTGCGAAAAACATTTAGCAAACCTGATGATGGAGAGAGCTGTGGTGGAGACGGGGTCTGTGATGGCAACTTGTTCACCAACAATTGCAGTTCGTGCACCAGCATAAACCGATCTCCTCCAGCTTTCTGACACAGCTTGCTCGGAAGCCCATTCGCATCTTCAAACAGGGCGAGCGCAACCACCTGCGGCGTCAGCGACGCATGCCCCTTCTCAACTCCAATTTCATGTGCCTTGTTCACAATCTCCACCGTCTTATCCGTCCACTTGCTTGGATCCATTCTTCCAACCCGCACACTAACAGTTCCAGCCTTCTAAACTACAAATAAACAATCTCTGCCCTATTTCCGCTTTTCAACCACAAATTATGCCTGCTTTTCGCTACTTTTGAGTTTCAATTTGGAGTTTACAATTTGATTTCGGGTTTTGGTTTTTGTTTGGATTTTTTTTC
>QPX_transcriptome_v1_Contig_173
TTTTTTTTTTTTTTCTTAAAATGGAAAATACTTTAACATCTTTAGCGCTTTTGATGGTTGACAAAGTACATTGTGATAAACGTCAGCAGTCTTAGGACAACAATCCATACGAGTAACACCTCGAGATCCAGCCACCGGTTTTCATAGTCGTAGTCCTTTGCAAATTTATCAAGTACGAACGTTTCCGCCTTCATTTGAAATCCAGAGAGGCCCTTAAGTGACTTGATAGGGTGCAGCATATCATATTCACCGGTTTTTGTACAGATTGGGTTGGTTATGTTTGGCAGGTACTTGTGGAGAAACTCCTCTGCCATGTGGCTCATTTTGTCGGTAAAATGCATTGGTTTTCCATCTGGAAGACAAATGATATCCGGCAAGTCGTGAAACTGGGTAGTCATAAGACCCTCTGAAGAGTATTTGAAGAAAGATGCATAGTACATTGGGATGTATGGTTTTGGAAGGTCTTGTTTTGGGACCATGATTCCGCAAAATACCATCAGAGTAATGAGGGCACCAACACTTGCCAATTGTGCTGCAAGGGCATCTGGAAACAGGGACGCTGCAAACAAACCCATAGACGTCATCAAGCACAGTATTAGGAAAATACAGACTACAAAGTAGACAAACGGGAACCACGTCTCTTGGTTCAGGTTGGTGAGAAAGTATATCAATGGTACTGTTGTCGCAACTTGGACACATATCCATGGTAGCTCAACAAAAAACTCACCGAGGTTGAACGCAAGGACGCTGTACATGTTTGCGGCTCTTTCCCGGTAATACAACGCACGACGAGAGAGAGCAAATGGGACGAGCGTGTATAAATTGTAGATGCACGTTAACGAGGAGAAGAAGAAAATGTTGACGATTCGTCCTTGGATATCGGAAACATTGTTCAACTCGCTCATGAAAAAGAAACATGCAAAGATCCCAGTGAAGAGCATCACGACCAAAAGGCGATTGAGTGAGAATTCCGGAGACCTCCAGTACGTTTGCAAGTTGCGCCAGAGAAGTGCTTTCGTTTGTGCCCACTGACTTCGCACATAGATCCCCTTGGATGCCTTGGAGTCAACGTTGGAATAGTTTGTTGGATCAGCGTTGGCGTGGTAAAATGGAGAGATCGAGGGAGATACGATTCCTGAACTTGGTACTGCAAATGATGCCCCCCTCACACGTTCGGTCACGTTTGGGTTTAAGAGGTGCTCAAGGCGCTCCTCATTCTCTTGTCGCAACGAGGAATGACTGTATACGTTGGCATAATCCGTTTGTGACCTGGCAGCCCCAGTGTCTGCACCAGTTCCTGCTCCAATCGTCTCGAGCATCCAGGTTGCCGGGTTGTAGCCTTTTGGGCAAGGTTTCGTTCCAGGTACTGCTTCCAGATAGTCAACCAGGTACTTGCTATTTGGGCCAAGTTCACCAAAGTAGACGCACTCGCCGCCTCGTTTCAGTAGCAACAGGTCGTCAAAGAAATTAAAAATTGCCGTCGACGGTTGATGAATCGTGCAAACCACGGTTCGCCCGGATCTTGCTACCTTGAGAAGGACACGCATCACAATTGCTGCAGCCCGCGCATCCAGTCCGGAAGTTGGCTCGTCACAGAAAATAATACTTGGGTTGGCGACCAATTCCACTCCGAGGGTAACACGTTTATTCTGTTCCATCGACAACGTCCCACAGAGTGCGTCCTGAATGTCATGGAGTTCGAGTAGTTGAAGCACAGATTGAACATAGTCTTCGATTTTCTGTTTGCTCGTACCCTCTGCAAGGCGAAGGTTGGCCGAAAACTCGAGAGACTCTTTGATTGTCGCACACGACGCATGGACTCCAAACTGCTCCACATATCCCGTGTACTTGACGAATTCATGTTGCACTTTGGGCTCCCCGTTCACGAGAATATCCCCACGGGCATATCCCACAGTTTTACGTCCAGATATTACATCCATGAGTGTCGTTTTCCCGGCACCAGAGCTTCCCATCAATGCCGTCATGCGTCCAGGAGATGCGTAGAAACTAATCCCTTTCAAAAAGTCGACCGGTTCCCCTTGAATTGGTATTGTGTACCACAAATCCTTGACCGCAAGCGTCTTTGGTGGTGTCTGGACCATTTGAAATCCTGGTGTGGCAACAGAGATCCTGTCATCATCCCACAAAGGCGTAGTTGGCTCTACCGCGGTGCGCGAAGCCCTGCCAAGGGAGCTTTGCATCAATGGAGAGACAATTGGCAGCGTGCTGCTGGCAGAGAGATGATTGATCGTGCGTGGGGAGACAGCATTCAAGTACATGTTATGTTCATAGTCGCGTTTGGCCGCATTTCGCTGTCTAGGTGTACTTGTCTTCTGTGGTACATCGTCCCCTTCCGGTTCTGGAATAGCACCCATTTTCTCCTTCTCGAAACGGATGTTCCCCAGTGCATATGTCATGATCCCTATGAATAAGCAAATGAACAAAAAGTTCACTGCCACAGCTGCTGGGATATAACGATCGTCCGACCGGACCTCGCGGACCTGCAAAAAGTATTTGTTACAGTTTGTCGGGAGAATCAATGGAATGTCAATCATCTCAAACCTGCAGGGAAACATGTCGTACTCCTTGGTGTGGTATTCATTTATGGCCAGCGCCCGGTACGACCACGCGAACGGATTGACCCACATCATCCATCGAAACGCGATTGGAATCATCGACTCCGTAGAAAGTGCCCCGGAGGCAACAACAGACATGATTAAAAAGAGGGCTGCGGTCACAATTCCAGTATCCTCATCACGGGTGATAAATGGAAACATGGTCATGACAGTATTCATTCCAATACCAAAGGAAATGCACACGGCAAGAAATATGACGAAGTTGTACGCGTGCGGTGCAAGCCCACACATCCAATACAGCGCACATCCAAAGCAAGCGACATCAAAACACACAAAAGGCATCGAAACAATCCACTGCGAGAGGGTAAACTGGAATGGACTGTAAAACTTGGCCTCTACCTGCTTGTAAAATATCGGGCGTTGTTGGGATATAATCTGAACCACAGGGAACGCAGTCGAGATAAGAAAAATCAGGGCCATTGCAAAAAGCATCGCCTTGAGCCACCAATCATCAATGGTAAGTTTGTAGAACAAGGTTCCAAAGAACAGCCCGACAATGATGTTTGCAACGATTCGTGCAACAATTTGAATCCGGTCGCGAAGGCGCAATGTCATACTCCACACAACAGTATGCCATAGACCAAGAAGAAACGAGCGCTCAGGCATGTCATCATAGTCAAACATTTTTGGGCGCATAATACATTGATTTGCGTTGACTTCTTCCATCTCCATTTTGAACATTCTCGACGATGTCCAGCGATCTGCAAACTCCTCAGGTGTTTCTGGGGGTGCTGGGATGTCAAGTTTGTTTCGAGCCTCTTGGTTCATTTGCATATCGATACCATTGCGTGTAGGAAGCTCCACCAGGAAGTCACCAAGGTCCTTACCTTCAGGGAGCATGAAGCCCATGCTCTCAAAGTAGCCTTGGATCTGATCCCTAGGACCATGGTATATTATTCGTCCTTCTGCCATGAGAATAATGTCGTCGAAAAGATCAATCACTTCCGGTGGGGGCTGTAAAAGTGCAACAATGATAGATTTTTGCAAGGCATGCGCAGCCGATCGGAGATAAGCAGTGATATCAAAGGTTGCAGCCGAATCGAGGCCCGTAGAGATCTCATCACAGCACAAGATTTGACTACCCGTTACGAGCATCTCCCCAAGTGTAACTCGGCGACGCTCGCCCCCACTGACACCCTTGAGATTTTCATTTCCAATGATCGTATCTGCGCATGAAGTGAGACCAAGCAAAGCAAGCGCTACATCCACTTCCACGTCTTTCAGTGCCTTGACGCGATTCACGGCCGCTTCACCAGAGTGCATTCGAATCATGTCAAGAGTTGCTTTGTCCTTGAAAAAAGGTTCTTTGCGACACTTGAATGCAAATTCAAAGGTTTCTCGCACTGTCAAAAGTGATTGATGTTCATCTGATTGTCCTACATAGGAAACCCATGCTGCCAAGTTTCGAAGCATTCCAACTTGTCGTTCGTTGTATTTCAAAATACCATCTGTCACGGTACCGGGGTCATTATTACCCATAGTCTTGCCTGAAATTGCCCGTAAAAAGCTAGTCTTTCCACACCCAGGTGGACCCAGAACAAGGGTCAGACGCCCTGGTTTAATAATACCCGAAAGGTTGCTCAGAATAGGGGTTTCATCATACTCAACCGGAGGCACGCCCTTGAGAGTGTTTCGAAGTGCCCGCCCGGAAAACATGCAACAGCCAAATACCAACTTGAACAACTGCGATGCCACCGTTGAATATCCATCAACGGAATGGATCTTGGGTGTGCGAGACGTATAGCACAAGTCCTGAAACGTAATCGTTACAGAGTCATCAAAGTCGGTGCGCAACAGTTTTTGAACTGCCGCAACGTATCCATCTACCCCATCTTCCAAAAGTGCGTCCGCAGAACTAAAATCCCCCAACAAGGCCAACGATTCCCGTCGCTCTAAAAGCCCAGGCCCAGATAGCGTCCGCGTTACATTCTCATGAAACGCCTTATGCAATTCTCGGTCCGCCTCTTCCTTGTCCTTTGCAGCCCATCCCGCGGAGGAATGGAATTGTTTAAGAAAATGCTGAAACGAATACGACGCAGAGTACGCTGCCGCAAGGACCTCTTCATGGTCCTCACCAACAATGTTGACCTTTGCACCTAACGACACATCACATTCATTCCTCCCAGAACTCTGTTTTTGTCTATTCAAAATCTCCTTGATTTCTTGTTTCGACTTCACACTTGCAAGGTCTCGTTCCTGTGTTTCCCCATCTACCCCTGGCACGGTGACACCAACAACAACATCACTCGTCTCAATTCCAAAACCTTGAGCCTTGCTCCCTTGATCTGCGCGTTTATTCTCACCCCCCCGAGCAGCAAACTCATCAAAAGACTCACTCAAAAGTGGCCGGTCCAAGCTCTGTTCGCTATTCATCATGTTGCTAACGCTCCAGTCCCAACTCACCAAATCTCAAAGTGCTCTAACAACCAATCCACGTTTACAGGACCTCAACGATGTGTCCAGGGTGTGGAATAACTCAACGAAAACCCTATGGGTGCTTTGTTATTGCTTTGTTTCAGGTTTGCAATCTTCTCATTTTCAAG
>QPX_transcriptome_v1_Contig_174
ATCTTTACAACCTATTTTCAAGGTTACAGCTTGTTTTGTAATCTATCGTGAATTAGGCAACAACAAAAGCTGCATAAATACGATCAGCTCCTGCCTCGACTCTGTTTCCGTTCTTCCTTGTTCTTCGCAGCGACTACCTTCCGAAAGAACTTGGCTTCCTTTAGGATATTTGGAAATATAACTAGCCTTACGTTGGAGCCCCTAATAAAGATATGCTCCAATTTCTTCTTACGTCCATCTCTTGCAGTATGCACTACGGAGCTCATGTGCAAATTCATCGTTTCTTCCGCATCTGTCAACTCCCCACGATACGACTCTCCGTTTTTCATTTCTACAGTAACGATATGATTTATCCCTTCAAGCAAGAGCATCACGGGCACCGTAAGCTTGGTATCCGCCGACATGATGACCCAATTTAAAAAACACTTGCAGATGCCACGAGCGCAAAACGATCAGATATATAAAAGCTATGCCGAGCCACGTCGTGCACTACCCAGCCACCACAACAACTCAAAACGAT
>QPX_transcriptome_v1_Contig_175
CCACAAACTGAAGCGCGGACACAGGCCGATCGCTGGTGCTGTTGAATGAACTTGAATATTCGTTCTGGGGTTCAGCCTGGCAGCATCCCTTGAGCTTTACGGTCTCTCAATTCGTCCAAAACCGCCCCAGTGCCTTGAACATTGCAAATGTTGAATTTTCTTGTTCAAAACTTGTTCCAAAATAAACACAAAACCAAAAACCTGTTCAAAACAAACACAAAACCAAAAACCAAAACAGAAAAAAGGATGAAACTATACACGTATGTGGTGTTTTGCGCTGGTGCCATTTTTGCGACGCTAAGCCATGTTGAATCCGGAACACCGGCCCCAGGTGCGATGACACTAGCCCCCTGGGTGTCGGGATGGCTAATTAATGGAGACAATGCTGGCCGGAGTAGCACACTTTCAATGCTTGGTGAGGCTTCGAGGAAAATATACATTAAATTAGCTCTTGGTGACACATATAATACTGTGCATGCGTTCAAGCTAATGCGGGAAAATGGTATTTGGGATCTTGACAATATTCTGTCCAACTTCATGAATGCTCATTTTGTTTCCAATCCAGAGTTCGAGGGGCAGATGAAACATTTTTTTGAATCGCTGCTCATAAACTTGGAGATAGGTAGTCATCCAATGAAACTATTCACTGCGCATTTTCTACAGATCTACAAGCACACGGTTTGGTTGTGGGAAACGGATTCTGTGAAAGCAGCCGAGCAATATTTCCATGTGCACATGTGTATGTTGTTTGGTTCCTTGGACTATTCGTCGGAAGCTGCCATTGATTCACAAGTGGAGGCCGATCTCCAAACGGTTTGGAATGCAGTTGCTTTTCAGAGTTTTCCACCTTTCGAGGAGCGTTTGAGCAGTTTCAACAACTCGATTTTCAGCAACACGACAGAGGTGGTGGCGGGGCGACGGGTCTTATCGACAGGAGACATCATCGGAAGACGGCGACTTCCGTCGTCGTTCTCCGGTTTGATAAAAAAGCTGTTTGGTGGAAACAAGGTGGACCCAGCCAAAGCCAAGGAGGTTGCCCAAGGTATTCAGCTAGAGGAAGTAGCCACCCCGAGTTTCATCGACCTTTCTGCTGTCGAGTTCAGGAGCTCTATGGCTGGTAAGGGACCTAAACAAGTGGACTCGGTACTTGCAAGACTTGAAAAAGAGCTAGCTGACTTGAATGACTGGGAAGCATTCCAGAGAAAGCGATTTGAAAAGGATATTCGGTACTTTACGGATAATGGTGATCTGAAGAAGGCAGCACAAGCCAGGAAGGATCTCAAAGAAGTCCCGAGGGTCTATGCAGAACGAAGATCCAAGTTTAGAGCAGAGATAAAGCGCGGTAAAGAGGTGAGGATGAAGGCGGTCCGAGACCAGAAAGCAGCAAAACAAATTCAAGAAAGGAAGGTAAATGAAATTGCGGAAGATGAGTACAAAGGGGGCGACTTAGACGTCCGAGCGCAATTTCTATGTGAGCCTTCTTCACGGCGCCTTGGAAACAGCCGAAAGCTTAACGAACCCTGTGACTTCAGTAGAGTTGACGAGGCCCCTGCACGTGGTGAGATGATAGAAAAGAGTATCACAGCCAACGTTAACGCTGGAGAAGACGCAAAAGTAATTGCGGGGATGGTTGGCGACGCTACAGAGATTATGGAAAAGGGGGCCATTACCGCTGCGTTGGAGGCAGGAGCGGAAGCTGCTGGAGCTACGGCCGCTTCTGCAGCGGAAGCTCTCGAGATTGCCGGACTCGTCATGGAGAGTATAATGCCCGTCCTGAACGGAATTGCTGTGGCTTTGTTTGTATTAGAACTTGTTGCATTTTTTGGTAAAACACCGGATCACGAGGTCTCCGGCATTGTGATGAACTATTCCCCGACCTGGACCCTTTCCGAGTTTGAACTATTGAACCCCGAAGCCAAGGGCTCCAGGAGGTATATAGAAGCAGAAGGAGGTATTATTCCTGTACCAGGCAAGTCATACGTTTCAGACAAGGGATCCTTCACTCAGAAGATACCTAAACACACCAGGTTCGGTCCACACGCAGCAGGAGGGATACTTTCAAATGGCGTTTCATATGGTGACAAACATGGTGAGTGGGGGTATCGGGCTTTTATGCCCACGATGAGCCTTGGACACTTTAAGGTTCATGGCACAGAGGTATTTACTGGGTTCAAGGTCAAGCTCCAAGCTCCAAGTTATGTTAAATCCTCCGAAGATTTTACACGATATGTCCAAGGAGTCATATATATTGGACCGAAACATAAGAATGGTATTTGTTTGCTAAAAGGATTCCTTCCCAAGACGAATCCTCTGGCGACTGACTTAGATGGGAAAACGTTTGACGAGGAAATGTTCACCACGCAAGCACTTGGGTTTATAGACGGTATATTGATGTTTAATCCCGCGGACCCTGCCGACAACTTGAAAAAGTGGAGTTATTCGTCCAACACAACCATCAGTTATGACAAAGGGCGCGACCAACTTTCTTGCACTTTTGACGCAGATAAAAACGTGATTATACAACTTGGTAAGAAGAAGGAGGTACAACCACCACCTTCCACCGACTTCATCAATCGTCTACATGAACTCTAAAAACTAAGTCTCTAGCTGGAACGAGCATGCTCGCTAGTAGAATGGTTCAACTTTTCTTTTCAAGTCCTGAGACCGCAAGCCCGTTTTCTAGTACTTTGGCAGGCGTTCTTCGACTCTAATATGGTTTTCCCTGATGTCCTCGTGACTTAAAGAATCGCGCTGGAATAGTGGCCAATAATATAGTAGTAAAGTGAGAGCTAAGATAGATACTTCGAATAGTAAATATA
>QPX_transcriptome_v1_Contig_176
TTTTTTTTTTTCGAGTCAAAGTCAAAAATAATTATTATATGGGGTCCCAGCGGTCACTGCCGGGCTTGCGATCAATCGACTTGTATATTCCACTCTTGGGTCCAGCAACTCAAAAAACTACTCACGAGTGATAGTCACAACCCAAATCCCTCAACGCCGCAAACGCAACATCGTCGCATATCGGGTGCGTGTTCTTGGCCTTACGGATCAATGGCTCCGCACCTTCGTCGAGGATACGACTGCACAGTTCCTTGTTTTGCCAGCTTGACACCATATTACGAAGGGTACAGATTGCGGGTCGTTGCACAGACGCAATATCCGCATGACGGGTCATACTAGAAATAATTAGCTGCAAGCATCCAAGGTTTGCGATTGTCTCGCAGTTACCAGGCTGGCGCAAACATAATACACTCAAGCACGCCAACGCCTGTTCCACTACGCGTGATGACGCCATGTGTTCATCCAGCGCACGAAGCAGCAACCCAAGTCCCTTCCCCTTGCCTACCGTACGCTTAATATCGTCATTCCGGGTAACGGCCTTTAATAACATACACCCATTCGCAGCAACCGTTTCATCTGTGATGTGAGCTTCAAACGCCAACAACGCAACCTCGAGACCGCCCTTGTTTGCAAACTGTTTACAGATTAAATCATTCACTGCGACAGCTTTAATTGTAGCAAACGAGGCAGATACAAGCTTCTCGTCGCTTAGAGTCCCCTCCTTTGCAACGAAATCCACCAAGGGCCGCACCGCACCCGCCTCGTAGTCTTCCCCAAGCTCTCGCGCACGAGTGAATGTACCAGGGGACACTCCTGGACGTCTATCATCATCACTTAGATATACACGAAGAAATCGAGATACCGCAATAAATGTGTCACGTGATTCCTGGTGTGCGTGCAAACACGTCAAGACACTCGTGTTGATACCAACGTCCTTGAACGCCCGTTTGTTCCCCTCGTGCTTGGAAATGGCCTGCGTGATGGCACTAAACCCTGCACTCTGCACCACTGGGCAGTCCTTGTACTGTTCGAGACAATGCTGCAAAGCTTGCGCACCTTTCAACGGAATGATCTCACGATTGTCAAACGTTTTCAAAACCACCCCAAGAAAATTCAGCGCAGCAACAACCGCACGTTTATCATCTACATGCTTTTTACACACGAATGCAGCAGCCCCTACAGCACCAAGCTTTCCGGCAGTGACACGTTCTACGTCTCCTGCCCGACAAATATTGGACAGGTCTTCCAACAAACCAACCAAATCCCCGTCTTCTTCAGCCTTCAAAAGCTCGTCTAACTTTGCAACATAGACCTTGACTTGTTCACTCTTCTCCCGGCCTTCCACCGTGGTCACCAAAGCCGAAATATCCACACCTTGCTGCTCGAATTGCGCACATGCGTCGCGCATTGCCTCGTCCAAATCCATGGCAAACTCTTCCACATTCTCATCCACGACTTCATCAAATGTCTCTTGGGATATCTTCTTCCTGACCGGTCGCGGTGGGGCTGGTGGGTCGACCGGGGCGGGTCCTCCGGTCTGCTCGGCGAACTCCTTCCTGATCTGTTCCGCGACGCCCTCGAGGCCCGCCGTCGGGAGTGTTTCACCGCAGGTGGTGGTGTCGCATGGGCATGACATTTTCTCGTTTTTTGAGTTTGTTTGTTGATGGTTTGTTTCCGGTTTGCCACAACTTAT
>QPX_transcriptome_v1_Contig_177
GTTTGACACAAGTTGTCGATGGTTGGATAGGTTGAAGTGGTGAATGTATATATGTGTTATGGTGAGTGATTTGGGATAGTTGTTGGTCAGTTTGGGTTGGGCTCATCTTAATCCAAGGTGCTCAAAGGTGTTGTAGTGGTTTGATTAGGTAGAGGCGGTTGGAGGGTCTAATGGTAGGGCGTCCACGTAAGGACACGGGAGGTCCCCTGGACTTTCGATCGGAATTGTCTTCGGTCATGTACGGTTTTGGGGATAAGCGCGACCAGATTCCCGAGTCGTTGGACCTGATGAATAAGATTGTGATAGAGTATATGGAAGGCATGACTAAGGAGGCCATGATGTCGTCGTTTAATGGGCAGTTAACACATGAGAGTCTGCAATTCTCGATCCGGAAGGATCAACGGAAGAGTGACCGGGTTAAGCAGTTGCTGCAAATGTATCAAGAAGTTGTCAAAGAAAGAGATTTAAAGCTAAAAGATGATGCGGTTGTTCAGGCAAAGGCGACGCCTTCGTCAGCGATAGACAAAGTTGACATTAGTGTGACGGAATCAACAGTAACTAAGAAACGCAAGTCGACGACGAACCCAGATGGTACAAAGGCGAAACGTGCCAAGGCAGCAGCTGCAAAGAAGGTTGTTCCAGCGCCAAAATCCAAGGTGTCTGCTGCTGTTGATAATTTAGTTGGAAAAGGTTTTTTAGCAACGTTGACAAAAGGCTAACAACCATGTAAATCAAAGAATTCGTAAAAAGGTAAGCGGTAAAAAGCTATTAAAAAAACACTGAACAACAGTTGAAAAAAACAATTCACGGTAAATGGTCGAAACCTTGGAGAAGTTTACTATTGATACCTTTCGATTAAGTTTCGTTCTTCTGCATTTTTGATCAGGTCACGAATATCGTAGTTGTCACATGCACGCAATGTCTGGACGTGACCAAATACAACTAATTGAAACTTTGCTCTTGTCAGGGCGACGTTGAGTCTTTTCGGATCCGCCAAAAACCCAACCTTCTTCCCAGCATTTGCTCGTACAAAAGAAAGAATCACGATAGAAGCTTCTGAGCCTTGGAAACTATCAACCGTTGCAACACGTATGTTCCGTAATTTATGTCTCCGAAGCTTCGAAGAGATCATCGATACTTGTTCCGAGTAAAATGTAATGACAATCGCCTCTTGCTCTACCTTGATCCCACGTTCCCCCAATTTGCTCTTCAGTCGGTCTAGAGTTGCAACGACAGCATCTGCTTCAGCTTCGTTGCACCAACTTTTTGAGGCACCTTGTCGTTTCTCCTTGCCGGTACAGACATCATATACAACATACCGTTTTGGAAACACACTCGCGCACCATGAAGGAACTTCGCTTACTTTCTGTCCATTTCTTAGTTCCCCGCCATAGTACTTTTCATTAGGGAAGACAGAGATCTCGGGATGCATTCTATATTGAGTGTTCAACAACTTGGGCTGGACATTTAGGTCCTCCATTAGCCGTGACATCATTGATCGCTGCAAGCCAGCTTTGCATGCAGTTTTCGAGCTAACCAAAGCAGCAAGTTGCTTCGGATCCCCAACTAAAACTACATTGCGCGGTCGAGATTGCAGAGCAATCCAAGTCTCGGGCTCAATGGACTGTGCAGCCTCGTCAACTATCAAGAAATCAATGTTGTCATTTCGCGAGTTAGATGACAACGTTGATGCCCTTCCCGCAACAACAAGGGTACAAAACAAAATAACTGCATCATCCATGTACTTTTTCTCAATTCGCGACTTCTTGGAAGACTGCTGTAGGCCAGTAACCCAATTCGTCAAGGCTTTAATTGCCATCATAAATCTCGCGCTTGCAAGTGCACCATCCTCGACATCCTCGACGTCTGATTCCAGGTCTGATGATCCTGAACTACTGGAGGACGAACTTGAACTAGACGATGATTCGTTTTCATCACTGTCACTGTCATGAATCACACGACCCTTTGCATTCATGTTTTGAGAGGAATCGACCGATCTTTGCCCAGAGTAGGATACCGCTTGGCTGTCGACTGCATTTTCTTCAGAACTAGATGCGCTTTCATCAGAGCTATCATCCGAATACTCCTCAATCAAGCTCCCCCCTTTTGCTCTGTCGGATTCATCCATTTTATTCTTTGCCGGGCTTGTACTGGGCCTACGTCTTGGTGGGCAACCACGTGGTGTTTTATCAGCATCATGCATTTCAACAACTACTTGACTAGCTTTACGACAAACCGCTTCAGGTTTCGGCACATCGTCCTGCAATTCCTCTTCACCAGATTCACTATCGCTTTCTTTAGAACAAACATATACACCGTCGAATCTGCTCTTTACTTTCGAAATCTGCTTGGCTGCATGGGGGTATTCCTGGACAAACTCCTCATCTTCTAGAATTGCGTTCCGCCAATTTTCACCGTTGAGACTGCAAAAATACTGCAACGCCTCATCCTCAGAGAAGAAGAAATCTTTCGAATACACACCGCGCATCCCGGTTTCCGCATGTCGAATCCACTTGTCGGGACTTTTGTTAAAACCCTCTGTCAGATACACATAGTTGCAAAGCGGATATTTTGCGATTGGCCCTTTAACAACCCGAATGTATCTATTCTCCAGTAACCAATTACATATATCCGGTTTTAACATCTTCAACGCAGAAAATGCTTGTTCGTTTGTGTATTCTTCTTGTTGTCGCGTTGGGTTAGGGGGCTTTTTCACAACAACCCCACCACCTCTTAGAAACCTTTTCATTCGGGTGTCGTCGCTGTCCTCGGATTCACCATCAAAGTACGAGGTGTCGATCAAACTTGTCGACAACGCAAGTATGGGTTTTGTTTCAGCATCTTCATCGAACCCTGGATCGACTGATTCGCCTTCCAAACTTGATATCGAAGAAGACTTTCGGTCGCGAGTCTCGTCAACCAACGCCACAGGTGCAATGTCTTGTGGCTCCAGTTTTACGACTGGCTCCCTGGGTTTCGCATCGCCAGCATAAGAGACCACATGTTGGGTATCCTTTGGTTCTATTTTTACGGTTGGATTCTCGCGTTGTACATCGTCAGTCACAATGTTATGAGGGGCTATCTCTTGGAAAGCTTTTGGCTCCAATTTTACG
>QPX_transcriptome_v1_Contig_178
GTGGTGTTGGGTGAATGGTTGGTTGGTTGTGGAGTGTAAATTTGTTTGTTGATAAGTTGATAGAAAGATGCCTTCCCGTTTGCACAAGCACCGCAAGAAGCGCGGACACGTAAGTGCCGGCCACGGACGTGTTGGTAAGCATCGTTCCCATCCTGGTGGACGTGGTAATGCTGGAGGACAGCATCATCATCGCATTCTCTTCGATAAGTTCCATCCTGGGTACTTTGGAAAAGTTGGTATGAGAAGATTCCATCAAAAGAAGAACTTGTACTTCTGTCCAACCATCGCTCTAGAGAGAATCTGGAACTTAGTACCAAAAGAAACACTTGAAGCTGCAAAGAAAGATAAGACTGGCAAGAATGCCCCAATTATTGATGTTACACAACACGGCTTTCACAAAGTTCTTGGAACCGGGAACCTTCCAGAAGCACCTGTGGTTGTAAGAGCTAAATACTTTTCCAGCGGTGCAGAAAAGAAAATTAAAGCTGCTGGCGGTGTTGCACAATTGACCGCTTAATCGTTAGGAGCACTTTATTCTATAAAACACCTTTTTCTGAAAACAAAAAAAAAAAAAAAAA
>QPX_transcriptome_v1_Contig_179
CCAAGATCACGGAACCCAAAACCCAAACCCAAACGACGAAAGATTCTGCATCTCGAGGATCGTCATCTGTGGTTACATAAAAGCGAAAAAACGTCAAACATGCTGGGGGTACTTCCGAATGAGTTCGGCTTCGTAATACTCTCCGTCGTCGTGAGCGGGGTTGCCATGGCCAAGATCACGGGTCCGGTTATGGCCGCGAGGAAACGGTGCGGGGTGGCTTACCCGAATATGTATGCTACTGTGATTGAGGTAAATGGGAAGAAATACACCAATGCTGCTAGCGTTGAACTTGCAGAAGAGTTTAATTGCGCGCAGCGAGGGCATCAGAACGCGTTAGAATCGTATCCGCTTGTGCTTGCTTTTACGTTAGCATCAGGACTTGTCTTCCCTCGTTTGGCGGCAGCTTCGCTTCTCGCATGGGTGGTTGGGGCTCACACATACGCGAATAACTACCTTTGTAAAGGCGCCAAGAACCGTAATAACGGTCTCGCACTCTCAAAATACGTTGGTCTGATTGGGCTTCTTGTTTCGTGTCTTGGGGCAGCATATAGTTTGTTGACCAAATAAATAATATATAAACACCTTGTGAACCTTCAAGTGAGGGTTCGTTTTTGAAAAAAAATTGTGTGAGGAGCAATGGGCCCAGTGAGGAGCTTTTTGAAGAACACGAATTGGTTAATTCGTTTACGGGAAACAAACTCGACTTGCCAGATTCGCATGGTGGGGAATTTTCGGGGCTGTTCGTGGGATACGAGTGGTTGAATCAGTCACGAGTCGAGTATTGAATAAGAGAGTGGGAGTGATTAGTGGGGACAGTTTTTTGTGTTGATCCGAACCAACGCAGTTTTGCTGTTCTTAAGTGGGGGCGTCAAGCAATGGGACCAAGGTTTTATGTATGGGGGAGTTGGGGCGTCAAGCAACGAACGCTAGGTTGTATGGGGGAGTTGGGTGGTCAAGCAATGGGACCAAGGT
>QPX_transcriptome_v1_Contig_180
GTCATTAGAATGACCTTCTTGGAAGGCAATTTGGCGTCAACAATAACTTGAGCGAGAGCCAAACCTTCAAAGAATTGATGGAACGCTACTGCAATAACCAAACTGTTCCAATGTTGTTTATCCTGAAGTCCCAGGTCAAACCCGATCAAGAGAGAATGGCATAGTACACCAAGCTCAACAACAATTGCAACGTGCTTTGAAACCTCATTCGTGTGGTGGGCATGATGGCCGTGATCGCTTTCACGGTGCACCTGTTCTACTTTGGCACGACTGTCAGGATTCGTGTGGTGGTCGTGATGGTGTCCGTGCTCGCTTTTTGAAAAACTCTCAGGATCTTGATTTTCGGATGCAGTTTCCGTATCGATTAAAAGCCGATGGGAATAGAATTCGACGACCGATATAATCAACAAGCCAAACAACGCGAAAACGAATGCCCACGCATTGTACCCTTCAGCCCATCCAGCTTGTTCAAAATTCTCGGAAGCCTCATTAATCAAATGTATACACGCAGTTGACGTAATAATCCCAACTCCAAGTCCTTTCAACAGCACGAGAAAAATCTCCCACCCTGGCCTATGGGCCCCAAGTTTGCTAATTTGGAACGACACCCCCATCCCCAAGAACGACACCAGCATGACCACGAAGAGGCCAATGACTTGGAGGTTTACGCTATACTCCCCATCTTGCATTTTATCTGGGTTTCCAGCCGTGTCTTGCACAATATTTTATGAATATCTTTTGGATTTTAGTT
>QPX_transcriptome_v1_Contig_181
TTTTTTCTAGTTCAAAAATTCACACAAAAAGTTTTATGTACAAATTATACAATACTATTACAAAATTCTTCAAGCAGTTCCTAGGTTCCTAAGAACCGTGTGAGCAGAGAAACATAGACGAGTATCCTCTGAGCGAGCACACCTGGTGGCAATTTCGCGAACTTGGTCTCTCAGTGGGTACTTGCTTTTTGCATGTTTCGAGAAGCAAGCCAGAGCTTTAGCGGCTTCACGCATCAATCCAAGATCGAAGCTGTCTTCCATATCACCACTTCTCAAAATGTGCATGGTCGTGTGGGCTCCAAGATCACTTGGGATAGTCGTAGAGACATCATCGATATGTACAGCGAGGTTTGCCAATGTAGTACATAATGCTACAACGTAAGCATTGCGTTCTCCAACAAGTTCCTCGGATTGGAGGACGTTGATAATCTTCTGAACAGCACCATTCTCGATAAAGATTCTCGCGCTCTCTTTAGATTCAGAGAGCGTTGCCAGGAGTTGTGCCATGTTCACGCGTTGCTCCCAACTAGTACTGGCTCTGCAAGCACCAGCGACCATGCACTCGTGTTCCTTTACTAGGACATCAGCATCAACCTCAAAAGGAATGAAATCCGAGTCGTCCTCAAGGTCTACAAGTAGCGGGCAGTTCGAGATTGATTTCGAGCGAGCCAACTTGGCGCTTTCACGTTTTGGCGCACATTCATACACTCCCCCAAAGCAGATATCTCCAATGTCAGTCATTACTTGTTCCATTAGGTCTGCCCAGGTAGCTGCAGAGCCACTACTACTCGTTCGTTGAATCTCCAAGATAAAATTTCCCCGGGTCTCGTCTTTGCATTCGTCTAGCAACTCCAAAACATAGATATCAAAAACGTACGCAACATTTCCTAGTACTACCTTGCAAGGGATGCAGCTAAGGTTGTTATCAAACTTCTTGCAGTCAATCTCCACCTTGTCAAGTACCTGGAAAATGCGATCTACTAGATATTTGCCACTTGTAACATGGGAGTACGCATAAACTGGAGATGGTTGATACGAAGACAGTGGACGGGTCATTTGAATAATGTCGACACCTTCCGAGCTTCGAGGGGTACTAAGCGACTTGGGACTTGCCAAAACATCCCTAGCTTGGTTAAACCCACATCCTCCAGCAAGAGATGGTTGAAAGTCAAAGTCAAGGCCCTGGCCAGGAAATACTGGTGGGCACGACTCAGAAACCTTCAACGAGCGATATACTGGGTCAAATTCATGATCCTGAAACATCATAGTTGAAACCGAGCGGTAGACTGGTTCAGGTTCTTCAAACCCAGAGTCTAGCACAAAGTCTGAGACACCTGTCTCCTCTTCGTCGTCAAGTCCAAGCACCAAAAAGTTGTGGTTGTCCTCCGAATCTGCGCTTTCCTTGCAGGTCTCAAACGAGTCCACGGCATCGCTCTGAGTCGAAGTCGACTCAAGAGCCTGCATAAAATCGTCCATATCAAAAGTGTTGTTCATTGTGAATTCCAAGAAAAGGTGGTGGGTTTACCACTAGTGTACGTATAAATATATGATGTTTGTTGTTCGTGTGTTGTCTGTGTGTTGTGTTCTTTGTGAGCTTCAATTGGTGGTCATTTATAATGTGATTTGAGTTTGGATTTGCAAGTTTGCAATTTGTGAAATACTGCTCCCACAAATCGCGGAATTCCAATAAAGTTCCCTTCGTTCCAAAAGGCTCCACGCTACTCCCCCC
>QPX_transcriptome_v1_Contig_182
CTATCACAAAGAAAGATGCCCTGATCGAAGAATATGCCAAGCGAATTTGCGACTTGCAGGAACAGGTGACAAATTTGCAAAACGAAACCTGGTTATATTCAGAATTAAGTTTCCTAAACGATCAATAACAAAATCTACAATACAAATGCCATTTTAAACCTGATCAGCTGCCGTTCCAGGTATCTCTTCCAAGTTTGGGTTTGGACGATATGAACTTGGTCCTCCAAATCTTGTAAAAGTGCACCCGCAACGCGTTCAATATCCGCATTCTCATTCAAAGCGTGTACATCAAAGCGATTCATCTGGCCCATAATATATTCAATCCTTGACGAATCGCACAGATTTACCTGCATGGCGTAAGTGGTGTTATGCAACAGTGTCGCAAGACTCTCAACATTGGTATATGATGACAACATCGGCAGGAGGTCAACAATTTGGGATAATTCACGGACGATGTGGTAGTTACTTCGAAGTGCCCAATACAGCGCACGGTCTTGTTGACAATGTGCCAATGCTTTTAAATACAACTTTGGCATGGGTGCATTATCTCTCAACTCCTCTGGGGTGATCTTGGGAAGGTGACGAAGTTCTTTCATCTCTTCTGCATCGCATTTCATCAATGGGGCACTATTGGTGCGCCACTTTTCGTATGAACCGGGCGGTTTCTCACAGGCTTGTTTACAATCTTCGTTGTCAAAAACTCCCATGTCTTGGTGGCTTCGGTGGCGTTTTTTATAGGCGAAACGTCCGCCTGAACACTCGGTAATATCCCGAGTACGTGTGTTCAGCCACTGATGCTTGTACAATGCTGCAGAGTCGTCACAGTTCCAAATCTGTAGTTGCTCTCGCAGTTCTTCCGTGAATCCGGAAACCCTTTTATTCATTTGCGTCTCGCTCACGCCATGTCCTGTCTTGAAAAAGGTCACGTCTATACAAGCTTGCAAGTCATCCCGAATTGCCCGGAAGAGTGCCTGAATGTGTTCAGAGGCTTCGTCATCCAAAGCACCGTAAAGGCCAATAGATTTATTCTCAGAGTCCAGTTTGAGAATGAGTAATAACGCTACAATTTGCATTCGCCAGGTTTCCTTGTTTGCATGAACGATGTGACTTTGGGAAAGGGAAAGACAGCTGTAAGATACTGACGACTGTGATGATGAAGAGTTGGAGCGTGTACGTCCTTGTGATGCGAGCAAGTTAGTCGACGACGATGTTGATGAACCACGTTCACGCCTTGTCGATTTTCGAGAGCGAAATGCGTCTCGGATTCGGTTCCGCCACTTGCGAGATTCCATGAGACGTTGCTGCTCCAGCACATGCTCTGTCAACTTTTCAGTCATATAATCGGAATACTTGAAAACAGGAATCTCCGCACGAGCCATCTGTAGTTTAGTCACCAGTTCACCTAGCAACAACTCCTCTCTTGTTTCTTGTTCTGGGTGTACCCTCATTCTTTCTGCATGTGCTTCAAGAACAAGCTTTTCTGCACAAGTAATTAAGCCCTCGAGTAATGCTCGCGTGGAAGAATAACTCTCCGGGGCAACCCAAGAATCTACAACTTCAGGGGCATTGTTAAAACACTCGGAGTTTCTCTGAAAGGATTCGTCGTCGGACTCCTCTGGACCACTCGTAGTAGACGGATGACTCTCAGACCTTATCTGTTTTCCAATCGACTTTATATGTGGAAGCAAGGGAGAGCAGGAAAATGGATTGCTCACAGATTTGCGACGACCATTTGAGTATTGGTGTGAAAGGATATCTTCATATCCCCCAATAGTTAAGTACTTGCGACATATTTCAATGGCAGCCAGACGGTTTTCTTCTACTTTATCACATTGAAAAGGCGATCGTATGTTTGATGCAATCCAAACAAGTGCCAAGTTGGTGGACGACTGTGGCTCGTCATTTCTTACCTCCTCTGCTGTATTTCTCGGGACAAACTTTTTAATGAACTGTTTTGGGGATCCAATGCGAGCCTTACTGCGGCGAATGCCATTTATCTGGAGATCGGCAGCGGCTTTTCGAATAAGATCCATATCGAACCAATTCATAGGCGCTGTCCTTCGAAACTCCTCGATACGATTCGCGTTTAGAATCATACACCAATGCAGCAGAGAACGTTGAATTGTATTTCCGAGTTCCGGGTTTTCGTCGTCATTCCCCCATCGGGCAAGGGCAATATTTATCGCATCCATCATTGACCCAGCGTCCGTTTGTTCCATAAAAAAAGGTTCATTTATCTTGAAAAAGGACAACCATGCAGCAAACATGGTTGTGAGACCATTCGTTAGCAATACATCATAAAAACGGGCAAGCTGTTTACAGGAGAATACATTTGAAAACAAACTCAAAAGTGGTCCAATGTACACATACGATACATCCAGGTCACATGCTTTAAAATGAGCCTCCAAGGTAGGTAAATACCATCTCAATAATTGCTGGATAACCCACATATCCCGCTTCAATCCCTTCATATCCATTGTAAAGTAATCTGGAGCAATCCTTGACGTTTCACACACATACAGCAGAAGATAAAACGTCATCTCAACGCTACCCGTTACATACAAGAATTCACTCGCAAACAAGTTCATACCCTGCGTATATCCGTGCTCTTGATCATGTACCGCGTATGCAAGTAATGCATGCTTCAACTTCTTCAACCACAGCTGACGATCGGCTACATTGTCCCACATTGTCCCACTCCTGTATATATCCTTTTCAATCTGCACCCGATCTGCCTCACGAACATTCTCTTTGCTAATGTTTAGACATTGAAAATAAAACGAGCCCCGGTCCAGCTCAGATTTGGTTTGCGTAGCCACAGACACCCAAAGCTCTCGCCGCTCGCGAGCGTTCTCCACGGTGGAAAAATAATCAAACGCATCATTCAGCTCCCGGAATAACGGGTGCGTATAACTCGGACGGCGCTTGCCAAGTTTATACTTATGCTTGCACCCGTCCATAATCTGGAGCAACAAATCCCCAGACGGCATCCTACCTTGGCCTTTAAAAAAGCAGACTCACTATCACAGTGGTTCCAAGGACAGAGAAACACCGTCCTCAATGAACAACACAGCCAGCCGCTGTGTTCTCAGGTCCGTGACCGTTCGTCGACCGTACGCGTCTAGCCCCAATCAGTGCGTTGCCGGTTTGCCTCTAACTCCACGCTTGGGACTCTCCAACCCGTCACTGCGTGCACCCTAGGTTTCCAGGTCGGCGAGCACCCGTCGAACCGAATACCCCCGTTCCTCGGCGTGCTTGTCAATTCGGTGCTGCGAATGCGGGGTCTTCTTCGTCAGGAACTTGCCAGAGGGCCTGCATGTGCACCCGTGAAGAAACCGCAAACTTGCGTGCGCCGTGCGTAGCGGGTTTGCTCTCTTTACGACAAGACTGGCACAGCAGATTTCAGACGCAAAAAG
>QPX_transcriptome_v1_Contig_183
TCTTATGTAGATTCAGAGTTAAAAAAATTAATTACAAAAAATTGCAATTCAATTGCAATTGTAACTAATGAAAAAACCGGAGGAAGTGACTCACTCCGGGTATTCTACTGTGTCTACAACGGGCACATATGTACAAGGGTGTACCACATTGATGCCAGTAGAAAACTTGGTAAAATTATTGGGGTGGGAGCAGTAAAGCGAACACCTCCGGAGGGAACCAGCTTTGGGGAAACCAGTTCCACCAGCGGGCGCGGGACCGCGGATCAAGTGGACCTTTGGTAAACTTTGCTGGCCTCTCAAGCCCACGTACAAGGTGGTACAGGATATGGAAGATGTTGATCGCAGCTGAGAAGTCGCGATTCCACGTACTACTGCAATTTTTGCAATTCAGTATTCCATGAATCTTTTCAATTCTCTCGTGATCGCCATCAACGTCAGGATTTGGGGGCCTGGTCCGATACATGTTCTTGGCATCGCATACGCAACAGCAGGAACGTTTTGAGGTATACGCTTCATTGATGAGAACGTACTCAACAGACCTCGTCGATTTTCTCGTACCCCTGGGTGCGCGTCCCCGGTTTACATATGTGTTGGTTTTCTGTGCATGCCTCCGAATCTTTAGCATAGGCGCACCATTAGATGTGCCCTTGATACCGCTGAATCTCTTGCCGTCGCCCCAACCCACGACCTTTGTCCCTCCGTAGTTAATTTCGTAAATCATCTTGTCCATGGTCCTCCGTTGCGCATCCTTCGCAGTCGCCTTCATCTTCATAAGCTGCCTGTTCGAAAAGTGCGCATAGTGCACATCATACCATCGATAGCGAGCCAGGATTGCCAGTTCGACATCTGCGCTGTTGGGCGTTTTCAACGTTACCTGACTCAACTCTTCACGCATTGTTGCCATAGCCCGGTGCTCGTTCAACTGCTGGCTCTTCTTCCGCACTTTGTTTTGATGGCTTCGATGCTTATACTCTGCCTTAGTCATACTCCTCTTCTCCATCAGTGGTTGGCCATTACGATGTAATCGAGGCGTACCATTGTCACTTACTTCATCAGTGACAGCTGCAGTCACAAATGGATGGCTCTGACCAGGGTCCAAGGACACGAAATTGCGCGGCTCAAGAACATCAATTGCATTCACATTATTGAATTCCCTTGAAGGATCGAAATCACTTGCGAGACACATATTTGCTTTCCTGCCTTGAGCTACACCCGGGTTTTTGACAAATCTGAATCTCAGCTCGGTAACATTGGCCTGCATGGAACCGCCCGGTTCAAATCCGTTAGCCTTGAATGGGTACCTAAATAAGCGAGTCAGTGGCTTCTCATCCCATTGCTCCGCCAAGATGTGTTGAAGGTCTTCTGGCAATTCAAGCATTCCAGTAACACTGTTCTCCTGATACCTTTTCATAAACGTCAGATTGCCCTTGATAAACTCCTTGTCGAATGTGTAGAACTTAGGACCAAGCTCTCTCACGGGAAGGATTGAGAAGACCTTGAGTTTGCATTCTTCATTCTCATCTTCATTCTCATCTTCATTCTCATCAAGTTCACAACAATCCCGATCATTCTCAACTTCGCCATTGTGTAACCCAACATCCTCGCCTAAC
>QPX_transcriptome_v1_Contig_184
ATGTACCTCATTGTGTAACGTATGATAATAATTCGGGAGAAAGAGCCGGGTTATTAATTAGTTTTTGTTACGGTGAAGAGTGCTTACATCAACATTTTGCGCTTCTTAGCCTCCTCAGCCTCAAGAGCTGCTCTGCGTCTTTCAAGTTTTGCTTGAGTGCGCAATCCCATAACACCACCACCCCACTTTCTTAGTGCATCTTTGTTGTCGTTGAACTGAGCACGGCAAACGTTTGCAAGTTGAGCGAGCTTGGATTCGTGCTCCTTGTTAACTTCCGTAATAGCAAGGACTGCAGCCCTCTTTTTGTGAACAACTGCTCCCAATCGGCCCTTGTTGTTAACAATGCAGTATGGGATATCCATTTTGCGGCACAAAGCTGGGATCCAAACAACCAATTCAAGTGGTACTACATCACTTGCGATGATAACAAGTTTTGCCTTCTTTTCTTCAATAAGAGTGGTTACGTGATGAAGACCATACTTGACAACAGCTGGTGGTTTACCAGAGTCTCCGCTTCCTCCAGCTACCTTTGCCTCTGCCAATTTCTTTAGACGTTCCTTCTTTTCTGCCTTGCTCTCTGGTCTGTACTTTGCCAAAAGCCCGAACAATTCAGTGGCTTGGCTCTTATCAAGCTTGTTGCTAAACTGGTTGATTGATGGAGGAACCTTAAGTCTTTGAAGCAAGATCTTGCGTTGACGTTGGATTCTCACATACCGTGGCCATCTTACATACCGTCCAAGATCACGACCCTTTGGAAGAATGTCTTGTCCAATGCGGAACGACTTTGCCCTGGCTGGGTACAATGGGTCAACCTTGCTCTTGGTCTTTCCCCCAGTCTTCGCCTTGACTGCCGTCTTCTTTGTGCTCTTCTTTGCAACCATCTTGACAACAAATATATGTATCAACCAACAATTTCACTTGTACAAAGCCAC
>QPX_transcriptome_v1_Contig_185
GGAAAGTGCACAAATAGTTTGAGAATTGCATTCAACGATGAACAGATCAATCAGCATTGCTGCGCGACGATGCGGAATGCATTCGCAACGCGTTAACGCTGCACGCCCATCAAGTCTAATGCATTCACTTGTCCGTAGAGTTGGTGACGAGGAAGAGGAGAACCGCCTTGCTGGAACCCGTGGAATCCATATGACTCGACGGATGGATAATATGACACCCTTGGTTGTTGGGGGCGGGATTGCAGTGATTGCTTATTCTGGAAAACTTATTGTTGAAGCCATTGATAGACGGGCGCAAGCTCAGGAAGCAGCCGCAAAGGCTGCTGAAAATGGTGAGGAAGAAACAAAAGAACAAGAGGCAGGAGGTTCATGGTTTAGTAACCTCGGGTTTTCCTTTGGTAAACGCTTTTACGAGGGGGGCTTTGAGGAGGAGATGACTAGACGAGAAGCGTCTCAGATCTTGGGCATACGCGAAAGTGCTCCTCGCGAAAAGGTGAGAGAGGCGCACAGACGCCTGGCTCTATTGAATCACCCGGATACCGGCGGTTCTACATATGTAAGTAGTAAGATTAACGAAGCGAAGGACAAGTTGTTGAATACAAACTAGATTGTAAATGAAATATATTT
>QPX_transcriptome_v1_Contig_186
GGGGATGATGATAAAATACATTGGTCTGAGCGCAATATTGGACATGTTTCACGCAGTATTCGACTTCCAGACAATGTCGATATCAAAGATATCAAGGCGACCCAAGCTGACGGAGTGCTTCAAGTAACATTGCCAAAAAAAGGAGATGCTCAACCTGCCGTACAAAAAATCGCCATCAATTAGACTATCACAACAAAAAATTGTAAATACCACTAACCGAGTTGTCTCGTTTCAAAAAAAAATTCCAAACCTAAGAAAAATGCATTCTAGCTAGGCCGCCTACCGTGTGCTTGCTTATCCAGGGCAGTGAGCTGTTCTAAGTATCGACCCGGGTTTTCTGTTGAGGCCTAGTTGAAAGAACCCCATGTAGCAGACGTGCAGCCGTATTTTCCTGTTGTCCCTGGGCGAGCAAGACTAGATTCTTCTGAAAAAAAGTAGTTTTCAAATTGAGTTCTCCAAATTGGCGGACACTGGTGCCACTTCAATTGCAATACAAATTGTTTGCAAGCTCCATGTGGAAAGGTTATTTGCAAATAGGTTCATGGGTTGGTGATACTGGCAACAAAGATGGAGTCCTTCAAAACGCATCATGTACCTCAGTTCAGATGTGTTAGGACTCAAGCCAATGCCCATAACTATGACACGGTCAGTGCCCCAATGGTCAAATAGTAAAAGGTGTAGCAGAATGAGTCCGGATGCCAGAAAAGCTTTGTCGGATGGGATTCGGCAGGTCCAGCCTATAACTATGCTTGTTAATTAAACAACAGACAGTGCTTTGGAGTGGAGTGCGGACATGGCGAGTAGTTTTAAATCATCTGCTGCAATGGGTATCTACCATTTTGGAAGCTTGAGACCCGCTTTCATTACTTGTTCCAACTTTTCTTCTATTTGGATTGGTTTTTGCTATAATAGGCCAAAGGACCATGGTTTGGGAATACATGTTCAATATCTTGGACACATCTATCAAAACTATGTGAAGCATATACCAGCCGAGGTCTTTTTGAAAGAGCTCTGTGCCATATAGAACAATGGTAGATAATAATAAACACCCAGAAATAATAGCAAACCGAGAATAGTAGTTAAACCGCAAACCAAGCTGCTGCAGAGAAGCTGACAAGGATGACTCCGTATCAACATCTTGATAGTTTTTTAGGATAACTATCAGTTTCCGCATTGTATATAGCATGTATACAATCACGATTACTGTGACAAAAAAGTATATTATTCCAACAAGTGCCATATATCCCGTAGAATTGGGGGGCAAGAGTCCATACACAAAAACGACTGACACTTCTAGCACCAATATCGCCATAGCACAAACGCGTATCCTCACGGTTGATGGAGGTGTCAGGCCATGTTTGCTCATGTCGAAAATAACGCCTTGCAATAAAGCCAGAAAAAGCAAATCTGTTGATACCGAAACCCCAGATAGTTCCGTCCAAAGTAGGTTTTGCACTAAAAGCGAGCACGTATCGTCCAAGTAGTGCAGGCAACCGAGTACATGCATAATCATCAAGAAAAAAGCTTGAACCATATTCAAACAAAGCAGCAGCGTATGGGTCCGGTTCAACTTTCTCAGAATATACCGTTTCCATAGTATCAGAACACTGCAAACTGATATAAAGAGACAACACAAAGGCAGGAGCAACCGGGAATAAATGATTAAACCTGGTGTTTCCTTAAATGCTGTGAATTTACTCTTCTGGAGCATAATTGACCCATATTGTAGCACACCATCATCAAAAAACGAAGCATTGATAGCTGTGTCGGAAGCCAACCCAACCAAGTACGTACATGGAACGTCATTTTCGGGAGCATAGCCAGAGGAATGCATTATCCCATGCATTTTTCTGGGGGAGAGGTCCGAAGTTAATTCAAGCCATACTGGTGACAAATCGCACATGTTCACTAGATCACATCGGAACCTCGGCTGTGTATATGTAACAACAACATCGACTGTACCATGAAACAAGGTTTCCTTTCCTGTAACGCACCAATCATCCATTGCAGTACTAGATAGATACCCTACAGATACATTGGATGTATTCAAATAATCAGGTATCCTGCTTAAACCAAACCACGTCGAAAGAAGCTCAATCTCGGTCACAATCTCCATACCGGTATACAAACTTGCGTCAGCATTTGACAATACGAGCTGACATGAACAAATATCAACCGTAATAAATGTTGCCAAAATGCCAAGTGCGAATGGCATTACATGTTTCATATTTTATCTGTACACAATATTTTCATTGTTAACTCGTCAGGATTTATTTGCCTACGACATTGCTGACAGAAACGTCGTTTAACATTGACTATGGTAAAACTTCTGACTCCCAACGGCAACATTCTTTCTCCTACTAGGGCTGGCGAAAATGGGCACAGAAGTTAATACTGCTTTGACCCGATTGTTGTGTGCTGCACGGAATTCGGTTGGTGGGATATCATTGACTAGGATGCAAATCCTACGAGTTCAGTTACATGCGCACAGGACCGAAATCCTTCAGAGGCTGTTTCGAAATTCTATTTTCCAAACAGGGTAACCTTGACTTCTTGTCTTGGTTCCTGGTTTCAATATACATACG
>QPX_transcriptome_v1_Contig_187
CCAAGTATTTGAAGAGATTCCATCGTTTCTAGATGTGCAGCCATCAAAATCTTCTCCAAGAGAGGACGAGAAGAAAGTACAAGAGTTTGAACCGAAAACACCGCGGATTGCAACACCCCCTATTTCGTCCGTGAAACCAGAACAAACAAAAATGAATGCGAGCAAAAATAGTAGGAGAATACGAAAGGCCACCCAAAGCAAGTTTTCCAGTGACTTAAATCAGTCTACAGCGGGTGAAAGTGACGACGAAGATCTTGATTGGACAATGATGCGGTCAAAGATGAAAATACAGAGTGCACAAATGCAATCTTCGGACACTTTGTAAAACAAATAGAAAGTCCTTGGAATTAATGATGTACAATTTACATATCGATTTACCAAAAAGTATTTTTTGTTTACTTTTTCTTCCAGTGAAGGTATTGTGGATCACCAAGCTTCCTGGGGTGTACTCTCATCTTAATGAAGAAGATCAACGCCAGGAATAAACATGTACCCCCGACAGTCATGTATGCAATTCCGAGGATATCATTTTTACCTCCAAGTGGTGAGGTAGTTCCAAGCACAAGAGATTTCGCACCGCCAATTGACTGCACCAAAAAATTCGGAACAACGGTAAAGCTTACCTTGTCCCCTTTCTTGAAACCACCTGAAGGAGCCGCAAGACGGCCATATAATTTCCGGAACGTTGGGAGGCCGGCTGTCCTCATCCAAACCACGAACCTCTCATTTCTAACTCCCTCTATGCCATTATCCACTTGGGTGTCCGCTGGTGGTAAAATTCCTCCTGCTGGTACCAGAACCTGATTTGCGGCACAACTAGGAGCACAACCACTCCCGGGTATTTTATAATTTTGAAACCCGTTTGAAGTTTTAAAAGTATCCCACTCCGCCTTCGTAAACTGTCCTGCTAGAGTTTGAACATAGGCTTCCCACGTAGTACAAGTAGGTGACTCGCTCAAATTAGCAATTTTCACGGTATCGGTCGAGATTGAAGACAAGGGATAACATAGAAATTGGTCATACGTCTGCCACAGATACTGGTACTGATAATATCTCTGGGGGCATAAATTTCCCCAATTATTTGGGCTGCTCATTTCACAGTTGGTGGCTGTTGGATTCTTGTATTTGTTGTTCAAATCCGATTCCCAAGCAGTACCAGTAGTTGTAAGCTGGACTTGGGTAGTGGTAGTAGTATTTCCAGCTACATATTCGATTGCAGTACCGCTCACAGGGGTAAACGTTTTGAGAGCAATGCCGTCATTAAACACACTTTGAGCAATCAACCCACAAGGGTAAAAAATATATTTTCCGGTAGTTGAGGCATCCCCAGACGCAAAACTTTGAGATGGGTCACATGCCGTTTCAAGAGTGCTATCACTTGTGGACGTAACTGGGTTGATTACTGTTGTGCCTTTCAACTGTGGTTCGCTGAGAGACTTTACATATCGCCTGTGATTTTGATAAAAGTTGTTGATTTGGTAATACAAATACACCTGGTCTCCTTCAGGTAGATCCTTTGTAAACTCAAACGTTATAACACAACTTGCCAACTGAGCAGAACGATTGTTGAGACTCTTAAACCCATCGTTCATGTTGTTAATTGTACATGCCGAGCTAATTCCAGTTGAAACAGGAATTGTACTATCAGCACTGTCATACGTCACAACACTCTCAAACAAATCCGAAGACAATTTGAACAGGTAGGCACCAACTGGAACAAACACGAGTCCTACAATGACAAACGTCCCAATAACCCATGCAGGTGTAAGAATCGGTTGCCAAGCATCCAGTTTCTGCTGTTTAAACTTGGTATCCTCCGGACGGTTGGATTGCGCTGGTTCCACCGTGGCAGTCTCCTGATTCGCATCCTTGGCCATCGTGCTCTGTGTTCCCTCCAGCCCCAATTCACTCCCGGACACCCACGAATAAGCCAACCAACACCAACACCAAGCCTACCAGCACGCGGTCCTGTCAACCACAATCCGCGCCCAAAATCTCAAACCACAACGATGCAACCTCGCTGAAAACCTCGACCCCGACAAACGACCGCACAATGCACCCCTATCTACGCGAAAACGAGCACGACTATCAACACAAACACACTTGCAACAAGACGACTAGACACAACAACCATGCACAAACACCTTGCACCATTT
>QPX_transcriptome_v1_Contig_188
TTTTTTTTCTCCTCTATCATTAAAATTTGTTATGATTTTAGCTTGTGAACACGTGTTTTGAAACTGCGGCGCGGTACTCCATCGAATCACAGCAAGCTTGTGCAACTTTCTGTTTGAATTCGTCTGACTTGTCATGGAGATTCAAAGTTTTTCCATCATCCTTTACCAATAGCTTGGCAAGGTTTTCATTGCGTGTATCTTCATCCGGCGAATACAAGCTGCCTAAGATATAAGCCTGGCCATTTGCAGGATATTTTTCAAATGCTTCCACACCTTGTATGAGCGTAGAAACATAATTTGAGATAGCTTGGTCGTTTTCTCCGTAATCTTTGAATAATAAAAGGCCTCCAGGTAACCATGAAGGATCTGTCAGAAAATACCTTGCGCGCTCAAATAAACTTGAAATTGTACGCCCCAGCGCTGAAAGCACCGAAACTCCGTCGATACTTTCAGGCATGCCTCGATTCTTATTCATAAGTTCACCACACGCAATCTCCTTCGTAGGCACTGTGTCCAGTTCCGCGTCAGGGAAAAGTGCAATGCATCGTATTTCAATAGATTCTCGGGGTGGTGTGTCATCAGTTGCTTCATTGTCAGGAACAGACACATGAAAACACGTTCGTGACTCCTTCGTGTGGTCAGAGTCTACCTGTTTGAACAAAAGCATTTCGTCGTTCTTCATTGCTGGATAGTAATACCACTTATGTAACTTGTGGTGTCTATAGTTGAGACCATACAAAACTAGATGATAACCATCCATAAAAAGATCTTTCTCAATGTAATCATCTGGTTTGACTGTAGTGCGGTCATCGAGCACCGCAAGATGGTTGTTCTGAATTGGTATGTCCGATATATTCTTCCACATGTGTACATACATGTAACGCCCCTTTCCTTTATACCTTGCGTACTCAGAATTACCCTCTAGCAAACTCAAGTACATCTGGTCGGTACTCAACGTAGTTGAATCTGTGTGAGGTTGACTAGTTGCATAACCAGCAACCGCCCCACCAGCCGTATCGGCCCTAGCTTCGTTCCGTACCTGGTGATTGAATACTATCACATCCGTCGCACCAAGTTTTGTCTTCATGTATTCCCGGACCTCCTCGTATAGCTTTCCCACTAACTTTGGCTCATGTAGTTTGTAATATTCTTCGTGTGTAAGACTTGGCTTCCACCCCTGACTTAATTCAAACCCACATTCATCAAGTTTGGCACAGGGTAAGCTCTGTCGAGCGTCGTGGATTCTAGTTTTTACTGTTTTCATCGAGCCACCATGATCCACCTTATGTATTGGGTGTGCAGCCTTCTCCGATTCACTTCTCGGGGTTGAAAGAACGTACGACCAAGGCCTGGTCATATCTTGAACATTATACGCAAGCTCCGCCAGTAAATCGCGTGAATCGTTCTTCGTCTTGTCTTGGGTCATCTCGAGTCCTTTTTCAGTTCTATTCAGGTGCCGGCACGTCATATTTAATTCCTATGTCTCTCGTTCGAACTGTTTTTGTTTTGTTTTGTTTTGAACGCGAAAACATTCTGGGAAACTAAGAACGTAGTAGTGCATCTTAGAACGAATCAGGAACTGCCCCTGCATCCCAGAACGAATCAGAAACTGCCCCAGTGTTCCAAAAACGAATAATAACCTTGTGCTGCAATAGTCATCCACGTGCTTTTTTTGGGTCGACATCTGGCCACCGCAAACGTATCACGGCAGACAACGTATGCCAGGCCAGCACCCGGCTGGCACTGTCACATGCTCTGTGGTTGTAGGGAACACGTCTCGTTTTCACCCCAAGTACGTCTCCATATCTCGACCCTTAAGTCCCCACGTGACCAAGAATCAGTGCCAGAACGTTCACGGAAACTGATGTGATTCTGTTCGGTTCTGTTCTGTTCTGAACTGAACTCAAATATACCGTCCAAACGATGAGCATTATAAGTTCAATTTGGGAAAATGTTCAAGGAACAAGATAGACCAGTTCTGAACGTCTCAACTCTGGTCTCAACTCTCATGTATGCTAAATTCTTCTTGCGTGGAAAAATATAACCATCCCCGTGATTCCCCGTCAATAATAAGCTTCAAAAACCAAGTTTTACCCAAGAGCTTCTATCCCTGAAGACAATCGCAAAAGGGGGCAAACAAAGAAACCAGCTGCGTACGCTAGAGAGCTCTTGTAAGTGGAAAATTGATTGCAAGCCCAACGGAGTGGAGGCAATATTGCAGCGATACGCTCCAGGTAAAAGTGAAATCTAAACCAATGCACTTGTAGGTGAAGTTTACTGTGTAGTGTCACAGTAGTGTCAGAAGTTCAAAACCAGACGACCTTCTCTTTGGAACGCATTTGCTCCACCCCATTTAACTAGGCCTGCGCTCAATTGGGGATATGCGGATAAGAACCTATGTTAAACACGTAAACGTTGTTTGCTGTCTGTGGAATCATTGCAACAGTCCTGGGCACAGAGCATGCTCTGTGATGGCAGTACCTTTCCAGAATTTCCAGTTCACGATTACATCGCATGCTCGGGGTAGCCTGTGATAACCCGTCTCAGTAGGTCAGAACGCATACATAGGTGAATACAGGTGATACCACCAGGAACTTGTGTGCCACTGCAGGTGAGCACTAAAATAAAGTCTACAAATTCTACATTACTTTTCCGGAACATCTGGGCAAGTGAC
>QPX_transcriptome_v1_Contig_189
AGAGTCACACCCATCACCGTAAAGGTGCATCGAAACTTCGTGTTTACGACTATGCTGAGCGTCATGGATACATCAAGGGAGTTGTAAAGCAGATCATGCACGATCCTGGTCGGGGAGCTCCTCTTGCTCTGGTATACTTTCGTAACCCATACAGATTCAAGAAGGATAAGGAACTTATGGTATGTGCTGAAGGTACCTACACTGGACAATTTATCTACTCTGGCGCTAAGGCAAAGCTTACCGTTGGAAACATCTTGCCTCTAAGTTCATGCCCAGAAGGTACCGTAGTTTGCAACCTTGAGCAGACCGCTGGAGACCGTGGTAAGATTGCAAAGGCATCTGGAGAGTACTGTACTATCAAGACTCACGATCTTGAGAACGGACGTACCCAAATCTCCCTTCCATCTGGTAACAAAAAGACGGTACCATCTGCTTGCCGTGCAATGGTTGGTAACGTTGCTGGAGGTGGACGTATGGATAAGCCTTTGTTGAAGGCTGGTAGAGCATACCATAAATACAGAGTCAAGAGAAACGAGTGGCCAAAAGTTCGTGGTGTTGCTATGAACCCTGTAGAGCATCCACATGGTGGTGGTAATCATCAGCACATTGGTCATGCAAGTACAGTCAAGTGGGACGCTCCAGCCGGTAAAAAGGTTGGTCTTATTGCGGCTCGCCGAACTGGTCTTCACCGTGGGCGTACTGGAGCAAAGGACGAGTAGACTTATACGTAAACATTCTATTCAACTATTTGACATTTTCAAAAAAAAGTTTGTTTTAGTGAGGATCCATGAGCATTACAACACCCGCAAGGGTCCACTTGGCAGGTAGTGCTTTGGTCTTGAGATTTGCGGAAAATACATATGTATGCGCCCGCGACTGCGTGCGGTAAACAGGGCAAACATATGTATTCAACGTCTCCGCATCTTTTTGCACTACTGCCCTACAGTTGATCACTGGTAGCGGACAAATCGTTTCCTTCGGAACGGCATCGTCCAGACAAACTGCATTAAAGTCCCAATGCGCGCCCTCAACGGACAGACCGGTGATATACGCGCCATCACGGGATGGCTCCTCGACGTCTGTTTCACGTCGTTTCAAAACATCTGTGGCGATAACTAGTTTATCTAACTCCACACCCGTCGCACGGGCGTTCGTCTGTAGAATCGCTGTCAGGAACGCGTTCGGGTTGAAGAAACCGCTTATCCAGGTACATCGCTTTGTCGTGATCGGATCCAGCAGCCAGTCCTGTAGCTGGCTAATTCGCTCCTGGAGATTACACAACCAACTCCCCAACGGTCGGCGCGTAGGATACGAAATCTTTACCCACGCAGCAGGCACTTCGTCCCGGAACAACGAACCCATCAAGGTTTCCATAGAGTCACTCATAGTAAGATCACCCTTAAAACCAAGCTCAAGCTCCGAGAGTGACCGAACCATTTCTGTCAACAACGCACTCATTCGTTTGCATTCTTGGATGTACATATTCTGAAACGGGTCGGGCTCCTCAAACAAGGAAGCAATCTCATCAACGTCGAAAACTACTTCACGATAGGTCTCTAGCATGTCTTGCAGCATTGCTTCAGCAACATGCTGAGCACTCAAACCATCACCCTCCTCTTCATCATCCGCATGTTGCAGCCCTTGAAGGATTTTGAAGAGCTCGTTGTTCATTGCTGTACGGAAACCAAGTTCTGCATTTGGGTGTAGTCCATATGCAAGAGGTGTGTCCTCGGGAAGGCTTTCATCAATGTGGTCAATATACTTCTCATGGGTCGCCATTGGACAACACCGAAACGTAGCGGCACGATTTGCCTTCCCACCCTCGTTGTCGTCGTCATTCCCTCCGCCACCCCCTGTGCTAATTCCAGAGGTAAACGGAAACATCTCCAACTCGTCCAATAGTTTATCATTCATGTAGTATTCCAAATACGTGTTACAGACCCTTCGATCGAAATCATTTACGATATGACCTCCGTACATGATCTCTCCAAAAAGATACCGAAGATCCTGCCACGGCATCTGTGCCCCAGAATGATTTTCCATATAATTCTTCAACACGATGGAGCAGGCTGAAAGGTCCTGTCCGCTAAACGGATACATAAGATTAAATCCCTTTGTCAGATACGTCTTGCGCTCAATCATCACGGAATGAAAGTAACATAACCCAAATAGAATACTCCTAGAGTTGGAGTCGAAATTATCCACCTCCTCGGGTACGAATTGGCACCAAGAACGCATCAAGTTCGCCCGCAACCCTGCGGGTGGCTCATTTGTTAACTTGATGCAACGATCCAGGATACTCACTGGGATCTGTGGAGATGGGTCCGAGCTCAGAAATATCCGAAAGTTGCTATGGGATGAACCCGAAGCTGCGAATTCGTCCAACTGCTTGGACAACGAGTGTAACCAGCTTGGCATCAAGTGGACATTGTTTAGGAACACCCACATCCCTTGCCGGTGTGCATTCTCCAATATCTCGGCGGCAACAATATCCTGTCCTTGACCGAGAGAGATATTGTGATAGTTGACCCCTTGAATCATGCCTTCCCTCTTGGCAAGTTTGTCGACATCTGCAACTACATCCGATCCTGGTGAAAGAATAAAGTATATCGGAATCTCCGGGCGACTATCCTCGAAACTCTGTGCTAAGACCTGGTACGAGTTCAAGCTTCCGTCGCAGTCTGCGAAGCGGTGCCCATCTTCCAATGTAGTCCGACAAAAATGATTGAGTGCCGCTAGGGTGCGATCAGGTCGAAGCGCGCGAACGACCATGATCTTTTGAAACGGGCGCTTCTCCAACTCCCGCCATTCCAATGGCAACTTCTCATGTTCCGGCGTTACGTGGTTGTACCACTCCTTAAACCTTGGGGAAGAATCAATCATGTCCGTCGGGAGATTCTCAAACCCCTCCTGTTCGGCAAGCGCACATACAACTTGCCAGTTGTGATCTGGCAACCAGTCTATGTCATTTTCAAGATCAAAATTCTGAGGTGCACGTAGCAGGAAGTTCAAGGCCTCGGCATCAAACCTGTCATCAGGGTACTTGAGTTCAATGATGGACTTTCGAAGCAAATTAAACGTCGTCTGAATCATGAACACCTGCTTGTGTCGCACAAATAGTCCACGGGATACCCAGGTGAATATCGTCAATCGCTGCGAGGCGATCAAAGCATTCACTCTCCGCCGAGCCTCGTCAATTCCTTTTTCCTCATCATCTGGAGAAAACTTTGCAAAACTAACTGCTCCATGTATTGACTTTTCAAAGAATCGCATGAATGAATCAAGACTGTACTGGTACATGTGATTGATCTGGCCAAGTTGCAACAACAAAAAGTACAGCATGGAAGCTTCTACTGCAACCTCACGATATACCTCACGGGCCTCATTGATTCCCTTTTCAGTTTCTTTCCCCTGCTCAACGGCAATCTCGACATCATTTGCAGTCGCTTTTGTTGCCTCGAGGCTTTCAATCAATGGAACATCCGAAAGAATATCAATTGGGGCATTCGAAAGCTTTTCGAGCAATGTATTCTCTAGCTCCAAAAGCTGAATCTTGTACCGGTTGAAAGCATTTTGCAACTCCTGCTTTTGCCGCTCCAACTGCGCCTTCTCGAAACTTACCACCTTGGCCAAGAGCTGATCCTCCAAGCCAGACTCGGTCACAATGAAGTTTATCAACGTACATTGGGCAAGTGTCTCGGGCTTATAATGGGGGTTTGACATTCGAGTCTGTAGAATCAGCTTGAAATTTTGGTCGTACTCAACTTCTTGGCCTCCCAACTCCAGAAATGGCTGACGTCCCTTGAAGTAAAGCGATCTCGTCAACAATGGTTCAAGAACGGAATCAAATGTCTCTTCGACGTTTTCGATAATGACGGTGTCGCCGCTCTCGATCGCCTTAATGAGATTATTCAGCCAGCTCTTCTGTGAGAATTGCAACACAGTCAGTGTCCTTCTTGCCTCCTCCTCTTGAGTTGTATCTTTGGTTGAAGCCTTGGAAGTGACGCGCCTGTTGCCCTTGACTTTGTTCACGTTGGGTGCTTGTAATTGCTTCGTTGTACCAGTCCTTTTCAAACCTTTTTTCACCCCTTTCGCCCCCGTATCATCGATCGCTGACGCATCATCCACGAATACCTTCGCCTCAGAGTCAATCGAGTTTTGAGTACCACTGCGCACAAATGGTGGTGGTGTGGAGAAATGGGAACGCAACCACGTAATCCCTTGCAACTGTGGGTCAATAATCAGAGGCCACCGTGCGCACGTTGAGATTAAAGCACCATTCTCGATAGAAAACGGATCCGTAGGAAGCCCTTCCATGCCCCATTGGGCAATAGTAGCGTCGTCTGCAAGCATGCA
>QPX_transcriptome_v1_Contig_190
GAAAAAGGAGTGGCTGTGGAGAGCAGATTGTTGGATAGGAGAGTAGAATTGAGTATAGATTCAAGTTGTTGCAACCATGAAGCTTAACATTTCCTGCCCCGCAACGGGGTCGCAAAAGTTGATCGAGATCGACGATGAGAAGAAGTTGCGCGCTGTGTACGACAGACGCATGGCCCAGGAAGTTGATGGGGGCGATTTGGGCGATGAGTTTAAGGGATACATCTTTAAGATATCCGGAGGTAATGATAAGCAAGGATTCCCAATGAAGCAAGGTGTATTGTCGCAGAAGCGTGTTAGACTTTTGTTGACCAAGGGACTTAGCTGCTACAGACCAAGAAGAAAGGGAGAGCGTAAGCGCAAATCTGTTCGTGGATGCATTGTTGGAGCTGACCTTGCTACACTCAACTTGGTTGTTGTAAAGATTGGCGAACAACCTATTCCAGGACTTACCGATGTTGTAGTTGACAAGTGGCTTGGACCAAAACGTGCAAACAACATTCGTAGTTTGTTTAACCTTTCCAAGGAGGATGATGTTCGTAAATATGTTGTCAGAAGAACCTTTACCAATAAGGCAGGAAAGGAGGTTTCCAAGGCTCCAAAGATCCAAAGACTTATCACCCCTCAAGTTCTTCAACGTGAGCGCCGTAGAAAGGCTCTTCGTGCTAAACTTCAACAAGCACACATTAAGGAGGAGATTGCTTACAAGAAACTCTTCCAACAACGTATGAAGGAAGCAAAGGAGCGCCGTGCATCCGAGGCAAGCAAAAGACGATCTCGCCAACGCAGTAAGCAGGAATCCAAGTAAACACTATTTTGGCTATTATACTTCACCTTAATAACGATATCTTGCTCCATTCTTCAAAAAAAAAAA
>QPX_transcriptome_v1_Contig_191
TCACGCTCGAAACAAAACAACAAAACGAAACAAAACCTCAACAAAACAACAAAACAAAACACAACACCAAGAACATTCGAGATGAAAAGTGTAGGAGTTATAGTAGCATTCCTTGCTGTTGGTTCAGCCAACGCGAGCCCATGTCCAAACACGGCGAAGACATTCGAAAACCTAGGATACGGGCTTGATATTCTACCTTCTGTACTTGAGCAAGTAGACCCAGTGAATCTTACAACACTTTTGGGTGATGAGCGGAAGATGGAGATGCCAATCGAGCTGTCAAAGTTCTGGAAGGCTGCGCTTTCCCCAATATTATGCTACGAATGGGGTTTTAAGTTGCCCATGCTTAAATCGTTGAGTGCCCATGTGACTTTGGGTGACATGCTTTCTGGTGTATCGAACTTGTTTGTTGATCTGGGTACTAGTCCTGTGAAGCCAATTAAGAGCTACGGCTTGCTTGCAGCTCGAGGAGGTACCTGTGCTTACACAGAACACCTTCAGACCAATATTGCTATATTGCCAGGATCTGAGATTCTTTTGGACATCTCCGACACTTTCTTGGCAGGAACGTGTGGAAGTGAAAACAAGCCGTTCAAAAAGTTTGATGTGATTCCTCCAGTTTCTTGTGGATTTAAACAGATGAAAAATGTCCAGGTAAACATGACAGCTGAAGGTGTTGGTTGTACCGACCCACGCAACCCAATTGGACAGATTAAAAGTGTTACTGTGACAGGCATCCAGTTCGATGGCCTTCGACTTAAATGCCAAGTACAAAACAGGCGCTTGATTCTCGATAAACTCGGCGATTTTGTTGGCCATCTTCTCTCATTGCTTGAAACTTGGTTGGCCAACATTGCATCCAACTTGCTCATTCCATTCATGAACAAGCAAATCGCTGCGTATGTTGAACAATTCTACTCCAAAGCCCCAAACTGCACCCGGTTCAATTAATTGATAAACATTATAAAGTTCACCCGCTGTTTAATTGAAAAAAAAAAA
>QPX_transcriptome_v1_Contig_192
GCAAACACCAAACACTTTTGAAAACTCCTAACCAAGTTTTCATTTCAATCAATCAACCAAGCAACTAGCAGCAAGAAACGACAACAAGCAACATGCGTGAAGTAATCAGTATCCACATCGGTCAGGCCGGAGTACAAGTAGGTAATGCCTGCTGGGAATTGTACTGCCTTGAGCATGGCATTCAACCTGACGGTCAAATGCCAAGCGACAAGACCATCGGAGGAGGAGATGATGCATTCAACACCTTTTTCAGTGAGACCGGTGCTGGAAAGCATGTGCCTCGTGCAGTTTTGGTTGATTTGGAACCAACTGTGTGTGATGAAGTAAGAACTGGAACGTACCGTGCATTGTACCATCCAGAACAGATCATCACTGGGAAGGAAGATGCTGCGAACAACTACGCTCGTGGACATTACACCATCGGAAAGGAAATCGTTGACCTAGTGTTGGACCGAATTCGCAAGTTGGCTGACAACTGTACCGGACTTCAAGGATTCCTTTGCTTCAACGCTGTTGGAGGAGGAACTGGTTCTGGATTGGGATCTCTTCTTCTAGAGCGTCTTTCCGTGGACTATGGCCGCAAATCCAAGCTTGGATTCTGTGTATACCCATCCCCACAGGTTTCCACCGCTGTTGTAGAACCATACAATTGCGTACTTTCCACCCATTCCCTTTTGGAGCACACTGATGTTGCAGTTATGCTTGATAACGAAGCTATCTACGATATCTGCCGTCGATCCCTGGACATTGAGCGCCCAACCTACACCAACTTGAATCGTCTTGTTGCTCAGGTTATCTCCTCTCTTACCGCTTCCCTTCGATTCGATGGTGCATTGAACGTGGATGTTACTGAGTTCCAAACGAATCTTGTGCCATACCCACGTATCCACTTTATGCTTTCGTCGTATGCTCCTGTGATCTCCGCAGAGAAGGCATATCACGAACAGCTATCCGTTGCTGAAATCACCAACGCAGCATTCGAGCCAGCATCCATGATGTCCAAGTGTGACCCACGTCACGGAAAGTACATGGCATGTTGTCTTATGTACCGTGGAGATGTCGTACCAAAGGATGTTAACGCTGCTGTCGCTACCATCAAGACCAAGCGCACGATTCAATTCGTGGACTGGTGCCCAACCGGTTTCAAGTGCGGTATCAACTACCAACCTCCAACGGTTGTACCAGGTGGTGATCTTGCAAAGGTACAACGTGCTGTCTGCATGATTTCCAACTCCACTGCAATTGCTGAGGTATTCAGTCGTGTAGATCACAAGTTCGATCTTATGTACGCAAAGCGTGCATTCGTTCACTGGTACGTCGGAGAAGGTATGGAAGAAGGAGAATTCTCTGAAGCTCGTGAGGATCTTGCAGCTCTTGAGAAGGATTACGAAGAGGTTGGCGCTGAAACCGCTGAAGGCGAAGGTGAAGAAGGTGAGGGCGAATACGGTGAGGAATACTAAGTTGTTGATTGGTGCATTGCATTCCCGAATCGAAATGTGTCGGCTGGAGTGTCTCCAACATGAGACATTTTATGCAAGACCTTGGAGATTCAGTGTGAATGCTCTTTGCACGTTGTCACAATGTATACTCTAAATAAATAACCTACAGTTTTCTCACTTGAGTTTCTAATTGTTTGGGAAAGTTGTTTGATTTTACATATTTACTTGCGACCTTTGAATGCCATGAACTTCTTGCCTTTGGCGCGCATGTTTTGTTGCGTAGTGGTTTGGTAGGCGCCCTTGGTTCGAATAGATCGTTCACACCCATGCTCTGTGGTCATGTTCTGGCATATCTTGGTTCCTTCTCCCCAACGCGCACCGTCCATGTACTCTTCACATTCCTCCAGGTCTTCAACGAGGCCCTCAAGCGTCCTCTCGTCCTTGCTTGATCTATTCGAAGAGCCTCTGTAAGCATCGCACGTCGCGCGCATCTTCCTGAGAATATCTTGGCCTTGTTGGTACTTGCCCTCATCAGCGATCTTGCGGGCACGTTCAATCTCTTTTGCGGTTTCAAATCGGAGTCGGTGCGTGTCAACTTCTGCGTCCACGGACGCTGCATGATCTTTTTCCGAGATATGTTCAGGGCGCGCAACAGTAAGCACGTATTCGAGTTCACAAAGGTTGCCGCTACAAGCATCGGCAAATGTTACCTTGATCATCGCCAAGGGGGCGTCTTCTGCATTCTCCACGGGCGAGGTTAGAACGGGTAGAACGATGTTACAAAGAATGTTACGGCTTTCACCCGCATAAATATCAGGGAACTGGATTGTTCGAGTCTTGCTGGTGCTTGAACATTTGTAGTTGGTCAGAGGGTCACCAATTAGCTTTGTGCCACCTGCTGCTGTAATCGTCATCTGGATGTTTTGGGCAACGACGCTAATGAGCCCGCCGAGGCAATCAGCAAACGCTGTCACAATATCCTCGGTGTGCTGCACAAAAAAGTAGCTACCATCACCACAGTTTGCTAACTTTTCCAACAGAGAACTGCAATGATTGGCGCCATACCCAAATGTGAACAAACGACAACCTCCTGGAATCTTGGCAATTGCTTGTTGGGTGAGAGTGGAAAGCTTTTTTGGGTCAGTAACCCCGTAGTTTGCATACCCATCCGTCAAAAGCAGGACCGTACGAATCCGGTCCCCAACTACGACAGCCTTTTGTGTAGACTCTTTTGATGAGTTGTGGACGATGTTGGCAACGGGGGTGTTCTCACCTTCACTTTCGACAGAGTCCCCAAGCATGGAGATACCACGAAGCAACCCCCCTGATAGATTTGTGGAAGAACCAGCCCGAACCTTGCTTATGATGTTTTGTGCCTTGGACTTTCCCTTGGTATCCATCCTTGTTAGTTGCAGGGACTCTTCGACATTGGTGTCATATGTGATCAACCCAAACCGATCATTTTCTCCCAGTTCCTTGGTTAGAAACTCACAGGTATCTCTACACAATGCAAGTTTCTCTCCTGACATGCTCCCTGACTTGTCGAGAACGACAACCATGTCCAGCCCTTTCCTTTCAGAATCTGACTTGCTCATATCAAGTCCTTGGATCGTCGCCATTAAAGTAGTCTCAACACCTTGATTGTATTGATACGCTGGGAATAGAGCCTTGGCCGACAAACTCAACGACACACCCTCGCCCGCTTGCACAGGCTCCGCAATTGGAACCGTTGCTTTCTTCATAAAGCTGAAAAGCCCACTCATAATGTAATGTTCCCTGTTCTAAACTTTGTTTGCTTGTGTTTTTGTTTTTGATTCCCTTTCTG
>QPX_transcriptome_v1_Contig_193
GTTGGGGGTTGGAGTCAGTATTGTGCTTTTTCAGAAAGCGAAAGCAAACTGGAAACAATTGGTGGAACCTTGGGTTGTGTTTGGATTGTTCACGATGGGTCTGCACATCAGTAAGATTATGGAGCGCCTCTTCGGTAAAACGGAGATGCGCATCCTGATGGTAGGTCTGGATGCCGCAGGGAAGACGACGATTTTGTACAAGCTCAAGTTAGGGGAGGTCGTTACGACAATCCCTACCATTGGGTTCAATGTCGAGACTGTTGATTACAAGAACATTAGTTTTACGGTTTGGGATGTAGGTGGTCAGGATAAGATTCGTCCACTTTGGCGCCATTACTATCAAAACACACAGGGTTTGATTTTTGTAGTTGATAGTAATGATCGCGATCGTATAGAACCTGCTCGGGAAGAACTCCACAAAATGATTAACGAGGATGAATTGCGCGACGCTGTTATTCTTGTCTTTGCAAACAAGCAAGATTTGCCAAATGCAATGACCGCAGCTGAAATTACTGACAAGTTGGGACTTCACTCTCTTAGATCCAGAAACTGGTACATTCAAGCTACTTGCGCAACCACCGGGGACGGACTTTACGAAGGACTTGATTGGTTGAGTGCAACCTTGACCAAAAACCGTAACAAGTAAATAAATATTTTTTAGATATCTCCAAAAAAAAAAA
>QPX_transcriptome_v1_Contig_194
GTCCAAATCAAGAAATCGTGTCGTATGAAATTTAGAAAAAAGTCTTGGAGAAAACAAACCCAAAAAACAATTAAAATTTTCAAATAACAAAAGACAATGGTGTCTTTAAAGTTCTTGCTAGCATTATTTACAGTGCATGCTGTCGCCGCAACAGAGTATTTCAACCCCACGGTAACATCCATAGACTTGGAGCACAAAACACTCTTCACGGACAAGGCAACCGCCGTACACGCAAAATTGGAATGGGGGGAATTGGAGACCCCACAGGAGGGCCTTGGCAATGTATTGTATTGGAAGACTTTGGTCGATGGGGCTGTTGTGAACCAAGGGGAAGTTAAGTTGAATGCAACCAATTTGTTGCCATCAATGATAGACGCTGGAAATGTAACCGTTCACAGCTCTGCAACTTACGAAATTACAGTGTCTGTATCATTGGACAACGATTTTTCTAATGAACTTGTCACATCTACTCTTGAAAAAGGCATCTTTGCAATCAGCTCTGCAGTTTCTCTTATTCCTTTGATCGTGGTAGTTTTCTTTGCAATTTTGACCAACAAAGTTGAGGTCTCTTTATTTGTGGGTGTATGCACAGGGACATTCATCATCTACAACTTGTCAATTATAGATGGGTTCAAACGAGCCCTGGATACGTATATTATTGGGGCGTTAACGGATGGTGACAACCAGCATGTAATTTTGTTTACTCTTTTTCTCTCGGGATTGGTTGGGATGATGGAGAAAAGTGCGGGGGTGTTTGGTCTAACGCACACCCTCAAGAAATATGCAAAGACACCAATGCTTGCGCAATTGCTCGCTTTCATGTCTGGGTATATCATCATGTTTGACGACTACGCTAATTGCCTTGCCTGTGGTGCTACTATGCGTCCGATTCTAGACTTGCTTATGGTTTCTCGTGAGAAACTGGCGTTTATTGTCGATTCTACGGCAGCTCCGGTAGCGGCGCTTATTCCTGTTTCTTCATGGGCAGGCTTTGAGATTAACCAAATCAACAGACAACTTCAGGTCATCATCGAGAATAACAATGGTGTTGCACCAGAAGGTTTGACGAACAATGCATTTGCGCTATATCTTGACTCAATCCCCTACCGGTTCTACCCAATATTGATGATAGTATTTATGTTTTTTCTGATCATCAGTAAACGCGAATTTGGCCCAATGCTAACTGCGGAGCGTAAGGTTCGCGTTTTCGAACGTCTTGACGGTGGGGATGGCGCGTTCAAAGGTAGCGCAGAGTTGAAAGATGTAAATATGCCAGAAAAGGATACCCCTGCAAGAGCATATAACATGTTGATCCCCCTTTTGGTGTTGATTTTCCTTCTTTTGTGGGTGTTGGTGCAAACTGGAATTGAATCGGCGGGCCCTGGAGCAAGCTTTGCTGATATCTTCAAAAGCGCTGACTCGTATTCAGCGCTTCTTTTAAGTACGATGGGGGCAAGTATCATTTCTCTATTCTTCTACATGTTTCAATACAAACACAATGGATCGATTGTGCTACCACCTTTTAAGCAAATCATTTGCCATTCCAACCCTTTCAAGAGGAAAAACGAGAACGCTACCGATGTCGAGTCCGCGTCGGGTGAAAGTGAAGAGGTTGTCGATGGTCCAAAGGCCGTGTTGAGTCCATCCCACGCTATTGATGCATGGCTACACGGGGTTGGTGTACTGTTCCCAGCTATTATTGTACTTACACTTGCCTGGGCTGCAGGTGACGTTATGACTGACATCGGTGCTGATCGTGTTTTCTCCCAAGCCATCACTTCCGGGTCACTTGACCCGTATTACCTCCCAACTGTCACATTCATTCTATCCATGCTTCTCGCAGTATGTCTTGGCAGTAGCTGGGGAGTTATGATTATTATGTACTCGCTGGTTCTTGTGCCTGCTTGGGAATCTACCGAAGATGCAAAGCTCTTCAGTGCTGTTATTGGCGCAATTCTTTCCGGGGCGACTGCAGGGGATCATATAAGTTACATCTCGGATACTTCTGTTCTGAGCGCAATGGCTTCTCAGACTGATCTCACAAAACATGTAGTCACCCAGGCACCATATGCACTAACTGTATCATTGTGTGCTACACTTTGTGGTTTCTTGCCTGTTGGACTTGGTGGATATTCTGCCCCTGTCGGAATCCTGGTTGGGTCCGCGGCCTGTATATTGTTTATATTTGCACTTGGTGTGCCAGTAATCTGCAAATCGGGTCGCTTTGACCCATTTGTTGAGCTGTACTTAAAGGTTTTCAAAAGCTCTTCCCTCGAGCAGCTCAAAAAGGACACTGTATATTATGCGGAGACTGGTATTGTCCCTGGAGCTGTTTTACCTGGATCGATTGAAGACCAGGTTTCAGTTGGCACCAAAGACAGCCAACAATCACCACTTGAGAAATAAATTTACAGAGGCTGCTGCGAAATTCTACTTTTCAAGCAGGCTAACCTCTGGTTACTACATTAAATTTATAATTGTTGTGACGGTTATTAGAAAAAAGTTGAGGAAGAAAGGGGTGAAGGTTCTGGATGTAACGTTGAGGAGTATACATGCTGGGTCGTATAGGAAACAAACATTCCAAGGGGCTGGGTGGATGCTGGCACAAGCGGAGAAGAGTAAACAGGTGAAATATGCTGATATAATTAAGAATATCAACATACGAGAGGGAAGGGAGTCACATGTGTTGATACCGTTTGCGATAGAGACATTGGGTTCATGGGGGAAGGAGGCACAAAAGTTTGTGCAGAGTTGCTTTCACGGCTAAAAGACCATTTTGGACGAAGATTGAAGCAATAGAGCTAATTGCTCGTGAGAGAAGGAAGAGATATACCACACAGACGGTGGATATTTCGGACTTTTATTAGAGTTACTAAAAATGAAAAAACTAGAATATTTTGACATCAATTTCTCAATTCTTCACCGATCAAATTTCCGATCATAGGCTGCAACCATTAAGGAAGCACATCATTCCCGATCGAATCCACCTGACTGGACTCCGGAGTACAGGATTGAGGCTGGAGTCCGAGTCCCCGTCCGACCAAGTCCGAGTCCAACGGCCTCCGGAGTGGATGGCTCAATGGCTCATGTCTCTGTTGATCGGTCAGTAACGGTCACTCTGGTCTCTGGTCAGTGGTCAGTGACCAGTGAGTGACTGAGTCTGCCAGTCTGGTGACTCTGGTGACTCTGGCTGGTGAGTGGGCGTAGCGGCGACTCGCGACTAAATGAATCGAACTGATGCCATTACTTTCAACAATTTGCTTTACCAATTACCAGTGAGCCGGGCGGCAGTGGCCCGTGGATGACCGTGGTCCGTGGCGATGTGGTCGCCCCTACGTTTACAAGTTTACAGTGGCAAACTTTCACTGCCTGACTGACTCACTGACTTCATGAGTAACCGAGGCACAAGTTAGTTCTACAGAGCATGCTCAAATTGCTCAATGCGATAAGACATTGCGAGAGTATGCTCATAATTTGCTCATTGCTCTGTGGGCGGCACTGGGCGAAACTGCAGCCGACGGCCGCGTGGGTCAACTTGTCGGAGACCGTGACGGAAGAGTCAGTCTGAGACTCTGAGACTCTGACTCGAAACTTGCGAAAACCGTGAAATTTGCTGGCTGCGGTGGCCAAAGACAACTACTTGCTGTACATCTTAGTGACTCTCAGAGTCTTAGTGACTCATAGTCTGTAGCAGCCTATGCTGTTGGGTAGGTACAGACACAGAATATGCATACAGAGTTGAGCAGGTGTGTATCCTACACTGGTAGGTAGGAAAGCTTGTGTGGGTGCCACTGTGGGTACACTGGGTTTGCCGAATTCAGACTGCAGGCTGTGCAGAACGTCAGAGCACAGAATGGCTCAGTAGCAATCTGACGTCTGAGAATCTGATTCTGAGATCCCGTTGGATGCCGCCTCTGTAATGTGACATAGCACTAACATATAGAGGTACTACAGTATCACCATACAAAACCAGCATGGTCATTTTTCTCTCATGAATACCGCTACAATGTAAGGGGAAGGTGGGAGGATAGTTCCGAATGGGGGTCATTTTAGACTTTTCTTCTCGTTGCGTCTTGA
>QPX_transcriptome_v1_Contig_195
TTTTTTTTTTTGGGAGAAAGATCCTCGGCTCCTTTTGTATCTTGGTTTCTGCGTCCTCGGGCCGTATACTTTGTGCTAGTAACACCGTGCATTCAGGTCGCTGGGCATTTTTAGATTTTTAGCCTAGGTACGATCATCGGGCAACATCCGCTTTTTTGTATCTTTGTGCTGGGAACACCGTGTGTCAAGGGCGGTGCGTGTGTTTATAGTACTGCTGGGAGTTATTAGGGGGGACCTGTGGTTGGAAGGGGCTTGATAGCAGGCGTGGTTTATCGGAAACATGTCGGGAGGGCCCAAGGAAAGCGGGTTCAAGCACCTGCGCAAGGAGAAACATGGTCTGAACCCGGCGAGGGCTATCGAGTTTTACTTTGATAAGATATTGAGCGGTATTTCGGGTATGAAGGTGCTGTTGCTGGATTGGGAGACGACTGGGATAATTTCCATGGTGTATACGCAGTCCAAGATATTGGAAAAGGAGGTATTCCTTACGTCGACGATTCAGGACCCGCGTGAGCCGATGATGCATCTGAAAGGAGTTGTGTTTTGTAGGCCTACGCGGTCGAATGTTCAGGCGTTGCGACAGGAGCTCAAGGAACCAAAGTATGGGGAATACCACATTTTCTTCAGTAACATTGTGCCTGGTGATCTACTGCAACAATTGGCGGATGCAGATGAAAATGAAGTGGTCAAGCAGGTTCAAGAGTTTTATGCCGATTTCTATGCGGTTAACAATGAGCTCTTCACGCTCAACATAAACAACAGTTTGTTGCAGAGTGCCCCACGTAGTCGTTGGTCCAAGAACGAGGAAAGTGCTTTTTTTCGGACAGTTGAGGGTGTACTGTCGAGTCTTTTAGCGTTTAAAAAGCGCCCGGTAATTCGTTACCAACGGTCGTCAGATCTTGCACATAACTTTGCGCGTGAAATTAAGCACCAGATGGAACGCGAAAAGTCTCTGTTTGATTTTAGAGATGGGCAGTCGTCGTTGTTGTTGGTATTGGATCGAAAAGATGATCCAGTGACGCCGTTGTTAACACAGTGGACCTATCAAGCGATGGTCCATGAGCTTTTGGGTATCCGAAACAATCGTGTCAGTATGAAGAATGCACCAGGGGTAAAGTCTGATATGGAAGAAATAGTGTTATCGCTATCAGACCAATTTTTTGAAACACACATGTTTAGCAATTTTGGCGATCTCGGTGAAGCGATTAAAGAGTTGCTTGATTCATACCAGAAACTCCAGCACAGTAACAAAAAGATCAACTCGATTGAAGACATGCAACGATTTGTGGAAAGTTACCCTCAATTTAAGCAGTTTGCAACCAACGTCTCAAAGCACGTTGCAGTGGTGAGTGAGCTGGCTCGGCTTGTGGATACCCATAGATTGTTGGATATATCTCAGCTGGAACAAGAACTGTCTTGTACCAGCGACCATGCCTCTCAAGTCGAGGAGGTTAAAGAAAAAGTGCGAAGCTCTAACACGTCACAGGTGGATGCCGTGCGACTTGTTTTACTCTACGCAATTCGCTACGAAACCCATTCCGGAAATGCCCTAACTCAACTGAAGCGAATGCTTCGTGAAAAGGGAGTCACCGAAGTTGATATTCAACTTATTGATCACATGCTTGCGTACGCCGGTGCATCCAAACGGGGAGACGACTTATTTGGCGAAAGTACACTTCTCTCAAAATCGTTAAAACTTGCCACAAGGGCTGTCAAGGGGGTTTCCAATGTATATACCCAGCATAAGCCATTGGTGCACGAGACACTTGAATCAATATCAAAGGCGAAACTTAAGGATACCGTGTATCCCTTTATCGGGGGAGGGAACGTAAGGGACAAGCCCCGTGATGTTATTGTGTTCATGTTGGGTGGAGTCACTTTTGAAGAAGCTGCGGCTGTCCATCGGATCAACGCGTCTAATATTGGTCTCAATGTTGTTATTGGAGGCTCTTGCATTCATAATAGTAAAAGCTTTCTTGCAGAGTTGGCACGTCTGGGAAGCGGCGGCTTCCCGATGTCATCATTTCAGAGAGGAAATTATTGATTTTTTTACGCGCACCTTTTCTTTTTTAGAGCAACTGGCAACTCTTCGGAG
>QPX_transcriptome_v1_Contig_196
TGGACACGGTTGGTGGGTTTGTGGTGTGGATGGGTGCCAGTGGGTGGGTTTGTAGATCGAGATCCTTTGTGCGCTCGCGTGATGGATTCTGACGATGATATAGTTAGTAGACGCGTGTTCGCGACGACTATATTCATTCTGGTCGTGGATGTGTTTGTGTACTCGCTGGTTTTGCCGTTTTATCCGGCAGTGCTTGGGGATAGTATGGACGATACTTCATGGCTGAGGTACCAGGCATTGAGTAACCTGACGTCCGCGTTCGCTGGGTCGGTCGTTGGAGGGATTAGCGATTGGTTTGGGAGAAGGTTTGTGCTCATTGGGTCGCAGATATTTAGCTTGATGTGTGCGGGGATGTTGACGTTTGGGGCCTGGAAGCTCCAAAATGGAGATTCCAAGGGAGCGGTGTTTTATCTTTTGATGGGATTTGTTTTGCGCAAGATGAACCGCTCGTTCCCAATTTGTTGTTCGATTGTGACAGACATTACACGTTCAAGGCATGTCCGGAACGTGCGCTTGTCTCGTTTGTCTGCTGCCTCTGGGCTTGGCTTTGCCCTAGGGCCAGCGATTGTGGGATATCTATCAAAGCTGTTAGAAATATTTGAACTGTTTACGCTGGGGGCGTGCGGGGCAGCATTTGGGGTGTTACTCTCGTTTATTGGGTTCAACGATGTCCACGAGCATTCAAAAAAACACCGAACGAGCACGGAAGAGGAAAACTTGAGCAGTTTAGAGCTCATCCGCAAGTTGCTGGACCCTCGAGTGCTAATAATCCTTTCTGTTCACTGTCTATCTAGTCTTGCACAATTTGCTTATATTACAACAATAGGCAAAGCTGCTAGTAGGATTTTTAAACTAGATACGGCAATGTACGGCTCGCTGGTTTCATTTTTTGGTATTGCATACTCGGTGTCAACATTTTTCGTGCTCCCCGTGCTGTTAAAGTCGATGCCGGAGAAGCAGGTACTTTTGCTTGGGCTACTTGTGTCCTCTGCCGCTCGATTTGTCATTTCGATAATCAGTGACTGGAGGCACCTTTATATTGCACATGTTTTTATGGGTATTGGCACGGGGTCAATTAGTTGCGTTGTCACGAGTATCACTACGCGAACTGGAAAAAAAGTTGGGTTGACTGGTTCTATTGTAGGCGTTGAGGACAGCCTTCGTCGCTTAGCCGGTGTCGTTGCACCCCTTCTTGTGTCTATGCTTCCACCAATCTATCATCTCTCCTCCAACCAAACCCTCTTTGTTGGTTCGTTTGTGTCAGGAGCGATCTACTTTTCGGGGTTCATCCTGGCACTCTTTATTCCTTCCGAGCAGGTACATGTGAAAAAGAAAAAGTTAACCTAAATAATTGATGATTGATTAGCAAAATTTTATGTTTTCACGAAGTTTGAGCGATGTCAGCATGAACATCATCGCAGATTCCTCGTCAGGTATGGTCACATTAGCAATGAGAAAGTAAGTATACGCGGACAATGAAAAGCCAACTCCCACAAAGTACTGCAATATTACAATCACTGTATGCCACGAGTCTCTCCAAAAAAGGGAAATGCAGAACACGAAAATCGCAATTGCGCAGAATAGCCAAGCCTTGAAGATTGCAATCCGACGACGACGCAACGCATCTGCAATCCCCCCTTTGGTAGAAACCAAAAGTGCCTGGGTCAACTTGTCCTCGTCTTCGCTTGTACCTTTTCTCCCTGGGATATCGTTTGTGTTGCCTTCCTTCTGTTCACTGCCTTCAGAAACAAAGGGGGCCACCACGAAGGACGCCAGTACTGCCGAGTGATCACTCAGAGAAACACCCTTCGTGATCCCACTATCAACCTCTATCAACTCTGGACCTGAAAAACGCCGCTCAACCCACTCGGCTATCATGTGACGAGTACTCGAAAAAAGAATATAGTCAACTCGTGACGACGGCTCACCAGAGGCAATCCACGCGTTGTTGTCGTGATAACAACTTCCAGGATAGTTAACTGTCAACCCATTACACTCTGATATGTCATTCAGCTCGGCATCTCGACGTGCACGACCAGAAACAGACCAAGCATCCCCCAACCCGCCCAATTGTGTTAGTATTTTGTAAGTAAGTGACTCCGGATCTGCATTCAAGTCTACACAATAAACTGCAAAACTGTGATCTCGCGCCGTGGATTTTATAAACTGCGCAGCCTCCCATGCCGCAAGATGTCTTTGATACACATATTCGTCATATTTTGGGTCCTCTGGATGCGGAGTGTAGTAAGCAACAAAATGTGAAATATAAAAATCAATGTCACCCACGCAACCTGGACCTTTAATCTGTGCCCAACCAATCCCCTTGCCACTGTAAGCATTGAAATCCCAATGAAGGATCTTTTGCGGCTTCCCAGCAGCAGAAAAACGATGATAAAATGAGTTAACGATTGGCCAACGGGACAGCAGTACCAATCCAGATGACTGACCCCCCGGGAAGCCAGAACCATTACGGAAGAAAACCGAATACACCAAGCCACCAGTCTTACCAGCCTCAATCAACTTGTTACGATCCTTTTCAAGCCAACACTCCATCAAACCAACAAGATCAATATTATCTTTGTTCTCCCGCAAAACCTTGGCAATCCCCTCCATGCGAGTCTCCCTAAATTGCGACACTGGTATATCCCACACATTCCACGTCATAACCTTGGCCATCTTGGCCCTCTATCCTATCCCGAAACGTCTTTCCCACCTCCCCGAATAAGTGAGGATCAGCGCGGAATTGCAGCCAACGAATCCCGATCAACAACGCCAAATGAACACTCGGAACCACGCAAATGCGGACCACCCAATACCGCTCAAGCGTCCCTCTGTGGTCGCTGATCGGCCGATCGATTCACCAAACGATCGACAAATGAGTCTCTAGAGCAATAAACCCACAACAACAACAACAACAA
>QPX_transcriptome_v1_Contig_197
AAGGAAAAGTTGCCCGGACTAAAGCATGAATTTGAGCACTTAAAGTCAGTTGCCAAGAAACAACGTGATAAAATAGACCAACACTTGAAGGACCAACCGGAGCTCCCTGTAGTGATCGGACGTTCACTTGGAAAGGTTGAGGAATTTGAAGGGGCAGTCGCTGCAACCCCAGGCGAGTCACTGGGAAAAATTGTACATCAATCACATGCAGAATTATTAAAACATGCCGCAAAGACAATCGAGACTCACCAACGGGACCTTGCCAAAATGGCACACAGTCAGTGGGTACTTCGAGAGGAAGAACATGTGTTGCGGGGGGAACTGGAACTATCGAAATCACGTTTAGCTGATGCCGAGAAGCGTATTTACAAAGCTCAAGAAGCAGGAATGCGTTCTGATATTGTCATTGCCCTGCAAAAATATTTCGACGCTGGTGGTCTTGATAACTTGCAAAAGGTCGAGGTGATATATAAAGGTCAGTTTGATTGGTGGCAGGGGAAGCTTGTAGAAGGGTGCGAAAATGTGGTAAACAAGCCACCCTCCAACCGCACATGCTTCCCTGGGGTGAAACTTGCTAGCGGGTGTGAAAAGGGGATGATCGAGGGGGTTCTCGAACTACCAAAGTATAGACTCTACCGTATTAAATTTTGCATTACATGCGAAGTAGGTAGTAAGTTTCACTATGACGAAAGCGACTTTATAAATATTCGTATCGGTCCCTCTATTGAAACGTTGCATTTGATTGGCAAATATTCAAATACATTTCAAGCTCGTGTAACGGAGCATGGACGGCATATTTGTCACAACATTGACACTCTCTTCGTTGGCAACTCATTTGCATATAGGTTTGATTTCTCTTGCTCGAGTAAAACTGGAAATGAAATGCTCATTGAAAACGGGTACTTTGAGATGGAGGTTCCCCCTCCGATTGAGACAAAAAATGGCAATCAGGTTTTAACTGATGTAGTCAAAATGGCACGGATTGAGCTTTATCAAGGTAGCTCAAGAACAGACCGTATTGTGGAAGAACTTGCCAGGGCAAAAAACAGCACAGAGCGACACTGGGATTCGTTTGCTGTTGCCGGTACACCACAACGCTTCCTCCGAACGGTATTCATTACACTATTAGAGAAGGAGCTTGCAGACGAGATTGAAGCCAAGAGGCGACGGGAAGCCGCTCGGGAACTTCGAAAAAAGGCACTTTTGAATTTGGGCAATGATGCCCCGAGTAAACTAGTTACAGGGAGACGACAGAAGCCGGCTACTCATGCTGGGGAACAGCACAAAAGTAATCAAAAAAAGCAACTGTCAAAAAATACAGCAGCATCGTTTAAACAAATAGAAAAGGACGAGGCTACCGAACGCAAAGTACTATTAGCAAAAGAACGTTACATCAATCGTAAACGGAGGGGTTTTAATGGTGTCGACATAATGGTGCGAGCAAAGGAACTTGTCGGCAAAAAGGTAGAGGTCTTCTTCGAAGACATCTGTCGCTGGAAACTTGCTCAGATTTTGGATATGAAAGCTGACTGGGTGGAGCAAGATACGCGTCTACGAATTCAACACAAAGTGAGATATTCTGATCAGCAAGGCGAGGAGTCAATTTTGTGGGAAGAAATCCTGCTCCGACGTTTTGTGGTGTTACAACATGATCTTGGGGATATAGAAATCCGACGAAGAGAAATGGAGAAGCTTCAAAAGCTAAAAGAACAAGAAAAAGCAGAGGCTGAGGCAAGGATTGAAAAGCAGGAACAAGATGAATACAACGCCTTGAAAGTAATGGAAGCACAAGAAAAAGAGAACGTCCAGAAAGATGCAAAGGCTGCCATCGAGGCTCTACAAAAACGTGTGAGGGAGGAGACGGAATACGCCTTCGAAAACAACCAAGCACTACACGACCTAATTATGCGACAACTCCCGACGGAGGAGAAAGTAGATTACATCGATAAGGAAGAGGAAGAGTATTTTCGGATGCAACGAAAGGCCGAGAGACTGGAAGAATATATTGCTAAAGCCGTGGCACTAGCAGAAGCAGACGCAATGGAAATATGGAAACACAAACTGCGTTGTGTTCGTGACAAACATGCTGGACTACAGCAAGCTTTCATAAAGAAAAAAGAGTCCAGAAAGCAGGAAGCAATACAAGAGTTAAAAAAGCAACGAGCATTGGCGAAAATCGAAATGACCAAACAGGTGGAAGATCTTTGTGCTACAATGAGAATCGTTGATATCAAGCTTTGTACCCCTAGACTATTAAGATGTGAGCATCGCAGGGTTCGCTATTGGGGGACACAATACAAGAGTGGTGTACGATGCTTAAACTGTAACAAGGAGCTTTCGCGTTCTTATGAAGACCGCTATCAAGCTTGGGACTCCAACCGAGAGATGGGCGAAGCAGTGTATTTTCATCGCAGAGACGAGGCCCGGTTTCTACCCGATTCGGAGAAACATCGTGCAAGAATATTAGACGAGCGATTGAGAGTGGAAAAAGAGGAAAGAGAGATCCAGCTTTCCGAGCGGGGTCTACTGGAGATGGATCTCTCCATCAATATGAAGAAACTGAGTGACCGTCACCTGATACGGGATAACTCCACATCGATGTTAATGGCACTGCACCAACCTTTAAATTTTTTTCAGACTCAGCGAAGCGTGGAGCGCCAAAATTACCTTGAATTCTTTGCTCGCTTGAGAAACTTCAACAAAAAGATTGAAACTTTGAAAGAAAAGCGAGTAGGTCTCCTTCGTGACCGTCGGGAAACCACCATTCTTTTGGAACTCGCCCATCGTGATTGTGGGCTATTAAACAAGCGGGTTGACAACGTCGAGTCAGAATATCATCGTGCAACCGAGGAGATGAAAACAAGACAAAATATTATTGAATGTGTTGACGAGTATCAAAAAGTTCTTGACGAAGCCTTGGACAAACGTGCAAAGGCGGAACTTGTTTATGATTCAACATTGCGTAAGCAATTTTTGCTGGAGGCGAACCTTGATCTCAACACGGAGCTTGCCGCGGACGCGATGTTGCAACAGAAAATGATCAAGAAAAAAGGGGAGGAAATCGAAAAAAATCTTGCTGCTGTGAAAGGCGAACTTGATGAGGCACAGCGTATTTATGACAAGGCAACGTTACACTTGCGAAAAACGAGATGGCAGCAACAGGGGATCCCAGTGCTTTATCCCCCTTTTGTGACGAAACTGGGATGTGCAAGGATTCAATTCTGCAGGCCAGAAGACGAGTCTAAGGGGCAAGCAGAATTCATCAAACTCGCCATAATTTTTGGGTGCGCAAAGAGCTATTACAAATTGTTGCAAAACCGCAACAGGCTTTCAAAAGCTGAGCAACTTGAGCTACATAGAGAAATAAAAGCAAATATGATGACAGGCTACATGTATGTCCCTTTGCAACGCCTTATTGACTGGGAAGTTGCAAACCAAGAGCGAGAATGTGCTCTCATGACCCAAGCAGAGGAAGAAACCAGGAAACACATTCGAGACGAGAAGCTAGTGCTCAGTAGACGTATCGAGGAAATGCAACTCGTGGAAACGGAACAAAAGGCTTACGAAGAACTTGTATTTCAAGAGACAATGGAAAGCAGGGCTGTCGAGGAGGCTCGAAGTTATGCGATGTTAAACGCGTCTCATATCCTTGGCCTCAAATGGAAAAGAAAGCAACTACGACGATTAGCCAGGGAACGCGTGGAGAAAGAGAATAGGGCACTATTAATTGGGTTAGTGGAATGGAAGGAGGCAAAGAAGGCTGGCAAGCCAACAAAGCAGTATCAGGAACCATATGGAAAATTCCAAATGCAGCGACTGAGAAAGAAATATTATCGAGATCTATGCGTGAGTTTCCAAGAGGAACATGGTGATATTGCCGAGGCGGAGGTACGTGCCCGCTATCAAGCCTTGCGAAGAAGAAATGAACAAGAGGGCTATGTGATGGAGATTCTTTTTGGCATGATCGATACTCAGGTCAAAGAGATTGCCAGGGAATACTTTGTGAATTCGTTGCATACTGCTCAGCGAAAAATGGATGACACAAATCTATATATAGTTTTGAGGAAAACAACCGACGATGGGAAGGAAGAATATAGCACCAGTATCCATTATGAAGTATATCGAAAGCTGGCAAGCATTCAAAGTGAGAAACGCTCGAAATTACAAAAAATGCTTGCTAATTGGGCTCACCACACCGAACTTGCGAAGATCCGTGCAGAGGAGAGGCGACTCTGGGAGGCAAGATGGCAGGAAAGGCAACTAGAAGAAGCTGAACTAGAGTTGATGGAAGCAGAAGACATAGCACTCAAAAAGTTCTATCGGCAGGAACGACAACGAATGCTCCGTGAGAGGTGGGAGATGGCAGCAGAAGACCAAGCAATGCGCGAGCTAATGAAACAAGAAGCGCTGCGTGCGATGAGGTCTAAATACGACGTCATAGGGATGGAGCCAGAGGAGAAATCAAAAAAAGCGATGCGTCGCGATGAGATCAAAAAGATGGTGGCAGATAGGCAACGTGCCGCAAGGGAACAAAAGCAGATGAGAATTGAGGATGATTTGAGTAACCAGATGCGGGTAGAGTATCTTCGCCAGCTGCAAGAAATCATGCTCAAGCAAGAGATGGCCATGTTCACAAACTTTGACGAGGAGGATGACAATGACGAGGCTGAGCTTGCCGCTGAAGAATCAGCCCTAAAGCGCAAAATGAAGCGTCAGCAGGAAATGCAGATGGAAAAACACCGACGAAAGCTGGAAGAAGAACAACGAGAGTTCTCCAGAAGGGTAAACGAAGCATTTTTGAACAGTATCAAAAGTGAGATGGAAATCTTGAAGTTGGAAGAGCAGATTAACAAATGGAGTGTTCGGCTCGACCGAAATAAACTCATGGCGCGACGGGCGGATGTGTTTATGAAGCAAAAACTCGATGCCAAGCTCAAGCTCCAGCGACAGGTAGCAAAAGAAAAAAAAGAATCTGAAAAAGCCAGGCTTGCCGCCCAGGCATCGTTGGCCGCAGTAGACGATGCAAGGCCAAAACTGCGCAAGGCAGAGAGGGAAAAAGTTATTGTGTTGAAAAACACAGAATTTATGAATTCGGACGTAATGCATGATTGCAACCAGAGGTTTCGGACAGAGCAGCTCCACAAAGAGCTGCACCAGTTTTTCTTTCACTTGTTGAGTTGTCAAATCGCGAATGGTGCGGAGATCGTTAGCCTAGAGAGAAAACTGCGGGGAGTGATGTTGGAACTAGAACTGACTGTGAAAGAGATCAAATATAAGTCACGGGATCGCAAGACCCTAAAAGCACAGTACAAAAGGCGAAGTCTATTGAAGTTGAAGCGATCCGAGCTCGGCAAAGTTCTTTTTGGGAAAGCCCAAACGCGAGTTTTGAAACGAGTATTCGCTGGGTGGTACACTGTCTCCAAACGGCAGGCGACCACTCGAAGTGCATTCCAAATTAAGTTGGGTATAGCAAAACACTCCACTGACCTTCACAAGCTTCAAGAGGTTAAAGAAGAGTCACCCAGGGTTGAGCAACAAACCATTATGCAGCGCCACACGAACAGGAAAGTTAAATGTAAAATGTGCAAAGACATGTTTATGGAAGCTGCGAACAATAGCCAGGCTTGTGCATATCATCCAGGTGTATATGTTGTGGCTTGTCCTAAAACATGTACGAAACAAAACGAAAACGGCTCAGTTGATACTGCGTGTATGACTCATTATCGAAGACGTTGGAGCTGCTGTGACAAATCAAAGCCCGTCGCATTTGGAAAAGACGGCTGTCAGAAGCGGTGGCACCTGGCGTCCGACAAGGACGAAACATACACAAACTTATGTGAGCAGATCAAGACGATATCAGCAGAACAAAAGGTGCGTGATGACAAGCTTGAGAACTTGGTGACCAAATGGAGAGGGTTCGCAAAGTCCAAGCGATTCAGTGACCTTGAAAAAATCCGGTCGGCCCTTGCAGAGGATCGCAAGATTGTTGAAAAGTATGAAACTCTTGGGCTAGAAAAATCGACAACATAAAAAAATCTATTCTTGGTGTTCACTAATTCGTTGTGCCATATCTTGTGCTTGGGACAGACTCTTTGCCCCTACAACAACAATGTCATCAAGCAACATCGCAACCAACGCTTTTGAAGGAGAAACCTTGCAAGGAAAGAACCGAAATTTATTTTCTTGCTGCAACATGAGAGGCGTTATAATCATAGAAGATGTTCGTGACTCGTCCTCATCGAGGCCAAGTCGTTCATCAATGAGAGATACATTTTCTTGAGATTGTAGCCGTACCCCCAGCCTTGTAGGCAATTCTGTCATGGAGTATGCGTTAAAACGATCGAGCATATCAAGCACGGTGTCAAAGCTATTCTTTGATGTTTCCGCGTGTCGTGGTCCCCCTTGAAATGTACTCCTAATTAAGCAGTCTCCAAATGAAAGTCCACCCAAGGCCTCATGCAAAGCATTTTGCGTACTTTGTGGGCACGACTTGCTAACAAATGTTAACTGTTTGCAGCTTTTATCTGTCGTACCAATAATAAAACACACAATAACGTCATTCTCGTCGGGCACCCCAAAGCTTACCGTCACATCGTCTCCAGTAGACGACCCAATAGATAATCCGGTAGTGGACCCCGGGATGATTGTCTCTACAATTTTACAAAGGTATGCATGGACAGCACGCACTATTTGAACTGACTCATCATCGAACGGCGCGGGCTTCACTCTTCGTAGGAGGGTGACTGAACGTAGATCCGTCAGTTGGGTTTTTCTGTACACGAGTTCAGGCTCCATGATAAGATTCGCAAAAGACATACGTTCGCTTGAATCGAGAGGTATGGTTCCAAGCCTCGCACTACACCTCGATGATATGTATGTAACAAGTGCAACCATTTCACTGAAGAAAGTCCGTGACTCAAGACCATTTGAGTTTGAACAGCACAGACTCGAGATCTCATTACAGGCATTGACAAGGTGTTTCCAAAGAGCAACATCATGAATAGACGGCTGAATCGAACCTTCCATTCTTTCCTGCTGTTCTTTTCTCAACAAAACCTGGAGACGCAAAAGAAGCCCCAGTGTATCTGCGTCCGGATAGGAGTTTTTCCCGGGGACCTTTGGCGCCCCAAGTTCGAGACAAGACTTTTCAAGCGCAAAGACCAACGAATTGAAAACCTTGCCTTCAACCAAACGAGACATTTCATCAACACTGTTAAACACCTTCAGCAATGTCCTTGATGATAACAACTCGTCAGTAATCACAGTTAACTCCTCGATGTGTGATTTGAGCACAGGTACAGAGTCGTTGTTAGGGTCTAGATTGTTCAAGAGAAGTGACGCTGACACAAGATGGTGTGGCAATTTTGATGGCTCAACAGTCAGGATATTCCGCAGTTCACGCGTCACGTCATCATCGACCCCCCCCAAGGATAGACCTGTTTCAATTTCCTGGCAAATACTCGGCACCACCACGTTTTCAAGAGTCAATTCGTATATGGTCAGCATTGAGCAGTGCAACGCAAACAATCCTTTATACACACTTGGTTGTGAAAGGTTACGCTTTGAAACGGCAGATATAATACGATCTTCACAGTCGCGGATGTCACAGATCCAATTCCTCGTTAGGTTTTTTCCTTGTAACTCAAGTGCCGTCTGTACCTTTTCCAAAAGATCCTTAAGACGTTGCACAACTTGATAGCTGTAACGAAAAGATTCATTCCCTACCAAGCCTTTTAATAAAACGACTGTATTCTGACACGCCTTCAGTATTGTCGAAACGTTCACTTGTCCACCAGTTTTACCCGTTCCACTGACTGCACGCTCCATTGACATTGAGGCACTAAGCGACTTCAATTTCCCAGCAAGAGCAGCATTTTTAAAGTCCAACCTTTCCTCGTGCCCTTTGCCTTCAGATGCGATTTGGATATCGTCCTCCTCCCTCTCAACTATCTTCACAACCCCCTTGCCCTTTCTCAATTTCTCAATTCTCGGGACAATATCCCGAACCACAAGGACCGCTCCAACGATTCCAGCAGAAAGTACCAGCCAATCATATAACGAAAAATCCCTCTTCGACAACGCCTTAATTGGCTCGGACGTTACGAAATTTGATAAAACACCATGCCGGGGG
>QPX_transcriptome_v1_Contig_198
TCACAAATGCAAAAATTCACAAGTGCAAAAACAAATCATGGAAGACATGGAAGGGGGGTATAAAAATCTAGTAGTCGAGGATGAGAAGCCCCAGGAATGGGATGAAAATCATCTTAGAGACGGGGTTCGAGTAATACAGATTACGGTGGGACTTGCGCTGGCATATGTGCTTGCGTATACTGCTTCTGAAGCTTGTATCGAAGTGTTCATTGCTGTCCTCGGCTTGTTGGTACTTCCTGTGTTGATCAGTTATAAAAGATGGTTGTTTATTGAAATATCGGTAGAGAATATTACACCGTTGGAATTAAAACGGAGTGGCGCTGCTGTTGGTTTCCTTCTTGGTGTTGCCGTAATGTGCATAGTGGGAGGCGTGTGCTACACATACCCTGGGGGTGTTGAGTATCTTGGTGGCTTGTTGATCGGGGGCATTGTTGGTTGCGTGTTGTTTTTGCTCAATCGCACGTGTTCTGTTGTTGCAGTGCAAATAGCGAGAAACCTACTAGTTTATAAAAATTAAATGTATACAGTGTCTAGCTGGTACAAGAAGAGGCAATTAGCTGATGCAGTACGTCTTTCGTGTACTTTAACCGCTTGGAGATGTCCTTGTGGTTCTTCGCCTCTGATATTGGTAGTGTTGTTTTGTTTTGTTTGGCGTCAAAATAGGTGAGTTTCTTGGCGTGGGCAGAGAGCAATATTTGCGTATCGTCAAAGAATGCGACTTGTACCGTACGGTTGCTGAGGCGGAAAAATATCGCATGGCGAGTGCGAACCCATTTCTTGACAAACGGCAATTGTGTGTCCGGGGAGAGTTTTAAAGGTGTCGTTGTTTTCCCCTTCTGTTTCGCCTCGAGATAGCTCCGAAAGTGCTTTATCAAGGTAACCTTTTTGTGAAGCGTCTGTGGGTAATGGTCGAGTGTGTGTGACTCGTACGTTGTGGCACTCCTTTCATAGTATTGAAAGTCGTTGCGATTCGGGGACACGACAAGTTTGGTAGAATCATTAAAGCATACTCCAACAATCCCACCCCAGAGGTAGTATCCTAGACCATATTTAGTCGTATAGTCCACCCATTTATCAACAAACACGGGCCTTTCTTGCTCCTTTTCAATTGGCTTTGGCGGTGAACGAGATTTGTTAACCATGCTGGTCAAATTTTCCTTGTCCTTGGGCGTCGCCTTGATGCTGGTCACCTTTTTCGCCGACAAGGACCGTGGGGTAGTGGTCTTGAGAGGCGACTGCCGACTATTGCAAAAACAATCATCCCGGATCTCAGACAGACTTGGTCGTTGCGCAGGATCCTTATTCAGAATTATTTGAATAAGACGCTTTGCAGCATGACTCAACGGGATATCTCGGGGGAAAGAGTACAAATTTGCCTGGATACGCTTGTAAGTCTGTTGGACGTGCTTCGTTTCAAACGGAGGGCGACCAACCAACATAGTGTACAGAATTACACCAATCGACCATATGTCTACTTCAAAACTATGCCCCAACTTTCGATCCAAGATCTCAGGCGCAATGTAATTTGGGGTACCACACATGGTCTTTTTCTTCTCATTCACATCATCAAGCTTGGTGGCCAAACCAAAGTCACCAATCCGAACCTGAAAACCATCCGTCAAAAAGATATTTCCAAGCTTCAGGTCGCGGTGGATTACATTCACACTATGTAGATACTCCACACCGTTCAACAGCTGTAGGAGGAAATTTTTTGCAACCGTCTCACTCAAACGAGTTTTACGCTTCACCAGCTCCATCAGCGTCTGGTTGTTGCAGTACTCCAGCAAGATATAAACATAATGCTTGTCCTCGAAAAAATGCTCAAACTGAACCACATTCTCGTGAGAAAGAGCACGGTGAATCTTTATCTCACTCAACAACTTTCTCCTCGCACGCTCCTGTTTCAGAGACGCCTTTTCAACACATTTACCAGCACAAACGTGCTTTGTCGCCTCATGCCTAAACAAATAACACTTGGCAAAACCTCCCTTACCCAACAAACGACCCTTTAAATAACTCTTTCCAGCCTTGCTGTCATGAACAGTCACTTCAAGATCCTTGTTATCAACTACACCATGCATTTTTTTCGATTCATTGACTATCATCAACTCAACCAACAAACGATCAAACAAACATCACCTCCACGGCGTGTATATTTTTCCCTTTCCCGATCGCAGCGGTTGCACAGATTCCACAATCCAAAAACTAAACAAAAAACACAACACTTTACCACCTCAACAAACACACTAGACCCAACAACCGCCCAGCCTCAGACCACGAGTTTTTAAAACGACAACGACAAAACATGCAACATGCACAGCTTGATTAGCGACCCCTCCTAC
>QPX_transcriptome_v1_Contig_199
AGGAGGTAATTTAGCAGAGTAGGAACGTGTGGAGGATCAGGTGCGTGCGGTGGGTGGTGAAGACGTGTGCTCGGGTGTTCGCGGTGGAGTTTAGTGCGTTTATTGCGTGAGCTTGCTGTCCGCGGGTTGATCTCGTTTTTGGGCAATTTGGGAGGTTTTCCATCGGGTTGCCTGGGGGTTGGCTCAAAACTGCTTTGTTGCCTTTGTTAGGCATAGATATCAACGGGGTTGAGGAGGTGTTGTGTGGGCTGGGCAACACGAGTGAATAGTTGAACTTTTATATAGTTGGCAAGCATGGAACGTCGCGTAGGGAAGAAGTACCGTCTTGGGCGTAAGATTGGCAGTGGGTCGTTTGGAGATGTGTATCTTGGGACGGATGTAACAACGGGGGAGGATGTCGCGATTAAGCTTGAGCGTATTCGGACCAAACATCCTCAGCTTCTTTACGAAAGCAAGTTATATCGGGTGTTGCAAGGTGGGATAGGTATACCGTACATGCGTTGGTTTGGGGTTGAGACGCATTATAATGTTCTTGTGACGGATTTACTTGGCCCTTCGTTAGAAGATCTTTTTAATGCGTGTTCACGGACGTTCACGCCTTTGTGTGTAATGATGATTGGTGAGCAGCTTATCAGTCGCATCGAATACATGCACGCAAAACATTTTATCCATCGAGATATCAAGCCTGATAATTTTCTAGTTGGTCGTGGCCGCCGCGCAAACCTGCTTTTCATTATTGATTTTGGTCTCTCCAAGCGGTTCCGTCATCCCAAGACTCGACAACACATGCCGTATCGTGAGGGTAAAAACCTAACTGGGACACCACGATATGCAAGTATCAACAATCATCTTGGTGTTGAGCAAAGTCGAAGGGATGATATGGAGTCCATTGGGTACGTTTTGGTATATTTTGCCCGCGGCTCTCTTCCATGGCAGGGACTCAAAGCAAATACCAAGAAACAGAAATATCAAAAGATCATGGACAAAAAAATGTCAGTGTCCATAGGTTCTTTGTGTAGGGGACTCCCAGAGGAACTGCGCAAGTACCTCGACTACTGCCGATCGCTCCGGTTCGAGGATAAACCAAACTATCCATATCTTCGAGCGCTGTTTAAGGACGCCATCGACTCGGGAAAGTATGGGGACCCACTAAAAGGGTTTGACTGGATGAATATGAGCCGCGGCGGTGGCGATTCATCTACGTCTTCCCGACAGAACGAGCATGAGGATATTCCAAATGACATCGGTGCAGCGCACGCCGTGAGAAATGACACCGCCAACGAAGCTGCTGCTGGGGGTGATGTCCAGGCTGAAGCCGGGGCTACCAACATGGAAGTCGATAATGGAAATGCTGCTAAAAGATATCCTGCAAGCGGAAGACCTGGAATGGAGGGAGAGGTTAATTAGCTGATCGATGCGATACTGATTCGGTGTCGCATCAATATTACAAACATAATTTATTCCGGGGATCCGGAAGTCTTTGAAGTAACAATAAAACACGCAATTTTCTTTAGGTTTTGGAAAAAAAAAA
>QPX_transcriptome_v1_Contig_200
CACACCATGCTGTACCCAACTCTCGAGATGGATAATATTATTTTTATAGGGCAACTAATCGCGACGGCTTCCTGTTAATCTGTATAAAACTTTTTTCCCGACAAATTGCTAGAGCCACTCGAAAAATAGTATGTGTCATATTCCACCAGGTACATCTTTAGCTAATAATAACAATTTTACACATTAGAAACCAACCATAAAAAAGTTAGAGGAGGAATGAATTAATAAAACATAACGTTCATTATGAAACAAAAGACAAAGGCTAAAGAAAATCACCACAGGCTGCCTCGCAGGCTTCCCAAAAATCGCGTAGAGAACTTTCTTTCGTCAAGTTTTTCTCTGGTTTGAGGGGAACTGCTTCACCGGTCGTCGCAAGATACGAAATACAGCGCTTTGGCCCTAGAAAAGCACCTGATGGGACGTCTGGCAAAAAAGCACATTTAATTATACCCATTGCACCGTCTTCTGAAGTTTGGCCAAACCAGCTAACCATTTTTGTGTCTAAACTCCCAGCACCGCCATCTTTAGCAGTGGTGTTAATCAAGTTGGTTTTCGCTGCACCGGGGTGAGCAACCATCGACTTGACTTTACTCCCCTGCTTGTCCAGCCTTTCTTTCATTGCATAAGTAAACAGACAGTTTCCTAGTTTTGATTGCTTGTACCGGGTCCAACGTGCCCCAAGCATCATGAATGCGAAGTCTCCCCCCAAGTTGCCACCATTCTTCTCGTAATATTTTCTGTCGAAACTCTGATACAACCGAGCAATACTAGAATGATTCACAACTCTCGCCTCACCAAATCTCCCTGCACCTTTCTCTAAAAGAGGAAATAACTCCCTGGTCAACAAAAACGGTGACAGCGTGTTCACTTGCATTTGCTGGTCGTATCCCTGTTTGGTAGCTTTATCAGCCACTGCCATGATTCCGGCATTATTAATGAGAACATAAAGCGCGTCGTAGTTGGATCTTATCTTTTCTGCGCACTCAAGAACACTATCAAAATCCGACAAATCACAATCAATTGCCTCAAAGCTTCCTTGAGGAACAGCTTGCTTCAAGCTTTCAAGCGAGTTTACCGCTCTCTCGGATGGCCTATTCAACAAGAGCACCGTTGCATTCTTTTCTGCAGCAACTCTTGCAGCAACGAATCCTGTTCCTGAAGTTGTCCCAGTAATTGCAACAACCTTGCCTTTCAAATCAGGCAGATTGTCAACAAGCTCTGCAAAATACTTGCTCGTCATCGTGGTTGCTAGCGTCAACTGAAAGGCTGGTTTTCACTTTAATTGAGTGTTTGAATTGAAAAAATGAAAAAATGAAAAAAT
>QPX_transcriptome_v1_Contig_201
TTGGATCTTTGGTTTTTTGTGTAGTAGAGGGTTGGTGAATGGGAGGGTTGGGGTTGTGGAATCCGGGGGAATCAATAAAGAACACACTGATCCAAACCCAAAACAGAAAAGATTCATTCCCACACCCAAAAAGCAAGATGAGTTTCATTGAAATTGCAACCAAGCAAGGCGAGGATGCGGTGACGCGTATTGATGGTCAAGGTCAGGTAATCAACAACATCTTGGGCTCGGTCGGGGAGATTTCGGCGGAATCTTTAACGAAAGTGTACAGGGAAGGGCTTGGGAGCAAAGGGGAGAAAAATGAAAAGGTTTCAGGCTTGGTGGTTGCAACGATGGACGCTGTGGAAGGAACCGTTAGCCTTCTCAAACAGATTCAAACCTGGGTTGTTTTGATGATTCCTCCAGTGCAAACAGGTGGACAGTTTGAAGCCGAGGTTCAACGTAACCTTGTCAAGACTCTTCAGGAGTGGACAAAGGGTCTTACGGACGAGGTTGACAAGTTGCCAGCTTACTTTAAAGATCGTGCTGCGGGGATGGAAAAATTGTGCGCGTCCGAGTCAAACTCAACAAAGACTACGAAGACGTCGAGTGAAAACACTACGACAGGAAAAGAGTCTGGTAAGGAAGGAAAAGAAGGAAGTTCCACGGAAACGGTTACAAGCTCCACAAAGAATAAGCCACTGGATGATGCGGTGGAGTATGTTGTTATGCTTGATGTCAAAACAACGCTAGCGCTCAAGGCGTTGTTGTTGCAGGCGTTGCGAACTTTAATTGTGATGCAGGACTTTGTGACAAAGAACAAGTCAATGATCACAAAGCCAGCGGCAGCATCATTCTCCGCTTCCCGTATGTATTAGACATATTAGACATATAGATATACTTTAAAAATTTAGATTTAAAAGATAACTCCAGGCATTGGGAACTTGTTGGCAAACTCGTGAACTTGCGCCTCAAGTTCCTTGAGTTCGGTAGAGGAGTCAAGACCAGCTACAAAGTCGACAAGTTTCTTGCCCTTCTCTGTTTGGATCTTAACAGAGATCTCTACTGCGCGGTGGAGGAATTCTGCTACCTGTTCAAAGTCCTTTTCGGTGAATCCACGAGTGGTTAGTGCAGGGGTTCCAATCCGTACGCCTCCAGGAGAGAGTGCCGATTTATCTCCACAGATAGAGTTTTTGTTGACCGTGATATGGCACCTGTCACAAAGGGTTTCAAGCTTGGACCCGGTGATGCCAACAGGTCTCAAATCCCACAACAATAAGTGGTTGTCAGTTCCGTCAGTTGCAAGTTTGTAGCCTTTTTTCACAAGAGCAGCAGCTAGTGCCTTTGCGTTCTTGCATACTTGAGAAGCATACTCTTTGAACTCTGGAGTCATGACTTCCTTCAATTGAGTTGCAATTCCAGCAATCTGGTGCTCGTGAGGTCCCCCTTGTAGAGCAGGAAATACAGCCCAGTTGATCTTGTTCTCAAAGTCCCGGGCGTCCTTGCGGTAAAAGATCATTCCCGCACGTGGTCCACGGAGGGATTTATGTGTGGTGGTTGTGACAATGTCACAGTGTTCAAATGGACTGTCAACCTGTCCAGTAGCAACCAGACCACTGATGTGAGCCATATCGGTCATCAAGAACGATCCATTTTCATCAGCAATCTTACGGAATTGTGCATAATCCCATTCACGAGGGTATGCAGAACCCCCAGCAATAAGCATTCGAGGTTTGAATACCGACGCAGTCTCGGCAAGTTTTTCATAATCAAGAAGCCCAGTAGTTGGGTTTACAGAGTACGGGAGAGATTCAAAATAGACGGATGTCGCAGAAATATTCTTGCGCTCTCCTGTCTTCTTGTTGAGAGTGTAAAACCCATGGGTTAAGTGACCACCACTTGGAAGGTCCAAACCCATAATACGGTCATGTGGGTTCAACAATGCAGTGTACACAGCAAAGTTGGCAGGGGATCCACTGTACGGCTGCACGTTGACTCCCCACTTCTCTGGGTCGAGTCCATAGGCCTCAAGTGCGCGCTTTTGACAAAGCTCCTCAACTCTGTCAATAACCTGGTTGCCACCATAGTAGCGGCGTCCAGGAATCCCTTCGGCGTATTTGTTCGTCAAGCACGAACCAAGGCACTCCATCACCGCTTTCGATGTGAAATTCTCAGAAGCGATCAGCTCCAAACCCCCACGCTGACGTTCCTGCTCGCCCTGGACAAGGGCGAACATTTCGGGGTCATGTTCCGACAAACTTTTGGCGCCAACGAGACTCATTTTAGGCTTGAAAATACGACTTATAAGGGTTCTATCCGACGATTCTTATCAGCAAACTTGCAATTTACTTTTGGGT
>QPX_transcriptome_v1_Contig_202
ATATAACAAAACGATCCAAGATGAACACAAAGCTCTCAGGACACACAAACCAAACGAATTTTCGATAATACTAATAGGAAAACTTATGTTTTACTTTCCGATTTCCTGGCGCTTAAGACCTGGAGGCAATGATTGTGTCAACTTGTCTGCTTTCTCTGAGTCAGTAACACAGAGAGTGTACAAGTATCTACTACAGCGGATCTTAAACTTGGTTACCTCAGTTGTCTTCTTGATCTTAACTGACTTGGCATCTTTGCGACGTGCTTTTTGCAAAAAGTCACGGATATCGTGGATTTGTTTAGGCTATGATCACAAACAAATATTAGAAAACATTCCCATACAAACCACCCAGGCCTCCTATTCCCATTCCCCGGCACCGTGTGCCCTTTCCGCAGCCCCTCCAAAAACCTGCCCGAACCCAGGGGCCGAAAATGCCAAAATTGCCAAATTGGTCACCCAATCGCAACCTCGAACAAAATCCGCAGGCAGCGAGGAAGGCCCGCATTGCCGCAAGAGAATGGGAGCATCCGGGTGACAACAACTAGTACTTACCATGATGGATGTGCGTGTTATT
>QPX_transcriptome_v1_Contig_203
TTTTTTTTTCTAGGCAACTTACTAAAATTGTTATTGAATTGATTTGACGCAACCACTACATCTCCCTTCAAAATATGACCCAATATATGCAAACTGAGACATGAGAATAAACCACCTAACGAGTAGGTTTTCCCCGCAAAGCATGGCCAACAAAATGTGCGAAGATAAAAGGACAAGGATGACAACGTTGATACGTATGTCATTCTCGCGAACCAGCAATATCAGAAATGAGAGTATTGTGAGCTCGGAAGAGTTCAAACTAAGCAGAAAACTTGGTTGGGAAATCCCTTCGAATACAAAAAGTGCGGGCAAAACTAATTGGAACACCCTTGGCTGCCAACTGCATTCACTACATCCGGTACAGAGTAGTTGTGCGAGGAATCCATACCATAGGCATATGTGTGGCCAAGGTGGGCTCGGTAACAAAACATATGTTACGAATGGTGAGAACAACTCCAAAAAGGTATAGCAAGCGAGCATGTGCCTTGAGCTGTCTTTTGTCACGAATGAACCAATGATCTTTAGATGGGCCCTGACAAGTGACTCACACATGACCCGTACCTGGGAACAAATCAACACCAGCATGGCTCTCCCGGCAGTAGCAGTTCTCGGCACGAACTGACCCTCAAAAATTCTCAAGTGGTCTGTGACCCCCTTCGCCGGTGTTGGTTTTGTTGCTTTCTTGGTATCAACTTTCCCGGTGCCAGAAACTTTGGGCTGATGCCCTGGACCGTGTGCATCTTGTGATGTAGAGCTGGGTAGGGGTTTTGAGTTTGGCACGTTCAGCGGGCTGCTTCTTCTGCCCCCGTCTCTTTTCCCGCGTCTGGTTGCAGTTTTTTTTTCCTTTACTGCGTGTGGTACAACGGGGGGCTGAACAGGAGCTGGAGTTGGCTTAATTTGTTCCGCTTGGCGTGGTGGATCATTTGGTCCCACCGAGACTTCCTCAGAACCATGTTTTTTCTTGGTTTCCTGTACCATTGGGGTGAATCCCTTATTGTCAACAGCTGGTACCAATTCCTCTTCACCATCGTCCATCCTTTCGTCATGGAAATCCAACACTTCCCAAACATTCATGCTTTTTACTTGCTTCTTCGTTTGAGGCAAATTCTTGCTATCAGCATGGTCTTTTTGCTTCTTAACCTTTCGAGCTTGTGCTTGAACCTCCTTCGGCTTTTGAACAGCTTTTTCGGGCTTGTCGACCTTAACAGAAGTTTCTCCAACAATTCTTGGTTCACGTTTTCCTGTGTCACGACCCCATTTGGGTTTTGAGTCGGTCTCTGTCCCTTGCTTTCGTGCATGTTTGTGCGTTGGACTTTGACGCTCACGAGGCTGTTTATCTCTATTTGACTGGTGCAACCGGCCTTTTGGTGATGATGTAGAGGCTACACCCCCGCGAGGAAAGTGTTTCACCTTATTCTTTGATACTTCGACAGGACTGGAAACAACTGGCTGTACCGGTGGTGTAAATGCACTCGGTAGCTGCCTACCACGTACTGTCCGGGCCTTTGGCTGGTTATCAACTTGACTTCCCTCTACAGACCGGTCAACAGATATCTTAAACCCATCGCTTGATGGCTGTCGTTGTGGAAATAACGACGAATTATTAAAAGCCTCAGTCACAAGATTTCTGGCAGATTGAAATTGATTACTCAAATAGCCAGATCGAGATCCACGGGAGCTCGTATTCGGTGGCCTCACTGGTTCCGCCTCGTTGAAATATTTACGTTGTTGCTGGAAATCATGTTCCGCCCCAAAGAGTGCAGGAGCTTGCTGCTGCTGTTGTCTATCCCATGTTTTCTGACTTATTGGTGACATCTTTGGTTCATAACTTTTCGCATTCGGCCGAAGGCCTGTAAACAAGCCACCGACAACATCCGTATGGCCGCCACTTGAAGTTTCTTTCATGATATTCAATAAACTTGTAAACGAATCCTGCTTTTGAACCTTTGGCCGCTCCGTCTGGGCAGCTTCAAATCGACTACCACCATATCGATAGGACTCATCATACCCTCTTTGACCACCAAAAAAACCTTCATCCGACCCCCCTGAAAAAAACTCTCCCCCACCACCATTGAACCCAATACCGGAACTATCACTCGCGGACCTGGCATGCTGCTGTACACCAAACCCAACCCCGCGACCTCCATATGCTTGTTCAGTTGCTCCTCCTTGCTGTCGATAACCCCTCACGTGATCAAACCTCTTTTCATCCGGCTCCTTGACATCCGAAATAAGATCATCTGGCAGGAAATAACTACTCTCATCAAACTCCTCGTCCATCTCGTACATATATCTCCCCTACTCAACAGCTGTCAAGACCAAATCCATGCCTCCGGGCGAGCCAGCACCCAAGCGGTTCGTTCCCAGCAGACAGTCCCCGCGACGTCCCAACCCACAGGGCGCTTCCAAGCCCACCTCGTGTCGAGCGGTCAAATGCGCTCCAAAATCCCCCGATCGCGGATTTTTCAACAAACTTAATCTAGAGTTGGGGGCGCCGAAAACCAGCCAACAAGACGCCAAAAACAACAAGGGCCTCACCGCTAAGCCCACGCTCTCTCCCCAGGTTTTGATCCCGCCAATCAATC
>QPX_transcriptome_v1_Contig_204
TTTTTTTTTAACGTGATTTGTAGAGAAACAGTTTTTTTTTATATTTACATTGCCTGTACTTCGATTGTGTTGTCATAGTTAATGGTCGGGATAACTGACTGAATAAACTTCAGGAATATGAACAAGTACTGACTTGGTTCAGCCTTTTTTCCGCCTTGGCTCAACTGTTCGACTATCTTTTTCATCACTTGTGCGTGTTTGCATGGATGGATGGAAGCGTACGACACACCTCCCGCGAGATGCGGATGTGGTTCTATCGTCACCGTTTTATTTGCGTAGTCTTGCATGATGTCTTCTAATACCTCATCGCCCGAAAGTGGAATTTGTTGCTCGTTGTATCCATATAGCCACACCCGCGGGGTTTGGTAATACTTGTCGTATGTCATGCTCAGGTCATATGTTCTCATTTTTACAAGCCCGTCGTCTTGGTTTGACTTTGGCTCTGCTCCCTGATCTGCAAGATCGTCCTCAACAAAATCATCGAGGTCAATAAATCCGTCTTCATTTTCAGATAGCTCAACCGCTTTTGGTTTCTCCTGTACTTGATCCATGGCTGCCTGCATGGAGGTCATGTCCAGTGCTTCAGAATCATTTGCAAGTTTTGCATCGGACGCCACTGCACTATGGGTAGCTAGCCAGACATCGTCTGAATCACCTGTGCCTACACCCTCCACTTCCATATCCTCACTATAATTCTCCTCCAACGACTTGACTCGATGTTCACAAGTGACTCCACGTGTAATTAGAAACTGCTTCCCTTTGGGAAGATAATTCTTGCGCTTTTTAGGATCACCTGTCGCCCACTGCCATGTCGGACAGGTTCGAATGAGTTGGTCACCAGCCTGCACAAACTCTTCTGGGGTCAACACGCCCCTTTCCTCAAATGCAGACGCGGTTAGTACCGGCGTCACAAACTCCCCGACCGCGTGTGCGGCATTATGCAGTCTGTTAAACAAGCTCATTTTACCTCTACCAGGACAAGGAACTCGCTCACAAATCTTGCAAATGTCTAGATTTTGATGATCTTTTCGATTTTTTTCAACCTTTTGCTTGTCGCAGAATGCACCTACGTCAACCACCTGCCAAAATATGATGCGCGAGGCTCACGTTCACCCGCAAACATGCACCACTCCTTTCCCTTGTTACGAGCTCAACTACGTA
>QPX_transcriptome_v1_Contig_205
TTTCTAATTCCTTACTTAGTGTGCCAAGGGTCCTCTAGAGGGCGTTGGTATAAAGGAGTGGCTATATATTTTGTAGTCCAGTTTATAGGAAGTGCTCTGATTTTATATTCTGTTGTAACACTTTCAATTACCAGGATACAACTATATGGGGAAGTGTTAGTTCTTGTCGGGTTTATGCTAAAACTTGGGCTATTTCCGATACATTTCTGGGTACCGCGTGTATTCGCGAACCTCCACTATGGAGGTATTTTTATTGTAGGAGCGTTACAAAAGGTATTTATGATTTGTGCTGTGCCTTGTACATTTCAGAATATTGGATGCAATTTTCTTGTGTATTTTATAGCTTTAACAAGTGCAATCTATGGCCCCATTGCCATGTTTAACAGAAACGACGTAAAGACTTTTTTAGCATACTCATCTGTAAATAATACAGGTCTTATGGTTATTTGTAATTTAGTTAGAACTACGCTAATAGGAATTTATGCATTTATTTACGTAGTTAGAATAGTGTTCCTAGTGATAATTTTTTCAAGGTATAATGGAGATAGAATCTCAGGAATCGGTTTTGGCATGCCGGATTTTTATAGTGCTGGGTTTATATCTATTGCTACTAGATTTTCAGGCTTCCCGCCATTTACTGACTTCTGCGTTAAGTTTATAGTGTTAATATCCTGTGCTGAAAAAAACTTATGAGTGTTAGTATATGCGGTCTTGATTAGCGGTTTTATTAATTTATTAGTGTGAATTTGATTATTAGTTATAAATATACCAACTTTAGGCGATATAGGTTTTACATTGCAAGCCTCTGTTGGTATGTATTCTGAGGTTTTAAATAAAACATGTGTTTTATGAAATATTTGTGGTGGAATAATCGTAATGAG
>QPX_transcriptome_v1_Contig_206
GAATCGTCCGAGTGTCGCCGAAATCGTGTAAAAAAACGTGTGCAGGATGTGGTGACGCAATGTGGGCTGTATTTTGGGCGTGATTCGTCATCGTGAAATGGTACAAAAAAGGCAAGTAGATGACATCGATACCAACGATGAGGTCCCTCGAAGCACATGAACGCATCGGTTCCTTCAATGACGACCTCGCGATATTGAACCCCCCCATGCATCATCCCGAACGGCAATCCTCGCGGAGCTCATCGGTGTTCAGCCTGGTCGCCACCATGGTTGGAGGCGGCGTGCTTTCGCTACCGTTTGCCATACAGAAGGCAGGGATTGCACTCGGTCTGGTGTATTTGTTTGGGGCAGGAGCGCTCAGCGCATTTTCCATTCGATTGCTCTTGTCCTCATCCAGGAGGTCCGGCGCTCAGTCGTACCAGGATGTTGCGCTCAAAGCCTTTGGGAAGAAGATGAAGTATTTTACGATGTTTCTGCTAGTGTCATTGACCTTTCTTGCGAGCGTCGCATATTTGGTATTAGCACGTGACCTTGCAGTCCCTGTGGTGGAGAGTTATATTACGGAGACAAAGCTAAGTAAGATGCAAGGTAATTGGGTGTCTGTAATATGTCTGTCGCCTGTAATACCATTGTGCTTTGCCAAGTCCTTGCATTCACTTCGGTTTACTAGTTTGAGCTCGCTCTTTGCCCTTTCACTTTTGAGTGGGATCATTATTTACAGATGTATTCAGCGTGCGGGTGAGCGACCGATCAAGTTGAGTGAGGTAAAGTGGGCGTCTACTGATATTAGTGAAAGTTTATATGCCATCCCATTCATGCAACTTTCATTTATGTGTCACTTTAATGTGTTGCCCGTGCACACGGGACTACGCAAGCCGACACGTAGAAGACTGGACCACGTTGTGTTCTTCACGATCTTTGTAGCTATAATTTTCTACACTGCCGTTGCACTCTCTGGGTACCTGTACGCGTTTGATCACAAATGTGATGAGCACTCGTCTTCTACTTGTTCTGATTACGTATCAGACAATATCTTGAATGTTTTTGATCTGAAAGATGGTTTGGTCGATACTGGACGTATTGGGTTTCTTTGTGCACTGATGTTTAGTTTTCCACTACTCGTTTTGCCATGCAGGGACACACTTCTAATGCTGATCAACGATATGACTCATGACAACCACTTGGAAAGGCCACCTAGACGTCTTAGTGATTTAGTGGAAGACCAAGTTGTTGTTTCTGATACAAACTATGTTGCGTTGGGTGACCAACTTGACAGGGATTGCTTCGAAGACGAGGAGTCTGCAACAGCTTCGTTTTCAAACGATGTGTATGAAACACCAGGAGGTGAAGTATTGTCAATTATCGATTCATCGGACTCACCAGAATTCCGGACCCCACATATCAGACGCCAACAAAGGAAGCTACGACTCAACTTGATGGCACCATTTAGATGTTGTTCCTCAGAGGGTTTCAAACACATACTCTCAACTATTGTCTTGTTGGTTCTTGCTGTACTCATTATGTTCATTGTCCCCGGAGTGGCAGTTGTTTGGAATATTACTGGAAGTACGGTGGGAATGCTTCTTGGGTTTATACTCCCCGCAACATTTTATATTAAGATCAGGTCCCCAGATGGAATATTCCATCCTCACTCAACCGACTTGAGGTTTTGTATGGCTTGGGGACTGTTGATTTTTTCTACCACTATGGGTATCATTTGCACAATGGAGAGCGTTAGATCCGCTTTCGCGACAAAAACTAAGTAATACCCTTGAGAAATAAGATATCGTCATGTTGATAAATCATTATACTTATTCATTTGTAGCACCGAGAAATATTGACCGAGATTTCTCATAAGCGCCAAAAAATACAAACCCGCCTATTCCAATCCACATGACCCGCGGCCCAACTCCAGAAAACAACGTTGCAACACCTTCTTCGGACGCCACCCTTTGAAAAGTAGAGCTCATACTCGTATATGGAACACCCTTACTGTCTGCACCGAGCATCAACCTTGTCTTCACAACATCAAGCGGTGTAGTCAACGCTGCAGCAACAGCACCTGAGAAACTCCCTGCGGCAGCTGACTCCCAAGAGTGCACCTCACCACCTTCGCCCTTCATTAGTTTAATATGTGCCTTGGCAGCTTCCCAGATCGGAAACTGAATCATAGAAAATGGGACCTCGCGCATAACAGTTGTAAAGTAACCCGTGAAGAAACCCCTATAACCTTGAGTAGAAACAATACCATTCAATGCCTCCGTTGTGGTCTTGTACAAGCCAGCCTGTAACTTTTGCTTTACATTCTCAGTTGGAACCCGTACCCCACAAGCAACAACTTCACCCATTGCCCCGGCAAGCATGTGCGCTGCAGGGTTGTCTTTACCGACAACCTCACCAAGCATCGGCTTGGTACTTTCATACGTGCAAAAGAACAATGCGGCTCCTGGCATCGACCCCACAGCAGCAGATCCTAGTCCTCTATAAATATTCTTAAACCCTCCAGCTTTCCAAAATCCCTGGCTACTTTGCATGCGCGTTTTCAAGGTATCAAGCGGGAACAGCGACACATCAACCGCAAACCCTGCAACCGCCCCTGCGGCCATCGCGCTAAAGTCCACAAACATATTCCAAACCTAAAAAATCACGACCCGATGGCATCACCAATGCAAAATGCAATTTTTCCACCAAAAAAAAAGCAGTCAGCGAGTGCCAAATATTCGTGCAACGCTTGTGCGATATTCTCCCCGTCAAGCGCCTCTAGCCTCCACCAACGTCCGGGCAACCACACAAAAAACAAGGTACGCACGA
>QPX_transcriptome_v1_Contig_207
CAAGTTGTTGGGGTGTTGTTGTGATTAGTTTTTGTGAATAGTTTTTCGGGTCTTGACAAGTTGTTGGGGTGTTGTTGTGATTAGCTCTTGTTGCTAGGGTGTTGTTGGCATTTGTTGTTTTTGTCTGGGGGCAATTTCAATATGTCGGCGACGGCGTCTGCTGGGCGCAAGCAAATGGCGCAAGGCGAAGAGGCGCTCAAGACGTCCATGTTTAAGTGGAGCCCGGATTATATTAGCGCGGCGCATGCGTTTGGAAAGGCGGCGACGTCGTTCAAAGTTGCCCGGGAGTTTGACTTGTGCGTGAATGCTTGTGAAAGGGCAGCCCAGGCTCATGCCAAGGCGGGGAGTGATCTTGGTGCGGCCAAGTGCTGGGAACAAGCAGGGGATGTGCTTTTACAGAAATCGAAAGATAACTCTACGAAGATTGAGGATACGGTGAATGATGCCGAGAGGGCGGCTGGGTTTTATGGGCAAGCTTGCTTATTGTACAGGGAGGCTGCGGATAATGGCAAGGCTGCGTCTTGTTTGAATAATAAAGCACGCGCGTTGTCAGAAGCCGCAGAAAACCTTCCACGCGATAATAAAAGAAGGGAAGAGCTTTTAAACCAGGCCCTCGAAGGTTTTCTGTCGTCTTGTGAAATTATGGAAATGTGTGGAAGACTCGCATTCAGTGTTGACACATTTAGACACACGCTGAATTTTGTTGTTAAATTGGAACGTTGGAAGGATGCTATAATGGTAATGAAGAAAATGATACCTGTGTATGAATCACTAAAACAGAGCGGGGGATTGTACAAACTACGACTAAGCATGGTGATCATTAATCTTCGTCGCAATGATGCGATTGCTGCGAGAAATTCGTTTCGTGAAGGTTTTGATGATGCTGGTTACCTTCGATCTGACGAATGTGCTGCGGCAGAAGATTTGCTAAATGCGTGGGAGAAAGAAGATATTGAGGCAATTCAGGGAGTCCTAAAGCGTCAGGTGTTCCACTTTTTGGAGAGACAGATATCCATTGTCGCGCACCATTTGGATCCCTTCACCGTTGGTGATAACTCGTCGTACGCGCCCCCAAAAGCTACACCCGCACAGCAAGCACCAGTTGCGGCAAAAATTGCCCAAGATCCACCAGCAGCTCCTCCAATGGCATCGAATGATGGTGGGAAGGAAAGTCTGTTCGCGAAAAAAGCTGCAGAACCCGTTGCAGCGAGCAGTGAACCTGTAAAGAGCCAAGTTGAAGAGACTGGTGTAGTTGCAAAAGCTGAACCCGTAACTGTAGCTGAGCAAGATACCTCAGCAGTCTCAAAAGCCAAGGAAGAGGACGATGATCCTCTTGCAGACTTCGAGGAGGAAGAAGATCTAGACTTTCTCAGATAATGAAAAAAATAACTTACAATAACTACTCTTCGGTTTGTGCTAGCAGGGCTGCTCTCGCCTGTATTGTCAACTTCACCACCGTTTCGCGTAATTCGCTTGGTTCAATCAGGTAGCTTGGCCAAAGCACGCGGCATTTTTGCACGTCACCGTTGTCACCGTGGATATCATAAAACATCCCGATCCTGTCAATGCCTGTTAAGGTAGCATTTACTGCTGTTGGTACCCCTCCATACGCCCGGACTAGGGTCTGACAATCATCTGCATGGTCTTTATTCATGTGCGCAATAGCACGAACCACAGCCCTTTCAAAATCAGGTGTATACTTTTCTTTCAGCAGCAACAATTCTGGACTTAACAGTGCTCTTTGACAATCCAGGATATGCGCAAACATATCAATGTCCATTCCCAAGTTTTGAGGTGTCGGTAACTGCTGACGTTCAATGAGGTCGTTCAGAGCAATCACAACTTTTTCCGAGGCAAATACAAGGTTATCTGCACGGCAGGGTCGATCATATCTCCAGAATACAGGACCAAACCGTTTTGAAGCACCCATGCGTTCTGTTGTTACAGGGCATCTTTGCCGGTATTGTGCTACGATTGCATATATGTCTTCATCGCACAGAAAATCCATTGACTTCAAATGTTGTTCTTTCGTATTCTCTAGACTCTCCGCGCGTTTGTTAAAATCTTTGACAATCTTTTGTACCTTTTGCAAGTATTTAGGTGCCGACTTTGCCTTTAAAGTTGGCGCGGAAACACAGTCGAATGGCGTTTCCGCAAGGTTTGTCAATACCCGAGCTGCGAGGGCTATCCCAAATAACGCTGGTTCCGTACCCAATACCGGCATCACGCGAACGCGGAAATTCGCAACCGTGCCAAGAGAACTTGGGTCTTCACCAGCAACTTCTGCATCGAGCGGTAAAAGCTTGATGAGAGTTTGCTCTGAAGAATAAAGCACTTCTAACTTTTCATATTTAGGCACATCCTCAGGTTTGGAATTGCGACGCAGCTGCCATCTCAATTTCGACGCTAAAGGGTCCCTCACAACATCGCTTAAACTCCCAAAATGCAAACGCGTTGGATCCGAGCGTGCACCAGCAGCCATTGAGCTAATTACCCTAATATCATGTTTGACACAGTACTTTAGCAAGTCAATCTTGGTATTCATATCATCAATGCAATCAACAACGTAATCTGGATTCCCTGACAACAGCATATTTGAGGTTTCCTCGGTAAACATCACATTTCGCGCATCTACAGCACAAAATGGAGCGAATCGGTTGATATGTCGTTTCAGAGCTGCAACTTTCGGGGTACCAACGTCTTCCCGCCCTGCAACTGCGTGTCGATTCAAAGACGAGAGGGTCACATTGTCAAAGTCAATGACCCTTAACCGACGCACTCCCATGCGCGCAAGAAAATGTGTGCAATGACTCCCAACGCCACCAACCCCAACGACAATCACAAACGAGTTCTCCATTTTCTTTTGCCCTTCGGCTCCAAGAAACTTGGCACTCCGCGAAAGTTGTTCTTCCAACAACTCATTCTCCTCCGACCCCACCACAGGCGGCACATCCGAATATCCCTCTACATCCCTCACAGTTCCCCCGGCAACACCATCCAACGCCACCTTGTACCGCAGGGACCTTTCATAGCTACGGAGGGCCAACAGACACCCAGCCCCAAGACACACACCCAAGCCAACACCTGCCGCAACGTCAAGGCCACGCCCCATTTCGCTTGATGTAAAAAAAATGCAGGAAACCTTGCACGGACCCACGTACCAAGAGTCCCCGCTTGTACACCAACAAATTACAGGACTTGGTCCAAATGTACTCAATTTCGTAAAAAAAAGTCTGATTGCAAACCAGCGAGTCCAAGAAAACTTTCGATGAAACTTCGCAGCAAGAGGCGTAC
>QPX_transcriptome_v1_Contig_208
CACGGAACAACCCTTTGCTCCGTTCAGAGCCCGGAGCTGTCAACGCGGGCTTGTCGCCATGTTTGGGCTTTGGGTTGCGGCAAGTGGCAAGCTTTGCGTCCTGGAGGCGTCCGGGAGCCGGACAAAAGCCGCGGGAGTACGTGCGCAACGCGGCTTCCAAGTGCGTTCTATTCGTTCATGAACAAGGAAGCTCTGTCCATCCTCGGACTCTTCAGGCAACTCTCCGCAAGACAGCAAACTAAACCCGGCCCTGAATTGGACTCGACCAGCAAAACACAATTCAATCAAGCTAGGAATCGGTGTTGTTTGCCGTTGGCACTTGCGCGCTTTAGCTTTTGATTATACGCAACAAGCTTTTGATTATACGCAACAACTGAGAAACGGGTTCGAGCTTGCCGTGTAGATGAGCAGTGGCAATTTTGTGGCAAAATGAAAGATTTATTAATTGAGCAAATCCCATCACAGCTTCAAGCTGTTATGGTCGAACGGAAGAAGCTTTTGTTTATGCACATGGGTAGAGACGTGCATGTTAGTTTAAAGTCCAACTTTTTGGTTATTGATAGAATCCAGAAGGACGTAAACGTAGCAAAAGCAGCTAGTAGGAAGTTGCAAGTTACACCAGGGGCTGGTGCAACATATTTGTCATCAAAGGCAACCATTATAAACCTAGATGGTGTTGCAATCCTGGACGTTAGTGATCGAATGGGTCGCAATACTTTCAGCGTTTCGTATGTTAATCAAGCTGGCAAAGTCAAGACGGTGTTTTTGACTTGTGGATCTGCGTCTGTTTTGGAGGCTTGGTTGCTAGCACTTCGAAACGTTGCGGGTGCACCAGTGGTTTTCGCCTCGGATTTTGATGTTCTTTATATTGTTGGGAAGGGGCATTTTGGTAGAGTTAGTCTTGTAGAGCACAAAGATACTGGTGCGATTCTGGCGCTTAAAGAAGTAAAGGAGGAGAAATACGTTGCACCAAAGAAAAAATCCAAGAGATCGAAGAAAACGAGTGCTGCAGAGATGCGCGTTCAAAAGCAGATATCAGAGAGGCTTATTTTAGCTAAAGTTTCCCAGAGTAGCTTCTTTTCAAGATTAGCCTACGCTTTCCGTGAGAACGGAAAGCTATACTTTGCCTCTGAGTTTAGTGCGAGAGGTGATTTGTATAACATGATCCGAAAGGTGCAACGTGTAGATATTGCTACTGCTCGGTTTATTGTGAGTGAGTTAGTTGAGGGGATTGCATTCCTTCATGGAGAAGGTATTGTACATCGTGACATCAAACTAGAGAACCTGATGCTTGACTCGGATGGCCACTTGAAAATTATTGATCTTGGACTCTCCAAGCAGCTTGCAAAACGCGAAACTCGCAACCGACGCTTCGGGTTTTCATTTTCGATGTGTGGAACGAGCTATTACATGTCACCAGAGATGATCAAGGGTGTTGGTCACAGTTTGGTGTCAGACTGGTGGCAAGTAGGAACTTTGCTCTACGAGCTGCTTGTTGGCAAACCAGCTTTTACCGGCAAGACACAACGTGCAATTCATGATCGTGTTTTGTCTGGTACACCAGCCGACTACGGGGTAGTTTCAAAGATTGCCGAGGGTAAAGAGAGCCCTGAAGATGTAAAGCTTGTGATCAACTTGTTGGAGGCACTATTGGTGAACGAACCAGGTGATCGCCTTGGACGACAAGGTCCTGCCGCGGTGAAGAACCATCCGTTCTTCAGGACTGTGGACTGGAAAAAGGTTCATGATCGTGAGCAAGAGCTGCCTGAGATGATACGGAGCTATGTGTTCGGATTGACCAGTTCCAATGAATCACACAAGAACATTATTACCGAAAGTGTTATTGCAACATATTTTCGTGATGCAAAGACACGGTCTGGTGTTCTATTGAACAAGGACCAACCCCCACCCACCATTGAAGATTTGGATAGACAAAAGCAACTCCGAGGGACAGACAACTCGAGTGAATCTACAACTGTTCGTAGCGCCAGCAATTATTCTTCATCTTCGGATGCGACTTCCCAATCTAGTTCTCGAACTATTCCTATCAAACCAAAACATTCTGAAACCTTGGGACCGTTCATGGGATTCGCCTTTGTTGCAGGAAAGGACAGTATGTCCAGTATTCGTAGTCATGACTACGTTGTATATAGAAACTAAATTTGTACAGTGATGATTTGTAATTTTATTTAAAAAAAAAAAAA
>QPX_transcriptome_v1_Contig_209
CACACAACTTACAAGGACGACCCTGGGGTCCGGGCCCGGGTCGCCATGGCTCTTTTACAACAAGAGGTTTCGCAACTGTTTGATCGTTTAACTAGTTAGTGTGGTAGTCTCGTTATTTCGAGTCTCGTTATTTCGATTCCAGGTCCCAAGGCTGCACCTTGGAGTCTTGGACCAGATCCTCCTCCGCTTCTGGACTCTGGGGAGAGCTGAAAAATGTACAAACAAGAGTGAGCAAGAGTGAACCAGCTGCAGCAAGTAAAAGTCGGAACCCAAGCTGGTCGAACCAGGTGCATTGTTTTAAGTTCGTGTCAGCGTCGTCGTATTTCAAGTAAAACAGTACACTACAAAGAACAAGACACGTCATAGCAACCAAACACGTGAATATAATGATCTTGGTGAACCGGAATTTGCAAAGTAGTGCGATACACAGCAGCCACGTCGCAGTCGTAATCCCCAACGATGACTGCAGAAGTATTTTTGAGAGCTCAAAGGTCTCAGAGTCTGGATAGCTCAACAACGTCCATGCTATATTGTTTTCGGAACATACAATCCAGTCTCCTGTAAGAGATAAGAACAAACAGGCCACAGCTGCTGTTGAAAAAACGAAAGCTATCATCCCGCACGGCATCTTGACTGGATAACTGCGCGTCGAAAGCACCCTACCTAACCAAATACCTGTCCCCAATTCACCAAAATTCTTCCTTCCGTCTCCCGTATTCACATGCACGGTTTCTTAAATTCACCCACCCCCGGGTACGATTACATGCACTCTGGCCAATTCACCAACTTGCCAGGATGAAAGAACAAGTACTCGCAGAGCGCTCAAGGTGTAAAAAAACTGTCAAATATTGGGGAGAGATCTCTGATGTTGCACCAAGTTGGTGGATTATAATATATTATTTTTTGTTTTAGAGGCGGAGCG
>QPX_transcriptome_v1_Contig_210
TATGGATCTATTATGATACCACTTAGGCTTTACAACCGTTTTCGAGCTATGCGAAACCAACAATGTCATGCTAGTCAACAAGAGAAAAGGCTTAACAATGTCTATAATAATTTAGTATCTGTATGCATGAGGCTTGTATGGTCCTTCTGGCTTTACACCAATGTAGGAAGCTTGTTCCTCGGAAAGAACGGTAAGCTTAGCGCCAAGCTTCTCCAAATGAAGTCTTGCAACCATTTCGTCAAGTTCCTTTGGAAGTACGTACACCTTGCCGCGTTTGTATTCTCCACTGTTTCTCTTTGTCCAAAGCTCGATTTGAGCAAGGGTTTGGTTGGTGAAAGAGTTGGACATAACAAAGGATGGATGTCCAGTGGCGCATCCAAGGTTCACAAGGCGTCCCTCAGCAAGGATGATCACAGCATGGCCGTCTTCGAAGACGAATCTGTCTACTTGGGGCTTGATGTTCTCACGCTTGCACTTCTCCTGAACCCCAGCCATGTCAATTTCGTTGTCGAAGTGACCAATGTTGCATACAATAGAGTTGTTCTTCATCTTGTTCATGAGGTCGTAGGTGATAATTCCCTTGTTTCCAGTAGCGGTAACAACGATATCAATATCGCCAATAACGTCCTCAGCAGTTACAACTTGAAGACCTTCCATACATGCTTGAAGCGCGCAGATAGGATCAATCTCAGTTACATACACAACAGCCCCATGAGCCTTTAGTGCCTTTGCACATCCTTTACCTACATCTCCGAATCCAGCAACCAAACATTTTTTACCACAGATCATAACATCTACAGCGCGAAGGATTCCGTCAGGAAGAGAGTGTTGGCAACCGTACAAGTTGTCAAACTTGGACTTGGTTACAGAGTCGTTAACGTTGATGCAAGGAAACAACAATTTGCCTTCCTTCTCCATTTGATACAAGCGGTGAACACCAGTGGTGGTCTCCTCAGAAACTCCAACAATACGTGGAACAATCTTGTGCCATCTTTGAGGATCGCGTTCAAGCTCGCGCTTGAGGATTTGTAGTACAACCTTGAACTCTGCGTTGTCGGTGGACTCTGGGTCTGGCAAGGTTCCGTCAGCAGCAAATCTGTTCTCTGCCTGGTAACCTTCGTGGATAAGAAGTGTCATGTCACCACCATCATCGACGATCACATCAGGTCCGTTGCCCTTGCCATCATCCTCTGGCCACGTAAGAGCGGCAAGCGTACACTCCCAGTACTCCTCAAGTGTCTCTCCTTTCCATGCGTACACAGCAGCAGATCCGCTTACAGCAACAGCCGCAGCAGCTTGATCCTGGGTGGAAAAGATGTTACACGAGCACCATCTCACATCACTTCCAAGGGAATGAAGTGTCTCGATCAACACAGCAGTTTGGATGGTCATGTGCAACGACCCTGCAATTCTGGCACCAACGAGCGGTTTATCGTACTTGGTACGACATGCCACAAGCCCGGGCATCTCGACCTCAGCGAGGTTCAATTCCTTGCGACCGAAGTCGGCAAGCGAGTCGTCAGCGACCTTGTATGGGAGCTTTGCGTAATCGGCCATATTGTCAAAAGGATCTTTCTACTCTTGCTATTGCTTATATTGTTTACTGCTTTGTGTTTTGGGTTTGCTTTCACTTTCCGACGA
>QPX_transcriptome_v1_Contig_211
TATACAGTCTACAATTCACGCAGAGCATTTTGTTTTAAGCAGTATATTCAACAAATACAAAGGAAAACGGCCGCTAAAAGCACTTGCAGTAACAGAGACACCTTGTGGGCACTGCAGACAGATGATTGTTGAGTACCTGAACGAGGGTGAGAGTGTTATAGTCATATTGAAAAGGGACGGTAGGCTTATACAAGAAACGTTCCCAGGGGATATGCTTAAATATCATATCGACGTCAATCTTCTAGAGACACAGACACTTGAAGAGCAGTACCGTGTTGGACCAGGGGATATTTTCTCGGAAAGTGCTCAACAAAGTTTCCTTGAATCATTCTCTGACTTTACAAAATCTAGGGCAGGCTGCTGTATTGGAAACTCGACTACAAATTCTGTTTATTGTGGTTCATATGTGGAATCTGTTGCGTTCAATCCGTCTATACCTCCAGTTCAATCTGCAATGTGTTCCTTTGCAGTTGAACAACTTGGCTTGGTACTCAAGTTCCCCGAGACTATCAACGATTTGGTTGAGAAAGAAACGAAATGGGATCTTTTTCACGAGCTTGGAAAAACCATTGATGTCGCGGTGCTTGCTCTTGATCCCCACAGTCCAATTGACCACTTTATTTTCGCAGATAAACTCCTCGCGCGCTCAACTGGAAAGTCGATTGCCTTGAAAGTAGTAGAGATGGAAAAAGTTAGTGACAAGTAGGCTTTCTTCGTGTAGCGAGGAAAAGGCACTGCTCTAATGAGATGAAATGAAAAAAATACAGTATACAAATGAATTTACAAATTTATCCGCCAAATCCATATAATGTTCTACCTTGTCGCTTCAAAGCGTACACTACATCCATGGCAGTTACGGTCTTCCTCCGTGCATGCTCAGTATACGTTACTGCATCGCGAATAACATTTTCCAAGAACACCTTTAGTACTCCACGAGTTTCTTCATAGATAAGCCCCGAGATACGTTTGACACCTCCACGACGCGCCAATCGCCTGATTGCTGGTTTTGTGATTCCTTGGATGTTATCGCGCAACACCT
>QPX_transcriptome_v1_Contig_212
CGACGGCCGGTCGTTTGGAATCGGGTTCGGGACCATTCGGATCGCAGAGACCTAGAATCTAAGCTAGTTATCCGACTCGAAAAAGAGGGTCAACAAGCGAGTATTTTGGGTGAAGTTTTGGGGCAAGCAAACCGACTAGCGTGTGAACATTAACGCAGAGCTGTGAATGCGCGATAAATTAATAACACAGAGTATGCGCTGATTCAACTCATAGACATGGGTCATTGATAGACTCAGCGAGCAATAATCGCATGAAACCTTGCAAGCTTGTTGCTTTGAAACCAAAGATACATTTTGGCTGTTTCTCTTCTAGTTTGTGCTAAATCGATTGCCAACTCGAAAACTCGATGACAAAAGGTACTTAATACCGTCTAAAACGTTAATTAAAACCGTAAACACGGGCACGCGACGTGCGCAATTCATTGCTCCTTTGCGATGCCAGTGGGGCTGCCAGCGAGCCGGTGCTCAAGTCTACTTGGCAAATGCTCTCATGGGAGGGGAAATAGCTGGTCATAGTGGCAATAAAATAATATTTGCTTAGATATTGTGGCGGCGCGTGCATGGCGTGCGGCATCGGACGTCGGCTTGTCACGGTGTTTTCGAGGGATTCGAGTATCCGGTGGAAAATCCAAACGGCGAAAAGTAAAAATATACACAACCAAAACCAAAAACCAAATTGCTTGCCTTGTTTTATTCATTCATACCTTGGACGCTCCTTTTAACTCGACTTTACCATGCGCTGTCTATTCTTGCTCGGTGCGCTTGCCGCGGCTGTCGCTGTTCACGCCGCCAACGTGGAGAACGGGTTTGGGACAGGGAACTCGGTCAAGGGGTATATTTTTAACAGTGATGTCGTGCAGCATTCCAAGATCGACAAGGATGTCGAGGAAATATCCAACGCAATGAACGATGAAAAGTACTCAGATGCGGAGAATGTATTCACGAACGGCAAGAACTCGGATAAAGTGGACGACAACGGTGCCCCCAAGGGCAAGCGCAAGTTGGCAGACTTTTCAAAGGACTTGGATCAAGCGTTGCAGAGTATGCCAGGAGGCTCGCCATTTAATTTGTACAACATGTATAAAAATTACCATGGTAATGCAGAGTATGCCAAAGATTTTGTATTGGATGCTATGAAACAGCAGGGGCAATTTTCAACGGTGACTGACAAGGTTGGAAGAAAAGAATTAGCCGTAAAAGGTACCCAGTATCAGGTCGTATTTATGTACACAATTTACGAGCTGGAGCAGGCGCGTGTGTACTGCACGAGTGATATGAGCAAGGCGCTTCATTCGTGGGATGAAGGCTGGGCATTCTACGTGGGGAGCAAGCTCCAAACAAACGTTGCTGCTGCCGAAGGTCAACTTGGGTATACGCTAGCTTCAAAACGTGCTGTGGCTGACAATGGGGCCAGTGGGCAGTTTCTTACCACTGACGCGAGTTCTGATCAAACTGGAACCCGCGTTTGGGTCAACAAGAAACTTCAAACACTATTCCAAACTGGAAAGGGTATGTTGGCAACGGCGGCGTGTACGGAGGTGGAATCTGTAATCAAGGATATTGTTGCTCAGATGAATGTCCCGCTTTTGCAAGGGGTTCTTCGATATGCGCAAAACAGTAAGCGTAGTGGAGTAAAGGGTCGTGCAGAAGGTTATGCCTTTGCAATGGCCATTGTTCCCCAGCTTCATCAATGCCACAACAGTATTGGGGAAGGGGTAAAAACAGCTATGGGCATTGATGAGTCGAGCGTTGATATTGATAATGTACGTGGGTGGATCATTGAAGGTCTCAAGTGTCTCGGTCTGACATGCGCAGATATTTGGAACTTCAAGGATTTGACGAATGTTGTTTACAAGGACAAGGTGAGAATGCAATGTGGGCCTGCAATTTTAGGATATACACCCGGGAATTTGGACAAGTCTGTATACCAGCATTCCAGAATCGACTTGGATATTCGGGATATGGAAAATACTTTCGGAACGACCAGTGCCAATTTCCAGGTTGCGAAATCCATCTTTGAAAATGGACAGAATTCACACAAAACCAGCCAAACTCGAAAGCTAGCAGCATTCTCCAATGCCGCCTATACGGATATGCCATTGTACAAGGTACATACAGAATATTGGGGTGACGGTCTTTTCGCTCGTAACTTTGTTCTCAACGCTCTTGATAACAAGGCACCTTTTAACAAAATTCCGCGAAACACCGAAGACGGTATTCGCGCGTTGAAAGAACTTGTAATCAAAGGGAGTCAGCTTCAAAGTGTATGGATGTACGTACTGCGAGAAATGTTCGAGGCTGTTGAGAGCTGCAAGAACAGCGATATTCCCACGGCATTGCACTCCTGGGATGAAGGTTGGGTCTTCTATGCTGGGTCTCTACAGGTGATGGAAAAATCAGGAAAGCTTGGTTATGCGCTAGCTTTAAAACGCGCCCCACAATTCAAGAACAGGAAAGGTGAAGTAAACGATCGCATGCTTGCTCTCTTTGAATCAGGTAAATCAGCAATAAGTCAGTCACAGTGTACGCTCGCCGCGGATATTCTGCAACAAGTTGAGCGTGTTATGACGATTCCAGTTGTGCAAGGTCTCATTCGTTATATATACAAGGTTCGTCAAACTGGGAAAACGTCTCTTAAAGAGAAGGCAGAGTGTTGGGCATTCCTTGCATCTGTTCTGCCACGTATATCTCAATGTAACAAAGCAGTAGGAGACAAGCTCCGGGATGAATTCTTCGCGTTTACGTCAAATCCATCCATTGAACACACATATGACGTTGATGAGATGGTGTCCATGGTTCAATCGACATTCCCTTGTCTTGGTATCGAGTGTGACGATGTTGGAAACTATGTTGAAGGAACCTCCGAGCGTACCAAGCAGTGCTATGACTGGAAAATTCGAAATAATCAGTTCGGAGGCTATCAGGGGTCCACAGATGTAACTCAACATAGTCGGATTGACTTGGACGTCGAGGAGTTTGAGACTCACTTAAAAGCAAGCGACTACACAGCAGCAAAACAGATCTATTCCAACGGCAAATATTCCGAGAAAACGTCGAGTATGCGAACGCTAGAAGGACTCACCAAAGACCAAAACAAAGACATGTTGTTCAATGTATATAAACGATATTGGAAGAGCAAAGGCCGGGGGGATCGTTATGCACATGACTTTATCACGGATGCTATAGATGCAAAGGGTGAATTCACCGGGGCGCCAGCTGTAGCTCGAAAGGAGGGTGCTGTTAAAGGTGCACAATACCAGGCCGTGTGGATGTATGTATTCCATGAATTGGAAGATTCTATTACTAATTGCAAACAGGCCGACTTATTGGCAAATGACGACAAGAACGTTCATGCCTGGGACGAGGGCGCTGCCTTTTTTGCGGGATCTCGAGTTGGTACCCTTGGCCTTCCAAAGAAGGGGGGTAAACTAGTGTACACTCTCATGGAGAAACGCGCTGGTGACTTTGGGGATAGTGACTCCTCTCACATTGCGCGTACAATTGCACTCTTCCAGACTGGACTTAGCTATATCGTTGCTGGTCATTGCGACAAAGCAGAAGCTATCATGCACCAGCTGCAGGCGGCGCTCACGATTCCACTGATTCAAGGTTTGTTTCGCTATCTGTATAGAGCTGACCCCAACAGTGATTACCACAAGAGCAAACCTGAGGACCAACCCAAGTCGAAAGCAGAGGGGTGGGCGTTTGCAGCTGCTGTGCTTCCTCAATTGCACGCATGCAACTCACAAGTTGCCGAGCAAGTGTACCAGAACATGAGATACAGCGCGGATCCGATCGTCAAAGACGGGTACAAGTCAGTGGTTGAAAATGTACAAAGCTTGTTCCCATGCTTGAACATCAATGGCTCTCATGTTGGGGCCTATTCAGAATCTGGGAAAGTTATTATCCCAAGGGTCGAGGGTGCTGAATTGCCTGGATCCAACGATGCTTCCTGCTCCAACGGCTGGAAGGTTACAGGCATTCTGTTCATCATTCTGTTCATTCTATTGGTTGGGTTTGTTTCGATCCGTTTCTACTGCCGGAGGAATCAAAAGATGCACGACATTGACCTGACTTCCCAAACACCAAATTCGCCAAGCGTCAGACATGCATCAGTTGATAGATACGCTTCAGCTTCGGGAATACAACTCGGAATGGTAGACGACAAAGCCTTAAATGTTTAAATCTAAGCTAAGTATATTTTTCAACATATGTCGCTGGGAATATGCCAACCTGCCCCGTGGAACGGTTCTTTCCACTCCACCAGTTCTCATCAATGTGTTCTAAAACGTCAATAATGTCATCCACAGCAAATGAAAGGTCTTCTGGACTTTCTCCTGGGTATTCATACAAAGCAATAACGCAGTTTTCGTCCGACGCTGCGGCCGCAGGTGGCGGTGGTGCAGGTGGTTGCACCCCATTACCTTTCTCATTGTATTCCTCAACATAAGACAACGGAAGAAGACCTACTTCGCCTGTATCTAAGCAACGAGCTCGAATCCACTCCTCGTCAACTGTCTCAACGAGTTCAATAATATTTCCAGCCCGAAGCTCGAGTTCATCGTCTTCTTCCTTTTGAAAATCATACAAGGCAATATATTTTTGGTTTCCATCTTCAACAGCAGACTGGGTGCTACGAGCCGCTTCTTCTTCCGCCGCCCTAACACGTTCGGCCTCCTCTTCTGCGGCCCTGGTACGTTCGGCTTCCTCTTCCGCCGCCCTAACGCGCTCCGCTTCCTCCTCTGCAGCCCTAGCACGCT
>QPX_transcriptome_v1_Contig_213
ACAAAAACAAAACAAAAACAATTGCAAGAACAAAAACAAAAACAAAGTTTGACAACTAGAGCTAGTAAACGAAAATGCTAAGACAAGGAGTATCGCAAGCTGCCCGTGTGGCAAAGCGTGGGGTCGCGACGATGCCAAAGAGGAAGGCTGCCATGCCTGCGGCGGGTCAGTCTCATGGAGGACATCTAAATATGCTTCAACGGGAGCCAGAACTACGAAAGACATTCTTCAACTTCAAAGCATTCCCAGAAGTTCTCCCACTCATTGGTATTGTTGGGGTTGCATGTGGTGCAGGAGTTTATAAGCTGATCGCAGTTGATGCACAAGCACCAGACACGCATTGGAACAAAGCAGAGCGCTCGACACTAGATTATATTCAAAATGACAAAGATGTAGCCAAGTCCGAAAGTTGGGCTCACAATCCTCTTCATGTTGGTCCTTTTGGTGGGGATAAGAAGAACAACGAATGGGTTTTGGGCATCAAGCGCTAAAGCACGTCGAAAATGTAAACAAAAAATGTAAACAGAGCTTTGTAGTATTAGTAAAAAAAAAAAAAAAA
>QPX_transcriptome_v1_Contig_214
TCTGGGACGAAACCAGGCAACAGCACAACAACAAACATAGTGTGGCTTACGTCCGCCGTTTGGTTAACAGTATAAAACACTAGAAGTGTGGTTCAATTCATGATTGTTTTGAAATTCGCGGTTGTTGGTGTGGAATGCCACACATTGTAGATAGAGACTAGTTTTGGGAGGAGATATGGACTAGCAAGTACACTATGCTGCGCTGTGCGTGTCTCTTAGGCATTTCGGGATTGTATTGTTGCGATGTTATGCATTGTTGGTCGATATTGAGGAAGCGTAAACTGGATGAGGAGTCGATACGATTTGATAACGATGAATGGGAAACGTTGAGGAAGAGTTATTTGGAAGATAATTGTGTATCCCGGGATGATTTTGAGAAGCGTTTGGGGTATGAAAGCGATGGTGGAGATCGGATCGTTGAGAGGGAGAGTTGTATATTTATTGGTGGTGGGCGGGCTGCAATGTTGCAACTAGCGCATCCGTATGTAGCGTCGGCAATTCATAGTCATTCAAACATTTCCAGGAATGGTGTGCAAAAGCGTTTTTTTCGAACGTTCAAGTATATGTTTCCAATGATCTTTGGTGAGTCTGATGAAGGTATACGAGCTGCGAGAACGGTTCGAAAGTTGCACGACGATGTGTTTGGTGAAATAGATGAGGATTTAGGTATTTTCAAGAGAGGTGATCGTTACTCGGCAAACCATGGACATGCATTGTATTGGGTTCAAATGACTCTCGTTGATAGTGCGCTGTTTATGTTTGAGTTACTTGTGGAAGGGCTGGGGGAGGAAGAAAAGGATGGATATATTCGAAACAGCAACGCGTTTGTCGAAAAGATGTTTGGTGTAGCATGTCCACCATACAACACGTATCGCTCGTATTTGGAACATTTGGTCGCGTTGAGCCATAGTGATATAATAGTGGTGGGAACACGGGCAAAGGAGGTTGGCAAGTTGCTTTGGAGGGGGCGTTTGGCTTTGCCGTTGGTTCGTTGGTTGACGTTTGTGATGCTGCCGGATCGCGTGGGTCGTGGGTTTTACGGGAGGGTTCCAAGTCTTGTGGAGCAAGCGATTTGGTGCCTTGTTTTCGGGTTGATCCGTTTCGTGTACCGGCTGCTGCCGGTGAGTTTCCGGTGGCTTTCAGCCTATGTGTACTCGCGTCGTGGTAGTAGTAAAGCAAGTATTCTGTCGTCGTTCAGTGCGTGCCTTGCCAACGTGTTGTTGAAGTTTTTTTTTTGAACAAGCTAATAAGAATAAATTACCATATATGTACAAATTCTAACATCTCTAGACGACAGTCAAGTCCTCCTGGGAGTGGTGTTGATGGTGGACGGCATAGTTGGAATGGCCAAGTGCGTCCATCAGCATAAAGTTGTCATGAGAGCTAAAAGCGGTCAAAGAACCCTTTCGGTGTTCTAGTGGCTTGTACATTGATGAATCGTCCAACAGCCTGGATACCGAATCGCTGTTTGCGAGTCGACTCGGTACTCTGTTGATGGTATTCTTGCTCGGGTCTAGGTGCGCGTTAAAATTTGCGTGGGTGCTCTCCATGTTTGAGTTCCTAGAGCCCTCAGAGTGGTTGTCGTGTGGGGACCCCATGTGTCCCATGATGGTTGATTCTTCCGGTGGCGACGATGAGTCAAAGATCAAATCGGTGTAGTTCATGTCAAGCATATCCAATCCCGAGCCAGCGGAAGTCCCCGGCATTGGGAGGTGCTCTTGGCCATGAGACATGAACTCGTGTTGTTGCTGTGGCGGGTAATAATATGGTTGTTGGTACTGTTGTTGGTACTGAGCATGTTCGTATCCCTCGGAAGTTTGCATTACAGGCTGTTGTTGCCAGGTATGTTGTTGTTGCTGTCGTTGGACGTAGTGAACTTGTTGCTCCTGGTGTAGAACAGGAGCTGGATGCTGTGGGGCTTGTTCAGTCTTGATTTTGACGGCTTGGGCTTGAGTAGCCAGAGGCGCCGCGCGTGCTTGTTGTTCCTTGGATTTGGCTTTTGCCGCCCGAGCAGCAATGGCGGCTTTTTCTTCCTTTGTAAGTGGCTTTTCGAGGTCAGGATTTTGGCTAACAAGGAACTTCCAGCGTAGTCTTACGGCGTTCTTGGATCGACCTGGTAGGCGGTTGGCAATCGACACCCAGCGGTTGTTTGCATGTCGCTTTGACTCTACAATAATATTGTCTTCATCGGGGGTCCAGATCTTTTGCTGGGCGCGGGCGAGGGACTTGTATCTCGTCTTGACGGCATTCTCCGTGCGTCCGTTCATGTACTGTGAAATCTCTGCCCACTTGTTTCCGAGTTTTTCGTGGAGCTCGAGCAAGAGCTCGTCCTCGCCCTCCTCCCATGGTCCCTTCTTAATATCTGGGTCGAGGTTGAGACTCCATCGTTCGCGGCATTGTTTTGCTGTTCGTCCAGGAATATGAGCTGCGATTGCAACCCACGAATTTAGGTTCTTTCCTGGTTTGGTGACGAGCTCGATGAGCTTCTGATCCTCCTCCTCGGTCCAGTGTCCCTTGACAAGACCTGGTTGAAGTACCTTTTTCC
>QPX_transcriptome_v1_Contig_215
CAAAAACACCAAAAAGCAAAACAACAATAATTGAAAACAATTCAACCCCTGATCAAAAAAAATCGAGGACCCTAGATAAAATACTTGAGCGCATTTGCAATTGCAGGAGTTGTCGGGGTAATTTTTTGAGCGGCGAGGATGGATGGGGGCATGGCGCCGAGCGGCGAGCAGGGCTGGAATTCCGGGGGTACTGCCAAGGAACTTGTGGAGGAACGGGCCAAGGCGTCGTTTGAAGTGGAGAAGATGACGAATTTTATTGATGGCGGGCTCAAGGAAACAATGCGGAGAAGGTGGATTACCGACTCGACTGAAGAGCTGAATGATGTTGGAGGGACAAGCAAAAGGTTTGATTTGGAAAGAGATGGGAAGAAAGGCGCGATTGCGTCCAACTTTAAGCATTTCATGGACATCCACAAAAAGCACCTTGATAGGTTCTTTGTTCCAAAGGGGCGAGAGATGATGTATATGACAATGGGACAGACAATGGGTGGGTATCCAGGTTTGGGACTTTTTCTCACCACGCTCGTTGGTCAATGTTCACCAGAGCAGCTTGGATGGTGGCTCCCACGGGCATACGCCATGGGTATCACCGGCAGTTATGCTCAGACAGAACTAGGCCATGGTAGTAATGTACGGGGTTTGCAAACAACCGCAGTGTATGACCGCGATACCCAAGAATTTATTTTGAATACACCCACTCTCCAGTCTATAAAATGGTGGCCTTCGAGTATGGCGACTTCGACGCACACGGTTCTCTATGCACAACTCGTGATTGACGGGAAGGAGTATGGACTGCACGTATTCTTCCTACAACTCCGCGATGAGAACTTGCTCCCACTACCAGGGATTGAGGTGGGTGATTTGGGAACCAAGATGGGCGAGAACGAGGTTGATATTGGATATCTGCGGTTGAAAGATGTTCGCGTCCCTCGTAAGCACATGATGGAAAAGCGTCAACATGTAGAACCTGACGGTACTTATGTCAAGCATGATTTGGGGGGTGGAAACAACGAGAAAGCGGCGTATTTAACAATGATGACTGCGCGAACGCAGATGGTTGGTGGTTCGGCAATCTTTCTCTCGAAAGGGGCCACAATCGCTATGCGTTACAACGCTGTACGCCGTCAAGGTTTTGTAGACACGGCAAAAGGACAATCGTATCGAGCCGCGGAGAATAAGATCATCGATTACAAAATGAATCAATATGTGTTACTGAGTAAACTCAGTCTTGCTTTTGCAATCCGGTTTACGTTTAATTGGTTGATGGATCGTATGGATGAACTTTCTGCAAATCCAGATGACCTTGGTGCGGATCTTCCGGAGATTCATGCCTCGGCTGCCGGGTTGAAAGGCTATTGTTGTAATGCCGCTGCTCTTGGCTTGGAGGAATTACGAAAGTCTTGTGGTGGGGCTGGGTACCTTATGGCATCTGGAATTGCTGGACTTGTTTCAGACTACAAATGGAGAGCAACCGCGGAGGGGGAGACTACGGTCATGCTGCTTCAGACCGCTCGTTACCTCATGAAGGCTGCCGGCGATGCAGAAGCTGGCCGGCCACTTGCTGGGTTGACAGAGTGCTTGAGCGTACTCAAAGGCCCAAACGTTGTACCTCAAGCCCCCAAGCCTGCGACACGAGCAGATGAATATCTTTCCATCGGATATCTGTTGGAATGGTTTCGATACCGGACCGTGTGCCAAGTCAAGATCACCAAGGACGCATTGAACGCAAGGATGAACTCTGGACAAACGTACGACCAAGCATGGTCTGAATTGACACTCCGAGCGGCAACTACTGGGCAATCGCATGTCCTCTACTTTATGTTGACCAAGTTTTCTCAAATGGTTGAAACTTGTGAGGATGCTCAATGCCGCTCTGTGCTTGAGAGAGTCTGTGCATTGTTTGCATTAAGCGACATGATTGACGGGAAACAATGGACAGGTTTGATTGACGTTGTACAATTCCAGTTGATTGAGCACGCAACAAGTTTGGTGTGTTCTGCGTTGCGACCTGATGCAATTGCTCTTACAGATTGTTGGGACTACAATGATAAAGCATTGAATTCGACGATTGGATCGAAAGACGGGAATGTGTACGAAAACCAATATCTTGCTGCGAAAAACGCACCGATCAACCAAAAACCTGTTCCAGAGTTCTTCGACGCGATCAAACCGTTCCTCGACATGGAATTTTTGTCACTTCGCAACAAAACTGTAGAGGAATGTGACCCTGGGGACACGGAAAGCTACCCACCACCGCTCAACAAGGCAAAACTGTGAGCTTATTTTTATACTAAATTATTCAATTCAATTTCAAACAAAAAAAAGAAAAGCGAAA
>QPX_transcriptome_v1_Contig_216
AAGAAGAAGAAGAAGAAGGCTGGGAATAGTGTGCCCATCGAGGTCGCGCCACCAGCTGTTCCGGAAGATTCGGGGATTGATCTTGTAACAAAGAACACCACCCCCATCCATCGTGGGCTCAAGGCAGACACAGCTTGTGACAGCTTTTGTAAGAAATATAAACAAACCTGGCCCCCCACCAAGCCTGTAGAAAGCTTCTTTCCGGTTGGCTCTGAGGGTCCAGTTGGAGAGATTATGGAACATCCTGGTGACAATGGAAGACTACGTATTACGAACGCGGAGAAGAGGGCCCAGGAACGTTTGTCTGAAGATATTTATAGAAAGGTACGGATTGCGAGTGAATGTCACAGACAAACAAGAAAATGGGCACAAAGTTGGATTCGACCTGGTCTCAAGTTGGCTGATATGTGCGAGCTCATTGAAAACAAAAACCGTGAACTTGTTGCGGAAGCTGGGCTAAACGCTGGAATTGGTTTCCCAACGGGTTGCTCATTGGATCATATTGCTGCCCATTATACACCGAATTCGGGTGATGATACACGACTTGAGCAGAACAGTGTAATGAAGATTGATTTTGGTACCCAAATCGATGGTCGTATTATTGACTCTGCTTGGACCGTGGCGTTCAACCCACAATTTGATCCTCTTTTAGAGGCAGCTCGAGAGGCGACGGAAACTGGAATCAAAGAAGCTGGTATCGATGTGCGTTTGTGCGATATTGGGGAGGCCATTCAGGAAGTTATGGAGAGTTATGAAGTTGAGATTGATGGGAAAACCTTCCCAGTAAAATGCTGTCGAAATTTACAAGGCCATTCGATTTCACCATATCAAATTCACGCTGGGAAAAGTGTACCTATTGTCAAGGGTGGCGAAGAAAGCAAAATGGTTGAGGATGAAATGTACGCTATTGAAACTTTTGGCAGTACTGGTAGGGGATATGTTATTGAAGACCTTGAATGTAGTCATTACATGAAAAACTTTGATGCTCCGCATGTTCCCCTGCGAATGCCTGCCGCAAAAAAGTTGCTTTCTCACATTAATCGAACGTTTGGTACACTTCCATTTTGTCGTCGTTGGTTAGAACGCCCTGATGGCGGATCATTCAGTGTAAACCAAGATCGTGGTCAGCAAACTCGTTATCTTGGAGCGCTAAAAAACCTTTGTGACGTGGGTATTGTCCAAGCGTTCCCTCCGCTCTGCGATGTGAAGGGTAGTTATGTCGCCCAATATGAGCATACCATCTTGTTGCGGCCAACATGCAAAGAAGTGTTGTCCCGGGGTGACGACTATTAAATATTTTTCAATTAAATTAAAAAAGCAAAAATCGATCTGTATGAAAAAAAAAA
>QPX_transcriptome_v1_Contig_217
CGGGGTCGTATTGTTACGGGGGAATACCTATCTTTTCCCATGTGGCCACGTAAACCTTGCAAAGGGGCAACGAGGTTCATTGTCACCCAAGTCAAGCATTGGGCGCGTCGACTTGATGGTTCGTGGGATATTCGACTACTGTGGACTCTACGACACTGTTCAAGGAGAGGGCGAGCTTTGGTTGGAGGTCAGCCCACGAAGTTTCAACGTCCGGGTGAAACCTTGCGTTTCTTTGTCACAAATGATGGTGTTTGAGGAACGTACGTGCGAGGCACCACTTGGTTTGAGGATATACCAAGAAAATAAGCTAGCCTTTGACACAGAGGGGTGTGTGATGGCACCGCAGCTCCACTCGGATGCACTCGTACTCAGCCTAAACCTCGATGTAACGGGTACAGTCGGTTACGAGGCTAAACCCAACAGTGAAGTTGTAGATCTTTCCAAAGTGCGCGCACACAACTGGGAAAAGTGGTTTCGCCCAATTGCCGCTTGCCCCGAGCAGAACACCATTACACTTGAAAAGGACAAGTTTTACATCCTGTCTACAAAGGAAAGGATATCCGTACCACTTCACCTATCTGCAGAAATGATCCCGTTTTCCCAGCACGTCGGCGAGTTGAGGGCCCACTACGCAGGTTTTTTTGACCCCGGGTTTGGATTCGGAGAGGACGGGGAAATATGCGGAACGGTGGGGGTACTCGAAGTAAGACCACACGAAACAATGACTATATACGACGGGCAGCCTATATGCCTGATGAAATTCTTCACGAATTCTAAAAAGCCGACAAAACCGTACGGCCTAGCCGACAACAACTACCAACAGCAGCAAGGACCTAAACTAGCAAAGTATTTTCAATAGAGCCGCTCAATAACTTCTTGTGGAAACCCCCCAGATAACTCTGCGTAAGACGCGGGCTTGCGATCCCCATGATCCCGAATAGAAGTATCAGCGCCACATTCAAGCAACAAGTTGATCAGCTCCCCATTTTTTGACTTGACATCAAAGTTGCAAGCAGTGTGCAATGGTGTTTTGCCTTGAGAATCTGTTGCATTTGGATCTGCCCCGTTCTCGAGAAGATACTCTGCTAACGGAACGTTGCTGTTCAATGCAGCATAGTGCAGCGCAGTTGTACCGTGCACAACATCTTTCGCATTCACAGAAACACCGACAACCTCTATGAGGTTCACAACTACGTTAATATTACCCTCAAATGCTGCTTCGAGGAATCTGGCGCATAGCACCTGATCACCAGTCCACTCAATACATTCCTCTTCTTCAATGTTTTCCTGAAATGATGTGATTTGTTGCACAATATCGTCAGGTAATGATTCGTAGACCTCGTTACGCAACTCATTCGACAGGTACTTGACGCGATCACGGGCACTAGCAGCCGCACGGTTGCTGTGAATTGTTGAAAACCTATCATGTCCGTTGTACACATTTCCTACAGCAAGTTTGCAGTCTTGCTGAACGTGCATGTGTGCGTCACCGTTGCTGCCGCCTCCGTCGTCCCCGCAATCGCGTAAACAAAGTGCACAAAATGCACGCCCACAGGCCCAACACCAGACTGCATCACATCCTCGGTATGGTTCATCAATAAACACACTCTTGCAACTTGGACACCGCACGTTGAACATTTCCACTATCTCATCACGAATCCTCCTGGATTTCGGTTTTCCCGCCGTTCCTTCTTGATCTT
>QPX_transcriptome_v1_Contig_218
TTGTCACGTATACGTGAACTAGCACCCGAAAGTCGCTGGTGCGGGCGCTGCGCGAGACGAAAAAATTGCTGGATCTTATAAAAAATACCAGAATATTGCTGCCGGTTTTTAGTGCGGTATTAATTTTGGCGGGTAGATTTGGCATCGCGCATGTAATTTGGTTTCACGTTTTGGCTGCCCGGTTTTTTTACGTGTGATATTGACACGGTTTGGTCTGCTGCGATTGTTGGGACAAGGCCTGATGGAACCGGAATCTTCGGAAGAGCTTTTGAGGACGATTGAGAAGCGGCTATGGCTAGTCAAGTTGTTGATGATATTTCTAAAGGCCGTTGCCCCGGTGAGCCTTGCCACGACAGTTTATAAGCTTGTGTCGTATCTACTTGGGCATCACAAATATCTTATTGTACACCCTCGATCCAAATTGCTGTCGATATTGAATGGAACAATGTTTGCGGAGACGTTGTTCGTGATTTATTGCTCGTTTGTTAAGAAGTGGGGACAAGCTGTGTATGTAGGAGAACCCACGAGTGTCGAGACGAGGGAACGGTTGTTTGACCTGTGTCTAAACTCCGTGAGTGAGCCGACAGATTTTGCTACAGCGTGGCTGCGAGATCATCGTATTGAAGACATTCGACGTGGAAACGTTGAAGATTGGTTGGCATGGGCATTCTTTGGAAAGAGTGCACATTTGCTAGAAAAACATGAGTTTGCTGAAGTATCATTGTATGTTGACAAATTCGAAGCGCGTTGTGGTTTAAAGTTGAAGGATGGTCACAATGGTCTAGTGCGCACGTACAAATTCAACCTTGAGTCCGTAGAGTCATCCCATCGGCCTTTGGTGTACTACCTGTGCACTCACGTACTGCTCCAACGTGTGTTGACGCCCGTAACTTTTTTTATGCTGGGGTTTGGCAAGCTCAAGGGCCAAGGCAGCTTCAACTACATGGTTCGCAGGGCAAGATCAACAGGTAAGACAAAGCTCGCACCGCTGGTATTTATCCATGGGATTGGGGTAGGACTTATGCCGTACGCAATGCTAACTTCCAAGTTGCTGAGCGTGATGAATGAGACTCGAGACGTTGTGGTGATTGAGCTACCAGCGGTTGCCCAGCAACTTTTTCCTAGTTTATTGGTTGCAGATCAATTTTGTTCCGATCTGAAAAAAATGTTTCAAGCAGAAACATATCCCGCGCG
>QPX_transcriptome_v1_Contig_219
CAACCAAGAAGCAAGAAAAAGATACAAAATATGCTGTTGATTGACGGACAACTGAGACAAGCCGAGGATGGACAAACCCTCAAGGTTGTCAACCCATTCTCAGAGCAGGTAATCACGAGTGTTGCAAAAGCTTCTGAGCAGGATGTGGATCGTGCGGTAATGGCCGCTGATGCGGCAAAAGCCCAATGGAGAAATATTGGGGGAAAGAAAAGGGCCACCTATCTTGTGGCACTTGCTGACGAAATTGAAAAGAATAAAAAACATTTGAGTGAGATCGAGACTCAAGACTGTGGCAAGCCTTTTCCAGAATCGGAATGGGACGTTGACGACTGTGTAGCTTGTCTAAAGTACTATGCTGGACTTGCCGTTGACCTTGAGGAAAACAAACAAAATGTCCCGGTCGACGTTGGAGATACCGATTATGAGTGCAGTATACGATATGAACCTGCAGGAGTTGCTTGTTGCATCATTCCGTGGAACTATCCTCTTCTAATGGCTATTTGGAAAATTGGCCCTGCGCTTGCAAGTGGGTGTACTGTTGTGCTCAAGCCTTCGGAGAATACACCGCTGACGGCGATTGAACTCGCCAAAATTTCCATCAAGGTGCAACTCCCAGCTGGGGTTTTGAATATTCTCACTGGAGACGGTGCGGCAGGGGCTGCGCTTGTCAACCACCCGAAAACAAGTGTGGTTGCATTTACAGGATCTGTCCCGACGGGTATCAAGGTGGCCGAGGTTGCAGCCCCACATGTAAAGCAAGTAACCCTCGAGCTTGGCGGGAAAAGCGCAGCCCTTGTCTTCCCCGATGCTGACCTTGACAAGGCCGCAGAATGGGTCTGCTTTGGCTGCTGGTGGACAAACGGGCAGATTTGCTCTGCAACCTCCCGGCTCCTCGTGCACGAAGAAATTGCTGATATATTTATCAAAAAACTAGAGACGATCGGCAAGTCGATCAAGATGGGTGATCCGATGGACCCAGACTGCAGGCTTGGACCTGTCGTCAATGGGCAACAGCAGGAAAAAGTTCTCTCATTTATTAACAAGGCGCAAGCACAAGGTGCGCAACTTTTGCTGGGATCCGGAAGAAAGCCAACTGAAAAGGGCTACTTTGTCGAGCCAACGATTCTAAAAGTTGACTCCTCAACCAACATCGCCTGGGAGGAAGAGATTTTCGGCCCAGTCTTAACGGTCAAAACGTTTTCAACCGATGACATGGCGATTCAACTAGCCAATGACTCGAAGTTTGGACTAGCCGGCGCCGTCTTTTCCAAGGACAAAGCAAGGCTCGCACGATGCTCGAACGAGCTCAACGTCGGAATCGTATGGACGAATTGCAGCCAACCCTGCTTTTGCCAACTCCCCTGGGGTGGCCGTCAACAAAGCGGGTATGGACGGGACCTTGGAGAGTTTGGCCTCAGCAAGTTTCTTGAGCCAAAGCAAGTCGTCAACTATGTCTCCAGTGACCCATTGGGATGGTACGATACCTCAAAGCTTTAACTTTAAATATAAAACGGAATTCGGACACCAACCAC
>QPX_transcriptome_v1_Contig_220
GCAAACCAACAATCTCAATTCCAAGTTTTCTTTTCTTTGTACATTTTATATAAACCAACACACGACACGATGAAGGTTACCTCAGGCTTACTTGCTTTGGCAAGCATTGGATCGGTATTTGGCGAGACAACGAGACTGCAGGGTTTGTTCCAGGTACCCGAAGCGCAATTGTTGACACTAAATGTCACCGTCAACCCGGAGAACCCAGAAGACGGCTTCAAACTTGTAGCGCTCAAAACAACCGATGGTGCGACCGATCAAACCCCGGTTTCCGATTTGGCTCTTGTAACACCGCACGTCAACACCACAATTGCTGCAAAGAAAATTGACGACAAACTCCAGGTTTTTTACTCCATGGATGATGGGTCGATTGTATCATTGACCCAGGACGGGGATAAGACCGTAACGAAACTGCGAGAAGCGAAAGACGGAAAGGTTGCATACCCTCTTACGGTAGATAGCGGCAACCTTTACTGGGTTGAAACCGTTGAATCCAAACACACGGTTTACACAGTAAAAACAGATGCTACACCTGAAACGGACCCTACGGAGGCTGGAAAGTTTGAGATGAATAACTCAATTGTCTCTATTTCATTCATCCCAGCAGCGGAAGGTGTTGAGAATCGCTCAATCTTGGTACTGTCTAATGTAACCAACAAGCCCGAGCAGGAGTTTTACAAAGTTGAACTTAACACCTCGTCTGTAGCCCTTTGGACGGAGTCAACAGAGCGTATTCTAGAAGATGAAGCTGTTGACGCCAAGGATGAAACCCCTGCAGCTGCTGACGCCACGGATACATACAGCGGTGCCATTTCGACAGGTGATTTTGATGTTCAAAGAATCACCACGGCAGGTTCACTTACCAAAAAAACATACCAGGATGCGCCAACTCCACCACCAACTGTGCCAACTTCATCACCAACTGCATCTTCACCACC
>QPX_transcriptome_v1_Contig_221
TTTTAATCGTGGAGATGTAAAGTAATTATAAAAAACTTATGCTACCAGTTGTTCAGGGCTTGGCTTTTTGTCAGCAATAATACATGTTCCGTCAGTTGCTCCCGTGGTACCTTTCCCTTCCAGAATCGTCTCCTTTTTCACCTGCGCATCATCTACACTTTCAACTTTCCCTCTGCCACTACTGTCGGAGTTAGCTGCTGCTTCCTGTTTCTTATTTAGATTGTCCGCGATTATATTATAAACTTGAGAAAAAAGGCCATTTTGGCCTTTGTGGAGGGTCATGTTTGCTCCAACATTTTCGAAATTTTCAGTTGAAGCGTCGTCACCAGTTACACCGATGACACAACCCTCGTATCCAGCATCACGCATTTGTTTAACCGTTTGGACTCCGTCGAGGTCGTCACCCATTTCCTTGTCCATAGTAACCACCGCGAATCGTTGCTTTTCATCTCGGATTTTCTTGAGAGCTTCTTGGCCATTTTTGGCCACATGGATGTTGAGCTTTCCCTTGGTTTCTTTGACGTGCATTCTACGTAGAGTCGCAGCCATCATGACAATGAACTGGTCATCATCATCTGTCACAAGTACATCCGCTGTCATTTCAGTTAGAGTTGGTTCAGGTGCTTCTTCGCCATCTCTAATAATATTTACATTCGGAAACTCGGACTCGAGGTCATCAAGTGCTGCTTTTCCTTTCGCTGCAATCTCCTCTTTGGTAAGTAGGGCCTTGTCAGCTACGACAACTTCTGCGGTCTCGTCGTCTTCTTCGTCAACCTTCAATTTCTTACTTTGCGGTTGTGTGGATGTAGAGGAGGTTGCTTCATCAGTTTCTACTGCAGCAGAGCTGTCTGGTTCGGATGGGGCTGTAGTCTGACCCGAGTGTTTTCCAGTTCGCGCATATTCAAGTTTCTCTTTCTCATATCGTTTCCTATCCTCTCGAGCCATTTTGATGTACGGCTCCCGTTCGGCTGCAGATAAACCCTTCCACTTTTCTCCAAGACTGTGACCAATATCGGTAAATGCTTTTTGTACGTCAAAATGAGCGCCATTATCGTTCTTGTTACGGATTTTCTTGTAATGTTCCTTGAAAAAAAAGTTCCACGCATACCTCGCAGGTTTAGGAGCCAATGGATCGCGCACCCTCCGCTTTTTGTCCTTTTTCTTTCCAGGAGCATCTATCTTACCGGTTTGAAGTATCGTTACATTTGCCCCGTTGGCATTCTGAATAACATCCACTGGATACATGCCCATCGGTGCCCCATTTCCGCCATGAGCATAAATGTGTTGCTGCTGCTGCTGAATCCCCGGATGAAAGGCCTGCATCACCCCTCCCGGCTGCTGCATTTGACCCATATGAACTTGCACATACTGGCCGTTCATGATCGCCGGCTGGCCGACCTGTTGAGGTGCCAAAAACGTCGGCTGCCCAATCATCTGCTGAGGATGAATCGGCACAAACCCCCCCTGCGGCAGCTGTCTAAACGTCGGTTCCATGCACGTCATCTGCACCCGGTACTGGCCCGGCCCCTTCTCCCTCAGCGCCTGCAAGAGCGCCGGGTTGGGTATCCACGGCTGCTGCTGCGGCATCCCCTGCTGTCCCTGCCCCGGCTGCACATACGTGACACCTTGTCCCTGCCCCGCCTGCTGCTGCTGCTGCCCCGCACCCGAAGACCCTGCCTGCTGCCCCGGACCCATGCGGATCGCATCCCCGCCCCACATCTCAACACCCCAACCCTTACCAACCCTTACCAACCACACCAAACAACAACCGCAACGCCCTCAACACCACCACAAGACGCTCTCTCCCCGC
>QPX_transcriptome_v1_Contig_222
CTCCGAGAAGCCCTGAGACTTCGATGTAAATTGTCTGTTCGGGTGATGTTGATGCTGCTTATCCCATATGTTGTCATGTACCATTACTACGTGAATGTATGGCTTCGGGCAATGCGTGACCAAAGCCCAATTATCACGTTTGAAGCTTGGGGGTTGTATGGTGTGGGCTTTACAGTACAGTTTCTACTTCTGACGTGCTGTTCCAGAAAAACATCCAAGTCCTATAGTGCTGAAAGCAGCATGCACCAACCGTTGCTCGATAGTGGGTCTAGTGGGGAAGAGGAATCAACATTTTCCAAACAAAGTAACATAGAAGACGACCATGTAATAAACATTGATACCGACATGATGAAGGGCCCGGAGGACGTAACGGATGACTTCGAGCGCGTTAAAGAAAAGGTACAAACATTTGCCGAATCGATTCAAACCGGAAAATCAATAGAGGAAATAGAGACCAAAAAGCAAAAAACCAAGAAGAAGAAGAAGAAGAAGCGCTACAGCACGTCATCAACAAACGATAACGGGCAAGAAGTCGATGAGAATAAAGTAGATTAACATGTATTTTTGAACAAACAGAAACTTTTATGATGCAGACCGACGACTGGTACTATTTGTTGGTTCAGGTGGAGTGTAAGCCTGCATTTCCCTTTCGAATCTTTTTTTGTCCTCCGCGTGAAGCTTGGCGTATGGCTTTTTGTCACTATCACTCATGCCTCTCCATTTCTCACCAAGCTTCTTGCCGATTGCTCCAAATGAGATGCCTTCATTTTCCGCAATAACTATTGGCCTATTTTCTTTGCTAAAGAACATAAACGCAGAAAGCGGACGTTTTGGCTGCTTTGGGTCCTTTGCCCGAGGCATCGTATCGTATTTTCGACGGCACCCAAGTTGAGCTGCAAGTTTCACTCAGTCAGTCATTTTGCACCCAAAACACATCGTTCCACGCGACACTCTCACCAACCGCCCCTACATACAACCAAACTTGGTCGGTACGCGCGACCTGCATGCTCAGCATCCTGATCCGCACATCCCAAACAGCCACCGCGCCAAGAAAGCGAGGTTATTGCTGAACAAAAGCCTCTACACGCAAGCCTCCTACGAAGCATGCATATCACTTACCTCAACTAGAAAACTAT
>QPX_transcriptome_v1_Contig_223
[truncated: 13,261,806 more chars]
