# Supplementary material for: Development of Genomic Resources for a thraustochytrid Pathogen and Investigation of Temperature Influences on Gene Expression
Source: PLoS One. 2013 Sep 17;8(9):e74196. doi: 10.1371/journal.pone.0074196 (PMC3775781; doi:10.1371/journal.pone.0074196)
Supplement: Table S1 — Putative single nucleotide polymorphisms (SNPs) from genomic DNA sequencing. 25,829 putative SNPs were identified across 7,734 DNA contigs. Data in the Table include Contig ID, Position of SNP (bp) within the contig, Base variation at the SNP (Allele Variation), Respective frequencies of alleles (Allele Frequencies), Allele Counts, Coverage at each loci (number of reads). (TXT) [file pone.0074196.s003.txt]

Dataset S1: Putative SNPs from genomic DNA sequencing
Contig ID	Position (bp)	Allele Variations	Allele Frequencies	Counts	Coverage (number of reads)
QPX_v015_contig_6	1521	A/G	52.8/47.2	75/67	142
QPX_v015_contig_6	118	G/A	57.8/42.2	85/62	147
QPX_v015_contig_6	287	T/C	60.1/39.9	89/59	148
QPX_v015_contig_6	307	A/C	58.0/42.0	87/63	150
QPX_v015_contig_6	686	C/T	57.8/42.2	89/65	154
QPX_v015_contig_6	296	A/C	62.2/37.8	97/59	156
QPX_v015_contig_6	107	T/G	55.7/44.3	88/70	158
QPX_v015_contig_6	130	G/C	55.1/44.9	87/71	158
QPX_v015_contig_6	1745	A/C	61.4/38.6	97/61	158
QPX_v015_contig_6	360	G/T	55.6/44.4	89/71	160
QPX_v015_contig_6	304	G/A	57.1/42.9	92/69	161
QPX_v015_contig_6	1290	G/A	53.4/46.6	86/75	161
QPX_v015_contig_6	401	G/A	51.2/48.8	85/81	166
QPX_v015_contig_6	671	C/A	54.8/45.2	91/75	166
QPX_v015_contig_6	534	T/C	56.2/43.8	95/74	169
QPX_v015_contig_6	405	A/T	50.9/49.1	88/85	173
QPX_v015_contig_6	555	A/G	54.6/45.4	95/79	174
QPX_v015_contig_6	1717	G/C	62.6/37.4	112/67	179
QPX_v015_contig_6	598	A/G	59.1/40.9	107/74	181
QPX_v015_contig_6	870	C/T	56.2/43.8	104/81	185
QPX_v015_contig_6	1590	C/T	59.5/40.5	110/75	185
QPX_v015_contig_6	210	C/T	55.1/44.9	103/84	187
QPX_v015_contig_6	208	C/A	56.6/43.4	107/82	189
QPX_v015_contig_6	528	T/C	54.0/46.0	102/87	189
QPX_v015_contig_6	613	G/A	59.7/40.3	114/77	191
QPX_v015_contig_6	187	A/G	56.8/43.2	109/83	192
QPX_v015_contig_6	221	A/T	54.7/44.8	105/86	192
QPX_v015_contig_6	927	A/C	51.8/48.2	100/93	193
QPX_v015_contig_6	1657	A/G	52.8/47.2	102/91	193
QPX_v015_contig_6	740	G/C	51.0/49.0	100/96	196
QPX_v015_contig_6	190	C/A	56.1/43.9	111/87	198
QPX_v015_contig_6	624	A/G	52.5/47.5	104/94	198
QPX_v015_contig_6	712	G/T	52.7/47.3	106/95	201
QPX_v015_contig_6	1084	C/G	51.0/49.0	106/102	208
QPX_v015_contig_6	1643	A/G	51.4/48.6	107/101	208
QPX_v015_contig_6	904	G/A	50.9/49.1	110/106	216
QPX_v015_contig_6	1786	G/C	55.0/45.0	121/99	220
QPX_v015_contig_6	894	G/T	51.1/48.9	113/108	221
QPX_v015_contig_6	1621	A/G	50.7/49.3	112/109	221
QPX_v015_contig_14	343	C/T	63.2/36.8	98/57	155
QPX_v015_contig_14	8198	G/T	54.2/45.8	91/77	168
QPX_v015_contig_14	7674	C/T	50.6/49.4	89/87	176
QPX_v015_contig_14	8750	C/G	51.1/48.9	90/86	176
QPX_v015_contig_14	3589	T/C	50.8/49.2	92/89	181
QPX_v015_contig_14	1451	C/T	50.8/49.2	93/90	183
QPX_v015_contig_14	4592	G/A	51.3/48.7	99/94	193
QPX_v015_contig_14	6997	G/A	53.4/46.6	103/90	193
QPX_v015_contig_14	8652	G/T	51.3/48.7	99/94	193
QPX_v015_contig_14	6749	C/T	52.6/47.4	103/93	196
QPX_v015_contig_14	3828	A/G	52.3/47.7	103/94	197
QPX_v015_contig_14	7244	G/T	50.5/49.5	103/101	204
QPX_v015_contig_14	7387	A/G	50.0/50.0	102/102	204
QPX_v015_contig_14	331	T/C	54.5/45.5	115/96	211
QPX_v015_contig_14	1734	A/G	50.2/49.8	106/105	211
QPX_v015_contig_14	6483	G/A	60.2/39.8	127/84	211
QPX_v015_contig_14	6805	G/A	50.7/49.3	108/105	213
QPX_v015_contig_14	6806	C/G	50.7/48.8	108/104	213
QPX_v015_contig_14	3842	A/G	53.5/46.5	115/100	215
QPX_v015_contig_14	1656	A/C	56.4/43.6	123/95	218
QPX_v015_contig_14	6441	G/A	52.7/47.3	117/105	222
QPX_v015_contig_14	4290	A/C	53.6/46.4	120/104	224
QPX_v015_contig_14	4995	T/C	53.1/46.9	119/105	224
QPX_v015_contig_14	4275	A/G	54.0/46.0	122/104	226
QPX_v015_contig_14	6545	T/C	50.9/49.1	115/111	226
QPX_v015_contig_14	1415	A/C	50.7/49.3	115/112	227
QPX_v015_contig_14	3393	T/A	54.6/45.4	124/103	227
QPX_v015_contig_14	6717	G/C	53.7/46.3	122/105	227
QPX_v015_contig_14	43	T/C	51.5/48.5	118/111	229
QPX_v015_contig_14	3222	G/T	54.3/45.7	125/105	230
QPX_v015_contig_14	6957	T/C	53.2/46.3	123/107	231
QPX_v015_contig_14	840	C/T	54.3/45.7	126/106	232
QPX_v015_contig_14	6646	C/T	52.6/47.4	122/110	232
QPX_v015_contig_14	6465	T/C	55.8/44.2	130/103	233
QPX_v015_contig_14	3857	T/G	57.7/42.3	135/99	234
QPX_v015_contig_14	6689	C/T	53.6/46.0	127/109	237
QPX_v015_contig_14	4368	C/A	51.3/48.7	122/116	238
QPX_v015_contig_14	5067	C/T	50.6/49.4	122/119	241
QPX_v015_contig_14	6976	C/T	53.5/46.5	129/112	241
QPX_v015_contig_14	5138	T/C	54.3/45.7	132/111	243
QPX_v015_contig_14	5367	C/T	50.8/49.2	124/120	244
QPX_v015_contig_14	4381	T/G	51.4/48.6	126/119	245
QPX_v015_contig_14	7059	A/G	50.4/49.6	124/122	246
QPX_v015_contig_14	6515	T/C	50.6/49.4	125/122	247
QPX_v015_contig_14	5262	C/T	52.2/47.8	130/119	249
QPX_v015_contig_14	5648	T/C	55.8/44.2	139/110	249
QPX_v015_contig_14	4956	A/G	52.2/47.8	132/121	253
QPX_v015_contig_14	4298	T/C	50.4/49.6	129/127	256
QPX_v015_contig_14	5647	A/C	53.9/46.1	139/119	258
QPX_v015_contig_14	7971	G/T	60.3/39.7	161/106	267
QPX_v015_contig_14	5318	T/G	52.6/47.4	141/127	268
QPX_v015_contig_14	5412	T/C	54.2/45.8	147/124	271
QPX_v015_contig_14	8837	G/T	53.3/46.7	145/127	272
QPX_v015_contig_14	6089	C/T	51.3/48.7	140/133	273
QPX_v015_contig_14	620	C/T	54.3/45.7	151/127	278
QPX_v015_contig_14	5186	A/G	55.6/44.4	173/138	311
QPX_v015_contig_14	4261	A/T	57.7/42.3	191/140	331
QPX_v015_contig_14	4140	T/C	58.2/41.8	199/143	342
QPX_v015_contig_14	5952	A/C	56.2/43.8	196/153	349
QPX_v015_contig_14	4053	C/A	63.9/36.1	232/131	363
QPX_v015_contig_14	4018	T/C	58.2/41.8	238/171	409
QPX_v015_contig_14	5127	C/G	64.4/35.6	268/148	416
QPX_v015_contig_14	7755	A/C	55.9/44.1	238/188	426
QPX_v015_contig_14	4142	T/G	59.2/40.8	255/176	431
QPX_v015_contig_14	1302	T/C	58.6/41.4	258/182	440
QPX_v015_contig_14	7912	G/T	57.8/42.2	255/186	441
QPX_v015_contig_14	1304	G/T	56.1/43.9	257/201	458
QPX_v015_contig_14	4019	C/T	57.8/42.2	269/196	465
QPX_v015_contig_14	5122	C/T	64.3/35.7	302/168	470
QPX_v015_contig_14	4049	T/C	55.1/44.9	261/213	474
QPX_v015_contig_14	4048	T/G	53.4/46.6	264/230	494
QPX_v015_contig_14	7756	A/T	49.6/48.2	248/241	500
QPX_v015_contig_14	2252	C/T	55.7/44.3	280/223	503
QPX_v015_contig_14	1332	C/T	56.1/43.9	290/227	517
QPX_v015_contig_14	1307	C/T	60.3/39.7	313/206	519
QPX_v015_contig_14	2205	C/T	50.9/49.1	269/259	528
QPX_v015_contig_14	1329	A/C	59.7/40.3	317/214	531
QPX_v015_contig_14	7913	T/A	53.5/46.5	291/253	544
QPX_v015_contig_14	4041	A/G	54.4/45.6	314/263	577
QPX_v015_contig_14	2250	A/G	52.3/47.7	307/280	587
QPX_v015_contig_14	2209	G/A	61.2/38.8	426/270	696
QPX_v015_contig_14	7770	C/A	57.7/42.3	493/361	854
QPX_v015_contig_14	2211	A/T	63.7/36.3	598/341	939
QPX_v015_contig_14	5808	G/A	64.3/35.5	660/364	1026
QPX_v015_contig_14	4161	A/G	61.0/38.9	2293/1463	3757
QPX_v015_contig_15	133	C/T	51.4/48.6	56/53	109
QPX_v015_contig_16	49	T/C	53.0/47.0	106/94	200
QPX_v015_contig_16	38	T/C	50.9/49.1	112/108	220
QPX_v015_contig_18	1455	A/G	50.6/49.4	45/44	89
QPX_v015_contig_18	113	T/C	57.5/42.5	69/51	120
QPX_v015_contig_18	572	A/C	65.0/35.0	78/42	120
QPX_v015_contig_18	452	A/C	62.1/37.9	87/53	140
QPX_v015_contig_18	584	C/A	57.3/42.7	90/67	157
QPX_v015_contig_18	582	T/A	59.5/40.5	97/66	163
QPX_v015_contig_18	424	C/T	51.8/48.2	88/82	170
QPX_v015_contig_18	689	A/T	53.5/46.5	92/80	172
QPX_v015_contig_18	704	T/C	56.5/43.5	100/77	177
QPX_v015_contig_18	703	T/G	54.5/45.5	97/81	178
QPX_v015_contig_18	631	G/A	54.7/45.3	99/82	181
QPX_v015_contig_18	490	A/G	55.5/44.5	121/97	218
QPX_v015_contig_18	609	C/T	54.0/46.0	127/108	235
QPX_v015_contig_22	4442	G/C	59.3/40.7	51/35	86
QPX_v015_contig_22	4472	T/G	60.6/39.4	57/37	94
QPX_v015_contig_22	4449	C/G	56.9/43.1	70/53	123
QPX_v015_contig_23	21258	A/T	50.0/50.0	71/71	142
QPX_v015_contig_23	21233	T/C	59.7/40.3	105/71	176
QPX_v015_contig_27	2262	T/C	55.6/44.4	79/63	142
QPX_v015_contig_28	470	G/T	53.3/46.7	89/78	167
QPX_v015_contig_28	138	T/A	55.8/44.2	115/91	206
QPX_v015_contig_28	1012	A/G	53.0/47.0	158/140	298
QPX_v015_contig_29	5610	A/C	54.8/45.2	255/210	465
QPX_v015_contig_34	1143	A/C	50.7/49.3	74/72	146
QPX_v015_contig_34	6243	A/G	54.9/45.1	90/74	164
QPX_v015_contig_34	1149	C/T	57.8/41.7	104/75	180
QPX_v015_contig_34	1168	G/C	53.2/46.8	99/87	186
QPX_v015_contig_34	1161	G/A	54.2/45.8	104/88	192
QPX_v015_contig_34	6190	T/G	53.9/46.1	187/160	347
QPX_v015_contig_34	6178	A/C	43.0/40.7	150/142	349
QPX_v015_contig_35	167	C/T	64.7/35.3	161/88	249
QPX_v015_contig_36	693	C/A	58.9/41.1	106/74	180
QPX_v015_contig_36	753	G/A	63.1/36.9	125/73	198
QPX_v015_contig_39	5029	T/C	53.7/46.3	51/44	95
QPX_v015_contig_39	4970	G/A	62.9/37.1	83/49	132
QPX_v015_contig_39	27	T/C	56.7/43.3	85/65	150
QPX_v015_contig_40	1067	A/G	62.9/37.1	17709/10453	28164
QPX_v015_contig_40	1345	G/A	54.7/45.3	16359/13547	29909
QPX_v015_contig_40	1471	T/C	63.0/37.0	18985/11168	30156
QPX_v015_contig_41	8432	T/C	59.4/40.6	60/41	101
QPX_v015_contig_41	8450	G/C	61.2/38.8	90/57	147
QPX_v015_contig_42	1723	G/T	51.7/48.3	60/56	116
QPX_v015_contig_42	214	C/T	51.9/48.1	67/62	129
QPX_v015_contig_42	1015	T/G	53.1/46.9	69/61	130
QPX_v015_contig_42	1763	T/C	52.7/47.3	79/71	150
QPX_v015_contig_42	1630	C/T	57.7/42.3	90/66	156
QPX_v015_contig_42	1577	A/C	57.1/42.9	96/72	168
QPX_v015_contig_42	1676	G/A	53.6/46.4	90/78	168
QPX_v015_contig_42	1593	C/A	54.0/46.0	95/81	176
QPX_v015_contig_42	1594	A/T	56.3/43.8	99/77	176
QPX_v015_contig_42	1484	G/A	55.5/44.5	101/81	182
QPX_v015_contig_42	1270	T/C	50.8/49.2	96/93	189
QPX_v015_contig_42	1411	T/C	53.7/46.3	102/88	190
QPX_v015_contig_42	681	C/T	53.8/46.2	106/91	197
QPX_v015_contig_42	387	T/C	54.9/45.1	113/93	206
QPX_v015_contig_42	1228	T/C	54.6/45.4	113/94	207
QPX_v015_contig_42	1318	T/A	50.7/49.3	107/104	211
QPX_v015_contig_42	1200	G/A	51.2/48.8	110/105	215
QPX_v015_contig_45	45	T/G	58.4/41.6	80/57	137
QPX_v015_contig_49	10558	T/C	64.5/35.5	91/50	141
QPX_v015_contig_55	3260	T/C	55.6/44.4	75/60	135
QPX_v015_contig_55	3271	C/G	61.5/38.5	83/52	135
QPX_v015_contig_58	343	A/T	63.2/36.5	1237/714	1957
QPX_v015_contig_62	7004	A/G	62.3/37.7	81/49	130
QPX_v015_contig_62	7030	A/G	64.5/35.5	89/49	138
QPX_v015_contig_66	4849	C/A	51.1/48.9	46/44	90
QPX_v015_contig_67	1858	A/C	64.1/35.9	66/37	103
QPX_v015_contig_67	27	T/C	54.6/45.4	71/59	130
QPX_v015_contig_67	1891	G/C	59.0/41.0	85/59	144
QPX_v015_contig_72	595	A/C	55.0/45.0	72/59	131
QPX_v015_contig_72	140	A/G	54.2/45.8	78/66	144
QPX_v015_contig_72	139	G/A	56.5/43.5	83/64	147
QPX_v015_contig_72	501	G/A	63.9/36.1	94/53	147
QPX_v015_contig_72	661	G/C	63.3/36.7	95/55	150
QPX_v015_contig_72	144	T/A	54.5/45.5	84/70	154
QPX_v015_contig_72	241	G/A	52.6/47.4	82/74	156
QPX_v015_contig_72	364	A/G	53.4/46.6	87/76	163
QPX_v015_contig_72	443	T/C	53.0/47.0	88/78	166
QPX_v015_contig_72	516	C/G	63.5/36.5	113/65	178
QPX_v015_contig_72	425	T/C	57.7/42.3	105/77	182
QPX_v015_contig_72	460	A/G	59.7/39.8	111/74	186
QPX_v015_contig_72	524	G/A	61.5/38.5	115/72	187
QPX_v015_contig_72	615	C/T	58.5/41.5	110/78	188
QPX_v015_contig_72	290	G/A	50.8/49.2	97/94	191
QPX_v015_contig_72	288	G/A	50.5/49.5	98/96	194
QPX_v015_contig_72	170	A/G	60.2/39.8	121/80	201
QPX_v015_contig_72	629	G/A	61.2/38.8	128/81	209
QPX_v015_contig_77	60	A/T	63.0/37.0	80/47	127
QPX_v015_contig_77	4943	G/C	62.5/37.5	100/60	160
QPX_v015_contig_77	4946	C/G	57.2/42.8	95/71	166
QPX_v015_contig_77	42	A/C	57.9/42.1	103/75	178
QPX_v015_contig_77	4947	T/C	54.5/45.5	128/107	235
QPX_v015_contig_79	6692	C/G	53.3/46.7	120/105	225
QPX_v015_contig_79	6704	A/T	61.2/38.8	150/95	245
QPX_v015_contig_80	4066	G/A	51.0/49.0	49/47	96
QPX_v015_contig_81	9848	A/G	58.3/41.7	49/35	84
QPX_v015_contig_83	132	A/T	59.2/40.8	294/203	497
QPX_v015_contig_88	4204	A/T	64.7/35.3	145/79	224
QPX_v015_contig_89	4918	G/A	60.8/39.2	90/58	148
QPX_v015_contig_89	5050	T/C	62.5/37.5	95/57	152
QPX_v015_contig_89	5049	T/C	60.4/39.6	93/61	154
QPX_v015_contig_89	4852	A/G	50.3/49.7	79/78	157
QPX_v015_contig_89	4849	A/G	50.9/49.1	81/78	159
QPX_v015_contig_89	5048	C/T	62.3/37.7	99/60	159
QPX_v015_contig_89	5626	G/T	62.3/37.7	99/60	159
QPX_v015_contig_89	5625	C/A	61.3/38.7	100/63	163
QPX_v015_contig_89	5584	A/G	50.0/50.0	96/96	192
QPX_v015_contig_89	5379	G/A	55.6/44.4	109/87	196
QPX_v015_contig_89	4761	C/T	56.0/44.0	112/88	200
QPX_v015_contig_89	4759	C/T	56.9/43.1	115/87	202
QPX_v015_contig_89	4867	A/G	44.0/42.6	92/89	209
QPX_v015_contig_89	4779	A/T	55.7/44.3	117/93	210
QPX_v015_contig_89	5401	C/T	50.2/49.8	107/106	213
QPX_v015_contig_89	5758	A/T	59.4/40.6	129/88	217
QPX_v015_contig_89	9211	C/G	52.9/43.0	118/96	223
QPX_v015_contig_89	5143	A/T	64.6/35.4	148/81	229
QPX_v015_contig_89	5586	C/T	51.9/48.1	121/112	233
QPX_v015_contig_89	5782	T/G	43.5/38.8	103/92	237
QPX_v015_contig_89	4912	G/A	55.2/44.8	132/107	239
QPX_v015_contig_89	5377	G/C	44.4/43.2	108/105	243
QPX_v015_contig_89	5764	G/A	51.0/49.0	127/122	249
QPX_v015_contig_89	5407	G/C	48.8/39.0	124/99	254
QPX_v015_contig_89	5250	G/A	63.3/36.7	164/95	259
QPX_v015_contig_89	5408	T/C	53.6/46.4	140/121	261
QPX_v015_contig_89	4877	C/G	54.8/45.2	144/119	263
QPX_v015_contig_89	5590	T/G	62.2/37.8	173/105	278
QPX_v015_contig_89	5329	A/G	61.4/38.6	172/108	280
QPX_v015_contig_89	5344	A/T	56.3/43.7	161/125	286
QPX_v015_contig_89	5617	G/T	55.9/37.9	162/110	290
QPX_v015_contig_89	5374	G/C	55.9/38.5	167/115	299
QPX_v015_contig_89	5346	G/A	54.9/41.5	168/127	306
QPX_v015_contig_89	5275	T/C	57.2/36.9	366/236	640
QPX_v015_contig_95	26	T/G	61.7/38.3	174/108	282
QPX_v015_contig_95	112	G/A	53.7/46.3	183/158	341
QPX_v015_contig_95	104	T/G	56.6/43.4	213/163	376
QPX_v015_contig_100	32	A/G	62.2/37.8	102/62	164
QPX_v015_contig_101	2780	G/A	63.3/36.7	62/36	98
QPX_v015_contig_101	2786	C/T	57.6/42.4	68/50	118
QPX_v015_contig_101	2745	C/T	60.5/39.5	72/47	119
QPX_v015_contig_101	2718	C/T	61.8/38.2	76/47	123
QPX_v015_contig_101	2719	T/G	60.3/39.7	79/52	131
QPX_v015_contig_101	2744	T/G	56.8/43.2	75/57	132
QPX_v015_contig_101	2738	G/T	54.2/45.8	77/65	142
QPX_v015_contig_101	2840	T/A	50.5/49.5	102/100	202
QPX_v015_contig_104	14362	A/G	64.9/35.1	85/46	131
QPX_v015_contig_104	26	T/G	63.2/36.8	84/49	133
QPX_v015_contig_106	49	C/G	59.5/40.5	88/60	148
QPX_v015_contig_106	56	C/A	56.1/43.9	96/75	171
QPX_v015_contig_106	46	T/C	54.9/45.1	101/83	184
QPX_v015_contig_106	62	G/T	62.8/37.2	157/93	250
QPX_v015_contig_108	12785	G/A	55.6/44.4	74/59	133
QPX_v015_contig_108	12814	G/C	52.5/47.5	73/66	139
QPX_v015_contig_108	156	A/G	50.0/50.0	98/98	196
QPX_v015_contig_108	112	T/C	53.8/46.2	114/98	212
QPX_v015_contig_112	42	C/A	60.8/39.2	113/73	186
QPX_v015_contig_121	2081	C/G	60.2/39.8	62/41	103
QPX_v015_contig_121	2118	A/G	48.6/48.6	52/52	107
QPX_v015_contig_121	11127	C/T	54.7/45.3	105/87	192
QPX_v015_contig_126	171	G/C	52.4/47.6	55/50	105
QPX_v015_contig_126	167	T/C	54.5/45.5	60/50	110
QPX_v015_contig_126	174	T/C	54.9/45.1	62/51	113
QPX_v015_contig_126	180	C/T	58.1/41.9	72/52	124
QPX_v015_contig_126	116	T/C	55.1/44.9	70/57	127
QPX_v015_contig_126	146	T/C	61.6/38.4	98/61	159
QPX_v015_contig_126	226	A/G	55.3/44.7	88/71	159
QPX_v015_contig_126	200	C/G	54.5/45.5	91/76	167
QPX_v015_contig_130	357	C/T	64.3/35.7	83/46	129
QPX_v015_contig_130	673	G/T	57.5/42.5	77/57	134
QPX_v015_contig_130	1742	C/A	63.2/36.8	86/50	136
QPX_v015_contig_130	349	C/T	61.9/38.1	86/53	139
QPX_v015_contig_130	457	G/C	59.7/40.3	83/56	139
QPX_v015_contig_130	468	G/C	61.9/38.1	86/53	139
QPX_v015_contig_130	456	G/T	58.4/41.6	87/62	149
QPX_v015_contig_130	470	G/A	62.4/37.6	93/56	149
QPX_v015_contig_130	1733	A/G	61.1/38.9	96/61	157
QPX_v015_contig_130	1752	G/T	57.0/43.0	94/71	165
QPX_v015_contig_130	1404	C/T	61.3/38.7	103/65	168
QPX_v015_contig_130	649	T/G	50.3/49.7	86/85	171
QPX_v015_contig_130	1714	C/T	52.0/48.0	90/83	173
QPX_v015_contig_130	720	A/T	53.1/46.9	95/84	179
QPX_v015_contig_130	733	C/G	53.6/46.4	97/84	181
QPX_v015_contig_130	893	A/G	50.0/50.0	91/91	182
QPX_v015_contig_130	894	C/T	50.5/49.5	92/90	182
QPX_v015_contig_130	1583	G/C	51.6/48.4	94/88	182
QPX_v015_contig_130	571	A/G	51.9/48.1	97/90	187
QPX_v015_contig_130	1899	G/C	50.8/49.2	95/92	187
QPX_v015_contig_130	559	A/G	56.7/43.3	110/84	194
QPX_v015_contig_130	925	T/C	54.0/46.0	107/91	198
QPX_v015_contig_130	555	T/A	55.8/44.2	111/88	199
QPX_v015_contig_130	2107	G/A	50.3/49.7	100/99	199
QPX_v015_contig_130	43	G/T	51.7/48.3	104/97	201
QPX_v015_contig_130	2482	A/G	53.2/46.3	108/94	203
QPX_v015_contig_130	2710	A/T	50.7/49.3	103/100	203
QPX_v015_contig_130	2708	A/T	50.7/49.3	104/101	205
QPX_v015_contig_130	2569	G/C	50.2/49.8	104/103	207
QPX_v015_contig_130	2158	T/C	51.7/48.3	109/102	211
QPX_v015_contig_130	162	G/C	51.9/48.1	111/103	214
QPX_v015_contig_130	216	G/A	58.0/42.0	127/92	219
QPX_v015_contig_130	2161	A/G	51.6/47.9	113/105	219
QPX_v015_contig_130	265	G/A	51.1/48.9	113/108	221
QPX_v015_contig_130	188	A/G	51.8/48.2	116/108	224
QPX_v015_contig_130	2440	A/G	52.9/47.1	119/106	225
QPX_v015_contig_130	1496	C/A	53.5/46.5	121/105	226
QPX_v015_contig_130	1516	T/C	56.8/43.2	130/99	229
QPX_v015_contig_130	223	T/C	60.6/39.4	140/91	231
QPX_v015_contig_131	67	G/A	61.4/38.6	51/32	83
QPX_v015_contig_131	16725	A/G	54.8/45.2	85/70	155
QPX_v015_contig_131	16743	G/A	62.5/37.5	371/223	594
QPX_v015_contig_132	2631	G/A	57.0/43.0	106/80	186
QPX_v015_contig_142	8355	A/G	62.0/38.0	98/60	158
QPX_v015_contig_142	8356	C/T	57.6/42.4	99/73	172
QPX_v015_contig_145	525	A/G	62.4/37.6	103/62	165
QPX_v015_contig_145	511	A/G	61.1/38.9	107/68	175
QPX_v015_contig_145	505	G/T	59.7/40.3	111/75	186
QPX_v015_contig_145	102	A/T	52.4/47.6	108/98	206
QPX_v015_contig_145	300	G/A	50.5/49.5	108/106	214
QPX_v015_contig_145	291	T/A	52.0/48.0	119/110	229
QPX_v015_contig_147	35	T/C	56.1/43.9	137/107	244
QPX_v015_contig_149	648	C/T	61.7/38.3	82/51	133
QPX_v015_contig_149	667	C/A	58.2/41.8	78/56	134
QPX_v015_contig_149	183	G/T	51.0/49.0	80/77	157
QPX_v015_contig_149	198	T/C	50.9/49.1	87/84	171
QPX_v015_contig_149	541	G/C	56.0/44.0	103/81	184
QPX_v015_contig_149	306	T/G	61.4/38.6	116/73	189
QPX_v015_contig_149	621	C/T	57.1/42.9	113/85	198
QPX_v015_contig_149	363	T/A	55.3/44.7	110/89	199
QPX_v015_contig_149	606	T/A	61.2/38.8	131/83	214
QPX_v015_contig_149	583	A/G	59.9/40.1	130/87	217
QPX_v015_contig_149	609	A/T	59.3/40.7	131/90	221
QPX_v015_contig_149	702	A/G	59.5/40.5	135/92	227
QPX_v015_contig_149	576	A/G	61.7/38.3	148/92	240
QPX_v015_contig_149	717	C/A	58.0/42.0	160/116	276
QPX_v015_contig_150	9802	G/A	52.6/47.4	72/65	137
QPX_v015_contig_151	22159	A/G	53.8/46.2	14/12	26
QPX_v015_contig_152	279	A/G	57.9/42.1	84/61	145
QPX_v015_contig_152	904	G/A	58.4/41.6	94/67	161
QPX_v015_contig_152	828	G/T	51.4/48.6	112/106	218
QPX_v015_contig_152	861	A/G	50.7/49.3	113/110	223
QPX_v015_contig_152	301	A/G	60.5/35.3	214/125	354
QPX_v015_contig_157	5706	G/C	56.4/43.6	137/106	243
QPX_v015_contig_157	5679	T/A	59.9/40.1	151/101	252
QPX_v015_contig_158	145	T/G	55.1/44.9	7218/5874	13093
QPX_v015_contig_165	31	C/T	60.6/39.4	175/114	289
QPX_v015_contig_171	3372	A/G	51.7/48.3	1485/1390	2875
QPX_v015_contig_171	2869	T/C	63.3/36.7	2323/1349	3672
QPX_v015_contig_171	1784	A/G	63.2/36.8	2365/1378	3743
QPX_v015_contig_172	3791	T/G	63.4/36.6	116/67	183
QPX_v015_contig_173	826	G/A	52.1/47.9	87/80	167
QPX_v015_contig_173	347	T/C	51.4/48.6	93/88	181
QPX_v015_contig_173	611	G/T	51.2/48.8	109/104	213
QPX_v015_contig_173	315	C/A	51.4/48.6	111/105	216
QPX_v015_contig_178	13059	G/C	54.4/45.6	99/83	182
QPX_v015_contig_178	13114	A/G	49.7/45.9	91/84	183
QPX_v015_contig_178	13108	G/A	58.0/42.0	109/79	188
QPX_v015_contig_178	13070	G/T	58.7/41.3	111/78	189
QPX_v015_contig_178	13088	C/A	64.2/35.8	129/72	201
QPX_v015_contig_178	13085	A/G	60.2/39.8	127/84	211
QPX_v015_contig_179	12854	C/T	62.1/37.9	36/22	58
QPX_v015_contig_181	105	A/T	63.3/36.7	69/40	109
QPX_v015_contig_181	37	G/C	63.6/36.4	98/56	154
QPX_v015_contig_184	95	A/G	57.5/42.5	88/65	153
QPX_v015_contig_184	35	G/T	63.0/37.0	97/57	154
QPX_v015_contig_184	99	C/G	52.1/43.6	85/71	163
QPX_v015_contig_186	1948	C/T	52.1/47.9	75/69	144
QPX_v015_contig_186	952	A/G	52.1/47.9	88/81	169
QPX_v015_contig_186	1204	G/C	54.3/45.7	102/86	188
QPX_v015_contig_186	1138	T/G	51.0/49.0	98/94	192
QPX_v015_contig_186	629	G/C	51.8/48.2	101/94	195
QPX_v015_contig_186	1411	C/T	55.6/44.4	114/91	205
QPX_v015_contig_186	1377	G/A	55.6/44.4	119/95	214
QPX_v015_contig_186	672	A/G	50.0/50.0	114/114	228
QPX_v015_contig_187	46	A/C	57.1/42.9	72/54	126
QPX_v015_contig_187	6475	G/A	63.4/36.0	104/59	164
QPX_v015_contig_187	6474	C/T	60.1/39.9	116/77	193
QPX_v015_contig_187	6546	G/T	50.7/48.8	345/332	680
QPX_v015_contig_187	6550	C/A	63.3/36.7	459/266	725
QPX_v015_contig_188	33	G/A	51.1/48.9	68/65	133
QPX_v015_contig_189	22052	A/C	57.3/42.7	94/70	164
QPX_v015_contig_192	4827	C/A	51.9/48.1	120/111	231
QPX_v015_contig_194	1502	A/G	64.8/35.2	68/37	105
QPX_v015_contig_194	1685	T/C	51.8/48.2	86/80	166
QPX_v015_contig_194	1682	T/C	54.1/45.9	93/79	172
QPX_v015_contig_194	1656	T/C	53.5/46.5	107/93	200
QPX_v015_contig_197	5854	G/C	53.5/46.5	108/94	202
QPX_v015_contig_197	5808	A/G	55.9/44.1	119/94	213
QPX_v015_contig_197	5810	T/C	57.3/42.7	122/91	213
QPX_v015_contig_197	5817	C/T	64.6/35.4	173/95	268
QPX_v015_contig_203	391	G/T	50.3/49.7	152/150	302
QPX_v015_contig_203	1516	A/C	50.4/49.6	215/212	427
QPX_v015_contig_203	1517	A/T	51.0/49.0	220/211	431
QPX_v015_contig_204	1674	C/A	63.6/36.4	112/64	176
QPX_v015_contig_204	1673	C/G	58.8/41.2	110/77	187
QPX_v015_contig_205	39	G/A	57.8/42.2	96/70	166
QPX_v015_contig_205	38	T/C	52.0/47.5	93/85	179
QPX_v015_contig_205	32	T/C	63.4/36.6	154/89	243
QPX_v015_contig_207	34	G/A	51.5/48.5	105/99	204
QPX_v015_contig_208	27	T/G	55.0/45.0	60/49	109
QPX_v015_contig_208	54	C/T	65.0/35.0	78/42	120
QPX_v015_contig_208	36	G/A	50.4/49.6	68/67	135
QPX_v015_contig_208	60	G/C	54.0/46.0	88/75	163
QPX_v015_contig_208	71	T/C	57.7/42.3	97/71	168
QPX_v015_contig_210	1328	C/G	56.5/43.5	70/54	124
QPX_v015_contig_210	1331	G/A	53.1/46.9	95/84	179
QPX_v015_contig_210	1333	T/C	59.0/41.0	121/84	205
QPX_v015_contig_210	1335	G/A	63.8/36.2	143/81	224
QPX_v015_contig_211	3056	G/C	50.6/49.4	81/79	160
QPX_v015_contig_212	3863	T/A	64.7/35.3	90/49	139
QPX_v015_contig_217	4160	G/A	51.8/48.2	58/54	112
QPX_v015_contig_227	965	T/A	59.2/40.8	93/64	157
QPX_v015_contig_227	43	C/A	62.0/38.0	98/60	158
QPX_v015_contig_227	968	T/A	47.8/45.8	97/93	203
QPX_v015_contig_227	13504	C/T	53.4/46.6	110/96	206
QPX_v015_contig_227	13531	G/C	59.4/40.6	123/84	207
QPX_v015_contig_227	13510	T/A	62.5/37.5	140/84	224
QPX_v015_contig_227	1012	T/C	52.9/46.7	119/105	225
QPX_v015_contig_227	38	A/T	56.2/39.5	131/92	233
QPX_v015_contig_227	970	T/A	58.4/41.6	157/112	269
QPX_v015_contig_227	971	G/A	57.6/42.4	219/161	380
QPX_v015_contig_227	995	C/T	60.8/39.2	436/281	717
QPX_v015_contig_228	5460	A/G	64.9/35.1	72/39	111
QPX_v015_contig_233	47	A/G	61.2/38.8	120/76	196
QPX_v015_contig_233	84	G/A	58.5/41.5	120/85	205
QPX_v015_contig_233	81	T/C	59.7/40.3	139/94	233
QPX_v015_contig_234	5841	C/G	59.2/38.8	29/19	49
QPX_v015_contig_238	3056	G/C	58.3/41.7	88/63	151
QPX_v015_contig_238	3080	A/G	59.2/40.8	122/84	206
QPX_v015_contig_238	3139	T/C	50.2/49.8	109/108	217
QPX_v015_contig_238	3098	A/G	53.1/46.5	130/114	245
QPX_v015_contig_238	3116	G/A	52.9/47.1	137/122	259
QPX_v015_contig_239	318	G/A	60.8/39.2	87/56	143
QPX_v015_contig_239	89	A/G	63.3/36.7	93/54	147
QPX_v015_contig_239	961	C/A	55.0/45.0	93/76	169
QPX_v015_contig_241	34	C/T	50.1/49.9	182/181	363
QPX_v015_contig_244	3719	T/C	61.3/38.7	92/58	150
QPX_v015_contig_246	3803	C/T	63.3/36.7	93/54	147
QPX_v015_contig_246	3801	A/C	62.8/37.2	98/58	156
QPX_v015_contig_246	3776	A/G	50.8/49.2	100/97	197
QPX_v015_contig_247	61	C/T	64.2/35.8	61/34	95
QPX_v015_contig_247	87	A/G	60.7/38.7	102/65	168
QPX_v015_contig_248	490	T/C	62.2/37.8	51/31	82
QPX_v015_contig_248	491	C/T	63.9/36.1	53/30	83
QPX_v015_contig_248	487	G/A	62.1/37.9	54/33	87
QPX_v015_contig_248	500	A/G	62.1/37.9	54/33	87
QPX_v015_contig_248	448	G/C	55.8/44.2	72/57	129
QPX_v015_contig_248	559	A/G	60.3/39.7	85/56	141
QPX_v015_contig_249	35	C/T	59.8/40.2	107/72	179
QPX_v015_contig_252	11551	C/T	60.7/39.3	91/59	150
QPX_v015_contig_252	11586	C/T	55.2/44.8	96/78	174
QPX_v015_contig_252	30	T/A	52.9/45.9	137/119	259
QPX_v015_contig_255	7388	T/A	62.0/38.0	80/49	129
QPX_v015_contig_255	7390	C/A	50.7/49.3	70/68	138
QPX_v015_contig_257	10576	A/C	52.6/47.4	61/55	116
QPX_v015_contig_257	10554	T/G	62.9/37.1	112/66	178
QPX_v015_contig_259	93	A/G	58.7/41.3	91/64	155
QPX_v015_contig_259	83	C/T	50.5/49.5	102/100	202
QPX_v015_contig_259	63	A/G	61.8/38.2	170/105	275
QPX_v015_contig_259	37	T/A	60.3/39.7	185/122	307
QPX_v015_contig_259	45	G/A	60.3/39.7	196/129	325
QPX_v015_contig_261	35	T/C	59.4/40.6	76/52	128
QPX_v015_contig_264	7586	A/C	61.8/38.2	105/65	170
QPX_v015_contig_266	135	A/G	50.5/49.5	563/551	1114
QPX_v015_contig_266	137	C/T	50.3/49.7	565/558	1123
QPX_v015_contig_266	463	A/G	54.5/45.5	679/568	1247
QPX_v015_contig_266	461	C/T	54.9/45.1	710/583	1293
QPX_v015_contig_266	395	T/C	50.7/49.3	662/645	1307
QPX_v015_contig_266	123	A/G	56.0/44.0	771/607	1378
QPX_v015_contig_266	420	A/G	51.4/48.6	750/710	1460
QPX_v015_contig_266	534	T/C	53.7/46.3	802/692	1494
QPX_v015_contig_266	105	G/A	52.2/47.8	795/728	1523
QPX_v015_contig_266	321	C/T	51.2/48.8	936/891	1827
QPX_v015_contig_273	5702	T/G	64.5/35.5	180/99	279
QPX_v015_contig_276	22636	G/C	63.5/36.5	47/27	74
QPX_v015_contig_277	339	C/T	63.0/37.0	63/37	100
QPX_v015_contig_277	304	G/A	58.1/41.9	97/70	167
QPX_v015_contig_277	38	C/T	57.5/42.5	111/82	193
QPX_v015_contig_277	316	G/T	63.5/36.5	125/72	197
QPX_v015_contig_278	30	C/A	57.9/42.1	81/59	140
QPX_v015_contig_279	45	G/A	61.2/38.8	60/38	98
QPX_v015_contig_279	10487	C/G	61.5/38.5	110/69	179
QPX_v015_contig_280	19021	A/C	51.1/48.9	90/86	176
QPX_v015_contig_280	18941	A/T	52.5/47.5	94/85	179
QPX_v015_contig_280	19030	T/C	51.6/48.4	96/90	186
QPX_v015_contig_281	3931	C/A	64.6/35.4	64/35	99
QPX_v015_contig_287	5179	A/T	60.9/38.5	117/74	192
QPX_v015_contig_287	5178	T/A	61.3/38.7	119/75	194
QPX_v015_contig_291	60	G/A	61.4/38.6	315/198	513
QPX_v015_contig_297	368	A/G	65.0/35.0	215/116	331
QPX_v015_contig_297	365	A/G	62.7/37.3	281/167	448
QPX_v015_contig_297	344	C/A	61.0/39.0	659/422	1081
QPX_v015_contig_298	8260	C/T	63.1/36.9	82/48	130
QPX_v015_contig_298	8267	G/C	54.9/45.1	95/78	173
QPX_v015_contig_298	8287	G/T	57.1/42.9	113/85	198
QPX_v015_contig_299	56	A/T	53.6/46.4	52/45	97
QPX_v015_contig_299	59	A/C	52.7/47.3	59/53	112
QPX_v015_contig_299	62	C/G	53.0/47.0	71/63	134
QPX_v015_contig_299	84	C/T	56.1/43.9	83/65	148
QPX_v015_contig_302	2487	G/A	53.5/46.5	68/59	127
QPX_v015_contig_302	7689	C/G	53.5/46.5	77/67	144
QPX_v015_contig_308	7484	A/G	62.0/38.0	67/41	108
QPX_v015_contig_308	7480	C/G	62.2/37.8	79/48	127
QPX_v015_contig_309	5370	T/C	54.5/45.5	156/130	286
QPX_v015_contig_311	13080	A/T	60.2/39.8	71/47	118
QPX_v015_contig_314	106	C/T	57.3/42.7	118/88	206
QPX_v015_contig_314	101	A/G	58.1/41.9	132/95	227
QPX_v015_contig_314	48	C/A	59.2/40.8	164/113	277
QPX_v015_contig_314	36	C/A	58.3/41.7	168/120	288
QPX_v015_contig_314	56	A/G	63.1/36.9	193/113	306
QPX_v015_contig_315	8579	A/C	62.2/37.8	46/28	74
QPX_v015_contig_317	59	C/A	58.2/41.8	64/46	110
QPX_v015_contig_317	55	T/A	55.6/44.4	65/52	117
QPX_v015_contig_317	34	A/C	51.4/48.6	93/88	181
QPX_v015_contig_318	8719	C/G	58.0/42.0	94/68	162
QPX_v015_contig_318	8725	C/T	59.2/40.8	100/69	169
QPX_v015_contig_318	8726	C/A	59.4/40.6	101/69	170
QPX_v015_contig_320	1870	C/A	52.4/47.6	33/30	63
QPX_v015_contig_320	1864	A/C	50.6/49.4	44/43	87
QPX_v015_contig_320	1863	C/T	53.1/46.9	52/46	98
QPX_v015_contig_322	9692	G/A	55.6/44.4	30/24	54
QPX_v015_contig_322	9691	A/C	58.6/41.4	34/24	58
QPX_v015_contig_322	9690	A/G	60.0/40.0	36/24	60
QPX_v015_contig_325	6953	T/G	52.8/47.2	67/60	127
QPX_v015_contig_334	8357	G/A	63.2/36.8	98/57	155
QPX_v015_contig_334	8322	G/C	59.9/40.1	94/63	157
QPX_v015_contig_341	57	C/A	62.9/37.1	73/43	116
QPX_v015_contig_341	56	T/C	53.2/46.8	67/59	126
QPX_v015_contig_341	51	A/G	58.0/42.0	102/74	176
QPX_v015_contig_341	48	A/C	64.3/35.7	142/79	221
QPX_v015_contig_343	33	T/C	55.7/36.5	122/80	219
QPX_v015_contig_350	60	A/G	62.2/37.8	84/51	135
QPX_v015_contig_350	71	G/T	55.8/44.2	96/76	172
QPX_v015_contig_352	1809	A/G	55.4/44.6	92/74	166
QPX_v015_contig_352	1803	C/T	57.1/42.9	104/78	182
QPX_v015_contig_353	76	T/G	57.3/42.7	562/419	981
QPX_v015_contig_353	34	C/T	51.0/49.0	534/513	1047
QPX_v015_contig_353	37	A/C	53.0/47.0	556/493	1049
QPX_v015_contig_353	57	C/T	51.1/48.9	583/557	1140
QPX_v015_contig_362	353	A/G	51.7/48.3	75/70	145
QPX_v015_contig_362	872	A/C	50.6/49.4	80/78	158
QPX_v015_contig_362	53	A/T	50.0/49.4	82/81	164
QPX_v015_contig_362	369	G/C	55.1/44.9	92/75	167
QPX_v015_contig_362	57	A/G	51.5/48.5	87/82	169
QPX_v015_contig_362	713	A/T	53.5/46.5	92/80	172
QPX_v015_contig_362	714	G/A	52.3/47.7	91/83	174
QPX_v015_contig_362	679	A/G	52.5/47.5	93/84	177
QPX_v015_contig_362	503	A/C	59.6/40.4	106/72	178
QPX_v015_contig_362	705	C/G	51.1/48.9	91/87	178
QPX_v015_contig_362	345	T/G	54.2/45.8	97/82	179
QPX_v015_contig_362	685	A/G	50.0/50.0	93/93	186
QPX_v015_contig_362	386	G/A	56.1/43.9	106/83	189
QPX_v015_contig_362	446	G/A	54.0/46.0	102/87	189
QPX_v015_contig_362	438	A/T	51.3/48.7	98/93	191
QPX_v015_contig_362	318	T/A	51.0/49.0	98/94	192
QPX_v015_contig_362	1177	T/G	52.6/46.9	103/92	196
QPX_v015_contig_362	1281	C/T	51.5/48.5	102/96	198
QPX_v015_contig_362	552	C/T	60.3/39.7	120/79	199
QPX_v015_contig_362	558	C/T	63.3/36.7	126/73	199
QPX_v015_contig_362	1336	A/G	50.0/50.0	100/100	200
QPX_v015_contig_362	233	G/A	51.7/48.3	108/101	209
QPX_v015_contig_362	518	A/T	57.1/42.9	121/91	212
QPX_v015_contig_362	596	C/G	55.9/44.1	119/94	213
QPX_v015_contig_362	542	G/A	58.4/41.6	128/91	219
QPX_v015_contig_362	592	T/C	54.8/45.2	121/100	221
QPX_v015_contig_362	1359	T/C	52.3/47.7	116/106	222
QPX_v015_contig_363	3670	G/A	52.7/47.3	39/35	74
QPX_v015_contig_365	3580	A/T	51.3/36.7	162/116	316
QPX_v015_contig_370	3015	A/G	51.8/48.2	44/41	85
QPX_v015_contig_370	2992	T/C	64.8/35.2	59/32	91
QPX_v015_contig_371	963	C/G	54.8/45.2	80/66	146
QPX_v015_contig_371	908	G/A	51.9/48.1	80/74	154
QPX_v015_contig_371	955	A/C	51.0/49.0	79/76	155
QPX_v015_contig_371	287	G/T	50.0/50.0	80/80	160
QPX_v015_contig_371	67	C/T	60.5/39.5	98/64	162
QPX_v015_contig_371	654	G/T	52.1/47.9	88/81	169
QPX_v015_contig_371	276	T/C	50.6/49.4	87/85	172
QPX_v015_contig_371	812	G/T	52.6/47.4	91/82	173
QPX_v015_contig_371	794	T/A	58.6/41.4	112/79	191
QPX_v015_contig_371	783	C/G	54.0/46.0	107/91	198
QPX_v015_contig_371	854	T/A	53.7/46.3	110/95	205
QPX_v015_contig_382	15190	C/G	54.9/45.1	62/51	113
QPX_v015_contig_382	15204	C/G	61.4/38.6	78/49	127
QPX_v015_contig_382	15210	C/G	61.8/38.2	84/52	136
QPX_v015_contig_382	15168	C/G	53.4/46.6	78/68	146
QPX_v015_contig_382	15133	G/A	64.9/35.1	111/60	171
QPX_v015_contig_383	5138	G/C	51.0/49.0	206/198	404
QPX_v015_contig_383	5130	G/A	55.5/44.5	253/203	456
QPX_v015_contig_389	37	A/G	53.7/46.3	123/106	229
QPX_v015_contig_389	71	G/C	54.8/45.2	126/104	230
QPX_v015_contig_389	46	G/C	50.2/49.8	116/115	231
QPX_v015_contig_389	64	A/C	55.6/44.4	134/107	241
QPX_v015_contig_390	223	T/G	50.6/49.4	79/77	156
QPX_v015_contig_390	222	T/A	54.1/45.3	86/72	159
QPX_v015_contig_390	188	A/T	54.5/45.5	139/116	255
QPX_v015_contig_392	36	G/A	64.0/36.0	87/49	136
QPX_v015_contig_392	33	G/A	57.7/42.3	90/66	156
QPX_v015_contig_394	17654	G/A	61.5/38.5	238/149	387
QPX_v015_contig_395	1871	A/T	62.4/37.6	53/32	85
QPX_v015_contig_395	1872	G/C	63.5/36.5	54/31	85
QPX_v015_contig_396	227	A/G	56.6/43.4	111/85	196
QPX_v015_contig_396	1751	C/T	56.6/43.4	133/102	235
QPX_v015_contig_397	3512	C/G	65.0/35.0	39/21	60
QPX_v015_contig_397	4790	G/A	62.3/37.7	139/84	223
QPX_v015_contig_399	1170	C/T	56.0/44.0	75/59	134
QPX_v015_contig_399	1171	A/G	54.7/45.3	75/62	137
QPX_v015_contig_399	1209	C/G	52.0/48.0	91/84	175
QPX_v015_contig_399	1175	A/C	63.7/36.3	130/74	204
QPX_v015_contig_399	1194	G/A	63.3/36.7	174/101	275
QPX_v015_contig_400	61	C/T	58.6/41.4	58/41	99
QPX_v015_contig_400	55	T/C	58.0/42.0	58/42	100
QPX_v015_contig_400	63	G/A	61.4/38.6	62/39	101
QPX_v015_contig_400	42	A/G	55.6/44.4	60/48	108
QPX_v015_contig_400	85	G/T	51.5/48.5	68/64	132
QPX_v015_contig_400	139	T/G	52.7/47.3	77/69	146
QPX_v015_contig_400	259	A/G	51.0/49.0	77/74	151
QPX_v015_contig_400	153	G/T	54.4/45.6	86/72	158
QPX_v015_contig_400	266	C/T	54.3/45.7	89/75	164
QPX_v015_contig_400	225	C/T	57.9/42.1	103/75	178
QPX_v015_contig_403	37	C/G	52.3/47.7	23/21	44
QPX_v015_contig_403	34	T/G	57.9/42.1	73/53	126
QPX_v015_contig_403	33	A/G	59.2/40.8	77/53	130
QPX_v015_contig_403	32	T/G	61.5/38.5	83/52	135
QPX_v015_contig_409	101	A/T	60.8/39.2	93/60	153
QPX_v015_contig_414	72	C/A	60.3/39.7	105/69	174
QPX_v015_contig_417	2330	T/A	54.0/46.0	87/74	161
QPX_v015_contig_418	114	G/A	57.3/42.7	67/50	117
QPX_v015_contig_418	66	C/G	64.2/35.8	77/43	120
QPX_v015_contig_418	79	A/G	54.3/45.7	89/75	164
QPX_v015_contig_419	35	A/G	52.9/47.1	138/123	261
QPX_v015_contig_421	43	G/T	56.2/43.8	82/64	146
QPX_v015_contig_422	4105	A/G	53.5/46.5	77/67	144
QPX_v015_contig_422	4037	T/C	59.0/39.3	102/68	173
QPX_v015_contig_422	4103	A/G	46.6/44.0	89/84	191
QPX_v015_contig_422	4038	T/C	60.8/39.2	132/85	217
QPX_v015_contig_422	4101	G/T	51.0/49.0	127/122	249
QPX_v015_contig_422	4100	T/C	64.1/35.9	166/93	259
QPX_v015_contig_422	4090	C/T	61.6/38.4	1130/705	1835
QPX_v015_contig_422	4076	C/T	54.8/45.2	1848/1524	3372
QPX_v015_contig_424	9727	C/T	60.1/39.9	95/63	158
QPX_v015_contig_430	65	A/G	60.2/39.8	156/103	259
QPX_v015_contig_430	64	G/A	60.4/39.6	160/105	265
QPX_v015_contig_436	11717	G/A	63.8/36.2	74/42	116
QPX_v015_contig_437	418	T/C	62.6/37.4	112/67	179
QPX_v015_contig_441	39	C/T	60.6/39.4	226/147	373
QPX_v015_contig_442	127	T/A	55.0/45.0	60/49	109
QPX_v015_contig_442	131	C/A	57.4/42.6	74/55	129
QPX_v015_contig_444	31	G/C	62.6/37.4	72/43	115
QPX_v015_contig_446	84	G/A	54.0/46.0	101/86	187
QPX_v015_contig_446	71	T/C	64.9/35.1	205/111	316
QPX_v015_contig_448	10796	G/A	51.7/48.3	61/57	118
QPX_v015_contig_448	10797	C/T	54.4/45.6	74/62	136
QPX_v015_contig_448	45	G/C	54.9/45.1	78/64	142
QPX_v015_contig_448	10833	C/G	53.3/46.7	80/70	150
QPX_v015_contig_448	10812	C/G	55.9/44.1	90/71	161
QPX_v015_contig_448	10821	G/C	50.5/49.5	94/92	186
QPX_v015_contig_448	39	G/A	61.2/38.8	123/78	201
QPX_v015_contig_448	10832	G/A	53.5/46.5	114/99	213
QPX_v015_contig_448	10828	C/G	53.2/46.8	115/101	216
QPX_v015_contig_458	274	C/A	51.3/48.7	97/92	189
QPX_v015_contig_458	453	A/G	54.5/45.5	170/142	312
QPX_v015_contig_458	367	T/A	53.4/46.6	167/146	313
QPX_v015_contig_458	578	G/A	53.0/47.0	192/170	362
QPX_v015_contig_458	1389	G/C	53.2/46.8	200/176	376
QPX_v015_contig_468	5328	G/A	63.6/36.4	75/43	118
QPX_v015_contig_469	948	G/A	61.5/38.5	88/55	143
QPX_v015_contig_470	127	G/T	57.1/42.9	129/97	226
QPX_v015_contig_470	36	G/C	62.5/37.5	200/120	320
QPX_v015_contig_473	5682	T/A	62.2/37.8	84/51	135
QPX_v015_contig_473	16203	G/A	52.1/47.9	99/91	190
QPX_v015_contig_475	2594	G/C	58.6/41.4	109/77	186
QPX_v015_contig_475	2597	G/C	63.6/36.4	131/75	206
QPX_v015_contig_475	2620	C/T	61.4/38.6	154/97	251
QPX_v015_contig_476	12002	T/A	60.9/39.1	807/519	1326
QPX_v015_contig_477	16112	G/C	63.9/36.1	69/39	108
QPX_v015_contig_479	1518	A/G	53.4/46.6	63/55	118
QPX_v015_contig_481	1431	C/T	59.3/35.2	96/57	162
QPX_v015_contig_481	1457	G/A	56.0/44.0	98/77	175
QPX_v015_contig_483	9629	A/T	64.7/35.3	88/48	136
QPX_v015_contig_484	12701	G/A	54.0/46.0	75/64	139
QPX_v015_contig_484	12700	T/C	55.2/44.8	79/64	143
QPX_v015_contig_485	87	G/A	55.3/44.7	57/46	103
QPX_v015_contig_485	100	A/G	51.4/48.6	57/54	111
QPX_v015_contig_485	27	G/C	63.2/36.8	74/43	117
QPX_v015_contig_485	85	C/T	57.3/42.7	67/50	117
QPX_v015_contig_485	29	A/T	60.0/40.0	81/54	135
QPX_v015_contig_485	61	A/G	57.7/42.3	86/63	149
QPX_v015_contig_486	430	A/G	54.1/42.6	66/52	122
QPX_v015_contig_486	435	C/T	57.7/42.3	71/52	123
QPX_v015_contig_486	413	A/T	56.8/43.2	79/60	139
QPX_v015_contig_486	612	G/A	51.9/48.1	83/77	160
QPX_v015_contig_486	611	A/C	51.2/48.2	84/79	164
QPX_v015_contig_486	591	C/T	50.8/49.2	96/93	189
QPX_v015_contig_487	221	A/G	53.6/46.4	127/110	237
QPX_v015_contig_487	167	T/G	50.2/49.8	147/146	293
QPX_v015_contig_489	74	C/G	52.7/47.3	109/98	207
QPX_v015_contig_489	62	C/A	55.1/44.9	118/96	214
QPX_v015_contig_493	4252	A/G	62.6/37.4	169/101	270
QPX_v015_contig_493	4215	T/C	54.9/45.1	398/327	725
QPX_v015_contig_495	7331	G/A	64.6/35.4	93/51	144
QPX_v015_contig_495	7307	T/G	58.2/41.8	96/69	165
QPX_v015_contig_495	117	A/G	51.2/48.8	109/104	213
QPX_v015_contig_495	93	C/T	52.8/47.2	123/110	233
QPX_v015_contig_496	502	G/A	62.4/37.6	88/53	141
QPX_v015_contig_505	3225	T/A	62.7/37.3	116/69	185
QPX_v015_contig_510	54	C/T	52.7/47.3	78/70	148
QPX_v015_contig_512	46	T/A	64.1/35.9	134/75	209
QPX_v015_contig_512	31	T/C	54.7/45.3	140/116	256
QPX_v015_contig_515	63	C/G	57.8/42.2	78/57	135
QPX_v015_contig_515	65	C/T	57.2/42.8	79/59	138
QPX_v015_contig_516	11778	T/A	53.0/44.1	298/248	562
QPX_v015_contig_516	11788	C/T	58.8/41.2	544/381	925
QPX_v015_contig_517	838	T/C	60.0/40.0	51/34	85
QPX_v015_contig_517	805	T/G	51.2/48.8	65/62	127
QPX_v015_contig_517	807	T/C	52.3/47.7	67/61	128
QPX_v015_contig_517	3465	C/A	63.2/36.8	103/60	163
QPX_v015_contig_517	3513	G/A	55.9/44.1	123/97	220
QPX_v015_contig_518	36	T/G	54.5/45.5	55/46	101
QPX_v015_contig_521	175	G/T	51.8/48.2	86/80	166
QPX_v015_contig_523	37	C/A	62.4/37.6	383/231	614
QPX_v015_contig_524	88	G/A	64.4/35.6	105/58	163
QPX_v015_contig_524	134	A/G	53.4/46.6	95/83	178
QPX_v015_contig_524	103	G/T	64.5/35.5	118/65	183
QPX_v015_contig_526	5328	C/A	64.2/35.8	111/62	173
QPX_v015_contig_526	5333	G/A	56.0/44.0	122/96	218
QPX_v015_contig_526	5337	G/T	54.0/46.0	142/121	263
QPX_v015_contig_529	3346	A/G	54.7/45.3	87/72	159
QPX_v015_contig_530	78	T/A	58.5/41.5	120/85	205
QPX_v015_contig_530	76	T/A	52.0/48.0	129/119	248
QPX_v015_contig_530	32	T/C	45.7/42.3	226/209	494
QPX_v015_contig_532	32	A/C	59.5/40.5	110/75	185
QPX_v015_contig_532	50	G/A	60.0/40.0	114/76	190
QPX_v015_contig_532	54	G/C	55.2/44.8	169/137	306
QPX_v015_contig_532	56	T/C	63.3/36.7	216/125	341
QPX_v015_contig_532	91	G/T	56.0/43.9	1112/871	1984
QPX_v015_contig_532	102	G/A	63.5/36.5	1369/788	2157
QPX_v015_contig_535	1028	C/T	50.4/49.6	68/67	135
QPX_v015_contig_535	1031	A/C	55.0/45.0	77/63	140
QPX_v015_contig_535	1032	A/T	55.9/44.1	80/63	143
QPX_v015_contig_538	11940	C/T	54.1/45.9	60/51	111
QPX_v015_contig_538	11937	G/A	64.1/35.9	75/42	117
QPX_v015_contig_538	4454	G/C	61.8/37.4	76/46	123
QPX_v015_contig_538	11910	A/G	60.0/40.0	75/50	125
QPX_v015_contig_538	13863	G/A	52.2/47.8	95/87	182
QPX_v015_contig_538	13835	G/A	57.7/42.3	109/80	189
QPX_v015_contig_538	13838	A/C	59.4/40.6	120/82	202
QPX_v015_contig_540	3626	G/A	57.5/42.5	73/54	127
QPX_v015_contig_540	3643	T/G	58.2/41.8	78/56	134
QPX_v015_contig_541	41	T/G	59.5/35.7	248/149	417
QPX_v015_contig_541	39	A/C	60.9/37.4	415/255	681
QPX_v015_contig_542	4843	C/T	58.9/41.1	103/72	175
QPX_v015_contig_542	4689	C/T	53.1/46.9	119/105	224
QPX_v015_contig_542	4708	C/T	57.6/42.4	152/112	264
QPX_v015_contig_542	4875	C/A	62.8/37.2	214/127	341
QPX_v015_contig_544	17349	A/G	58.0/42.0	83/60	143
QPX_v015_contig_544	17329	C/T	52.1/47.9	277/255	532
QPX_v015_contig_545	2206	A/G	63.5/36.5	73/42	115
QPX_v015_contig_547	165	T/G	52.0/48.0	91/84	175
QPX_v015_contig_548	1300	A/G	53.6/46.4	74/64	138
QPX_v015_contig_548	1131	G/T	55.5/44.5	81/65	146
QPX_v015_contig_548	682	G/A	62.8/37.2	98/58	156
QPX_v015_contig_548	1064	G/T	52.2/47.8	82/75	157
QPX_v015_contig_548	463	T/C	59.5/40.5	94/64	158
QPX_v015_contig_548	1140	T/C	58.9/41.1	93/65	158
QPX_v015_contig_548	1062	T/C	57.1/42.9	92/69	161
QPX_v015_contig_548	817	C/T	59.9/40.1	97/65	162
QPX_v015_contig_548	1063	T/A	56.8/43.2	92/70	162
QPX_v015_contig_548	1144	T/C	60.9/39.1	103/66	169
QPX_v015_contig_548	316	C/T	57.7/42.3	101/74	175
QPX_v015_contig_548	1096	T/C	56.5/43.5	100/77	177
QPX_v015_contig_548	1158	G/A	56.9/43.1	103/78	181
QPX_v015_contig_548	988	A/C	52.7/47.3	96/86	182
QPX_v015_contig_548	310	T/C	53.7/46.3	102/88	190
QPX_v015_contig_548	946	C/T	53.2/46.8	101/89	190
QPX_v015_contig_548	325	A/G	62.8/37.2	123/73	196
QPX_v015_contig_548	1091	T/G	54.7/45.3	110/91	201
QPX_v015_contig_548	961	G/C	52.5/47.5	106/96	202
QPX_v015_contig_548	1090	C/A	54.5/45.5	110/92	202
QPX_v015_contig_548	613	T/C	52.9/46.6	108/95	204
QPX_v015_contig_548	723	T/C	52.7/47.3	108/97	205
QPX_v015_contig_548	724	G/A	51.2/48.8	105/100	205
QPX_v015_contig_548	895	G/A	62.4/37.6	128/77	205
QPX_v015_contig_548	942	A/T	50.7/49.3	104/101	205
QPX_v015_contig_548	79	A/G	51.4/48.6	109/103	212
QPX_v015_contig_548	575	A/G	56.0/44.0	121/95	216
QPX_v015_contig_548	576	T/C	56.2/43.8	123/96	219
QPX_v015_contig_548	577	T/C	55.4/44.6	123/99	222
QPX_v015_contig_548	904	C/G	61.0/39.0	136/87	223
QPX_v015_contig_548	88	G/T	50.4/49.6	113/111	224
QPX_v015_contig_548	1204	G/A	53.5/46.5	123/107	230
QPX_v015_contig_548	116	T/A	60.9/39.1	143/92	235
QPX_v015_contig_548	145	A/T	55.9/44.1	132/104	236
QPX_v015_contig_548	118	C/G	60.3/39.7	143/94	237
QPX_v015_contig_548	492	T/C	51.9/48.1	123/114	237
QPX_v015_contig_548	203	C/G	51.6/48.4	128/120	248
QPX_v015_contig_548	175	A/G	60.9/39.1	154/99	253
QPX_v015_contig_548	210	G/C	52.2/47.8	142/130	272
QPX_v015_contig_549	92	C/T	64.2/35.8	120/67	187
QPX_v015_contig_555	1512	A/G	64.5/35.5	60/33	93
QPX_v015_contig_555	37	G/C	63.8/36.2	74/42	116
QPX_v015_contig_557	13854	A/T	54.6/45.4	100/83	183
QPX_v015_contig_557	13856	A/T	56.4/43.6	106/82	188
QPX_v015_contig_557	13860	T/C	55.5/44.5	106/85	191
QPX_v015_contig_558	56	A/T	63.2/36.8	160/93	253
QPX_v015_contig_559	5294	G/T	62.1/37.9	113/69	182
QPX_v015_contig_561	28356	G/A	52.9/47.1	73/65	138
QPX_v015_contig_561	11253	G/C	48.1/42.0	78/68	162
QPX_v015_contig_564	2777	C/T	62.7/37.3	183/109	292
QPX_v015_contig_565	94	G/T	52.2/47.8	93/85	178
QPX_v015_contig_565	75	C/T	52.0/48.0	104/96	200
QPX_v015_contig_566	4376	A/G	62.7/37.3	84/50	134
QPX_v015_contig_566	4378	C/A	56.7/43.3	80/61	141
QPX_v015_contig_567	40	C/G	51.2/48.8	63/60	123
QPX_v015_contig_567	26	G/T	62.7/37.3	121/72	193
QPX_v015_contig_571	220	T/C	56.2/43.8	95/74	169
QPX_v015_contig_571	1234	C/T	54.1/45.9	92/78	170
QPX_v015_contig_571	1574	A/G	57.5/42.5	111/82	193
QPX_v015_contig_571	163	G/A	56.1/43.9	111/87	198
QPX_v015_contig_571	158	A/G	58.9/41.1	122/85	207
QPX_v015_contig_571	880	A/C	55.8/44.2	116/92	208
QPX_v015_contig_571	54	A/G	52.6/47.4	112/101	213
QPX_v015_contig_571	1109	G/A	54.4/45.6	117/98	215
QPX_v015_contig_571	1405	C/T	50.2/49.8	108/107	215
QPX_v015_contig_571	508	A/C	53.2/46.8	115/101	216
QPX_v015_contig_571	511	A/G	50.0/50.0	110/110	220
QPX_v015_contig_571	927	A/G	52.9/47.1	117/104	221
QPX_v015_contig_571	1156	A/G	54.7/45.3	122/101	223
QPX_v015_contig_571	421	T/C	56.5/43.5	130/100	230
QPX_v015_contig_571	628	C/T	55.4/44.6	129/104	233
QPX_v015_contig_577	55	G/C	55.4/44.6	153/123	276
QPX_v015_contig_580	887	G/A	60.2/39.4	136/89	226
QPX_v015_contig_580	968	A/T	55.2/41.5	137/103	248
QPX_v015_contig_580	783	T/A	64.1/35.9	191/107	298
QPX_v015_contig_580	813	G/A	50.3/49.7	171/169	340
QPX_v015_contig_580	956	T/C	63.3/36.7	221/128	349
QPX_v015_contig_580	962	T/G	62.7/37.3	224/133	357
QPX_v015_contig_580	812	T/A	53.9/45.8	193/164	358
QPX_v015_contig_580	944	C/T	61.5/38.5	246/154	400
QPX_v015_contig_583	9181	G/C	63.2/36.8	132/77	209
QPX_v015_contig_585	10582	T/C	60.8/39.2	110/71	181
QPX_v015_contig_585	10584	G/C	54.2/45.8	116/98	214
QPX_v015_contig_585	10591	C/G	51.0/49.0	128/123	251
QPX_v015_contig_585	10593	T/C	53.6/46.4	150/130	280
QPX_v015_contig_586	1243	T/G	59.2/40.8	87/60	147
QPX_v015_contig_587	761	A/C	63.6/36.4	68/39	107
QPX_v015_contig_587	758	C/G	59.5/40.5	69/47	116
QPX_v015_contig_587	767	A/G	61.1/38.9	77/49	126
QPX_v015_contig_587	632	A/C	60.9/39.1	78/50	128
QPX_v015_contig_587	635	C/G	59.2/40.8	77/53	130
QPX_v015_contig_587	1326	T/C	62.6/37.4	82/49	131
QPX_v015_contig_587	1235	C/A	53.8/46.2	71/61	132
QPX_v015_contig_587	601	G/A	58.7/41.3	81/57	138
QPX_v015_contig_587	646	G/A	60.9/39.1	84/54	138
QPX_v015_contig_587	772	C/A	58.6/41.4	82/58	140
QPX_v015_contig_587	620	G/C	54.0/46.0	81/69	150
QPX_v015_contig_587	652	G/A	64.5/35.5	98/54	152
QPX_v015_contig_587	1081	C/G	50.0/50.0	76/76	152
QPX_v015_contig_587	1079	G/A	50.9/48.4	81/77	159
QPX_v015_contig_587	1207	C/T	51.9/48.1	83/77	160
QPX_v015_contig_587	781	A/T	57.9/42.1	95/69	164
QPX_v015_contig_587	1276	C/G	59.4/40.6	101/69	170
QPX_v015_contig_587	1058	A/G	50.6/49.4	87/85	172
QPX_v015_contig_587	1166	G/A	55.7/44.3	97/77	174
QPX_v015_contig_587	1002	A/G	64.6/35.4	113/62	175
QPX_v015_contig_587	1003	A/C	64.8/35.2	114/62	176
QPX_v015_contig_587	694	C/T	55.6/44.4	99/79	178
QPX_v015_contig_587	1689	T/C	53.1/46.9	95/84	179
QPX_v015_contig_587	978	G/A	50.6/49.4	91/89	180
QPX_v015_contig_587	981	C/A	50.3/49.7	92/91	183
QPX_v015_contig_587	719	A/C	53.0/47.0	98/87	185
QPX_v015_contig_587	1032	T/C	55.4/44.6	103/83	186
QPX_v015_contig_587	1662	T/C	51.3/48.7	97/92	189
QPX_v015_contig_587	1301	A/G	54.2/45.3	103/86	190
QPX_v015_contig_587	687	G/A	54.5/45.5	104/87	191
QPX_v015_contig_587	722	G/A	52.6/47.4	102/92	194
QPX_v015_contig_587	685	G/A	56.6/43.4	112/86	198
QPX_v015_contig_587	944	C/G	54.5/45.5	109/91	200
QPX_v015_contig_587	115	T/A	54.2/45.8	110/93	203
QPX_v015_contig_587	116	C/G	55.6/44.4	114/91	205
QPX_v015_contig_587	120	A/C	54.3/45.7	113/95	208
QPX_v015_contig_587	789	G/A	51.1/48.9	114/109	223
QPX_v015_contig_588	138	A/G	56.0/44.0	108/85	193
QPX_v015_contig_591	9195	T/G	57.6/42.4	102/75	177
QPX_v015_contig_591	9191	G/A	55.0/45.0	110/90	200
QPX_v015_contig_591	9058	A/T	53.4/46.6	117/102	219
QPX_v015_contig_591	9061	T/C	57.4/42.6	140/104	244
QPX_v015_contig_591	9073	A/G	54.5/45.5	138/115	253
QPX_v015_contig_591	9069	C/T	57.4/42.6	151/112	263
QPX_v015_contig_592	5007	A/T	64.7/35.3	130/71	201
QPX_v015_contig_595	67	T/C	54.4/45.6	99/83	182
QPX_v015_contig_595	74	A/C	59.5/40.5	110/75	185
QPX_v015_contig_595	56	G/C	54.3/45.7	108/91	199
QPX_v015_contig_596	3071	G/A	55.6/44.4	70/56	126
QPX_v015_contig_596	3105	A/T	50.8/49.2	64/62	126
QPX_v015_contig_599	6425	C/G	62.7/37.3	74/44	118
QPX_v015_contig_601	12621	C/T	62.3/37.7	71/43	114
QPX_v015_contig_601	12645	A/G	50.0/50.0	77/77	154
QPX_v015_contig_602	62	A/G	58.1/41.9	75/54	129
QPX_v015_contig_602	53	C/G	60.4/39.6	84/55	139
QPX_v015_contig_608	264	T/G	62.9/37.1	39/23	62
QPX_v015_contig_608	628	C/A	57.7/42.3	82/60	142
QPX_v015_contig_608	174	T/C	56.8/43.2	88/67	155
QPX_v015_contig_608	618	A/G	54.1/45.9	86/73	159
QPX_v015_contig_608	604	A/C	54.9/45.1	89/73	162
QPX_v015_contig_608	532	T/G	52.8/47.2	86/77	163
QPX_v015_contig_608	646	T/C	57.1/42.9	101/76	177
QPX_v015_contig_608	576	T/C	52.2/47.8	96/88	184
QPX_v015_contig_608	133	G/C	51.3/48.7	97/92	189
QPX_v015_contig_608	556	A/T	52.9/47.1	101/90	191
QPX_v015_contig_608	574	A/G	52.8/47.2	102/91	193
QPX_v015_contig_608	46	G/T	54.1/45.4	105/88	194
QPX_v015_contig_608	432	A/G	51.5/48.5	100/94	194
QPX_v015_contig_608	384	A/C	60.4/39.6	122/80	202
QPX_v015_contig_608	484	G/C	51.2/48.8	104/99	203
QPX_v015_contig_608	144	A/G	51.6/48.4	111/104	215
QPX_v015_contig_608	511	C/A	53.8/46.2	121/104	225
QPX_v015_contig_608	398	C/T	56.2/43.8	127/99	226
QPX_v015_contig_612	14174	G/C	55.3/44.7	84/68	152
QPX_v015_contig_614	6376	T/C	51.3/48.7	120/114	234
QPX_v015_contig_614	6515	T/C	62.8/35.4	179/101	285
QPX_v015_contig_617	81	T/A	53.2/46.8	107/94	201
QPX_v015_contig_617	136	C/T	53.7/46.3	108/93	201
QPX_v015_contig_617	60	G/A	64.2/35.8	181/101	282
QPX_v015_contig_618	297	C/G	60.4/39.6	110/72	182
QPX_v015_contig_618	290	A/G	50.5/49.5	100/98	198
QPX_v015_contig_618	259	G/C	51.7/48.3	106/99	205
QPX_v015_contig_618	261	T/C	54.5/45.5	116/97	213
QPX_v015_contig_618	266	A/G	63.7/36.3	158/90	248
QPX_v015_contig_620	3380	G/T	58.4/41.6	66/47	113
QPX_v015_contig_620	3606	G/A	52.6/47.4	60/54	114
QPX_v015_contig_620	3621	C/G	52.8/47.2	76/68	144
QPX_v015_contig_620	3631	T/A	54.9/45.1	79/65	144
QPX_v015_contig_620	3693	A/G	51.1/48.9	91/87	178
QPX_v015_contig_621	10634	G/C	57.5/42.5	130/96	226
QPX_v015_contig_621	10534	A/C	53.4/46.6	133/116	249
QPX_v015_contig_623	9680	G/A	57.9/42.1	88/64	152
QPX_v015_contig_634	181	A/C	56.0/44.0	112/88	200
QPX_v015_contig_634	174	C/T	53.1/46.9	110/97	207
QPX_v015_contig_635	167	G/C	63.3/36.7	88/51	139
QPX_v015_contig_635	178	G/A	60.8/39.2	90/58	148
QPX_v015_contig_636	4029	T/C	63.6/36.4	84/48	132
QPX_v015_contig_636	4044	G/A	51.8/47.4	71/65	137
QPX_v015_contig_636	4031	A/C	59.9/40.1	85/57	142
QPX_v015_contig_638	9403	G/T	52.2/47.8	130/119	249
QPX_v015_contig_638	42	G/A	50.2/49.8	132/131	263
QPX_v015_contig_639	85	T/A	48.8/47.9	59/58	121
QPX_v015_contig_639	7409	T/C	51.5/48.5	67/63	130
QPX_v015_contig_639	7403	C/T	51.9/48.1	70/65	135
QPX_v015_contig_639	7402	G/A	52.2/47.8	71/65	136
QPX_v015_contig_639	165	C/T	60.8/39.2	110/71	181
QPX_v015_contig_639	118	A/G	60.2/39.8	112/74	186
QPX_v015_contig_639	191	T/G	57.8/42.2	111/81	192
QPX_v015_contig_639	78	G/T	60.6/39.4	117/76	193
QPX_v015_contig_639	77	G/A	61.9/38.1	122/75	197
QPX_v015_contig_639	117	A/C	56.1/43.9	125/98	223
QPX_v015_contig_642	6498	G/A	54.6/45.4	59/49	108
QPX_v015_contig_643	3219	T/G	61.1/38.9	33/21	54
QPX_v015_contig_643	3216	T/C	51.3/48.7	39/37	76
QPX_v015_contig_643	3182	A/T	58.2/41.8	71/51	122
QPX_v015_contig_646	96	C/A	63.7/36.3	135/77	212
QPX_v015_contig_648	39	T/C	50.9/49.1	113/109	222
QPX_v015_contig_649	143	A/C	61.8/38.2	352/218	570
QPX_v015_contig_649	153	C/A	54.0/46.0	402/343	745
QPX_v015_contig_649	85	A/G	64.9/35.1	685/370	1055
QPX_v015_contig_651	90	A/G	62.7/37.3	64/38	102
QPX_v015_contig_651	59	G/A	63.2/36.8	86/50	136
QPX_v015_contig_660	33	A/C	55.8/44.2	92/73	165
QPX_v015_contig_660	36	T/G	53.2/46.8	92/81	173
QPX_v015_contig_660	42	C/T	52.0/48.0	91/84	175
QPX_v015_contig_660	78	T/C	54.8/45.2	103/85	188
QPX_v015_contig_660	79	G/A	55.0/45.0	104/85	189
QPX_v015_contig_660	282	C/T	61.5/38.5	118/74	192
QPX_v015_contig_660	60	C/T	50.2/49.8	108/107	215
QPX_v015_contig_664	13123	T/C	54.3/42.4	50/39	92
QPX_v015_contig_664	47	G/A	60.8/39.2	104/67	171
QPX_v015_contig_669	6034	G/A	61.5/38.5	160/100	260
QPX_v015_contig_669	34	A/T	62.8/37.2	189/112	301
QPX_v015_contig_669	6172	T/A	52.3/47.7	202/184	386
QPX_v015_contig_669	6068	G/C	64.8/35.2	316/172	488
QPX_v015_contig_669	6071	T/G	62.7/37.3	306/182	488
QPX_v015_contig_669	6163	C/T	58.2/41.8	285/205	490
QPX_v015_contig_670	914	G/C	60.5/39.5	95/62	157
QPX_v015_contig_670	918	A/C	61.8/38.2	97/60	157
QPX_v015_contig_670	913	G/A	60.6/39.4	97/63	160
QPX_v015_contig_670	927	T/C	58.2/41.8	99/71	170
QPX_v015_contig_670	2238	T/C	56.7/43.3	102/78	180
QPX_v015_contig_670	2229	T/C	56.0/44.0	108/85	193
QPX_v015_contig_670	2214	T/C	50.5/49.5	103/101	204
QPX_v015_contig_670	2205	A/G	51.1/48.9	113/108	221
QPX_v015_contig_676	8045	C/T	53.3/46.7	73/64	137
QPX_v015_contig_676	42	A/C	63.3/36.7	88/51	139
QPX_v015_contig_676	47	T/A	63.3/36.7	93/54	147
QPX_v015_contig_676	48	G/A	60.8/39.2	90/58	148
QPX_v015_contig_676	82	A/C	52.0/48.0	79/73	152
QPX_v015_contig_681	73	C/A	56.2/43.8	109/85	194
QPX_v015_contig_681	67	T/C	58.0/42.0	148/107	255
QPX_v015_contig_681	66	C/T	60.3/39.7	170/112	282
QPX_v015_contig_687	39	C/T	50.0/50.0	78/78	156
QPX_v015_contig_687	40	G/T	50.0/50.0	78/78	156
QPX_v015_contig_687	43	A/G	53.4/46.6	87/76	163
QPX_v015_contig_687	57	T/A	52.4/47.6	87/79	166
QPX_v015_contig_688	129	C/G	62.5/37.5	172/103	275
QPX_v015_contig_688	52	C/G	62.3/37.7	175/106	281
QPX_v015_contig_688	324	T/C	62.5/37.5	238/143	381
QPX_v015_contig_690	26079	A/G	57.2/42.8	111/83	194
QPX_v015_contig_690	26080	A/G	55.5/44.5	116/93	209
QPX_v015_contig_690	26083	C/A	53.4/46.6	150/131	281
QPX_v015_contig_690	26109	T/C	61.3/38.8	196/124	320
QPX_v015_contig_694	813	T/C	63.5/36.5	806/464	1270
QPX_v015_contig_694	820	T/G	55.6/44.4	746/595	1341
QPX_v015_contig_694	824	A/G	56.5/43.5	788/606	1394
QPX_v015_contig_695	425	A/C	55.5/44.5	86/69	155
QPX_v015_contig_695	92	G/T	55.8/44.2	92/73	165
QPX_v015_contig_695	26	A/C	57.1/41.1	96/69	168
QPX_v015_contig_695	177	T/C	62.1/37.9	105/64	169
QPX_v015_contig_695	89	G/A	53.2/46.8	91/80	171
QPX_v015_contig_695	30	T/G	54.9/45.1	106/87	193
QPX_v015_contig_695	151	A/C	54.5/45.5	108/90	198
QPX_v015_contig_695	59	G/A	53.9/46.1	118/101	219
QPX_v015_contig_695	53	T/A	53.2/46.8	118/104	222
QPX_v015_contig_695	569	T/C	64.2/35.8	167/93	260
QPX_v015_contig_695	641	C/T	54.8/45.2	189/156	345
QPX_v015_contig_696	2494	A/G	63.6/36.4	75/43	118
QPX_v015_contig_696	2467	T/C	55.0/45.0	72/59	131
QPX_v015_contig_696	2625	G/A	52.0/48.0	77/71	148
QPX_v015_contig_696	2623	C/T	44.4/40.0	71/64	160
QPX_v015_contig_696	2605	T/C	59.4/40.6	98/67	165
QPX_v015_contig_696	2604	C/G	57.7/42.3	97/71	168
QPX_v015_contig_696	15830	T/C	57.8/42.2	148/108	256
QPX_v015_contig_696	15827	A/G	56.6/43.4	150/115	265
QPX_v015_contig_697	124	C/A	52.2/47.8	94/86	180
QPX_v015_contig_698	12010	C/G	56.8/43.2	96/73	169
QPX_v015_contig_698	12003	C/T	52.8/38.1	104/75	197
QPX_v015_contig_702	29	A/C	54.8/45.2	97/80	177
QPX_v015_contig_708	1941	C/T	60.5/39.5	89/58	147
QPX_v015_contig_708	1932	T/A	53.2/46.8	101/89	190
QPX_v015_contig_709	7423	A/G	56.8/43.2	67/51	118
QPX_v015_contig_709	7419	C/G	58.9/41.1	73/51	124
QPX_v015_contig_710	88	A/G	58.6/41.4	85/60	145
QPX_v015_contig_710	84	G/C	57.9/42.1	95/69	164
QPX_v015_contig_710	176	G/T	61.7/38.3	103/64	167
QPX_v015_contig_710	201	A/T	50.0/50.0	88/88	176
QPX_v015_contig_710	207	G/A	51.4/48.6	91/86	177
QPX_v015_contig_710	198	A/C	51.4/48.6	92/87	179
QPX_v015_contig_710	191	A/T	51.9/48.1	94/87	181
QPX_v015_contig_710	81	A/T	54.9/45.1	101/83	184
QPX_v015_contig_710	33	T/C	57.5/42.5	145/107	252
QPX_v015_contig_710	65	T/A	59.4/40.6	167/114	281
QPX_v015_contig_711	158	C/A	55.3/44.7	104/84	188
QPX_v015_contig_711	147	C/T	60.4/39.6	125/82	207
QPX_v015_contig_711	268	A/G	59.4/40.6	126/86	212
QPX_v015_contig_711	242	T/G	56.8/43.2	125/95	220
QPX_v015_contig_711	240	A/C	63.7/36.3	142/81	223
QPX_v015_contig_711	513	G/C	64.0/36.0	155/87	242
QPX_v015_contig_711	315	T/G	61.3/38.7	149/94	243
QPX_v015_contig_711	512	C/G	64.8/35.2	158/86	244
QPX_v015_contig_711	439	T/C	62.2/37.8	155/94	249
QPX_v015_contig_711	626	T/C	64.8/35.2	175/95	270
QPX_v015_contig_714	2701	G/T	61.7/38.3	37/23	60
QPX_v015_contig_718	5715	A/G	53.2/46.8	167/147	314
QPX_v015_contig_722	3678	A/C	57.5/42.5	107/79	186
QPX_v015_contig_723	114	A/G	55.3/44.7	146/118	264
QPX_v015_contig_728	5678	G/A	53.3/44.9	57/48	107
QPX_v015_contig_728	5711	A/G	53.4/46.6	70/61	131
QPX_v015_contig_735	4019	A/C	62.4/37.6	98/59	157
QPX_v015_contig_737	75	T/C	61.3/38.7	100/63	163
QPX_v015_contig_740	153	T/C	58.9/41.1	63/44	107
QPX_v015_contig_740	141	G/A	62.3/37.7	71/43	114
QPX_v015_contig_740	142	A/G	60.5/38.6	69/44	114
QPX_v015_contig_740	133	T/C	60.6/39.4	77/50	127
QPX_v015_contig_740	29	A/G	59.2/40.8	77/53	130
QPX_v015_contig_740	30	T/C	60.0/40.0	78/52	130
QPX_v015_contig_740	128	C/A	53.5/46.5	92/80	172
QPX_v015_contig_740	85	T/A	53.0/47.0	106/94	200
QPX_v015_contig_740	116	G/A	55.2/44.8	143/116	259
QPX_v015_contig_744	3737	C/T	51.8/48.2	59/55	114
QPX_v015_contig_744	3632	T/C	50.4/49.6	58/57	115
QPX_v015_contig_744	3525	G/A	55.1/44.9	70/57	127
QPX_v015_contig_744	3412	A/G	52.3/47.7	68/62	130
QPX_v015_contig_744	1636	A/G	57.9/42.1	84/61	145
QPX_v015_contig_744	2173	G/A	50.3/49.7	89/88	177
QPX_v015_contig_744	2120	G/C	50.8/49.2	93/90	183
QPX_v015_contig_744	3447	C/T	57.8/42.2	107/78	185
QPX_v015_contig_744	1965	T/C	58.6/41.4	116/82	198
QPX_v015_contig_744	2284	A/G	51.3/48.7	102/97	199
QPX_v015_contig_744	1969	T/C	58.3/41.7	119/85	204
QPX_v015_contig_744	1729	A/G	56.6/43.4	116/89	205
QPX_v015_contig_744	1968	A/T	58.5/41.5	120/85	205
QPX_v015_contig_744	2010	A/T	63.5/36.5	132/76	208
QPX_v015_contig_744	2000	T/C	63.4/36.6	135/78	213
QPX_v015_contig_744	2359	T/C	54.9/45.1	135/111	246
QPX_v015_contig_746	46	C/A	52.5/47.5	74/67	141
QPX_v015_contig_746	43	A/G	52.8/47.2	76/68	144
QPX_v015_contig_748	538	T/G	56.9/43.1	66/50	116
QPX_v015_contig_748	574	G/C	64.1/35.9	75/42	117
QPX_v015_contig_748	547	C/T	54.8/45.2	68/56	124
QPX_v015_contig_748	569	A/T	61.7/38.3	79/49	128
QPX_v015_contig_749	62	T/A	63.3/36.7	76/44	120
QPX_v015_contig_749	61	G/C	54.8/45.2	68/56	124
QPX_v015_contig_749	65	A/G	64.4/35.6	103/57	160
QPX_v015_contig_750	6744	T/G	55.3/44.7	89/72	161
QPX_v015_contig_753	44	C/A	55.8/44.2	116/92	208
QPX_v015_contig_753	41	T/G	52.0/40.7	156/122	300
QPX_v015_contig_753	40	T/C	63.1/36.9	301/176	477
QPX_v015_contig_761	18287	C/T	64.2/35.8	111/62	173
QPX_v015_contig_761	18267	A/G	54.6/45.4	124/103	227
QPX_v015_contig_761	18259	C/T	58.7/41.3	155/109	264
QPX_v015_contig_764	92	T/C	60.0/40.0	117/78	195
QPX_v015_contig_764	48	G/C	51.3/48.7	217/206	423
QPX_v015_contig_764	75	T/A	63.2/36.8	299/174	473
QPX_v015_contig_765	4623	T/C	56.4/43.6	92/71	163
QPX_v015_contig_765	4634	T/C	51.7/48.3	91/85	176
QPX_v015_contig_769	87	A/C	52.7/47.3	78/70	148
QPX_v015_contig_769	81	T/C	55.6/44.4	85/68	153
QPX_v015_contig_769	181	C/A	57.6/42.4	95/70	165
QPX_v015_contig_773	275	T/C	60.0/40.0	69/46	115
QPX_v015_contig_773	274	T/C	55.9/44.1	66/52	118
QPX_v015_contig_773	277	A/T	55.1/44.9	65/53	118
QPX_v015_contig_773	989	G/A	62.3/36.9	76/45	122
QPX_v015_contig_773	1509	G/T	61.7/38.3	79/49	128
QPX_v015_contig_773	1483	C/G	52.2/47.8	70/64	134
QPX_v015_contig_773	985	T/A	57.9/42.1	88/64	152
QPX_v015_contig_773	713	G/T	63.5/36.5	101/58	159
QPX_v015_contig_773	452	G/A	60.4/39.6	99/65	164
QPX_v015_contig_773	339	T/C	52.7/47.3	88/79	167
QPX_v015_contig_773	313	T/C	51.8/48.2	88/82	170
QPX_v015_contig_773	449	G/A	57.1/42.9	97/73	170
QPX_v015_contig_773	956	G/A	59.9/40.1	106/71	177
QPX_v015_contig_773	331	G/C	52.7/47.3	96/86	182
QPX_v015_contig_773	382	G/C	53.1/46.9	102/90	192
QPX_v015_contig_775	1598	A/T	54.8/45.2	92/76	168
QPX_v015_contig_775	1047	T/C	52.7/47.3	89/80	169
QPX_v015_contig_775	1706	A/G	58.4/41.0	104/73	178
QPX_v015_contig_775	1698	G/C	61.9/38.1	112/69	181
QPX_v015_contig_775	1608	C/A	57.9/42.1	106/77	183
QPX_v015_contig_775	1142	G/A	50.3/49.7	94/93	187
QPX_v015_contig_775	1726	A/T	64.6/35.4	124/68	192
QPX_v015_contig_775	832	A/G	55.2/44.8	107/87	194
QPX_v015_contig_775	1609	A/G	59.0/41.0	115/80	195
QPX_v015_contig_775	721	T/G	51.5/48.5	101/95	196
QPX_v015_contig_775	1579	A/T	54.5/45.5	108/90	198
QPX_v015_contig_775	124	G/C	53.0/47.0	107/95	202
QPX_v015_contig_775	1188	C/G	60.4/39.6	122/80	202
QPX_v015_contig_775	1204	A/G	52.2/47.8	107/98	205
QPX_v015_contig_775	1189	G/T	64.3/35.7	135/75	210
QPX_v015_contig_775	1282	T/C	50.9/49.1	108/104	212
QPX_v015_contig_775	461	A/G	58.0/42.0	131/95	226
QPX_v015_contig_775	1381	A/G	55.7/44.3	128/102	230
QPX_v015_contig_775	904	A/C	52.2/47.8	121/111	232
QPX_v015_contig_775	316	A/T	50.8/49.2	121/117	238
QPX_v015_contig_777	9586	A/G	55.4/44.6	56/45	101
QPX_v015_contig_777	9572	T/C	56.3/43.7	85/66	151
QPX_v015_contig_780	4470	G/C	63.5/36.5	80/46	126
QPX_v015_contig_780	4463	C/T	53.7/46.3	72/62	134
QPX_v015_contig_781	86	T/C	50.7/49.3	69/67	136
QPX_v015_contig_781	85	T/C	51.1/48.9	72/69	141
QPX_v015_contig_781	126	A/T	62.3/37.7	124/75	199
QPX_v015_contig_782	181	A/G	59.7/40.3	83/56	139
QPX_v015_contig_782	531	C/G	50.3/49.7	75/74	149
QPX_v015_contig_782	185	G/T	58.4/41.6	90/64	154
QPX_v015_contig_782	551	T/C	56.4/43.6	92/71	163
QPX_v015_contig_782	298	G/A	51.8/48.2	86/80	166
QPX_v015_contig_782	401	T/C	52.5/47.5	95/86	181
QPX_v015_contig_782	277	G/A	59.5/40.5	110/75	185
QPX_v015_contig_782	280	G/C	57.3/42.7	110/82	192
QPX_v015_contig_782	486	A/C	56.1/43.9	111/87	198
QPX_v015_contig_784	842	A/G	50.0/50.0	80/80	160
QPX_v015_contig_784	1313	T/C	59.7/40.3	123/83	206
QPX_v015_contig_784	1138	G/A	63.3/36.7	136/79	215
QPX_v015_contig_784	795	A/G	62.8/37.2	142/84	226
QPX_v015_contig_784	991	C/A	57.7/41.9	135/98	234
QPX_v015_contig_784	791	T/C	63.3/36.7	150/87	237
QPX_v015_contig_784	279	G/A	59.3/40.7	163/112	275
QPX_v015_contig_785	61	T/G	50.6/49.4	83/81	164
QPX_v015_contig_785	60	A/T	50.3/49.7	84/83	167
QPX_v015_contig_785	5979	C/A	55.2/44.8	112/91	203
QPX_v015_contig_785	6009	G/T	58.8/40.9	161/112	274
QPX_v015_contig_802	203	T/C	53.9/46.1	90/77	167
QPX_v015_contig_802	491	A/G	61.7/38.3	103/64	167
QPX_v015_contig_802	530	T/C	51.7/48.3	93/87	180
QPX_v015_contig_806	83	C/A	63.6/36.4	75/43	118
QPX_v015_contig_806	72	C/T	64.0/36.0	137/77	214
QPX_v015_contig_808	1661	C/T	59.7/40.3	89/60	149
QPX_v015_contig_811	66	T/A	53.6/46.4	90/78	168
QPX_v015_contig_811	65	C/G	51.8/48.2	103/96	199
QPX_v015_contig_811	34	T/G	54.1/45.9	223/189	412
QPX_v015_contig_814	36	T/G	56.1/43.9	119/93	212
QPX_v015_contig_815	52	C/T	60.0/40.0	111/74	185
QPX_v015_contig_816	994	A/G	60.8/39.2	87/56	143
QPX_v015_contig_816	992	G/A	55.8/44.2	86/68	154
QPX_v015_contig_816	1811	T/C	64.9/35.1	100/54	154
QPX_v015_contig_816	968	T/G	52.5/47.5	93/84	177
QPX_v015_contig_816	989	A/G	53.7/46.3	95/82	177
QPX_v015_contig_817	5321	T/G	57.1/40.0	60/42	105
QPX_v015_contig_817	5317	T/C	63.7/36.3	72/41	113
QPX_v015_contig_819	5684	A/C	56.9/43.1	107/81	188
QPX_v015_contig_819	5718	A/G	58.2/39.8	114/78	196
QPX_v015_contig_819	5715	G/A	53.0/37.8	122/87	230
QPX_v015_contig_819	5693	T/C	53.8/46.2	149/128	277
QPX_v015_contig_821	1132	C/G	55.3/44.7	83/67	150
QPX_v015_contig_821	1127	G/A	54.9/45.1	95/78	173
QPX_v015_contig_821	1104	T/G	58.6/41.4	102/72	174
QPX_v015_contig_827	38	T/C	56.7/43.3	68/52	120
QPX_v015_contig_827	29	C/T	62.0/38.0	106/65	171
QPX_v015_contig_828	237	T/C	64.2/35.8	77/43	120
QPX_v015_contig_828	396	G/C	53.5/46.5	77/67	144
QPX_v015_contig_828	397	T/A	53.5/46.5	77/67	144
QPX_v015_contig_834	744	A/C	61.4/38.6	102/64	166
QPX_v015_contig_834	250	C/T	52.7/46.1	129/113	245
QPX_v015_contig_834	251	G/A	60.7/39.3	193/125	318
QPX_v015_contig_834	276	G/C	64.1/35.9	268/150	418
QPX_v015_contig_834	267	C/G	60.3/39.7	270/178	448
QPX_v015_contig_834	48	T/A	60.9/35.6	744/435	1221
QPX_v015_contig_834	47	C/G	53.3/45.7	667/572	1251
QPX_v015_contig_834	45	A/T	59.8/39.5	1951/1289	3261
QPX_v015_contig_836	6586	T/G	62.9/35.5	39/22	62
QPX_v015_contig_836	6544	G/A	53.6/46.4	162/140	302
QPX_v015_contig_840	31	C/T	52.8/47.2	268/240	508
QPX_v015_contig_841	7265	A/G	60.1/39.9	104/69	173
QPX_v015_contig_841	7237	T/C	60.3/39.7	114/75	189
QPX_v015_contig_841	7260	G/A	59.8/40.2	125/84	209
QPX_v015_contig_842	52	A/G	52.3/47.7	78/71	149
QPX_v015_contig_842	99	C/T	51.1/48.9	89/85	174
QPX_v015_contig_842	86	A/T	54.2/45.8	96/81	177
QPX_v015_contig_854	36	G/C	64.8/35.2	81/44	125
QPX_v015_contig_854	33	C/A	54.8/45.2	92/76	168
QPX_v015_contig_854	32	A/G	54.6/45.4	112/93	205
QPX_v015_contig_854	29	C/T	58.5/41.5	131/93	224
QPX_v015_contig_862	3265	A/C	53.6/46.4	90/78	168
QPX_v015_contig_862	3268	C/T	55.2/44.8	106/86	192
QPX_v015_contig_865	5101	G/A	54.9/45.1	73/60	133
QPX_v015_contig_865	5112	T/C	56.8/43.2	84/64	148
QPX_v015_contig_865	5030	T/C	53.9/46.1	90/77	167
QPX_v015_contig_865	5073	C/A	51.2/48.8	86/82	168
QPX_v015_contig_865	4986	A/G	60.3/39.7	149/98	247
QPX_v015_contig_865	4992	A/C	54.2/40.6	187/140	345
QPX_v015_contig_865	4993	T/A	55.0/45.0	199/163	362
QPX_v015_contig_866	4221	C/T	45.7/44.3	161/156	352
QPX_v015_contig_866	4218	G/A	58.0/36.9	214/136	369
QPX_v015_contig_866	28	G/A	57.8/42.2	303/221	524
QPX_v015_contig_868	5643	C/A	64.0/36.0	126/71	197
QPX_v015_contig_870	38	A/G	59.5/40.5	91/62	153
QPX_v015_contig_870	34	A/T	53.8/46.2	92/79	171
QPX_v015_contig_871	7586	T/G	55.9/44.1	81/64	145
QPX_v015_contig_871	7578	G/T	53.0/47.0	107/95	202
QPX_v015_contig_872	8461	G/A	54.8/45.2	63/52	115
QPX_v015_contig_872	8604	A/C	63.2/36.8	79/46	125
QPX_v015_contig_873	178	C/T	51.0/49.0	341/327	668
QPX_v015_contig_874	71	C/A	56.8/43.2	108/82	190
QPX_v015_contig_876	42	A/G	63.7/36.3	86/49	135
QPX_v015_contig_876	26	T/G	52.0/48.0	77/71	148
QPX_v015_contig_880	8070	T/C	58.7/41.3	98/69	167
QPX_v015_contig_881	36	A/G	58.6/41.4	68/48	116
QPX_v015_contig_881	84	C/G	63.8/36.2	81/46	127
QPX_v015_contig_881	73	A/G	56.2/43.8	73/57	130
QPX_v015_contig_881	65	G/A	54.2/45.8	71/60	131
QPX_v015_contig_881	33	T/C	54.8/45.2	74/61	135
QPX_v015_contig_881	56	G/T	52.1/47.9	87/80	167
QPX_v015_contig_884	277	A/G	51.5/48.5	70/66	136
QPX_v015_contig_884	988	T/G	63.6/36.4	91/52	143
QPX_v015_contig_884	234	A/G	51.4/48.6	75/71	146
QPX_v015_contig_884	235	C/T	51.3/48.7	78/74	152
QPX_v015_contig_884	422	A/T	55.6/44.4	85/68	153
QPX_v015_contig_884	313	G/T	57.9/42.1	92/67	159
QPX_v015_contig_884	810	T/A	56.3/43.8	90/70	160
QPX_v015_contig_884	304	C/T	55.9/44.1	90/71	161
QPX_v015_contig_884	298	C/T	55.8/44.2	92/73	165
QPX_v015_contig_884	381	G/T	50.0/50.0	83/83	166
QPX_v015_contig_884	190	A/G	50.3/49.7	85/84	169
QPX_v015_contig_884	1003	T/G	52.0/48.0	90/83	173
QPX_v015_contig_884	633	A/C	52.8/47.2	93/83	176
QPX_v015_contig_884	946	G/A	51.7/48.3	91/85	176
QPX_v015_contig_884	634	C/T	53.6/46.4	96/83	179
QPX_v015_contig_884	798	T/G	55.8/44.2	101/80	181
QPX_v015_contig_884	795	C/A	54.5/45.5	103/86	189
QPX_v015_contig_884	584	T/G	52.1/47.9	100/92	192
QPX_v015_contig_884	548	A/G	53.4/46.6	103/90	193
QPX_v015_contig_886	78	G/T	52.0/48.0	389/359	748
QPX_v015_contig_890	1574	T/A	51.0/49.0	73/70	143
QPX_v015_contig_890	5302	A/G	51.0/49.0	76/73	149
QPX_v015_contig_890	5307	C/A	55.3/44.7	105/85	190
QPX_v015_contig_890	5319	C/A	54.0/46.0	107/91	198
QPX_v015_contig_890	5331	C/A	52.2/47.8	107/98	205
QPX_v015_contig_890	1445	T/C	53.0/47.0	125/111	236
QPX_v015_contig_890	867	A/C	63.5/36.5	155/89	244
QPX_v015_contig_890	891	G/A	60.3/39.7	161/106	267
QPX_v015_contig_890	155	T/A	64.3/35.7	193/107	300
QPX_v015_contig_890	130	C/A	64.2/35.8	199/111	310
QPX_v015_contig_891	2708	C/A	54.8/45.2	121/100	221
QPX_v015_contig_891	2701	T/A	55.6/44.4	150/120	270
QPX_v015_contig_891	2699	A/C	56.5/43.5	160/123	283
QPX_v015_contig_891	51	T/C	51.0/49.0	172/165	337
QPX_v015_contig_892	106	A/C	61.4/38.6	1307/821	2129
QPX_v015_contig_901	1741	T/C	53.3/46.7	120/105	225
QPX_v015_contig_901	60	G/C	56.0/44.0	197/155	352
QPX_v015_contig_903	46	A/G	61.4/38.6	108/68	176
QPX_v015_contig_903	45	G/T	64.8/35.2	116/63	179
QPX_v015_contig_908	50	A/G	51.9/48.1	84/78	162
QPX_v015_contig_915	60	A/G	53.2/46.8	84/74	158
QPX_v015_contig_915	66	G/A	51.2/48.8	84/80	164
QPX_v015_contig_915	270	A/G	52.9/47.1	92/82	174
QPX_v015_contig_915	126	G/A	52.9/47.1	100/89	189
QPX_v015_contig_915	300	G/T	54.7/45.3	105/87	192
QPX_v015_contig_915	285	A/C	50.3/49.7	97/96	193
QPX_v015_contig_917	42	T/C	55.7/44.3	113/90	203
QPX_v015_contig_917	45	G/C	58.4/41.6	122/87	209
QPX_v015_contig_922	29	A/G	55.6/44.4	75/60	135
QPX_v015_contig_927	237	C/T	51.1/48.9	68/65	133
QPX_v015_contig_927	120	A/G	62.1/37.9	95/58	153
QPX_v015_contig_927	352	T/A	53.5/46.5	83/72	155
QPX_v015_contig_927	378	C/T	53.8/46.2	85/73	158
QPX_v015_contig_927	443	A/G	57.1/42.9	101/76	177
QPX_v015_contig_927	82	A/T	54.6/45.4	101/84	185
QPX_v015_contig_927	341	A/G	51.3/48.7	99/94	193
QPX_v015_contig_927	64	C/T	50.0/50.0	110/110	220
QPX_v015_contig_933	91	T/G	63.7/36.3	137/78	215
QPX_v015_contig_933	81	T/C	63.9/36.1	138/78	216
QPX_v015_contig_934	69	A/T	53.6/46.4	75/65	140
QPX_v015_contig_934	146	G/T	55.4/44.6	82/66	148
QPX_v015_contig_934	77	G/A	51.9/48.1	80/74	154
QPX_v015_contig_934	169	T/C	52.5/47.5	83/75	158
QPX_v015_contig_934	109	C/T	53.3/46.7	88/77	165
QPX_v015_contig_934	273	T/G	53.3/46.7	96/84	180
QPX_v015_contig_934	194	T/A	55.1/44.9	102/83	185
QPX_v015_contig_934	314	A/C	55.6/44.4	104/83	187
QPX_v015_contig_934	41	A/G	57.8/42.2	111/81	192
QPX_v015_contig_934	293	A/G	52.3/47.7	101/92	193
QPX_v015_contig_934	215	G/A	53.6/46.4	105/91	196
QPX_v015_contig_937	3756	A/C	52.9/47.1	162/144	306
QPX_v015_contig_937	3785	C/G	62.9/37.1	350/206	556
QPX_v015_contig_937	3881	T/G	51.9/48.1	453/420	873
QPX_v015_contig_938	3531	G/A	59.4/40.6	117/80	197
QPX_v015_contig_945	236	C/T	63.1/36.9	157/92	249
QPX_v015_contig_950	28	T/A	51.4/48.6	107/101	208
QPX_v015_contig_950	32	C/G	55.4/44.6	133/107	240
QPX_v015_contig_950	128	C/A	62.2/37.8	153/93	246
QPX_v015_contig_950	261	G/A	51.6/48.4	158/148	306
QPX_v015_contig_950	64	T/A	62.8/37.2	216/128	344
QPX_v015_contig_950	114	G/C	53.3/46.7	185/162	347
QPX_v015_contig_950	91	T/G	57.3/42.7	207/154	361
QPX_v015_contig_951	114	G/A	63.2/36.8	74/43	117
QPX_v015_contig_951	81	G/T	61.5/38.5	126/79	205
QPX_v015_contig_951	84	A/G	56.1/43.9	115/90	205
QPX_v015_contig_951	86	C/T	51.6/48.4	110/103	213
QPX_v015_contig_951	78	T/A	59.0/41.0	131/91	222
QPX_v015_contig_951	73	A/C	51.7/48.3	152/142	294
QPX_v015_contig_951	68	G/A	50.8/49.2	168/163	331
QPX_v015_contig_952	9090	T/C	52.2/47.8	36/33	69
QPX_v015_contig_958	82	A/G	55.1/44.9	54/44	98
QPX_v015_contig_958	1628	C/T	64.1/35.9	82/46	128
QPX_v015_contig_958	269	C/T	50.0/50.0	85/85	170
QPX_v015_contig_958	680	A/G	50.3/49.7	91/90	181
QPX_v015_contig_958	1600	G/T	53.6/46.4	97/84	181
QPX_v015_contig_958	594	T/G	52.5/47.5	96/87	183
QPX_v015_contig_958	714	A/G	50.0/50.0	97/97	194
QPX_v015_contig_958	816	G/A	52.3/47.7	102/93	195
QPX_v015_contig_958	851	A/C	53.8/46.2	106/91	197
QPX_v015_contig_958	537	A/G	51.0/49.0	101/97	198
QPX_v015_contig_958	1439	C/T	52.8/47.2	105/94	199
QPX_v015_contig_958	711	A/G	53.2/46.8	109/96	205
QPX_v015_contig_958	795	T/A	50.2/49.8	107/106	213
QPX_v015_contig_958	1563	T/C	55.9/44.1	119/94	213
QPX_v015_contig_958	1332	G/C	53.9/46.1	117/100	217
QPX_v015_contig_958	1145	C/G	58.7/41.3	128/90	218
QPX_v015_contig_958	1564	C/T	56.4/43.6	123/95	218
QPX_v015_contig_958	1155	A/T	53.6/46.4	118/102	220
QPX_v015_contig_958	468	A/G	50.0/50.0	112/112	224
QPX_v015_contig_958	861	G/C	51.9/48.1	125/116	241
QPX_v015_contig_958	925	A/G	56.5/43.5	139/107	246
QPX_v015_contig_958	570	T/C	53.4/46.6	135/118	253
QPX_v015_contig_958	966	T/A	51.5/48.5	138/130	268
QPX_v015_contig_958	931	A/T	56.8/43.2	154/117	271
QPX_v015_contig_958	893	C/G	53.2/46.8	150/132	282
QPX_v015_contig_958	906	G/A	50.9/49.1	148/143	291
QPX_v015_contig_960	6083	C/A	56.2/43.8	118/92	210
QPX_v015_contig_960	6081	A/G	55.7/44.3	123/98	221
QPX_v015_contig_962	3452	A/T	52.7/47.3	49/44	93
QPX_v015_contig_962	3443	A/G	59.1/40.9	68/47	115
QPX_v015_contig_973	72	G/A	63.9/36.1	92/52	144
QPX_v015_contig_973	415	C/T	51.6/47.7	80/74	155
QPX_v015_contig_973	142	T/C	59.0/41.0	95/66	161
QPX_v015_contig_973	118	T/C	54.6/45.4	89/74	163
QPX_v015_contig_973	151	G/C	59.8/40.2	98/66	164
QPX_v015_contig_973	133	T/C	63.9/36.1	106/60	166
QPX_v015_contig_973	109	A/C	57.0/43.0	106/80	186
QPX_v015_contig_973	228	G/T	51.1/48.9	97/93	190
QPX_v015_contig_973	186	T/A	52.2/47.8	108/99	207
QPX_v015_contig_973	196	T/C	51.6/48.4	112/105	217
QPX_v015_contig_974	2688	G/A	53.8/46.2	64/55	119
QPX_v015_contig_974	2769	C/A	61.4/38.6	86/54	140
QPX_v015_contig_974	2712	T/G	64.6/35.4	179/98	277
QPX_v015_contig_974	2714	C/G	58.0/42.0	181/131	312
QPX_v015_contig_974	2717	G/T	57.5/42.5	191/141	332
QPX_v015_contig_976	56	G/T	53.5/46.5	69/60	129
QPX_v015_contig_978	73	T/A	50.3/49.7	99/98	197
QPX_v015_contig_978	60	G/A	55.7/44.3	255/203	458
QPX_v015_contig_980	34	T/C	45.8/43.0	98/92	214
QPX_v015_contig_981	4540	G/C	64.2/35.8	102/57	159
QPX_v015_contig_981	4543	A/G	63.7/36.3	107/61	168
QPX_v015_contig_985	56	C/T	61.9/38.1	109/67	176
QPX_v015_contig_986	646	A/G	53.8/46.2	78/67	145
QPX_v015_contig_986	658	C/T	56.2/43.8	118/92	210
QPX_v015_contig_991	705	C/A	55.2/44.8	106/86	192
QPX_v015_contig_991	713	T/C	53.7/46.3	173/149	322
QPX_v015_contig_992	2096	C/T	56.8/43.2	117/89	206
QPX_v015_contig_995	13090	C/G	62.5/37.5	35/21	56
QPX_v015_contig_998	12562	T/G	50.4/49.6	65/64	129
QPX_v015_contig_998	12553	C/T	55.0/45.0	72/59	131
QPX_v015_contig_998	27	G/C	64.7/35.3	132/72	204
QPX_v015_contig_998	49	T/A	51.5/48.5	105/99	204
QPX_v015_contig_1000	2438	C/A	54.1/45.9	86/73	159
QPX_v015_contig_1001	209	G/A	63.0/37.0	92/54	146
QPX_v015_contig_1001	89	G/T	54.6/45.4	83/69	152
QPX_v015_contig_1001	123	T/C	55.6/44.4	90/72	162
QPX_v015_contig_1001	95	C/G	50.5/49.5	97/95	192
QPX_v015_contig_1001	120	A/G	50.5/49.5	98/96	194
QPX_v015_contig_1003	4257	G/A	57.6/42.4	80/59	139
QPX_v015_contig_1003	4238	C/A	59.6/40.4	84/57	141
QPX_v015_contig_1012	7839	A/C	60.0/40.0	21/14	35
QPX_v015_contig_1019	40	C/A	54.5/45.5	73/61	134
QPX_v015_contig_1019	27	A/C	54.5/45.5	79/66	145
QPX_v015_contig_1019	36	A/C	51.3/48.7	78/74	152
QPX_v015_contig_1020	12268	T/C	50.5/49.5	53/52	105
QPX_v015_contig_1020	12297	T/C	55.1/44.9	65/53	118
QPX_v015_contig_1020	12282	C/G	60.2/39.8	77/51	128
QPX_v015_contig_1020	33	A/T	58.1/41.9	122/88	210
QPX_v015_contig_1021	18525	G/T	57.6/42.4	76/56	132
QPX_v015_contig_1022	8412	G/C	55.9/44.1	57/45	102
QPX_v015_contig_1027	78	G/T	64.1/35.9	143/80	223
QPX_v015_contig_1027	35	G/T	49.8/44.1	268/237	538
QPX_v015_contig_1028	87	T/C	60.0/35.7	111/66	185
QPX_v015_contig_1028	96	A/T	64.7/35.3	150/82	232
QPX_v015_contig_1028	43	G/A	63.9/36.1	184/104	288
QPX_v015_contig_1030	7339	C/A	64.7/35.3	97/53	150
QPX_v015_contig_1033	805	G/C	63.3/36.7	100/58	158
QPX_v015_contig_1033	792	T/C	59.6/40.4	96/65	161
QPX_v015_contig_1033	791	T/C	60.5/39.5	98/64	162
QPX_v015_contig_1036	6969	T/A	57.1/42.9	64/48	112
QPX_v015_contig_1038	4162	A/C	57.7/42.3	176/129	305
QPX_v015_contig_1038	4164	T/A	51.8/48.2	175/163	338
QPX_v015_contig_1038	4175	A/C	53.4/46.3	217/188	406
QPX_v015_contig_1041	3599	C/T	58.1/41.9	79/57	136
QPX_v015_contig_1041	3588	A/G	58.6/41.4	82/58	140
QPX_v015_contig_1041	3591	G/C	58.6/41.4	82/58	140
QPX_v015_contig_1041	3667	A/G	51.5/48.5	88/83	171
QPX_v015_contig_1041	3625	A/G	52.5/47.5	94/85	179
QPX_v015_contig_1041	3904	T/G	52.7/47.3	107/96	203
QPX_v015_contig_1041	3820	T/C	55.7/44.3	123/98	221
QPX_v015_contig_1041	3784	C/T	51.3/48.7	115/109	224
QPX_v015_contig_1041	3757	A/G	52.9/47.1	119/106	225
QPX_v015_contig_1041	3808	T/C	55.1/44.9	124/101	225
QPX_v015_contig_1041	3873	C/T	51.9/48.1	136/126	262
QPX_v015_contig_1044	212	A/T	56.7/40.8	89/64	157
QPX_v015_contig_1044	411	T/A	51.5/48.5	100/94	194
QPX_v015_contig_1044	233	A/T	44.7/43.7	89/87	199
QPX_v015_contig_1044	234	C/G	50.7/46.3	102/93	201
QPX_v015_contig_1044	236	T/C	55.2/44.8	112/91	203
QPX_v015_contig_1044	3102	G/A	59.0/40.6	125/86	212
QPX_v015_contig_1044	386	T/G	55.4/44.6	123/99	222
QPX_v015_contig_1044	388	C/T	56.3/43.7	134/104	238
QPX_v015_contig_1044	3068	G/A	62.1/37.0	208/124	335
QPX_v015_contig_1044	3081	A/C	47.5/35.2	170/126	358
QPX_v015_contig_1045	2754	C/T	64.9/35.1	72/39	111
QPX_v015_contig_1045	2775	C/G	60.8/39.2	132/85	217
QPX_v015_contig_1047	9223	T/A	59.5/40.5	97/66	163
QPX_v015_contig_1049	9753	G/C	50.9/49.1	83/80	163
QPX_v015_contig_1049	9754	C/G	55.9/44.1	119/94	213
QPX_v015_contig_1049	9755	T/G	61.6/38.4	151/94	245
QPX_v015_contig_1050	7546	A/C	62.4/37.6	93/56	149
QPX_v015_contig_1050	7548	T/A	63.6/36.4	96/55	151
QPX_v015_contig_1052	74	A/G	57.4/42.6	58/43	101
QPX_v015_contig_1052	83	C/G	54.3/45.7	57/48	105
QPX_v015_contig_1052	92	G/T	57.0/43.0	77/58	135
QPX_v015_contig_1052	171	A/G	54.2/45.8	83/70	153
QPX_v015_contig_1052	168	A/C	54.6/45.4	89/74	163
QPX_v015_contig_1052	35	C/G	52.2/47.8	93/85	178
QPX_v015_contig_1052	125	A/G	52.8/47.2	95/85	180
QPX_v015_contig_1056	9520	T/C	60.3/38.9	76/49	126
QPX_v015_contig_1056	9526	C/G	50.9/49.1	83/80	163
QPX_v015_contig_1056	9565	A/G	64.5/35.5	129/71	200
QPX_v015_contig_1056	9557	A/G	53.8/46.2	140/120	260
QPX_v015_contig_1060	40	G/C	54.2/45.8	64/54	118
QPX_v015_contig_1063	15685	T/G	64.2/35.8	113/63	176
QPX_v015_contig_1063	15690	C/T	61.3/38.3	168/105	274
QPX_v015_contig_1063	15729	T/A	54.9/45.1	506/416	922
QPX_v015_contig_1065	15355	T/G	59.2/40.8	90/62	152
QPX_v015_contig_1065	15402	C/T	63.4/36.6	109/63	172
QPX_v015_contig_1068	7036	A/G	63.8/36.2	83/47	130
QPX_v015_contig_1070	59	T/G	59.2/40.2	100/68	169
QPX_v015_contig_1070	35	T/A	54.5/45.5	199/166	365
QPX_v015_contig_1070	32	C/T	52.5/47.2	196/176	373
QPX_v015_contig_1071	4025	G/A	55.9/43.6	105/82	188
QPX_v015_contig_1071	4091	A/G	58.9/41.1	162/113	275
QPX_v015_contig_1071	4098	A/T	62.1/37.9	210/128	338
QPX_v015_contig_1071	4100	C/G	64.6/35.4	246/135	381
QPX_v015_contig_1071	4105	G/A	61.8/38.2	257/159	416
QPX_v015_contig_1077	114	C/T	52.1/47.9	63/58	121
QPX_v015_contig_1077	313	A/G	55.7/44.3	78/62	140
QPX_v015_contig_1077	314	C/T	60.3/39.7	85/56	141
QPX_v015_contig_1077	213	G/T	62.1/37.9	90/55	145
QPX_v015_contig_1077	174	G/A	54.1/45.9	79/67	146
QPX_v015_contig_1077	495	C/T	50.7/49.3	103/100	203
QPX_v015_contig_1077	503	A/T	52.6/47.4	112/101	213
QPX_v015_contig_1077	519	C/T	52.6/47.4	113/102	215
QPX_v015_contig_1079	157	C/A	55.9/44.1	801/633	1434
QPX_v015_contig_1084	729	T/C	61.5/38.5	80/50	130
QPX_v015_contig_1084	8953	A/G	61.2/38.8	101/64	165
QPX_v015_contig_1084	609	A/G	54.3/45.7	119/100	219
QPX_v015_contig_1084	597	C/T	54.1/45.9	126/107	233
QPX_v015_contig_1084	585	T/C	50.2/49.8	125/124	249
QPX_v015_contig_1090	10362	T/A	50.4/49.6	67/66	133
QPX_v015_contig_1091	99	C/T	58.5/41.5	69/49	118
QPX_v015_contig_1091	89	G/C	52.9/47.1	91/81	172
QPX_v015_contig_1091	137	G/A	57.7/42.3	105/77	182
QPX_v015_contig_1091	84	G/C	58.6/41.4	109/77	186
QPX_v015_contig_1091	125	C/G	64.2/35.8	120/67	187
QPX_v015_contig_1093	8576	A/G	54.2/45.8	109/92	201
QPX_v015_contig_1096	258	C/G	59.0/41.0	72/50	122
QPX_v015_contig_1096	196	G/C	61.2/38.8	85/54	139
QPX_v015_contig_1096	95	C/T	51.4/48.6	76/72	148
QPX_v015_contig_1096	137	G/C	58.0/42.0	87/63	150
QPX_v015_contig_1096	189	T/C	54.9/45.1	84/69	153
QPX_v015_contig_1096	85	C/T	51.0/49.0	79/76	155
QPX_v015_contig_1097	16360	A/G	52.6/47.4	71/64	135
QPX_v015_contig_1097	16353	G/C	59.1/40.9	88/61	149
QPX_v015_contig_1099	157	G/T	64.2/35.8	43/24	67
QPX_v015_contig_1099	150	C/G	59.7/40.3	111/75	186
QPX_v015_contig_1099	90	A/C	50.0/50.0	94/94	188
QPX_v015_contig_1099	114	T/A	52.7/46.8	106/94	201
QPX_v015_contig_1099	116	T/C	52.2/47.8	108/99	207
QPX_v015_contig_1100	3464	A/C	54.3/45.7	69/58	127
QPX_v015_contig_1110	65	A/G	61.4/38.6	81/51	132
QPX_v015_contig_1113	48	C/A	50.5/49.5	107/105	212
QPX_v015_contig_1113	44	T/A	61.0/35.0	1577/906	2585
QPX_v015_contig_1113	43	C/T	57.1/42.9	2159/1623	3784
QPX_v015_contig_1114	3468	G/T	54.5/45.5	73/61	134
QPX_v015_contig_1116	170	C/T	61.8/37.3	63/38	102
QPX_v015_contig_1116	193	G/T	50.3/49.7	84/83	167
QPX_v015_contig_1116	200	G/T	54.3/45.7	95/80	175
QPX_v015_contig_1118	1352	C/T	61.9/38.1	83/51	134
QPX_v015_contig_1118	1353	C/G	60.6/39.4	83/54	137
QPX_v015_contig_1118	1377	T/C	50.6/42.0	82/68	162
QPX_v015_contig_1124	161	T/C	53.4/46.6	39/34	73
QPX_v015_contig_1125	61	T/G	62.3/36.6	398/234	639
QPX_v015_contig_1126	4992	A/G	58.0/42.0	102/74	176
QPX_v015_contig_1127	90	T/C	63.5/36.5	237/136	373
QPX_v015_contig_1127	54	A/G	62.6/37.4	241/144	385
QPX_v015_contig_1129	695	C/T	64.8/35.2	166/90	256
QPX_v015_contig_1133	167	G/A	56.4/38.6	57/39	101
QPX_v015_contig_1133	149	C/T	57.3/42.7	71/53	124
QPX_v015_contig_1133	211	C/A	60.7/39.3	85/55	140
QPX_v015_contig_1133	216	A/G	61.4/38.6	86/54	140
QPX_v015_contig_1133	140	G/T	55.7/44.3	83/66	149
QPX_v015_contig_1133	46	A/G	52.2/47.8	94/86	180
QPX_v015_contig_1135	3800	T/G	58.1/41.9	18/13	31
QPX_v015_contig_1135	3799	T/G	63.4/36.6	26/15	41
QPX_v015_contig_1135	3798	C/T	59.6/40.4	28/19	47
QPX_v015_contig_1135	3778	G/T	53.0/47.0	105/93	198
QPX_v015_contig_1135	3769	A/G	56.3/43.7	121/94	215
QPX_v015_contig_1136	1519	T/C	61.1/38.9	96/61	157
QPX_v015_contig_1139	2154	T/A	62.7/37.3	69/41	110
QPX_v015_contig_1139	2361	A/C	64.6/35.4	93/51	144
QPX_v015_contig_1139	2366	G/A	56.3/43.7	111/86	197
QPX_v015_contig_1139	2413	A/T	56.2/43.8	199/155	354
QPX_v015_contig_1139	2385	G/A	59.2/40.8	231/159	390
QPX_v015_contig_1139	2390	G/A	58.9/41.1	268/187	455
QPX_v015_contig_1142	125	C/T	60.8/38.7	118/75	194
QPX_v015_contig_1142	127	G/A	60.4/39.6	119/78	197
QPX_v015_contig_1142	119	G/A	52.5/47.5	107/97	204
QPX_v015_contig_1145	586	G/T	51.5/48.5	87/82	169
QPX_v015_contig_1145	578	C/T	60.0/40.0	117/78	195
QPX_v015_contig_1148	2586	A/T	64.4/35.6	29/16	45
QPX_v015_contig_1148	2584	A/C	61.7/38.3	37/23	60
QPX_v015_contig_1148	2528	A/G	57.5/42.5	69/51	120
QPX_v015_contig_1148	62	C/T	50.8/49.2	62/60	122
QPX_v015_contig_1148	122	G/A	52.0/48.0	64/59	123
QPX_v015_contig_1148	2445	T/C	61.2/38.8	82/52	134
QPX_v015_contig_1148	2444	C/G	60.4/39.6	84/55	139
QPX_v015_contig_1148	2462	G/C	56.8/43.2	79/60	139
QPX_v015_contig_1148	135	T/A	52.1/47.9	76/70	146
QPX_v015_contig_1148	149	C/T	52.7/47.3	77/69	146
QPX_v015_contig_1148	251	T/A	58.5/41.5	86/61	147
QPX_v015_contig_1148	150	C/T	53.0/47.0	79/70	149
QPX_v015_contig_1148	248	T/C	59.2/40.8	90/62	152
QPX_v015_contig_1148	268	G/A	57.4/42.6	89/66	155
QPX_v015_contig_1148	284	G/T	54.6/45.4	89/74	163
QPX_v015_contig_1148	1065	C/T	53.8/46.2	91/78	169
QPX_v015_contig_1148	1051	T/G	51.1/48.9	92/88	180
QPX_v015_contig_1148	1053	C/G	51.1/48.9	92/88	180
QPX_v015_contig_1148	1330	T/G	56.4/43.6	102/79	181
QPX_v015_contig_1148	1131	A/C	50.8/49.2	93/90	183
QPX_v015_contig_1148	403	A/C	51.3/48.7	98/93	191
QPX_v015_contig_1148	1128	C/G	52.3/47.7	103/94	197
QPX_v015_contig_1148	1476	C/T	50.6/49.4	129/126	255
QPX_v015_contig_1152	94	C/T	58.9/41.1	109/76	185
QPX_v015_contig_1154	85	A/T	58.5/41.5	62/44	106
QPX_v015_contig_1154	114	G/C	63.2/36.8	67/39	106
QPX_v015_contig_1154	113	A/T	62.6/37.4	67/40	107
QPX_v015_contig_1155	12871	C/T	56.0/44.0	47/37	84
QPX_v015_contig_1155	12884	A/C	63.4/36.6	64/37	101
QPX_v015_contig_1155	12915	A/G	54.5/45.5	91/76	167
QPX_v015_contig_1155	12914	A/C	55.6/44.4	94/75	169
QPX_v015_contig_1155	54	A/G	51.2/48.8	88/84	172
QPX_v015_contig_1155	73	C/A	42.2/35.3	79/66	187
QPX_v015_contig_1161	2402	T/G	52.6/47.4	61/55	116
QPX_v015_contig_1170	11327	G/A	62.4/37.6	116/70	186
QPX_v015_contig_1171	48	C/G	50.5/49.5	94/92	186
QPX_v015_contig_1172	53	T/C	62.7/37.3	69/41	110
QPX_v015_contig_1172	36	C/T	53.4/46.6	63/55	118
QPX_v015_contig_1173	3988	C/T	50.9/49.1	117/113	230
QPX_v015_contig_1175	32	A/T	55.5/44.5	127/102	229
QPX_v015_contig_1175	33	A/C	56.9/43.1	136/103	239
QPX_v015_contig_1183	93	A/G	54.7/45.3	88/73	161
QPX_v015_contig_1183	41	C/G	61.9/38.1	130/80	210
QPX_v015_contig_1183	85	T/C	59.6/40.4	127/86	213
QPX_v015_contig_1184	408	A/G	62.8/37.2	142/84	226
QPX_v015_contig_1184	385	G/A	63.6/36.4	196/112	308
QPX_v015_contig_1188	1566	G/A	64.5/35.5	78/43	121
QPX_v015_contig_1188	2303	T/C	55.9/44.1	71/56	127
QPX_v015_contig_1188	1572	C/A	60.5/39.5	78/51	129
QPX_v015_contig_1188	2289	T/C	51.5/48.5	68/64	132
QPX_v015_contig_1188	1623	C/T	61.0/39.0	89/57	146
QPX_v015_contig_1188	2347	T/C	55.8/44.2	86/68	154
QPX_v015_contig_1188	1628	T/C	60.5/39.5	98/64	162
QPX_v015_contig_1188	1846	A/G	51.2/48.2	85/80	166
QPX_v015_contig_1188	2336	C/T	54.8/45.2	91/75	166
QPX_v015_contig_1188	1640	C/G	60.1/39.9	101/67	168
QPX_v015_contig_1188	1636	A/C	58.0/42.0	101/73	174
QPX_v015_contig_1188	1532	T/C	56.4/43.6	101/78	179
QPX_v015_contig_1188	1743	G/A	60.9/38.5	109/69	179
QPX_v015_contig_1188	1896	T/C	61.5/38.5	110/69	179
QPX_v015_contig_1188	1665	G/T	50.8/49.2	94/91	185
QPX_v015_contig_1188	1755	G/T	58.9/41.1	109/76	185
QPX_v015_contig_1188	1748	T/C	62.4/37.6	118/71	189
QPX_v015_contig_1188	2097	T/C	50.8/49.2	96/93	189
QPX_v015_contig_1188	2198	C/T	55.8/44.2	106/84	190
QPX_v015_contig_1188	1758	A/G	58.9/41.1	113/79	192
QPX_v015_contig_1188	1782	A/T	52.0/48.0	102/94	196
QPX_v015_contig_1188	1823	C/A	51.2/48.8	103/98	201
QPX_v015_contig_1188	1819	A/G	51.2/48.3	108/102	211
QPX_v015_contig_1189	6136	G/A	55.9/44.1	90/71	161
QPX_v015_contig_1191	78	A/G	54.2/45.8	77/65	142
QPX_v015_contig_1191	92	A/G	53.7/46.3	79/68	147
QPX_v015_contig_1191	93	A/C	56.5/43.5	83/64	147
QPX_v015_contig_1191	170	A/G	54.8/45.2	85/70	155
QPX_v015_contig_1191	112	T/C	57.6/42.4	106/78	184
QPX_v015_contig_1192	428	G/A	54.9/45.1	965/794	1759
QPX_v015_contig_1192	830	T/A	58.3/41.7	1085/776	1861
QPX_v015_contig_1192	837	T/G	63.7/36.2	1222/694	1918
QPX_v015_contig_1192	887	C/T	60.9/37.5	1322/814	2169
QPX_v015_contig_1196	261	T/C	60.6/39.4	872/567	1439
QPX_v015_contig_1201	11235	G/C	58.4/41.6	73/52	125
QPX_v015_contig_1201	11205	T/A	64.7/35.3	86/47	133
QPX_v015_contig_1201	11221	C/T	52.2/47.8	82/75	157
QPX_v015_contig_1201	50	C/G	57.5/42.5	92/68	160
QPX_v015_contig_1201	5551	T/C	56.4/38.4	97/66	172
QPX_v015_contig_1201	41	C/T	60.1/39.9	125/83	208
QPX_v015_contig_1207	1773	G/C	57.5/42.5	84/62	146
QPX_v015_contig_1210	109	C/A	57.6/42.4	151/111	262
QPX_v015_contig_1210	87	A/C	59.5/40.5	176/120	296
QPX_v015_contig_1213	47	A/G	58.6/41.4	68/48	116
QPX_v015_contig_1213	31	G/T	57.4/42.6	97/72	169
QPX_v015_contig_1219	2573	T/C	55.3/44.7	94/76	170
QPX_v015_contig_1224	179	C/A	47.0/36.6	109/85	232
QPX_v015_contig_1224	170	C/T	56.5/43.5	144/111	255
QPX_v015_contig_1224	155	C/T	44.6/44.4	166/165	372
QPX_v015_contig_1224	290	G/A	46.6/45.6	229/224	491
QPX_v015_contig_1224	271	A/T	53.6/46.4	274/237	511
QPX_v015_contig_1224	263	G/A	51.1/47.8	266/249	521
QPX_v015_contig_1224	260	A/G	49.4/46.8	266/252	539
QPX_v015_contig_1224	86	T/C	56.7/37.7	383/255	676
QPX_v015_contig_1224	45	G/A	50.3/49.7	393/388	781
QPX_v015_contig_1224	80	T/C	56.0/44.0	486/382	868
QPX_v015_contig_1224	41	C/T	61.2/38.8	545/346	891
QPX_v015_contig_1224	35	C/T	55.0/45.0	595/486	1081
QPX_v015_contig_1224	107	G/A	50.2/49.8	740/733	1473
QPX_v015_contig_1225	1206	T/A	55.4/44.6	103/83	186
QPX_v015_contig_1225	1203	T/C	52.4/47.6	133/121	254
QPX_v015_contig_1225	1198	G/A	64.1/35.9	205/115	320
QPX_v015_contig_1226	40	G/T	64.4/35.6	204/113	317
QPX_v015_contig_1226	53	G/C	63.8/36.3	204/116	320
QPX_v015_contig_1227	800	A/C	48.9/39.1	65/52	133
QPX_v015_contig_1227	841	C/T	63.4/36.6	90/52	142
QPX_v015_contig_1227	839	A/G	59.7/40.3	105/71	176
QPX_v015_contig_1227	271	C/T	52.4/47.6	111/101	212
QPX_v015_contig_1227	272	C/T	52.1/47.9	112/103	215
QPX_v015_contig_1227	239	A/G	59.9/40.1	167/112	279
QPX_v015_contig_1227	266	G/A	53.8/46.2	157/135	292
QPX_v015_contig_1227	240	C/G	62.0/38.0	183/112	295
QPX_v015_contig_1228	1517	G/T	64.4/35.6	87/48	135
QPX_v015_contig_1228	1509	T/A	61.8/38.2	89/55	144
QPX_v015_contig_1228	1485	C/T	61.2/38.8	90/57	147
QPX_v015_contig_1228	1484	G/A	61.7/38.3	92/57	149
QPX_v015_contig_1228	1482	A/C	64.3/35.7	99/55	154
QPX_v015_contig_1228	208	T/C	56.9/43.1	91/69	160
QPX_v015_contig_1228	503	G/A	60.4/39.6	99/65	164
QPX_v015_contig_1228	1472	T/C	62.8/37.2	103/61	164
QPX_v015_contig_1228	572	T/G	56.9/43.1	95/72	167
QPX_v015_contig_1228	831	A/G	62.3/37.7	104/63	167
QPX_v015_contig_1228	250	C/T	56.5/43.5	95/73	168
QPX_v015_contig_1228	929	G/T	50.0/50.0	84/84	168
QPX_v015_contig_1228	199	A/G	55.4/44.6	97/78	175
QPX_v015_contig_1228	251	A/G	58.9/41.1	103/72	175
QPX_v015_contig_1228	832	G/C	61.6/38.4	109/68	177
QPX_v015_contig_1228	834	C/T	56.4/43.6	101/78	179
QPX_v015_contig_1228	1280	G/T	50.0/50.0	91/91	182
QPX_v015_contig_1228	87	C/T	50.5/49.5	93/91	184
QPX_v015_contig_1228	582	T/C	55.6/44.4	104/83	187
QPX_v015_contig_1228	615	T/C	54.3/45.7	102/86	188
QPX_v015_contig_1228	105	T/G	51.9/48.1	98/91	189
QPX_v015_contig_1228	581	A/T	55.0/45.0	104/85	189
QPX_v015_contig_1228	1630	A/G	62.6/37.4	119/71	190
QPX_v015_contig_1228	700	G/C	59.9/40.1	115/77	192
QPX_v015_contig_1228	1216	T/A	54.1/45.9	105/89	194
QPX_v015_contig_1228	1541	T/G	55.6/44.4	109/87	196
QPX_v015_contig_1228	844	C/G	58.6/41.4	116/82	198
QPX_v015_contig_1228	1233	A/C	58.1/41.9	118/85	203
QPX_v015_contig_1228	398	A/G	53.2/46.8	109/96	205
QPX_v015_contig_1228	603	A/C	52.6/47.4	112/101	213
QPX_v015_contig_1228	672	G/A	59.7/40.3	129/87	216
QPX_v015_contig_1228	376	T/C	52.1/47.9	113/104	217
QPX_v015_contig_1228	1578	T/C	52.5/47.5	114/103	217
QPX_v015_contig_1228	276	C/T	56.0/44.0	122/96	218
QPX_v015_contig_1228	877	G/T	53.0/47.0	116/103	219
QPX_v015_contig_1228	1425	T/C	55.0/45.0	121/99	220
QPX_v015_contig_1228	431	A/T	53.2/46.8	118/104	222
QPX_v015_contig_1228	678	G/T	56.8/43.2	126/96	222
QPX_v015_contig_1228	948	C/T	50.5/49.5	112/110	222
QPX_v015_contig_1230	469	A/T	56.7/43.3	173/132	305
QPX_v015_contig_1230	491	G/A	51.5/48.5	188/177	365
QPX_v015_contig_1232	5487	A/G	60.1/39.9	92/61	153
QPX_v015_contig_1232	5449	C/T	52.1/47.9	88/81	169
QPX_v015_contig_1232	31	C/T	56.9/43.1	103/78	181
QPX_v015_contig_1232	5447	G/C	57.1/42.9	105/79	184
QPX_v015_contig_1232	5521	G/T	61.2/38.8	126/80	206
QPX_v015_contig_1232	5511	G/T	53.6/46.4	118/102	220
QPX_v015_contig_1233	476	A/C	55.5/44.5	81/65	146
QPX_v015_contig_1234	150	G/C	55.1/44.9	92/75	167
QPX_v015_contig_1234	148	G/A	55.4/44.6	93/75	168
QPX_v015_contig_1234	104	C/G	55.6/44.4	124/99	223
QPX_v015_contig_1237	7065	A/G	59.2/40.8	45/31	76
QPX_v015_contig_1239	8715	A/G	57.8/42.2	119/87	206
QPX_v015_contig_1247	17854	G/C	57.5/42.5	65/48	113
QPX_v015_contig_1247	17855	G/C	52.0/48.0	65/60	125
QPX_v015_contig_1247	26	G/A	53.8/46.2	98/84	182
QPX_v015_contig_1252	113	C/T	52.9/47.1	137/122	259
QPX_v015_contig_1252	110	T/C	64.0/36.0	174/98	272
QPX_v015_contig_1256	48	G/A	59.9/40.1	91/61	152
QPX_v015_contig_1256	11979	C/T	63.7/36.3	116/66	182
QPX_v015_contig_1256	11956	C/T	55.6/44.4	114/91	205
QPX_v015_contig_1258	68	G/A	59.6/40.4	87/59	146
QPX_v015_contig_1258	29	G/A	56.0/44.0	84/66	150
QPX_v015_contig_1258	34	T/C	55.5/44.5	86/69	155
QPX_v015_contig_1258	42	A/G	58.8/41.2	100/70	170
QPX_v015_contig_1259	27	G/A	61.6/38.4	85/53	138
QPX_v015_contig_1267	45	G/C	61.5/38.5	64/40	104
QPX_v015_contig_1267	53	G/C	51.7/47.6	75/69	145
QPX_v015_contig_1267	55	A/G	55.2/44.8	80/65	145
QPX_v015_contig_1267	56	A/G	57.7/42.3	90/66	156
QPX_v015_contig_1273	4920	T/A	51.9/48.1	83/77	160
QPX_v015_contig_1273	4927	T/C	58.1/41.4	111/79	191
QPX_v015_contig_1279	87	G/T	62.3/37.7	1056/639	1696
QPX_v015_contig_1280	6043	G/A	61.3/38.7	73/46	119
QPX_v015_contig_1284	24482	T/C	63.7/36.3	72/41	113
QPX_v015_contig_1284	24481	T/C	65.0/35.0	76/41	117
QPX_v015_contig_1284	24460	C/T	62.6/37.4	82/49	131
QPX_v015_contig_1289	4327	C/G	63.6/36.4	49/28	77
QPX_v015_contig_1289	4325	A/C	65.0/35.0	65/35	100
QPX_v015_contig_1289	4022	G/C	60.2/39.8	62/41	103
QPX_v015_contig_1289	4036	A/T	61.6/38.4	85/53	138
QPX_v015_contig_1289	4246	C/G	59.3/40.7	108/74	182
QPX_v015_contig_1289	4294	A/G	54.7/45.3	110/91	201
QPX_v015_contig_1299	139	C/G	62.5/37.5	95/57	152
QPX_v015_contig_1299	132	A/G	52.1/47.9	99/91	190
QPX_v015_contig_1299	117	T/G	64.0/36.0	155/87	242
QPX_v015_contig_1301	33	G/T	57.2/42.8	103/77	180
QPX_v015_contig_1302	4123	G/A	58.9/41.1	73/51	124
QPX_v015_contig_1302	4120	C/T	57.6/42.4	72/53	125
QPX_v015_contig_1302	798	G/A	47.0/40.4	93/80	198
QPX_v015_contig_1302	825	A/G	62.3/37.7	124/75	199
QPX_v015_contig_1302	804	A/T	55.8/44.2	115/91	206
QPX_v015_contig_1302	822	G/A	56.9/43.1	119/90	209
QPX_v015_contig_1303	7026	G/A	51.0/48.7	134/128	263
QPX_v015_contig_1304	102	C/T	63.1/36.9	65/38	103
QPX_v015_contig_1304	92	C/G	57.7/42.3	109/80	189
QPX_v015_contig_1304	83	T/C	51.7/48.3	109/102	211
QPX_v015_contig_1305	96	C/G	63.4/36.6	390/225	615
QPX_v015_contig_1306	53	G/T	52.2/47.8	95/87	182
QPX_v015_contig_1306	57	C/T	51.9/45.9	95/84	183
QPX_v015_contig_1306	80	C/T	59.7/40.3	123/83	206
QPX_v015_contig_1307	55	C/T	64.5/35.5	80/44	124
QPX_v015_contig_1307	58	G/A	61.1/38.9	80/51	131
QPX_v015_contig_1307	127	A/G	56.8/43.2	96/73	169
QPX_v015_contig_1307	77	T/C	57.4/42.6	108/80	188
QPX_v015_contig_1308	51	T/G	53.5/46.5	61/53	114
QPX_v015_contig_1308	122	G/A	53.5/46.5	69/60	129
QPX_v015_contig_1308	196	A/G	63.5/36.5	99/57	156
QPX_v015_contig_1310	73	A/C	59.4/40.6	285/195	480
QPX_v015_contig_1312	7155	A/G	55.6/44.4	94/75	169
QPX_v015_contig_1312	7179	C/A	51.7/48.3	89/83	172
QPX_v015_contig_1312	7173	C/T	51.4/48.6	89/84	173
QPX_v015_contig_1312	7184	G/T	53.4/46.6	95/83	178
QPX_v015_contig_1316	51	C/T	61.7/38.2	818/506	1325
QPX_v015_contig_1316	58	A/G	52.9/47.1	718/638	1356
QPX_v015_contig_1316	46	C/T	52.9/47.1	722/642	1364
QPX_v015_contig_1316	159	T/C	63.3/36.7	1038/601	1639
QPX_v015_contig_1323	2218	T/C	59.4/40.1	114/77	192
QPX_v015_contig_1323	131	C/G	63.2/36.8	134/78	212
QPX_v015_contig_1323	2220	A/C	57.5/42.5	165/122	287
QPX_v015_contig_1323	146	A/C	63.1/36.9	258/151	409
QPX_v015_contig_1324	121	G/C	58.4/41.6	90/64	154
QPX_v015_contig_1324	122	A/G	54.0/46.0	88/75	163
QPX_v015_contig_1324	88	G/A	52.1/47.9	86/79	165
QPX_v015_contig_1324	36	T/G	59.1/40.9	139/96	235
QPX_v015_contig_1325	339	T/C	63.6/36.4	105/60	165
QPX_v015_contig_1325	349	C/A	61.2/38.8	101/64	165
QPX_v015_contig_1325	767	A/C	52.0/48.0	90/83	173
QPX_v015_contig_1325	694	C/G	54.2/45.8	96/81	177
QPX_v015_contig_1325	602	T/G	63.0/37.0	119/70	189
QPX_v015_contig_1325	221	T/C	51.6/48.4	99/93	192
QPX_v015_contig_1325	127	C/T	60.6/39.4	117/76	193
QPX_v015_contig_1325	130	T/A	61.1/38.9	118/75	193
QPX_v015_contig_1325	364	C/A	52.6/47.4	103/93	196
QPX_v015_contig_1325	850	T/A	54.8/45.2	109/90	199
QPX_v015_contig_1325	167	G/A	54.5/45.5	110/92	202
QPX_v015_contig_1325	197	A/G	53.6/46.4	113/98	211
QPX_v015_contig_1325	94	A/G	58.5/41.5	124/88	212
QPX_v015_contig_1325	178	T/C	51.6/48.4	110/103	213
QPX_v015_contig_1325	526	C/T	51.8/48.2	118/110	228
QPX_v015_contig_1325	256	C/T	52.2/47.8	120/110	230
QPX_v015_contig_1325	525	A/G	51.5/48.5	119/112	231
QPX_v015_contig_1325	1636	C/T	64.9/35.1	275/149	424
QPX_v015_contig_1332	1507	T/G	62.6/37.4	87/52	139
QPX_v015_contig_1332	1568	T/C	56.9/43.1	82/62	144
QPX_v015_contig_1332	1566	T/C	56.6/43.4	82/63	145
QPX_v015_contig_1332	1552	C/A	54.2/45.8	104/88	192
QPX_v015_contig_1333	3518	G/T	57.8/42.2	145/106	251
QPX_v015_contig_1333	3464	A/G	59.5/40.5	184/125	309
QPX_v015_contig_1333	3559	G/C	62.9/37.1	207/122	329
QPX_v015_contig_1335	703	T/C	58.0/42.0	83/60	143
QPX_v015_contig_1335	326	A/C	53.3/46.7	96/84	180
QPX_v015_contig_1335	563	A/G	52.5/47.5	96/87	183
QPX_v015_contig_1335	697	G/A	50.3/49.7	93/92	185
QPX_v015_contig_1335	809	G/C	52.6/47.4	103/93	196
QPX_v015_contig_1335	263	G/A	53.3/46.7	106/93	199
QPX_v015_contig_1335	694	A/G	52.0/47.5	106/97	204
QPX_v015_contig_1335	788	T/C	50.9/49.1	109/105	214
QPX_v015_contig_1335	624	T/C	60.0/40.0	129/86	215
QPX_v015_contig_1335	884	C/T	53.5/46.1	116/100	217
QPX_v015_contig_1335	653	G/T	64.4/35.6	141/78	219
QPX_v015_contig_1335	789	T/G	51.6/48.4	116/109	225
QPX_v015_contig_1335	204	T/G	51.1/48.9	118/113	231
QPX_v015_contig_1335	645	T/G	64.0/36.0	151/85	236
QPX_v015_contig_1341	27	C/A	52.8/47.2	85/76	161
QPX_v015_contig_1343	415	G/C	54.9/45.1	90/74	164
QPX_v015_contig_1343	408	G/C	51.6/48.4	99/93	192
QPX_v015_contig_1345	72	C/G	64.8/35.2	92/50	142
QPX_v015_contig_1345	65	A/G	51.2/48.8	105/100	205
QPX_v015_contig_1354	1177	G/C	60.7/39.3	102/66	168
QPX_v015_contig_1354	1130	G/C	61.9/38.1	112/69	181
QPX_v015_contig_1354	1174	A/G	64.3/35.7	135/75	210
QPX_v015_contig_1354	1162	C/T	58.6/41.4	160/113	273
QPX_v015_contig_1355	4368	T/C	52.9/47.1	63/56	119
QPX_v015_contig_1355	4344	T/C	63.2/36.8	86/50	136
QPX_v015_contig_1355	4361	A/C	52.5/47.5	83/75	158
QPX_v015_contig_1358	1408	C/T	53.9/46.1	237/203	440
QPX_v015_contig_1358	1410	G/T	50.2/49.8	235/233	468
QPX_v015_contig_1358	1446	C/T	60.1/39.9	288/191	479
QPX_v015_contig_1359	2681	A/G	51.7/48.3	62/58	120
QPX_v015_contig_1360	8515	T/C	57.8/42.2	74/54	128
QPX_v015_contig_1361	13895	A/C	57.2/42.8	107/80	187
QPX_v015_contig_1361	13880	A/G	64.5/35.5	129/71	200
QPX_v015_contig_1361	13887	T/C	58.9/41.1	132/92	224
QPX_v015_contig_1362	7974	A/G	62.8/37.2	81/48	129
QPX_v015_contig_1364	97	A/T	64.1/35.9	59/33	92
QPX_v015_contig_1364	95	C/T	60.0/40.0	60/40	100
QPX_v015_contig_1364	80	A/C	53.2/46.8	66/58	124
QPX_v015_contig_1364	57	C/T	54.0/46.0	87/74	161
QPX_v015_contig_1366	163	A/C	53.7/46.0	153/131	285
QPX_v015_contig_1367	113	G/C	52.3/47.7	126/115	241
QPX_v015_contig_1367	47	C/A	55.4/44.6	139/112	251
QPX_v015_contig_1367	114	A/T	52.9/47.1	139/124	263
QPX_v015_contig_1367	116	A/C	59.9/40.1	184/123	307
QPX_v015_contig_1367	138	A/C	64.6/35.4	226/124	350
QPX_v015_contig_1367	143	A/G	63.4/36.3	222/127	350
QPX_v015_contig_1367	27	A/T	61.0/39.0	372/238	610
QPX_v015_contig_1368	9231	G/C	64.2/35.8	52/29	81
QPX_v015_contig_1373	3285	A/G	57.1/42.9	105/79	184
QPX_v015_contig_1373	3286	T/G	54.7/41.1	105/79	192
QPX_v015_contig_1377	6494	G/A	52.5/47.5	96/87	183
QPX_v015_contig_1377	6467	G/C	54.9/45.1	117/96	213
QPX_v015_contig_1377	6470	G/A	57.3/42.7	138/103	241
QPX_v015_contig_1377	6486	G/C	56.8/43.2	137/104	241
QPX_v015_contig_1381	67	C/G	52.3/40.7	359/279	686
QPX_v015_contig_1383	125	G/A	56.0/44.0	70/55	125
QPX_v015_contig_1383	126	C/A	53.9/46.1	69/59	128
QPX_v015_contig_1383	113	T/C	62.5/37.5	90/54	144
QPX_v015_contig_1387	73	T/C	64.2/35.8	97/54	151
QPX_v015_contig_1387	89	A/G	51.3/48.7	102/97	199
QPX_v015_contig_1388	31	C/T	61.0/39.0	83/53	136
QPX_v015_contig_1391	102	T/C	59.2/40.8	106/73	179
QPX_v015_contig_1391	134	T/A	61.0/39.0	114/73	187
QPX_v015_contig_1391	151	T/C	50.3/49.7	95/94	189
QPX_v015_contig_1405	353	G/A	58.9/41.1	89/62	151
QPX_v015_contig_1405	349	A/T	54.1/45.9	85/72	157
QPX_v015_contig_1408	1683	T/C	53.0/47.0	87/77	164
QPX_v015_contig_1408	1629	C/T	54.3/45.7	120/101	221
QPX_v015_contig_1408	453	A/G	52.6/47.4	121/109	230
QPX_v015_contig_1408	381	A/G	61.9/38.1	164/101	265
QPX_v015_contig_1412	3843	A/T	53.0/38.5	62/45	117
QPX_v015_contig_1412	3835	G/T	60.2/39.8	71/47	118
QPX_v015_contig_1414	122	C/A	58.2/41.8	270/194	464
QPX_v015_contig_1414	256	G/T	61.5/38.5	305/191	496
QPX_v015_contig_1414	306	G/A	58.4/41.6	329/234	563
QPX_v015_contig_1416	10357	C/T	57.3/42.7	90/67	157
QPX_v015_contig_1418	10833	A/C	51.8/48.2	85/79	164
QPX_v015_contig_1418	10862	T/A	61.6/38.4	101/63	164
QPX_v015_contig_1418	10976	T/G	57.2/42.2	95/70	166
QPX_v015_contig_1418	10870	A/G	51.2/48.8	88/84	172
QPX_v015_contig_1418	16147	A/T	52.1/47.9	123/113	236
QPX_v015_contig_1418	10965	G/C	61.6/38.4	151/94	245
QPX_v015_contig_1418	10806	A/G	64.4/35.6	163/90	253
QPX_v015_contig_1419	6174	G/A	64.6/35.4	84/46	130
QPX_v015_contig_1419	6182	A/G	57.3/42.7	86/64	150
QPX_v015_contig_1419	6347	A/G	54.4/45.6	87/73	160
QPX_v015_contig_1419	6235	C/G	56.7/43.3	93/71	164
QPX_v015_contig_1419	6217	A/G	57.2/42.8	95/71	166
QPX_v015_contig_1419	6336	G/T	53.5/46.5	92/80	172
QPX_v015_contig_1419	6409	A/G	54.4/45.6	98/82	180
QPX_v015_contig_1419	6273	A/T	64.1/35.9	116/65	181
QPX_v015_contig_1419	6281	G/A	61.6/38.4	114/71	185
QPX_v015_contig_1419	6330	G/T	50.8/49.2	95/92	187
QPX_v015_contig_1419	6283	G/T	60.6/39.4	114/74	188
QPX_v015_contig_1419	6312	G/C	55.4/44.6	124/100	224
QPX_v015_contig_1420	6563	T/G	56.3/43.7	98/76	174
QPX_v015_contig_1420	6595	T/A	54.3/45.7	120/101	221
QPX_v015_contig_1420	6557	T/G	57.3/42.3	137/101	239
QPX_v015_contig_1424	117	T/C	62.2/37.8	216/131	347
QPX_v015_contig_1424	76	G/A	62.1/37.9	297/181	478
QPX_v015_contig_1427	7036	T/A	52.6/47.4	70/63	133
QPX_v015_contig_1427	497	G/A	61.0/39.0	83/53	136
QPX_v015_contig_1431	158	T/A	63.9/36.1	85/48	133
QPX_v015_contig_1431	47	C/T	59.3/40.7	128/88	216
QPX_v015_contig_1431	69	G/A	51.6/48.4	115/108	223
QPX_v015_contig_1431	154	T/C	61.7/38.3	148/92	240
QPX_v015_contig_1431	130	A/G	61.7/38.3	158/98	256
QPX_v015_contig_1443	59	A/C	64.6/35.4	64/35	99
QPX_v015_contig_1447	11229	A/T	63.7/36.3	65/37	102
QPX_v015_contig_1447	11292	T/A	52.8/47.2	76/68	144
QPX_v015_contig_1447	11250	G/A	50.9/49.1	136/131	267
QPX_v015_contig_1448	164	C/T	63.2/36.8	153/89	242
QPX_v015_contig_1448	175	G/A	60.8/39.2	209/135	344
QPX_v015_contig_1448	179	A/T	50.1/49.9	174/173	347
QPX_v015_contig_1451	92	C/G	54.2/45.8	91/77	168
QPX_v015_contig_1451	52	T/G	54.5/45.5	150/125	275
QPX_v015_contig_1451	56	G/A	51.5/48.5	150/141	291
QPX_v015_contig_1451	43	C/T	51.0/49.0	152/146	298
QPX_v015_contig_1451	47	A/T	52.8/47.2	159/142	301
QPX_v015_contig_1451	68	T/A	63.3/36.7	219/127	346
QPX_v015_contig_1451	34	C/T	58.2/41.8	212/152	364
QPX_v015_contig_1453	6821	C/G	51.0/49.0	73/70	143
QPX_v015_contig_1453	6788	A/T	53.3/46.7	97/85	182
QPX_v015_contig_1453	6819	T/C	57.1/42.9	109/82	191
QPX_v015_contig_1453	6792	A/T	57.5/42.5	131/97	228
QPX_v015_contig_1453	6794	A/G	59.4/40.6	136/93	229
QPX_v015_contig_1460	2455	T/C	61.3/38.7	100/63	163
QPX_v015_contig_1460	2434	A/G	50.3/49.7	90/89	179
QPX_v015_contig_1465	83	G/A	50.8/49.2	217/210	427
QPX_v015_contig_1466	2826	T/C	55.4/44.6	56/45	101
QPX_v015_contig_1466	2824	C/T	58.5/41.5	62/44	106
QPX_v015_contig_1469	9911	G/C	52.7/46.8	116/103	220
QPX_v015_contig_1470	55	T/C	59.1/40.9	104/72	176
QPX_v015_contig_1470	80	G/A	56.1/43.9	101/79	180
QPX_v015_contig_1470	56	G/T	55.4/42.9	102/79	184
[truncated: 23,831 more rows]
