# Supplementary material for: Development of Genomic Resources for a thraustochytrid Pathogen and Investigation of Temperature Influences on Gene Expression
Source: PLoS One. 2013 Sep 17;8(9):e74196. doi: 10.1371/journal.pone.0074196 (PMC3775781; doi:10.1371/journal.pone.0074196)
Supplement: Table S2 — QPX transcriptome gene annotations. Annotations correspond to nucleotide sequences available in Dataset S1 (QPX transcriptome) and include results from a sequence similarity searches using the SwissProt database. Data in the Table include Contig ID, SwissProt ID of top BLAST hit, Gene description of top BLAST hit, and corresponding e-value. (TXT) [file pone.0074196.s004.txt]

Table S2: Putative SNPs from genomic DNA sequencing
Contig ID	SwissProt ID	Gene description	e-value
QPX_transcriptome_v1_Contig_2	P52712	Serine carboxypeptidase-like	4.00E-98
QPX_transcriptome_v1_Contig_3	P55737	Heat shock protein 90-2	0
QPX_transcriptome_v1_Contig_4	Q54PV7	Eukaryotic translation initiation factor 2A	2.00E-85
QPX_transcriptome_v1_Contig_6	Q943E7	16.9 kDa class I heat shock protein 3	2.00E-10
QPX_transcriptome_v1_Contig_8	P42824	DnaJ protein homolog 2	5.00E-80
QPX_transcriptome_v1_Contig_9	Q6NCX7	2,3-bisphosphoglycerate-independent phosphoglycerate mutase	0
QPX_transcriptome_v1_Contig_10	Q17770	Protein disulfide-isomerase 2	3.00E-110
QPX_transcriptome_v1_Contig_12	Q3LSS0	CWF19-like protein 2	2.00E-33
QPX_transcriptome_v1_Contig_17	P52808	60S ribosomal protein L30-1	4.00E-48
QPX_transcriptome_v1_Contig_18	P41753	Heat shock 70 kDa protein	0
QPX_transcriptome_v1_Contig_20	Q8LCQ3	Transcription elongation factor SPT4 homolog 1	8.00E-24
QPX_transcriptome_v1_Contig_21	Q9H6K1	Uncharacterized protein C6orf106	1.00E-13
QPX_transcriptome_v1_Contig_22	Q8GU89	Pleiotropic drug resistance protein 4	2.00E-168
QPX_transcriptome_v1_Contig_23	A7SLC8	N-acetyltransferase 9-like protein	3.00E-37
QPX_transcriptome_v1_Contig_25	Q14669	Probable E3 ubiquitin-protein ligase TRIP12	1.00E-13
QPX_transcriptome_v1_Contig_26	Q55905	Phosphoenolpyruvate synthase	0
QPX_transcriptome_v1_Contig_30	Q54BC8	Proteasome subunit beta type-5	4.00E-95
QPX_transcriptome_v1_Contig_32	Q9D832	DnaJ homolog subfamily B member 4	3.00E-70
QPX_transcriptome_v1_Contig_35	P31009	40S ribosomal protein S2	4.00E-104
QPX_transcriptome_v1_Contig_36	Q9SV68	Putative quinone-oxidoreductase homolog, chloroplastic	4.00E-27
QPX_transcriptome_v1_Contig_38	C6A0T3	Cyclic 2,3-diphosphoglycerate synthetase	1.00E-07
QPX_transcriptome_v1_Contig_39	Q5ZJ74	Iron-sulfur cluster assembly 1 homolog, mitochondrial	8.00E-29
QPX_transcriptome_v1_Contig_40	Q9MBD8	Bax inhibitor 1	8.00E-28
QPX_transcriptome_v1_Contig_41	A6N6J5	WD repeat-containing protein 35	7.00E-38
QPX_transcriptome_v1_Contig_42	Q9FHH8	Zinc finger protein CONSTANS-LIKE 5	4.00E-07
QPX_transcriptome_v1_Contig_43	P44758	Hybrid peroxiredoxin hyPrx5	2.00E-93
QPX_transcriptome_v1_Contig_44	Q5FXM5	Acyl-CoA-binding protein	3.00E-18
QPX_transcriptome_v1_Contig_45	Q56ZN6	Pyrophosphate-energized membrane proton pump 2	0
QPX_transcriptome_v1_Contig_46	Q84M24	ABC transporter A family member 1	0
QPX_transcriptome_v1_Contig_47	Q11067	Probable protein disulfide-isomerase A6	1.00E-45
QPX_transcriptome_v1_Contig_48	Q54MV7	NADH dehydrogenase [ubiquinone] 1 alpha subcomplex subunit 12	3.00E-10
QPX_transcriptome_v1_Contig_49	Q9C5Y4	Structural maintenance of chromosomes protein 2-1	2.00E-81
QPX_transcriptome_v1_Contig_51	Q9FZ36	Mitogen-activated protein kinase kinase kinase 2	3.00E-56
QPX_transcriptome_v1_Contig_52	P0C1H9	Peptidyl-prolyl cis-trans isomerase B1	1.00E-58
QPX_transcriptome_v1_Contig_53	P55115	Zinc metalloproteinase nas-15	2.00E-31
QPX_transcriptome_v1_Contig_54	Q9X248	3-oxoacyl-[acyl-carrier-protein] reductase FabG	4.00E-32
QPX_transcriptome_v1_Contig_55	Q49V34	ATP-dependent Clp protease ATP-binding subunit ClpC	4.00E-09
QPX_transcriptome_v1_Contig_56	P60039	60S ribosomal protein L7-3	2.00E-73
QPX_transcriptome_v1_Contig_57	Q07176	Mitogen-activated protein kinase homolog MMK1	3.00E-105
QPX_transcriptome_v1_Contig_59	Q922Z0	D-aspartate oxidase	2.00E-19
QPX_transcriptome_v1_Contig_60	Q8T1E3	S-adenosylmethionine decarboxylase proenzyme	4.00E-75
QPX_transcriptome_v1_Contig_61	Q3T0A0	Abhydrolase domain-containing protein 1	7.00E-38
QPX_transcriptome_v1_Contig_62	P12995	Adenosylmethionine-8-amino-7-oxononanoate aminotransferase	1.00E-56
QPX_transcriptome_v1_Contig_66	Q9P979	Feruloyl esterase A	7.00E-06
QPX_transcriptome_v1_Contig_67	O75386	Tubby-related protein 3	1.00E-20
QPX_transcriptome_v1_Contig_68	Q9U0S4	V-type proton ATPase subunit D	5.00E-42
QPX_transcriptome_v1_Contig_70	O13828	mRNA decapping complex subunit 2	2.00E-45
QPX_transcriptome_v1_Contig_71	Q61824	Disintegrin and metalloproteinase domain-containing protein 12	5.00E-08
QPX_transcriptome_v1_Contig_72	O08810	116 kDa U5 small nuclear ribonucleoprotein component	0
QPX_transcriptome_v1_Contig_76	Q9KJ21	Sarcosine/dimethylglycine N-methyltransferase	1.00E-61
QPX_transcriptome_v1_Contig_77	P01103	Transcriptional activator Myb	5.00E-38
QPX_transcriptome_v1_Contig_78	O14289	3-isopropylmalate dehydratase	0
QPX_transcriptome_v1_Contig_79	P31692	ADP,ATP carrier protein	5.00E-107
QPX_transcriptome_v1_Contig_82	O13755	Putative fumarate reductase	3.00E-75
QPX_transcriptome_v1_Contig_83	P38800	Uncharacterized protein YHR080C	5.00E-07
QPX_transcriptome_v1_Contig_84	Q6NTN5	Myotubularin-related protein 13	7.00E-22
QPX_transcriptome_v1_Contig_89	P40525	60S ribosomal protein L34-B	4.00E-41
QPX_transcriptome_v1_Contig_91	Q5UR45	Putative AAA family ATPase L572	3.00E-21
QPX_transcriptome_v1_Contig_92	P46595	Ubiquitin-conjugating enzyme E2 4	2.00E-88
QPX_transcriptome_v1_Contig_93	B2V8W5	Tryptophan synthase beta chain	1.00E-171
QPX_transcriptome_v1_Contig_96	Q54EP7	Signal recognition particle 72 kDa protein homolog	9.00E-07
QPX_transcriptome_v1_Contig_97	Q9Y818	Ubiquitin-conjugating enzyme E2 15	2.00E-53
QPX_transcriptome_v1_Contig_98	Q9SF40	60S ribosomal protein L4-1	2.00E-132
QPX_transcriptome_v1_Contig_101	P13853	17.6 kDa class I heat shock protein 3	6.00E-09
QPX_transcriptome_v1_Contig_103	Q6IQS6	SUMO-activating enzyme subunit 1	2.00E-22
QPX_transcriptome_v1_Contig_104	Q94B08	Germination-specific cysteine protease 1	5.00E-83
QPX_transcriptome_v1_Contig_105	Q9UHR6	Zinc finger HIT domain-containing protein 2	1.00E-08
QPX_transcriptome_v1_Contig_106	Q7N590	Ribose-phosphate pyrophosphokinase	1.00E-79
QPX_transcriptome_v1_Contig_107	A4FY94	UDP-N-acetyl-D-mannosamine dehydrogenase	6.00E-47
QPX_transcriptome_v1_Contig_108	Q08D64	ATP-binding cassette sub-family B member 6, mitochondrial	2.00E-139
QPX_transcriptome_v1_Contig_109	Q9M0Y8	Vesicle-fusing ATPase	4.00E-173
QPX_transcriptome_v1_Contig_110	Q84Q72	18.1 kDa class I heat shock protein	6.00E-19
QPX_transcriptome_v1_Contig_111	Q9MB58	6-phosphofructo-2-kinase/fructose-2,6-biphosphatase	1.00E-28
QPX_transcriptome_v1_Contig_113	Q86FP7	40S ribosomal protein S23	4.00E-72
QPX_transcriptome_v1_Contig_114	Q39172	NADP-dependent alkenal double bond reductase P1	1.00E-48
QPX_transcriptome_v1_Contig_115	Q4FZV2	Vesicle transport protein SFT2B	3.00E-27
QPX_transcriptome_v1_Contig_116	P23403	40S ribosomal protein S20	3.00E-38
QPX_transcriptome_v1_Contig_118	P42525	Extracellular signal-regulated kinase 1	5.00E-130
QPX_transcriptome_v1_Contig_119	Q65X23	Probable serine/threonine-protein kinase WNK2	4.00E-78
QPX_transcriptome_v1_Contig_121	P44135	Uncharacterized protein HI_1246	1.00E-18
QPX_transcriptome_v1_Contig_122	P28295	Elongation factor 1-alpha	0
QPX_transcriptome_v1_Contig_123	P36993	Protein phosphatase 1B	5.00E-76
QPX_transcriptome_v1_Contig_126	P41753	Heat shock 70 kDa protein	0
QPX_transcriptome_v1_Contig_127	P80146	Extracellular serine proteinase	1.00E-55
QPX_transcriptome_v1_Contig_128	Q9FJL3	Peptidylprolyl isomerase	2.00E-14
QPX_transcriptome_v1_Contig_129	Q54XD8	Eukaryotic translation initiation factor 2 subunit 3	5.00E-121
QPX_transcriptome_v1_Contig_131	A7RG82	Protein CLP1 homolog	3.00E-59
QPX_transcriptome_v1_Contig_132	Q54K00	Aromatic amino acid aminotransferase DDB_G0287711	2.00E-110
QPX_transcriptome_v1_Contig_134	Q9DD03	Ras-related protein Rab-13	4.00E-43
QPX_transcriptome_v1_Contig_135	P39866	Nitrate reductase [NADH] 2	3.00E-13
QPX_transcriptome_v1_Contig_136	Q17Q32	Enolase-phosphatase E1	2.00E-05
QPX_transcriptome_v1_Contig_137	Q9SMI3	40S ribosomal protein S12	5.00E-39
QPX_transcriptome_v1_Contig_138	Q05046	Chaperonin CPN60-2, mitochondrial	0
QPX_transcriptome_v1_Contig_139	Q28944	Cathepsin L1	6.00E-28
QPX_transcriptome_v1_Contig_140	Q39613	Peptidyl-prolyl cis-trans isomerase	1.00E-80
QPX_transcriptome_v1_Contig_142	Q9HD45	Transmembrane 9 superfamily member 3	0
QPX_transcriptome_v1_Contig_144	Q9FXT6	Peroxisomal membrane protein PEX14	7.00E-07
QPX_transcriptome_v1_Contig_146	P02299	Histone H3	2.00E-86
QPX_transcriptome_v1_Contig_147	Q54F07	S-adenosylmethionine synthase	2.00E-171
QPX_transcriptome_v1_Contig_148	Q62384	Zinc finger protein ZPR1	9.00E-107
QPX_transcriptome_v1_Contig_149	P36967	Succinyl-CoA ligase [ADP/GDP-forming] subunit alpha, mitochondrial	2.00E-130
QPX_transcriptome_v1_Contig_151	Q6NRM7	Charged multivesicular body protein 3	7.00E-28
QPX_transcriptome_v1_Contig_152	Q50KB1	Protein disulfide-isomerase-like protein EhSep2	5.00E-15
QPX_transcriptome_v1_Contig_154	P04793	17.5 kDa class I heat shock protein	2.00E-17
QPX_transcriptome_v1_Contig_156	P49792	E3 SUMO-protein ligase RanBP2	2.00E-07
QPX_transcriptome_v1_Contig_157	P08594	Aqualysin-1	8.00E-57
QPX_transcriptome_v1_Contig_158	Q01474	GTP-binding protein SAR1B	1.00E-75
QPX_transcriptome_v1_Contig_159	O76329	Interaptin	3.00E-05
QPX_transcriptome_v1_Contig_160	Q7CEG6	Chaperone protein ClpB	0
QPX_transcriptome_v1_Contig_161	Q755I4	GTPase-activating protein GYP5	1.00E-17
QPX_transcriptome_v1_Contig_164	Q9LVW2	Heat stress transcription factor A-9	4.00E-12
QPX_transcriptome_v1_Contig_165	Q58A42	Protein DD3-3	2.00E-79
QPX_transcriptome_v1_Contig_166	P10587	Myosin-11	3.00E-07
QPX_transcriptome_v1_Contig_167	P43581	Hexose transporter HXT10	2.00E-34
QPX_transcriptome_v1_Contig_172	P42730	Chaperone protein ClpB1	0
QPX_transcriptome_v1_Contig_173	Q9XIE2	ABC transporter G family member 36	0
QPX_transcriptome_v1_Contig_174	Q17348	Small nuclear ribonucleoprotein Sm D3	3.00E-19
QPX_transcriptome_v1_Contig_176	Q8BNU0	Armadillo repeat-containing protein 6	2.00E-35
QPX_transcriptome_v1_Contig_177	B6SFA4	Protein MAGATAMA 3	6.00E-41
QPX_transcriptome_v1_Contig_178	P49637	60S ribosomal protein L27a-3	7.00E-68
QPX_transcriptome_v1_Contig_179	Q3T100	Microsomal glutathione S-transferase 3	6.00E-19
QPX_transcriptome_v1_Contig_180	O81123	Zinc transporter 1	2.00E-13
QPX_transcriptome_v1_Contig_182	Q5TC63	Growth hormone-regulated TBC protein 1	4.00E-12
QPX_transcriptome_v1_Contig_184	O13672	60S ribosomal protein L8	1.00E-63
QPX_transcriptome_v1_Contig_185	Q9CQV7	Mitochondrial import inner membrane translocase subunit TIM14	3.00E-21
QPX_transcriptome_v1_Contig_186	P13853	17.6 kDa class I heat shock protein 3	2.00E-06
QPX_transcriptome_v1_Contig_187	Q5R6C0	Cell cycle control protein 50A	8.00E-29
QPX_transcriptome_v1_Contig_189	Q39565	Dynein beta chain, flagellar outer arm	0
QPX_transcriptome_v1_Contig_190	Q90YR8	40S ribosomal protein S6	5.00E-86
QPX_transcriptome_v1_Contig_192	P11481	Tubulin alpha-1/alpha-2 chain	0
QPX_transcriptome_v1_Contig_193	P51821	ADP-ribosylation factor 1	7.00E-109
QPX_transcriptome_v1_Contig_194	P44263	Uncharacterized protein HI_1586	1.00E-20
QPX_transcriptome_v1_Contig_195	Q54GE3	Vacuolar protein sorting-associated protein 45	1.00E-178
QPX_transcriptome_v1_Contig_196	Q9VZS6	Putative neutral sphingomyelinase	3.00E-25
QPX_transcriptome_v1_Contig_197	P37709	Trichohyalin	2.00E-15
QPX_transcriptome_v1_Contig_198	P53350	Serine/threonine-protein kinase PLK1	3.00E-126
QPX_transcriptome_v1_Contig_199	Q6QNM1	Casein kinase I	1.00E-129
QPX_transcriptome_v1_Contig_200	O74959	Uncharacterized oxidoreductase C736.13	2.00E-31
QPX_transcriptome_v1_Contig_201	Q54EW1	Serine hydroxymethyltransferase 2	0
QPX_transcriptome_v1_Contig_202	O22860	60S ribosomal protein L38	1.00E-28
QPX_transcriptome_v1_Contig_204	Q6AZ50	Ubiquitin-like-conjugating enzyme ATG3	8.00E-78
QPX_transcriptome_v1_Contig_205	Q34951	NADH-ubiquinone oxidoreductase chain 2	4.00E-17
QPX_transcriptome_v1_Contig_206	Q4V9P0	S-adenosylmethionine mitochondrial carrier protein	1.00E-62
QPX_transcriptome_v1_Contig_207	O13861	Uncharacterized protein C1A6.10	2.00E-58
QPX_transcriptome_v1_Contig_208	P28178	Protein kinase 2	5.00E-48
QPX_transcriptome_v1_Contig_210	P68172	Adenosylhomocysteinase	0
QPX_transcriptome_v1_Contig_211	P82888	Histone H4	1.00E-47
QPX_transcriptome_v1_Contig_212	Q5HYK7	SH3 domain-containing protein 19	2.00E-15
QPX_transcriptome_v1_Contig_214	Q08759	Transcriptional activator Myb	4.00E-23
QPX_transcriptome_v1_Contig_215	Q3SZP5	Peroxisomal acyl-coenzyme A oxidase 1	4.00E-116
QPX_transcriptome_v1_Contig_216	Q56Y85	Methionine aminopeptidase 2B	5.00E-175
QPX_transcriptome_v1_Contig_217	Q3UES3	Tankyrase-2	3.00E-09
QPX_transcriptome_v1_Contig_219	Q9S795	Betaine aldehyde dehydrogenase 1, chloroplastic	4.00E-164
QPX_transcriptome_v1_Contig_221	P87057	Non-histone chromosomal protein 6	8.00E-11
QPX_transcriptome_v1_Contig_222	Q75B82	Non-histone chromosomal protein 6	9.00E-23
QPX_transcriptome_v1_Contig_224	Q1RJD8	Thioredoxin reductase	2.00E-62
QPX_transcriptome_v1_Contig_225	Q3ZBZ8	Stress-induced-phosphoprotein 1	1.00E-14
QPX_transcriptome_v1_Contig_226	O80925	ADP-ribosylation factor GTPase-activating protein AGD7	1.00E-32
QPX_transcriptome_v1_Contig_227	Q54TD3	T-complex protein 1 subunit epsilon	0
QPX_transcriptome_v1_Contig_228	P50607	Tubby protein homolog	2.00E-26
QPX_transcriptome_v1_Contig_229	Q8BNI4	Derlin-2	6.00E-63
QPX_transcriptome_v1_Contig_230	P21816	Cysteine dioxygenase type 1	5.00E-24
QPX_transcriptome_v1_Contig_231	Q54WR9	Type-3 glutamine synthetase	4.00E-154
QPX_transcriptome_v1_Contig_232	Q10169	Deubiquitination-protection protein dph1	2.00E-08
QPX_transcriptome_v1_Contig_233	Q5RCR5	Sulfatase-modifying factor 2	7.00E-79
QPX_transcriptome_v1_Contig_235	P80385	5'-AMP-activated protein kinase subunit gamma-1	5.00E-45
QPX_transcriptome_v1_Contig_237	Q8K4Y7	Soluble calcium-activated nucleotidase 1	2.00E-69
QPX_transcriptome_v1_Contig_238	Q86L04	TNF receptor-associated protein 1 homolog, mitochondrial	6.00E-176
QPX_transcriptome_v1_Contig_239	P00558	Phosphoglycerate kinase 1	0
QPX_transcriptome_v1_Contig_240	P10978	Retrovirus-related Pol polyprotein from transposon TNT 1-94	6.00E-51
QPX_transcriptome_v1_Contig_241	P55884	Eukaryotic translation initiation factor 3 subunit B	7.00E-131
QPX_transcriptome_v1_Contig_244	P84029	Cytochrome c-2	7.00E-45
QPX_transcriptome_v1_Contig_245	Q1KMR4	[Pyruvate dehydrogenase [lipoamide]] kinase isozyme 4, mitochondrial	9.00E-57
QPX_transcriptome_v1_Contig_246	Q5XIK8	CTD small phosphatase-like protein 2	2.00E-33
QPX_transcriptome_v1_Contig_247	Q5F3N1	Protein-L-isoaspartate(D-aspartate) O-methyltransferase	1.00E-58
QPX_transcriptome_v1_Contig_248	O42706	60S ribosomal protein L21-B	3.00E-53
QPX_transcriptome_v1_Contig_249	Q22000	Probable 3',5'-cyclic phosphodiesterase pde-4	2.00E-56
QPX_transcriptome_v1_Contig_250	Q4IPX8	Protein SYM1	5.00E-29
QPX_transcriptome_v1_Contig_251	Q5FWM8	Integral membrane protein GPR180	4.00E-29
QPX_transcriptome_v1_Contig_252	P59670	Mitochondrial import inner membrane translocase subunit tim-17	5.00E-34
QPX_transcriptome_v1_Contig_253	Q9NR30	Nucleolar RNA helicase 2	1.00E-132
QPX_transcriptome_v1_Contig_254	P59723	Hypoxia-inducible factor 1-alpha inhibitor	2.00E-16
QPX_transcriptome_v1_Contig_255	P16866	Histone H2A-IV	1.00E-43
QPX_transcriptome_v1_Contig_256	Q67ZU1	Triacylglycerol lipase 2	5.00E-37
QPX_transcriptome_v1_Contig_258	P63245	Guanine nucleotide-binding protein subunit beta-2-like 1	2.00E-163
QPX_transcriptome_v1_Contig_261	O80929	60S ribosomal protein L36-1	8.00E-13
QPX_transcriptome_v1_Contig_262	Q13XV9	ATP synthase subunit alpha 1	9.00E-06
QPX_transcriptome_v1_Contig_263	Q00472	4-nitrophenylphosphatase	1.00E-33
QPX_transcriptome_v1_Contig_264	P38176	Vacuolar amino acid transporter 5	6.00E-33
QPX_transcriptome_v1_Contig_266	Q1RMW2	Transmembrane protein 184A	4.00E-46
QPX_transcriptome_v1_Contig_267	Q16222	UDP-N-acetylhexosamine pyrophosphorylase	4.00E-104
QPX_transcriptome_v1_Contig_268	Q9WUU7	Cathepsin Z	4.00E-65
QPX_transcriptome_v1_Contig_269	Q6GQ52	Mitochondrial import inner membrane translocase subunit Tim10-B	3.00E-14
QPX_transcriptome_v1_Contig_272	Q9R0H0	Peroxisomal acyl-coenzyme A oxidase 1	2.00E-149
QPX_transcriptome_v1_Contig_274	Q9FGZ9	Ubiquitin-like protein 5	3.00E-40
QPX_transcriptome_v1_Contig_275	B3CP03	Chaperone protein DnaJ	3.00E-19
QPX_transcriptome_v1_Contig_276	Q6ZIX2	Cycloartenol-C-24-methyltransferase 1	6.00E-72
QPX_transcriptome_v1_Contig_277	P54872	Hydroxymethylglutaryl-CoA synthase A	5.00E-154
QPX_transcriptome_v1_Contig_278	P78589	Squalene synthase	5.00E-67
QPX_transcriptome_v1_Contig_279	Q9SMM5	Bidirectional sugar transporter SWEET11	5.00E-20
QPX_transcriptome_v1_Contig_280	Q59754	Pyruvate, phosphate dikinase	0
QPX_transcriptome_v1_Contig_282	Q2VZN0	ATP synthase subunit alpha	0
QPX_transcriptome_v1_Contig_284	O82197	Vacuolar protein sorting-associated protein 32 homolog 1	1.00E-09
QPX_transcriptome_v1_Contig_286	A8HS48	40S ribosomal protein S3a	3.00E-106
QPX_transcriptome_v1_Contig_287	Q03685	Luminal-binding protein 5	0
QPX_transcriptome_v1_Contig_290	P48494	Triosephosphate isomerase, cytosolic	2.00E-78
QPX_transcriptome_v1_Contig_291	Q28HE5	Probable sodium-coupled neutral amino acid transporter 6	2.00E-30
QPX_transcriptome_v1_Contig_292	Q3BAI2	Uncharacterized protein ORF91	1.00E-08
QPX_transcriptome_v1_Contig_294	O04973	2-isopropylmalate synthase A	6.00E-173
QPX_transcriptome_v1_Contig_295	Q9C5U3	26S protease regulatory subunit 8 homolog A	0
QPX_transcriptome_v1_Contig_296	Q4PBY6	Cytochrome c peroxidase, mitochondrial	3.00E-83
QPX_transcriptome_v1_Contig_297	Q64152	Transcription factor BTF3	5.00E-20
QPX_transcriptome_v1_Contig_299	Q9Z2Z6	Mitochondrial carnitine/acylcarnitine carrier protein	6.00E-96
QPX_transcriptome_v1_Contig_300	O05218	Putative gamma-glutamyltransferase ywrD	9.00E-80
QPX_transcriptome_v1_Contig_301	P14646	cAMP-specific 3',5'-cyclic phosphodiesterase 4B	2.00E-41
QPX_transcriptome_v1_Contig_302	A0LIL8	50S ribosomal protein L17	2.00E-34
QPX_transcriptome_v1_Contig_303	P40939	Trifunctional enzyme subunit alpha, mitochondrial	1.00E-141
QPX_transcriptome_v1_Contig_304	Q10MX1	Probable protein phosphatase 2C 32	2.00E-27
QPX_transcriptome_v1_Contig_305	Q8LAD0	Pyridoxal biosynthesis protein PDX2	8.00E-60
QPX_transcriptome_v1_Contig_306	P54644	RAC family serine/threonine-protein kinase homolog	1.00E-108
QPX_transcriptome_v1_Contig_307	P31214	3-oxo-5-alpha-steroid 4-dehydrogenase 2	8.00E-44
QPX_transcriptome_v1_Contig_308	Q92544	Transmembrane 9 superfamily member 4	1.00E-71
QPX_transcriptome_v1_Contig_309	Q9D8X2	Coiled-coil domain-containing protein 124	2.00E-15
QPX_transcriptome_v1_Contig_310	P31414	Pyrophosphate-energized vacuolar membrane proton pump 1	0
QPX_transcriptome_v1_Contig_311	O59715	Dihydroceramide delta(4)-desaturase	1.00E-79
QPX_transcriptome_v1_Contig_312	B2A2K2	Methionyl-tRNA formyltransferase	5.00E-33
QPX_transcriptome_v1_Contig_313	P33327	NAD-specific glutamate dehydrogenase	9.00E-75
QPX_transcriptome_v1_Contig_314	Q9V492	Mpv17-like protein	5.00E-13
QPX_transcriptome_v1_Contig_315	Q9P772	GMP synthase [glutamine-hydrolyzing]	0
QPX_transcriptome_v1_Contig_316	P14799	Ubiquitin-40S ribosomal protein S27a	6.00E-25
QPX_transcriptome_v1_Contig_317	Q3MHG1	Serine palmitoyltransferase 1	1.00E-97
QPX_transcriptome_v1_Contig_319	Q6PC24	Protein YIF1A	2.00E-26
QPX_transcriptome_v1_Contig_321	Q31L42	Glutamate 5-kinase	3.00E-61
QPX_transcriptome_v1_Contig_323	Q92PZ0	Probable multidrug resistance protein norM	4.00E-10
QPX_transcriptome_v1_Contig_325	Q9N119	3 beta-hydroxysteroid dehydrogenase/Delta 5-->4-isomerase	8.00E-38
QPX_transcriptome_v1_Contig_327	Q9VCE8	UPF0692 protein CG33108	6.00E-10
QPX_transcriptome_v1_Contig_328	O75845	Lathosterol oxidase	2.00E-90
QPX_transcriptome_v1_Contig_330	Q640L5	Coiled-coil domain-containing protein 18	1.00E-10
QPX_transcriptome_v1_Contig_331	Q58EX2	Protein sidekick-2	1.00E-10
QPX_transcriptome_v1_Contig_332	P54857	Lipase 2	3.00E-26
QPX_transcriptome_v1_Contig_333	P07514	NADH-cytochrome b5 reductase 3	4.00E-84
QPX_transcriptome_v1_Contig_334	Q2UVJ5	Cation-chloride cotransporter 1	3.00E-131
QPX_transcriptome_v1_Contig_335	Q60317	Probable aspartate aminotransferase 1	2.00E-23
QPX_transcriptome_v1_Contig_337	Q6PC64	Elongation of very long chain fatty acids protein 6	6.00E-47
QPX_transcriptome_v1_Contig_338	P42677	40S ribosomal protein S27	2.00E-34
QPX_transcriptome_v1_Contig_339	Q9M5K3	Dihydrolipoyl dehydrogenase 1, mitochondrial	9.00E-174
QPX_transcriptome_v1_Contig_340	Q9QXN5	Inositol oxygenase	7.00E-70
QPX_transcriptome_v1_Contig_342	Q9I4V0	Nitronate monooxygenase	1.00E-81
QPX_transcriptome_v1_Contig_343	Q55D52	Putative methylsterol monooxygenase DDB_G0270946	2.00E-08
QPX_transcriptome_v1_Contig_344	Q80T41	Gamma-aminobutyric acid type B receptor subunit 2	7.00E-15
QPX_transcriptome_v1_Contig_345	P62302	40S ribosomal protein S13	7.00E-72
QPX_transcriptome_v1_Contig_346	Q60364	3,4-dihydroxy-2-butanone 4-phosphate synthase	3.00E-51
QPX_transcriptome_v1_Contig_347	Q6AXR5	UDP-N-acetylglucosamine transporter	3.00E-32
QPX_transcriptome_v1_Contig_348	Q5F364	Multidrug resistance-associated protein 1	0
QPX_transcriptome_v1_Contig_349	Q9SZ67	Probable WRKY transcription factor 19	6.00E-48
QPX_transcriptome_v1_Contig_350	Q54BF6	Mitochondrial substrate carrier family protein N	2.00E-07
QPX_transcriptome_v1_Contig_351	P25386	Intracellular protein transport protein USO1	2.00E-11
QPX_transcriptome_v1_Contig_352	O01735	Uncharacterized MFS-type transporter C09D4.1	2.00E-09
QPX_transcriptome_v1_Contig_353	Q9FLF0	40S ribosomal protein S9-2	6.00E-79
QPX_transcriptome_v1_Contig_354	Q54YF7	Alpha-mannosidase B	7.00E-14
QPX_transcriptome_v1_Contig_355	O24367	Pleiotropic drug resistance protein TUR2	4.00E-154
QPX_transcriptome_v1_Contig_356	Q54DN3	Exportin-7	2.00E-19
QPX_transcriptome_v1_Contig_357	Q60864	Stress-induced-phosphoprotein 1	6.00E-83
QPX_transcriptome_v1_Contig_358	Q9VZ23	GTP-binding nuclear protein Ran	1.00E-116
QPX_transcriptome_v1_Contig_359	Q921G8	Gamma-tubulin complex component 2	1.00E-156
QPX_transcriptome_v1_Contig_361	P0CR39	Protein transport protein SEC23	0
QPX_transcriptome_v1_Contig_362	P46686	Tubby-related protein 2	3.00E-18
QPX_transcriptome_v1_Contig_363	Q2G8Y0	50S ribosomal protein L3	4.00E-65
QPX_transcriptome_v1_Contig_364	Q801Q7	Serine/threonine-protein phosphatase 4 regulatory subunit 3-B	2.00E-100
QPX_transcriptome_v1_Contig_365	Q8ICR0	Calcium-dependent protein kinase 2	1.00E-37
QPX_transcriptome_v1_Contig_366	Q5NL82	Probable tRNA threonylcarbamoyladenosine biosynthesis protein Gcp	3.00E-12
QPX_transcriptome_v1_Contig_370	Q8L7W2	Nudix hydrolase 8	5.00E-35
QPX_transcriptome_v1_Contig_371	O75452	Retinol dehydrogenase 16	3.00E-21
QPX_transcriptome_v1_Contig_372	O23365	Cytochrome P450 97B3, chloroplastic	2.00E-41
QPX_transcriptome_v1_Contig_373	Q9Y3B2	Exosome complex component CSL4	4.00E-31
QPX_transcriptome_v1_Contig_375	Q8BQQ1	Probable palmitoyltransferase ZDHHC14	2.00E-30
QPX_transcriptome_v1_Contig_376	Q5QQ53	Xylosyltransferase oxt	2.00E-06
QPX_transcriptome_v1_Contig_377	Q922Q5	Adenosine 3'-phospho 5'-phosphosulfate transporter 2	3.00E-44
QPX_transcriptome_v1_Contig_378	Q9PTY0	ATP synthase subunit beta, mitochondrial	0
QPX_transcriptome_v1_Contig_379	Q7XC35	Cyclin-P4-1	2.00E-22
QPX_transcriptome_v1_Contig_380	Q6WWW3	Probable sodium-coupled neutral amino acid transporter 6	8.00E-26
QPX_transcriptome_v1_Contig_381	D0N1U4	Arginine biosynthesis bifunctional protein ArgJ, mitochondrial	8.00E-111
QPX_transcriptome_v1_Contig_383	Q9SMI2	40S ribosomal protein S21	7.00E-27
QPX_transcriptome_v1_Contig_384	Q58543	Large-conductance mechanosensitive channel MscMJLR	7.00E-19
QPX_transcriptome_v1_Contig_385	Q9AYP4	40S ribosomal protein S10	3.00E-34
QPX_transcriptome_v1_Contig_387	Q8NEZ2	Vacuolar protein sorting-associated protein 37A	1.00E-13
QPX_transcriptome_v1_Contig_388	P34136	3-hydroxy-3-methylglutaryl-coenzyme A reductase 2	4.00E-108
QPX_transcriptome_v1_Contig_389	P33303	Succinate/fumarate mitochondrial transporter	7.00E-50
QPX_transcriptome_v1_Contig_390	Q14973	Sodium/bile acid cotransporter	3.00E-21
QPX_transcriptome_v1_Contig_392	Q61371	Intraflagellar transport protein 88 homolog	0
QPX_transcriptome_v1_Contig_393	Q5UP57	Putative prolyl 4-hydroxylase	2.00E-14
QPX_transcriptome_v1_Contig_394	P09678	Superoxide dismutase [Cu-Zn]	1.00E-62
QPX_transcriptome_v1_Contig_395	Q54KE6	Methylcrotonoyl-CoA carboxylase subunit alpha, mitochondrial	0
QPX_transcriptome_v1_Contig_397	P23586	Sugar transport protein 1	2.00E-49
QPX_transcriptome_v1_Contig_398	Q981V0	Argininosuccinate lyase 2	2.00E-12
QPX_transcriptome_v1_Contig_399	O26715	Methylated-DNA--protein-cysteine methyltransferase	9.00E-13
QPX_transcriptome_v1_Contig_400	P15357	Ubiquitin-40S ribosomal protein S27a	1.00E-54
QPX_transcriptome_v1_Contig_401	O88600	Heat shock 70 kDa protein 4	2.00E-142
QPX_transcriptome_v1_Contig_402	Q0DHL4	ATP-dependent zinc metalloprotease FTSH 8, mitochondrial	0
QPX_transcriptome_v1_Contig_404	Q43362	V-type proton ATPase 16 kDa proteolipid subunit	2.00E-22
QPX_transcriptome_v1_Contig_407	Q9ASQ7	S-type anion channel SLAH2	7.00E-34
QPX_transcriptome_v1_Contig_408	Q62867	Gamma-glutamyl hydrolase	4.00E-51
QPX_transcriptome_v1_Contig_409	Q9Y1W0	Delta(5) fatty acid desaturase A	4.00E-09
QPX_transcriptome_v1_Contig_410	Q4P331	ATP-dependent RNA helicase eIF4A	7.00E-32
QPX_transcriptome_v1_Contig_411	O60739	Eukaryotic translation initiation factor 1b	5.00E-25
QPX_transcriptome_v1_Contig_413	Q6BLK0	60S ribosomal protein L44	8.00E-40
QPX_transcriptome_v1_Contig_415	Q5ZLV4	tRNA (cytosine(34)-C(5))-methyltransferase	5.00E-92
QPX_transcriptome_v1_Contig_416	O94480	UPF0617 protein C1919.13c	2.00E-17
QPX_transcriptome_v1_Contig_417	Q8QZR1	Tyrosine aminotransferase	4.00E-111
QPX_transcriptome_v1_Contig_418	P38559	Glutamine synthetase root isozyme 1	9.00E-147
QPX_transcriptome_v1_Contig_419	Q1JPH6	Eukaryotic translation initiation factor 4H	1.00E-20
QPX_transcriptome_v1_Contig_421	O26884	Uncharacterized protein MTH_793	3.00E-28
QPX_transcriptome_v1_Contig_422	O08796	Eukaryotic elongation factor 2 kinase	6.00E-36
QPX_transcriptome_v1_Contig_423	Q5QYE1	Polyribonucleotide nucleotidyltransferase	6.00E-34
QPX_transcriptome_v1_Contig_424	A5PK63	40S ribosomal protein S17	3.00E-47
QPX_transcriptome_v1_Contig_425	O32507	Succinate-semialdehyde dehydrogenase [NADP+]	3.00E-63
QPX_transcriptome_v1_Contig_426	P06876	Transcriptional activator Myb	6.00E-34
QPX_transcriptome_v1_Contig_427	Q6P6R0	Glutamate [NMDA] receptor-associated protein 1	8.00E-43
QPX_transcriptome_v1_Contig_428	Q7ZYS8	60S ribosomal protein L10a	3.00E-69
QPX_transcriptome_v1_Contig_429	Q6CTH3	Translationally-controlled tumor protein homolog	1.00E-06
QPX_transcriptome_v1_Contig_431	Q7PC88	ABC transporter G family member 31	0
QPX_transcriptome_v1_Contig_432	Q9I4V0	Nitronate monooxygenase	9.00E-90
QPX_transcriptome_v1_Contig_433	Q6DHR8	Nogo-B receptor	3.00E-08
QPX_transcriptome_v1_Contig_434	Q8LPJ4	ABC transporter E family member 2	0
QPX_transcriptome_v1_Contig_435	B0K709	Deoxyribose-phosphate aldolase	2.00E-59
QPX_transcriptome_v1_Contig_436	Q797A7	Uncharacterized amino acid permease YfnA	6.00E-59
QPX_transcriptome_v1_Contig_438	Q7ZVR1	WD repeat-containing protein 75	1.00E-16
QPX_transcriptome_v1_Contig_439	Q54NM9	Dolichyl-diphosphooligosaccharide--protein glycosyltransferase subunit STT3	3.00E-128
QPX_transcriptome_v1_Contig_440	Q15034	Probable E3 ubiquitin-protein ligase HERC3	7.00E-26
QPX_transcriptome_v1_Contig_441	Q43362	V-type proton ATPase 16 kDa proteolipid subunit	3.00E-50
QPX_transcriptome_v1_Contig_443	Q50EK3	Cytochrome P450 704C1	9.00E-07
QPX_transcriptome_v1_Contig_444	P45693	Stage V sporulation protein S	9.00E-09
QPX_transcriptome_v1_Contig_445	P23396	40S ribosomal protein S3	8.00E-109
QPX_transcriptome_v1_Contig_447	A0JM23	Nephrocystin-3	7.00E-08
QPX_transcriptome_v1_Contig_448	Q8GVC7	Serine/threonine-protein kinase PKZ1	6.00E-41
QPX_transcriptome_v1_Contig_450	P94131	Cis,cis-muconate transport protein	6.00E-08
QPX_transcriptome_v1_Contig_451	P97852	Peroxisomal multifunctional enzyme type 2	5.00E-110
QPX_transcriptome_v1_Contig_453	Q9W0C7	Protein OPI10 homolog	3.00E-13
QPX_transcriptome_v1_Contig_454	Q15751	Probable E3 ubiquitin-protein ligase HERC1	3.00E-15
QPX_transcriptome_v1_Contig_455	P63534	Putative flavin-containing monoamine oxidase AofH	2.00E-13
QPX_transcriptome_v1_Contig_456	Q24733	Actin	3.00E-12
QPX_transcriptome_v1_Contig_457	Q7ZZ25	ATPase family AAA domain-containing protein 1-A	5.00E-78
QPX_transcriptome_v1_Contig_458	Q10VR3	Probable aspartoacylase	2.00E-52
QPX_transcriptome_v1_Contig_459	Q94HF1	Eukaryotic translation initiation factor 3 subunit K	1.00E-28
QPX_transcriptome_v1_Contig_460	Q94AH6	Cullin-1	6.00E-41
QPX_transcriptome_v1_Contig_462	Q8VZD4	Glyoxysomal processing protease, glyoxysomal	1.00E-42
QPX_transcriptome_v1_Contig_463	A7Z1S6	Cadmium, cobalt and zinc/H(+)-K(+) antiporter	2.00E-08
QPX_transcriptome_v1_Contig_464	Q8MPM1	Gelsolin-like protein 2	3.00E-69
QPX_transcriptome_v1_Contig_465	O57656	Glycerol-3-phosphate dehydrogenase [NAD+], cytoplasmic	2.00E-86
QPX_transcriptome_v1_Contig_466	Q7X660	Probable metal-nicotianamine transporter YSL11	2.00E-40
QPX_transcriptome_v1_Contig_467	P16924	Prolyl 4-hydroxylase subunit alpha-1	3.00E-16
QPX_transcriptome_v1_Contig_468	B0CCF6	Probable cytosol aminopeptidase	1.00E-76
QPX_transcriptome_v1_Contig_469	Q93099	Homogentisate 1,2-dioxygenase	2.00E-161
QPX_transcriptome_v1_Contig_470	Q4FZT0	Stomatin-like protein 2	2.00E-103
QPX_transcriptome_v1_Contig_472	Q3USY0	Putative sodium-coupled neutral amino acid transporter 11	1.00E-52
QPX_transcriptome_v1_Contig_473	P54965	Choloylglycine hydrolase	7.00E-28
QPX_transcriptome_v1_Contig_474	O01705	Exostosin-2	4.00E-15
QPX_transcriptome_v1_Contig_475	A8FLY1	Phosphoenolpyruvate carboxykinase [ATP]	0
QPX_transcriptome_v1_Contig_477	P32660	Phospholipid-transporting ATPase DNF1	7.00E-45
QPX_transcriptome_v1_Contig_478	Q9MAS5	Putative vesicle-associated membrane protein 726	4.00E-06
QPX_transcriptome_v1_Contig_479	Q9H2K2	Tankyrase-2	2.00E-19
QPX_transcriptome_v1_Contig_480	O43242	26S proteasome non-ATPase regulatory subunit 3	2.00E-105
QPX_transcriptome_v1_Contig_481	Q99JX3	Golgi reassembly-stacking protein 2	4.00E-27
QPX_transcriptome_v1_Contig_482	A9UY97	Probable serine incorporator	1.00E-35
QPX_transcriptome_v1_Contig_483	Q23236	Nudix hydrolase 3	8.00E-07
QPX_transcriptome_v1_Contig_484	Q1ZXQ1	Fumarylacetoacetase	2.00E-176
QPX_transcriptome_v1_Contig_485	Q9HCG1	Zinc finger protein 160	1.00E-16
QPX_transcriptome_v1_Contig_487	P38129	Transcription initiation factor TFIID subunit 5	2.00E-58
QPX_transcriptome_v1_Contig_488	Q39017	Diacylglycerol kinase 1	9.00E-71
QPX_transcriptome_v1_Contig_489	Q304B9	Neutral ceramidase	0
QPX_transcriptome_v1_Contig_491	Q13907	Isopentenyl-diphosphate Delta-isomerase 1	3.00E-60
QPX_transcriptome_v1_Contig_493	Q6QAT0	60S ribosomal protein L32	3.00E-35
QPX_transcriptome_v1_Contig_494	Q8L633	Ribonuclease Z, chloroplastic	2.00E-20
QPX_transcriptome_v1_Contig_495	P97346	Nucleoredoxin	7.00E-28
QPX_transcriptome_v1_Contig_496	P32897	Mitochondrial import inner membrane translocase subunit TIM23	6.00E-15
QPX_transcriptome_v1_Contig_497	A1A4M6	StAR-related lipid transfer protein 5	2.00E-05
QPX_transcriptome_v1_Contig_499	O34849	Uncharacterized membrane protein yerD	6.00E-92
QPX_transcriptome_v1_Contig_500	A2XAZ3	Alcohol dehydrogenase class-3	2.00E-178
QPX_transcriptome_v1_Contig_501	P17078	60S ribosomal protein L35	1.00E-13
QPX_transcriptome_v1_Contig_502	Q10137	Sec14 cytosolic factor	1.00E-27
QPX_transcriptome_v1_Contig_504	Q6ZQ08	CCR4-NOT transcription complex subunit 1	5.00E-173
QPX_transcriptome_v1_Contig_506	P38680	N amino acid transport system protein	1.00E-11
QPX_transcriptome_v1_Contig_507	P16332	Methylmalonyl-CoA mutase, mitochondrial	0
QPX_transcriptome_v1_Contig_509	Q23716	Elongation factor 2	0
QPX_transcriptome_v1_Contig_510	Q58DW3	60S ribosomal protein L29	1.00E-15
QPX_transcriptome_v1_Contig_512	Q0WTY4	Vacuolar protein sorting-associated protein 2 homolog 2	2.00E-27
QPX_transcriptome_v1_Contig_513	Q9ASR4	Branched-chain-amino-acid aminotransferase-like protein 2	5.00E-42
QPX_transcriptome_v1_Contig_516	O69853	Exopolysaccharide phosphotransferase SCO6023	5.00E-30
QPX_transcriptome_v1_Contig_517	P45335	Uncharacterized transporter HI_1706	2.00E-64
QPX_transcriptome_v1_Contig_518	P22131	Actin-1	0
QPX_transcriptome_v1_Contig_519	P38838	DNA damage response protein WSS1	3.00E-14
QPX_transcriptome_v1_Contig_520	Q8BQQ1	Probable palmitoyltransferase ZDHHC14	6.00E-42
QPX_transcriptome_v1_Contig_522	Q58536	Uncharacterized protein MJ1136	3.00E-75
QPX_transcriptome_v1_Contig_526	Q9LZD4	Ras-related protein RABE1d	2.00E-71
QPX_transcriptome_v1_Contig_528	Q9SGA6	40S ribosomal protein S19-1	1.00E-50
QPX_transcriptome_v1_Contig_530	Q2PG53	Heme oxygenase 2	2.00E-54
QPX_transcriptome_v1_Contig_531	Q9P7E8	Protein app1	2.00E-13
QPX_transcriptome_v1_Contig_532	P49098	Cytochrome b5	3.00E-26
QPX_transcriptome_v1_Contig_533	Q6C8M8	Sterol 3-beta-glucosyltransferase	7.00E-81
QPX_transcriptome_v1_Contig_535	O14249	probable cardiolipin-specific deacylase, mitochondrial	9.00E-36
QPX_transcriptome_v1_Contig_536	O18404	3-hydroxyacyl-CoA dehydrogenase type-2	3.00E-65
QPX_transcriptome_v1_Contig_537	P41367	Medium-chain specific acyl-CoA dehydrogenase, mitochondrial	0
QPX_transcriptome_v1_Contig_539	Q5ZJ17	Rab GTPase-activating protein 1-like	2.00E-22
QPX_transcriptome_v1_Contig_540	Q8NKF4	60S ribosomal protein L3	7.00E-176
QPX_transcriptome_v1_Contig_541	P79010	Cytochrome c oxidase subunit 4, mitochondrial	1.00E-07
QPX_transcriptome_v1_Contig_543	Q9UWF8	Carbamate kinase	4.00E-70
QPX_transcriptome_v1_Contig_545	P55142	Glutaredoxin-C6	1.00E-19
QPX_transcriptome_v1_Contig_546	O08796	Eukaryotic elongation factor 2 kinase	9.00E-38
QPX_transcriptome_v1_Contig_548	O35923	Breast cancer type 2 susceptibility protein homolog	3.00E-34
QPX_transcriptome_v1_Contig_549	P54677	Phosphatidylinositol 4-kinase	6.00E-52
QPX_transcriptome_v1_Contig_550	P0DJ19	60S ribosomal protein L27	5.00E-37
QPX_transcriptome_v1_Contig_551	Q9SAJ7	Metal tolerance protein 9	5.00E-58
QPX_transcriptome_v1_Contig_552	Q8CFJ7	Solute carrier family 25 member 45	4.00E-39
QPX_transcriptome_v1_Contig_553	Q54TS4	Protein YIPF1 homolog	3.00E-34
QPX_transcriptome_v1_Contig_554	P51414	60S ribosomal protein L26-1	2.00E-36
QPX_transcriptome_v1_Contig_555	Q9LZD4	Ras-related protein RABE1d	1.00E-59
QPX_transcriptome_v1_Contig_556	Q12094	Ribosome biogenesis protein TSR3	1.00E-59
QPX_transcriptome_v1_Contig_557	Q8CE13	Coiled-coil domain-containing protein 17	5.00E-06
QPX_transcriptome_v1_Contig_559	Q6G554	Chaperone protein DnaK	0
QPX_transcriptome_v1_Contig_560	Q9LEW8	Protein-ribulosamine 3-kinase, chloroplastic	2.00E-42
QPX_transcriptome_v1_Contig_561	Q552J0	T-complex protein 1 subunit theta	0
QPX_transcriptome_v1_Contig_564	Q1K9C2	Sulfite reductase [NADPH] subunit beta	0
QPX_transcriptome_v1_Contig_565	Q4P5P0	H/ACA ribonucleoprotein complex subunit 1	1.00E-30
QPX_transcriptome_v1_Contig_566	Q9V3D5	Dual specificity tyrosine-phosphorylation-regulated kinase 2	2.00E-45
QPX_transcriptome_v1_Contig_567	Q9N5K2	DNA-directed RNA polymerases I, II, and III subunit RPABC1	4.00E-64
QPX_transcriptome_v1_Contig_571	P77493	Uncharacterized sugar kinase ydjH	7.00E-13
QPX_transcriptome_v1_Contig_572	Q5R5X8	Adenylyl cyclase-associated protein 2	2.00E-11
QPX_transcriptome_v1_Contig_574	P22232	rRNA 2'-O-methyltransferase fibrillarin	1.00E-126
QPX_transcriptome_v1_Contig_575	Q5RKI0	WD repeat-containing protein 1	1.00E-103
QPX_transcriptome_v1_Contig_576	Q9TW28	Myosin-M heavy chain	2.00E-13
QPX_transcriptome_v1_Contig_577	P52917	Vacuolar protein sorting-associated protein 4	3.00E-138
QPX_transcriptome_v1_Contig_578	Q5U2V4	Phospholipase B-like 1	9.00E-114
QPX_transcriptome_v1_Contig_579	Q7ZYC4	Long-chain-fatty-acid--CoA ligase ACSBG2	1.00E-145
QPX_transcriptome_v1_Contig_582	P16053	Neurofilament medium polypeptide	1.00E-10
QPX_transcriptome_v1_Contig_584	Q6DRI1	Eukaryotic translation initiation factor 3 subunit E-A	2.00E-91
QPX_transcriptome_v1_Contig_586	P24733	Myosin heavy chain, striated muscle	8.00E-14
QPX_transcriptome_v1_Contig_587	Q86AX3	Probable urocanate hydratase	0
QPX_transcriptome_v1_Contig_589	O34873	Hydroxymethylglutaryl-CoA lyase yngG	3.00E-47
QPX_transcriptome_v1_Contig_590	Q6RUV5	Ras-related C3 botulinum toxin substrate 1	3.00E-102
QPX_transcriptome_v1_Contig_593	Q9LKW9	Sodium/hydrogen exchanger 7	4.00E-77
QPX_transcriptome_v1_Contig_594	Q9SZJ5	Serine hydroxymethyltransferase, mitochondrial	0
QPX_transcriptome_v1_Contig_595	Q54DA4	Putative potassium transport protein DDB_G0292412	8.00E-38
QPX_transcriptome_v1_Contig_597	O21272	NADH-ubiquinone oxidoreductase 20 kDa subunit	1.00E-95
QPX_transcriptome_v1_Contig_598	Q58DG1	UPF0160 protein MYG1, mitochondrial	3.00E-102
QPX_transcriptome_v1_Contig_599	P33300	Mannosyl phosphorylinositol ceramide synthase SUR1	8.00E-25
QPX_transcriptome_v1_Contig_600	O94481	Transcription factor TFIIIB component B''	5.00E-14
QPX_transcriptome_v1_Contig_602	Q26481	60S ribosomal protein L5	2.00E-87
QPX_transcriptome_v1_Contig_603	P62752	60S ribosomal protein L23a	3.00E-50
QPX_transcriptome_v1_Contig_605	O43272	Proline dehydrogenase 1, mitochondrial	1.00E-106
QPX_transcriptome_v1_Contig_606	P42125	Enoyl-CoA delta isomerase 1, mitochondrial	2.00E-43
QPX_transcriptome_v1_Contig_607	Q14679	Tubulin polyglutamylase TTLL4	6.00E-21
QPX_transcriptome_v1_Contig_609	Q4FL49	Formate--tetrahydrofolate ligase	0
QPX_transcriptome_v1_Contig_610	P32483	Para-aminobenzoate synthase	3.00E-84
QPX_transcriptome_v1_Contig_612	Q9M573	60S ribosomal protein L31	2.00E-42
QPX_transcriptome_v1_Contig_613	Q8L493	Branched-chain-amino-acid aminotransferase-like protein 3, chloroplastic	9.00E-51
QPX_transcriptome_v1_Contig_614	O42901	Uncharacterized protein C119.09c	8.00E-11
QPX_transcriptome_v1_Contig_615	P80859	6-phosphogluconate dehydrogenase, decarboxylating 2	3.00E-155
QPX_transcriptome_v1_Contig_616	Q8T1C6	[Skp1-protein]-hydroxyproline N-acetylglucosaminyltransferase	4.00E-28
QPX_transcriptome_v1_Contig_617	A7SG73	Nicotinate-nucleotide pyrophosphorylase [carboxylating]	3.00E-96
QPX_transcriptome_v1_Contig_618	Q55FN7	2-oxoisovalerate dehydrogenase subunit beta, mitochondrial	3.00E-180
QPX_transcriptome_v1_Contig_619	Q2KIU0	Vesicle transport through interaction with t-SNAREs homolog 1B	4.00E-06
QPX_transcriptome_v1_Contig_620	Q03131	Erythronolide synthase, modules 1 and 2	7.00E-86
QPX_transcriptome_v1_Contig_621	Q08480	Adenylate kinase B	2.00E-91
QPX_transcriptome_v1_Contig_622	Q91309	6-phosphofructo-2-kinase/fructose-2,6-biphosphatase	9.00E-88
QPX_transcriptome_v1_Contig_623	Q9C9A9	Zinc finger protein CONSTANS-LIKE 7	1.00E-05
QPX_transcriptome_v1_Contig_624	O65731	40S ribosomal protein S5	5.00E-99
QPX_transcriptome_v1_Contig_625	Q4UMH6	Putative ankyrin repeat protein RF_0381	1.00E-32
QPX_transcriptome_v1_Contig_627	A7RK30	Quinone oxidoreductase-like protein 2 homolog	1.00E-53
QPX_transcriptome_v1_Contig_631	B1XN08	Phosphoadenosine phosphosulfate reductase	6.00E-66
QPX_transcriptome_v1_Contig_632	Q28FK7	Acylphosphatase-1	1.00E-18
QPX_transcriptome_v1_Contig_634	Q3SWX0	Magnesium transporter NIPA2	3.00E-15
QPX_transcriptome_v1_Contig_636	Q9FMY1	Cytochrome P450 86B1	5.00E-38
QPX_transcriptome_v1_Contig_637	Q9H9E3	Conserved oligomeric Golgi complex subunit 4	4.00E-08
QPX_transcriptome_v1_Contig_639	P93099	60S ribosomal protein L13a	3.00E-74
QPX_transcriptome_v1_Contig_640	P22035	Myb-like DNA-binding protein BAS1	2.00E-20
QPX_transcriptome_v1_Contig_641	O70579	Peroxisomal membrane protein PMP34	2.00E-58
QPX_transcriptome_v1_Contig_642	Q7U004	Probable enoyl-CoA hydratase echA12	5.00E-41
QPX_transcriptome_v1_Contig_643	O32169	Methionine import ATP-binding protein MetN	1.00E-17
QPX_transcriptome_v1_Contig_646	Q6YUU5	Putative multidrug resistance protein	3.00E-81
QPX_transcriptome_v1_Contig_647	Q54LC9	Uncharacterized FAM18-like protein 2	3.00E-41
QPX_transcriptome_v1_Contig_648	Q9VLU5	WW domain-containing oxidoreductase	8.00E-12
QPX_transcriptome_v1_Contig_649	Q921Y0	MOB kinase activator 1A	2.00E-64
QPX_transcriptome_v1_Contig_650	P55017	Solute carrier family 12 member 3	3.00E-39
QPX_transcriptome_v1_Contig_651	Q9LFT9	Ras-related protein RABH1e	4.00E-90
QPX_transcriptome_v1_Contig_652	Q4R910	Ubiquitin-associated domain-containing protein 2	4.00E-23
QPX_transcriptome_v1_Contig_656	Q9DG68	60S acidic ribosomal protein P0	6.00E-86
QPX_transcriptome_v1_Contig_657	Q0UWA6	ATP-dependent RNA helicase DED1	1.00E-173
QPX_transcriptome_v1_Contig_658	Q54SN4	DNA-directed RNA polymerases I and III subunit rpac1	5.00E-79
QPX_transcriptome_v1_Contig_660	Q8WUX1	Sodium-coupled neutral amino acid transporter 5	6.00E-28
QPX_transcriptome_v1_Contig_661	P82013	Voltage-dependent anion-selective channel protein 2	1.00E-25
QPX_transcriptome_v1_Contig_662	Q3TWN3	Metal transporter CNNM2	6.00E-84
QPX_transcriptome_v1_Contig_663	P62871	Guanine nucleotide-binding protein G(I)/G(S)/G(T) subunit beta-1	8.00E-134
QPX_transcriptome_v1_Contig_664	P28024	Proteasome subunit beta type-4	1.00E-73
QPX_transcriptome_v1_Contig_665	O74327	Putative amino acid permease C1685.07c	3.00E-20
QPX_transcriptome_v1_Contig_666	Q58455	Uncharacterized protein MJ1055	3.00E-67
QPX_transcriptome_v1_Contig_667	Q39572	Ras-related protein YPTC6	2.00E-43
QPX_transcriptome_v1_Contig_668	Q55GK8	Membrane-associated sulfotransferase kil1	2.00E-18
QPX_transcriptome_v1_Contig_669	P29610	Cytochrome c1-2, heme protein, mitochondrial	7.00E-112
QPX_transcriptome_v1_Contig_670	P59481	VIP36-like protein	2.00E-29
QPX_transcriptome_v1_Contig_672	Q0SRK2	Aspartate--ammonia ligase	1.00E-88
QPX_transcriptome_v1_Contig_673	Q6TGY8	Tetratricopeptide repeat protein 35	1.00E-45
QPX_transcriptome_v1_Contig_674	P46686	Tubby-related protein 2	2.00E-20
QPX_transcriptome_v1_Contig_675	Q8ISP0	40S ribosomal protein S18	6.00E-63
QPX_transcriptome_v1_Contig_676	Q6YXY2	Probable histone acetyltransferase HAC-like 1	1.00E-08
QPX_transcriptome_v1_Contig_677	Q55DA0	ABC transporter G family member 22	2.00E-79
QPX_transcriptome_v1_Contig_679	P63688	Probable cation-transporting ATPase F	3.00E-156
QPX_transcriptome_v1_Contig_680	P53569	CCAAT/enhancer-binding protein zeta	8.00E-42
QPX_transcriptome_v1_Contig_682	Q9V3B6	Protein CWC15 homolog	1.00E-10
QPX_transcriptome_v1_Contig_685	P11960	2-oxoisovalerate dehydrogenase subunit alpha, mitochondrial	1.00E-121
QPX_transcriptome_v1_Contig_687	Q7Z8P9	Nucleoside diphosphate kinase	2.00E-61
QPX_transcriptome_v1_Contig_688	P35682	Protein BUD31 homolog 3	2.00E-26
QPX_transcriptome_v1_Contig_692	O34896	Uncharacterized oxidoreductase uxuB	2.00E-61
QPX_transcriptome_v1_Contig_693	O49397	Two-component response regulator ARR10	7.00E-15
QPX_transcriptome_v1_Contig_696	Q9SLY8	Calreticulin	5.00E-101
QPX_transcriptome_v1_Contig_697	A8MR93	Dol-P-Man:Man(7)GlcNAc(2)-PP-Dol alpha-1,6-mannosyltransferase	3.00E-66
QPX_transcriptome_v1_Contig_699	Q9NVH1	DnaJ homolog subfamily C member 11	2.00E-19
QPX_transcriptome_v1_Contig_701	Q54E04	Vacuolar proton translocating ATPase 100 kDa subunit	9.00E-160
QPX_transcriptome_v1_Contig_703	Q18434	Guanine nucleotide-binding protein alpha-17 subunit	3.00E-88
QPX_transcriptome_v1_Contig_704	Q55GJ6	Proteasome subunit beta type-6	1.00E-81
QPX_transcriptome_v1_Contig_705	A2X6E6	Sucrose transport protein SUT5	2.00E-08
QPX_transcriptome_v1_Contig_706	Q5UPJ7	Tyrosine--tRNA ligase	2.00E-80
QPX_transcriptome_v1_Contig_708	Q6IDS6	E3 ubiquitin-protein ligase makorin	8.00E-40
QPX_transcriptome_v1_Contig_709	P19950	40S ribosomal protein S14	6.00E-59
QPX_transcriptome_v1_Contig_711	Q8AAB1	Glucosamine--fructose-6-phosphate aminotransferase [isomerizing]	0
QPX_transcriptome_v1_Contig_713	Q8JGM4	Sulfhydryl oxidase 1	7.00E-14
QPX_transcriptome_v1_Contig_714	Q9H1K1	Iron-sulfur cluster assembly enzyme ISCU, mitochondrial	4.00E-62
QPX_transcriptome_v1_Contig_716	Q99P61	Fatty acid-binding protein, heart	4.00E-11
QPX_transcriptome_v1_Contig_718	Q8T9W4	ABC transporter B family member 3	0
QPX_transcriptome_v1_Contig_720	Q58DH2	Phosphatidylserine decarboxylase proenzyme	5.00E-62
QPX_transcriptome_v1_Contig_722	Q9BT23	LIM domain-containing protein 2	3.00E-16
QPX_transcriptome_v1_Contig_724	Q9HZP7	Electron transfer flavoprotein subunit alpha	3.00E-115
QPX_transcriptome_v1_Contig_725	Q8RWY3	Putative chromatin-remodeling complex ATPase chain	0
QPX_transcriptome_v1_Contig_726	P0C6T1	Chromosome transmission fidelity protein 8 homolog	2.00E-16
QPX_transcriptome_v1_Contig_727	Q9TXJ0	Calcium/calmodulin-dependent protein kinase type 1	2.00E-57
QPX_transcriptome_v1_Contig_730	P52551	Myb-related protein B	9.00E-22
QPX_transcriptome_v1_Contig_731	Q797A7	Uncharacterized amino acid permease YfnA	9.00E-49
QPX_transcriptome_v1_Contig_732	Q9SCX8	Purple acid phosphatase 17	7.00E-34
QPX_transcriptome_v1_Contig_733	O65743	60S ribosomal protein L24	2.00E-23
QPX_transcriptome_v1_Contig_734	Q42670	1-acyl-sn-glycerol-3-phosphate acyltransferase	4.00E-05
QPX_transcriptome_v1_Contig_735	O74439	Uncharacterized mitochondrial carrier C1682.09c	7.00E-109
QPX_transcriptome_v1_Contig_736	Q00004	Signal recognition particle 68 kDa protein	3.00E-66
QPX_transcriptome_v1_Contig_737	Q01890	Ras-like GTP-binding protein YPT1	8.00E-104
QPX_transcriptome_v1_Contig_738	P24733	Myosin heavy chain, striated muscle	2.00E-12
QPX_transcriptome_v1_Contig_739	P12344	Aspartate aminotransferase, mitochondrial	2.00E-175
QPX_transcriptome_v1_Contig_741	P56432	Transcription factor AP-1	3.00E-06
QPX_transcriptome_v1_Contig_742	Q09751	Lactoylglutathione lyase	2.00E-59
QPX_transcriptome_v1_Contig_746	Q9VIM5	Probable actin-related protein 2/3 complex subunit 2	2.00E-45
QPX_transcriptome_v1_Contig_747	Q6CUZ1	Autophagy-related protein 22	1.00E-06
QPX_transcriptome_v1_Contig_748	O94634	Threonine dehydratase, mitochondrial	4.00E-145
QPX_transcriptome_v1_Contig_749	Q8H715	Autophagy-related protein 8	5.00E-60
QPX_transcriptome_v1_Contig_751	P77258	N-ethylmaleimide reductase	2.00E-71
QPX_transcriptome_v1_Contig_752	Q9XYS3	Superoxide-generating NADPH oxidase heavy chain subunit A	1.00E-64
QPX_transcriptome_v1_Contig_753	O22151	Golgi SNARE 12 protein	3.00E-16
QPX_transcriptome_v1_Contig_755	Q93ZQ5	SPX domain-containing membrane protein At4g22990	2.00E-20
QPX_transcriptome_v1_Contig_757	Q9MAB3	Probable nucleolar protein 5-2	2.00E-146
QPX_transcriptome_v1_Contig_758	Q16342	Programmed cell death protein 2	8.00E-40
QPX_transcriptome_v1_Contig_759	Q5BCC5	Carbonic anhydrase	4.00E-55
QPX_transcriptome_v1_Contig_760	Q9ERI6	Retinol dehydrogenase 14	1.00E-43
QPX_transcriptome_v1_Contig_761	Q9LYQ4	PRA1 family protein B6	3.00E-09
QPX_transcriptome_v1_Contig_762	Q8VXZ9	Putative DNA binding protein ACBF	4.00E-64
QPX_transcriptome_v1_Contig_763	Q9XHM1	Eukaryotic translation initiation factor 3 subunit C	3.00E-125
QPX_transcriptome_v1_Contig_765	Q9UM54	Myosin-VI	6.00E-58
QPX_transcriptome_v1_Contig_766	Q99615	DnaJ homolog subfamily C member 7	3.00E-43
QPX_transcriptome_v1_Contig_767	Q8VZN9	Probable protein phosphatase 2C 11	4.00E-31
QPX_transcriptome_v1_Contig_769	Q64380	Sarcosine dehydrogenase, mitochondrial	0
QPX_transcriptome_v1_Contig_770	Q6P5F9	Exportin-1	0
QPX_transcriptome_v1_Contig_771	P02434	60S ribosomal protein L35a	2.00E-37
QPX_transcriptome_v1_Contig_772	Q09195	Delta(14)-sterol reductase	1.00E-116
QPX_transcriptome_v1_Contig_773	P26883	Peptidyl-prolyl cis-trans isomerase FKBP1A	1.00E-32
QPX_transcriptome_v1_Contig_774	P57093	Phytanoyl-CoA dioxygenase, peroxisomal	3.00E-83
QPX_transcriptome_v1_Contig_777	Q3EBC2	Probable S-acyltransferase At3g04970	2.00E-46
QPX_transcriptome_v1_Contig_778	Q19713	Phenylalanine--tRNA ligase beta chain	5.00E-150
QPX_transcriptome_v1_Contig_779	Q64127	Transcription intermediary factor 1-alpha	6.00E-08
QPX_transcriptome_v1_Contig_780	Q6GQ39	Transmembrane protein 135	8.00E-06
QPX_transcriptome_v1_Contig_781	Q8T2J9	Methylcrotonoyl-CoA carboxylase beta chain, mitochondrial	0
QPX_transcriptome_v1_Contig_783	O94901	SUN domain-containing protein 1	6.00E-10
QPX_transcriptome_v1_Contig_784	C1DHS2	Ubiquinone/menaquinone biosynthesis methyltransferase ubiE	3.00E-07
QPX_transcriptome_v1_Contig_785	P14766	Fructose-1,6-bisphosphatase, cytosolic	3.00E-76
QPX_transcriptome_v1_Contig_787	Q3AU90	Zinc transporter ZupT	3.00E-39
QPX_transcriptome_v1_Contig_788	Q86B00	Type-1 glutamine synthetase 1	8.00E-40
QPX_transcriptome_v1_Contig_790	Q5EB25	Cytosolic Fe-S cluster assembly factor nubp1	2.00E-98
QPX_transcriptome_v1_Contig_793	Q8BIQ5	Cleavage stimulation factor subunit 2	6.00E-29
QPX_transcriptome_v1_Contig_794	Q13439	Golgin subfamily A member 4	4.00E-13
QPX_transcriptome_v1_Contig_795	Q797A7	Uncharacterized amino acid permease YfnA	6.00E-21
QPX_transcriptome_v1_Contig_796	Q55BF2	60S ribosomal export protein NMD3	7.00E-96
QPX_transcriptome_v1_Contig_797	O65059	40S ribosomal protein S15	9.00E-57
QPX_transcriptome_v1_Contig_798	Q9UG63	ATP-binding cassette sub-family F member 2	0
QPX_transcriptome_v1_Contig_799	Q9V333	Probable lysine-specific demethylase 4A	2.00E-58
QPX_transcriptome_v1_Contig_801	P33160	Formate dehydrogenase	0
QPX_transcriptome_v1_Contig_802	Q8VDD5	Myosin-9	2.00E-13
QPX_transcriptome_v1_Contig_803	O43447	Peptidyl-prolyl cis-trans isomerase H	9.00E-70
QPX_transcriptome_v1_Contig_805	Q7X659	Vacuolar protein sorting-associated protein 35A	1.00E-163
QPX_transcriptome_v1_Contig_806	Q9MYY9	Inward rectifier potassium channel 2	8.00E-29
QPX_transcriptome_v1_Contig_807	Q55CA0	Vacuolar protein sorting-associated protein 26	2.00E-119
QPX_transcriptome_v1_Contig_809	Q68FR6	Elongation factor 1-gamma	7.00E-31
QPX_transcriptome_v1_Contig_810	Q59536	Protease 2	2.00E-166
QPX_transcriptome_v1_Contig_812	Q8TZW4	Lysyl aminopeptidase	2.00E-17
QPX_transcriptome_v1_Contig_815	Q54TR1	Counting factor associated protein D	3.00E-56
QPX_transcriptome_v1_Contig_816	P49131	Triose phosphate/phosphate translocator, chloroplastic	5.00E-22
QPX_transcriptome_v1_Contig_817	P11310	Medium-chain specific acyl-CoA dehydrogenase, mitochondrial	9.00E-21
QPX_transcriptome_v1_Contig_818	Q39044	Vacuolar-processing enzyme beta-isozyme	9.00E-74
QPX_transcriptome_v1_Contig_819	O34678	Uncharacterized oxidoreductase YtbE	1.00E-26
QPX_transcriptome_v1_Contig_821	Q9SZ67	Probable WRKY transcription factor 19	3.00E-56
QPX_transcriptome_v1_Contig_822	Q8DH42	Glutamate 5-kinase	3.00E-76
QPX_transcriptome_v1_Contig_823	O75970	Multiple PDZ domain protein	3.00E-06
QPX_transcriptome_v1_Contig_824	P19485	Adenylate cyclase 1	2.00E-27
QPX_transcriptome_v1_Contig_825	Q96VN5	Triosephosphate isomerase	4.00E-74
QPX_transcriptome_v1_Contig_826	Q8VHZ7	U3 small nucleolar ribonucleoprotein protein IMP4	1.00E-93
QPX_transcriptome_v1_Contig_827	Q7TNE1	CaiB/baiF CoA-transferase family protein C7orf10 homolog	1.00E-55
QPX_transcriptome_v1_Contig_831	Q27655	Enolase	9.00E-152
QPX_transcriptome_v1_Contig_832	O74944	DNA polymerase kappa	7.00E-60
QPX_transcriptome_v1_Contig_835	P16894	Guanine nucleotide-binding protein alpha-1 subunit	5.00E-78
QPX_transcriptome_v1_Contig_836	P05455	Lupus La protein	1.00E-19
QPX_transcriptome_v1_Contig_837	Q9UDX3	SEC14-like protein 4	2.00E-15
QPX_transcriptome_v1_Contig_838	P47808	High molecular weight form of myosin-1	3.00E-99
QPX_transcriptome_v1_Contig_839	Q1JPX3	Phenylalanine--tRNA ligase alpha chain	3.00E-173
QPX_transcriptome_v1_Contig_840	Q9SF85	Adenosine kinase 1	5.00E-132
QPX_transcriptome_v1_Contig_845	P22307	Non-specific lipid-transfer protein	5.00E-20
QPX_transcriptome_v1_Contig_846	P94488	Uncharacterized symporter ynaJ	1.00E-22
QPX_transcriptome_v1_Contig_850	Q8NBK3	Sulfatase-modifying factor 1	3.00E-105
QPX_transcriptome_v1_Contig_852	P59723	Hypoxia-inducible factor 1-alpha inhibitor	7.00E-08
QPX_transcriptome_v1_Contig_854	Q55DL0	Dihydropyrimidinase	1.00E-161
QPX_transcriptome_v1_Contig_856	P19485	Adenylate cyclase 1	3.00E-32
QPX_transcriptome_v1_Contig_857	Q1LVE8	Splicing factor 3B subunit 3	0
QPX_transcriptome_v1_Contig_858	Q9S7J8	Copper-transporting ATPase RAN1	2.00E-173
QPX_transcriptome_v1_Contig_859	Q92979	Ribosomal RNA small subunit methyltransferase NEP1	1.00E-57
QPX_transcriptome_v1_Contig_860	Q87Q53	Phosphoribosylglycinamide formyltransferase 2	0
QPX_transcriptome_v1_Contig_861	Q15751	Probable E3 ubiquitin-protein ligase HERC1	1.00E-06
QPX_transcriptome_v1_Contig_865	Q0JL75	Probable protein phosphatase 2C 7	5.00E-41
QPX_transcriptome_v1_Contig_869	Q54JD9	Probable succinyl-CoA:3-ketoacid-coenzyme A transferase, mitochondrial	0
QPX_transcriptome_v1_Contig_870	P35627	Peptidyl-prolyl cis-trans isomerase	1.00E-31
QPX_transcriptome_v1_Contig_871	P74369	UPF0014 membrane protein slr1647	2.00E-35
QPX_transcriptome_v1_Contig_872	B4LX78	Mesencephalic astrocyte-derived neurotrophic factor homolog	1.00E-19
QPX_transcriptome_v1_Contig_873	Q9FMU5	U3 small nucleolar RNA-associated protein 18 homolog	2.00E-88
QPX_transcriptome_v1_Contig_875	Q6GQ73	Protein Hook homolog 3	3.00E-17
QPX_transcriptome_v1_Contig_876	P76536	Uncharacterized protein yfeX	1.00E-15
QPX_transcriptome_v1_Contig_877	Q28EW0	Transmembrane protein 87A	3.00E-28
QPX_transcriptome_v1_Contig_879	O14099	Uncharacterized RING finger protein C2F3.16	1.00E-73
QPX_transcriptome_v1_Contig_882	Q8RWI9	ABC transporter G family member 15	3.00E-99
QPX_transcriptome_v1_Contig_883	P63688	Probable cation-transporting ATPase F	1.00E-115
QPX_transcriptome_v1_Contig_885	Q9STX5	Endoplasmin homolog	0
QPX_transcriptome_v1_Contig_887	P54647	V-type proton ATPase catalytic subunit A	0
QPX_transcriptome_v1_Contig_888	Q08696	Axoneme-associated protein mst101(2)	1.00E-26
QPX_transcriptome_v1_Contig_889	Q8RXD3	E3 ubiquitin-protein ligase AIP2	4.00E-12
QPX_transcriptome_v1_Contig_892	P35085	Calcium-binding protein P	2.00E-12
QPX_transcriptome_v1_Contig_893	Q6AY19	Uncharacterized aarF domain-containing protein kinase 4	2.00E-131
QPX_transcriptome_v1_Contig_894	Q9SYA6	DNA-directed RNA polymerases I, II, and III subunit RPABC5	4.00E-27
QPX_transcriptome_v1_Contig_895	P45745	Dimodular nonribosomal peptide synthase	0
QPX_transcriptome_v1_Contig_900	Q981V0	Argininosuccinate lyase 2	6.00E-13
QPX_transcriptome_v1_Contig_901	O15460	Prolyl 4-hydroxylase subunit alpha-2	2.00E-10
QPX_transcriptome_v1_Contig_902	A8N7C6	40S ribosomal protein S0	8.00E-95
QPX_transcriptome_v1_Contig_904	Q58CY6	Prostamide/prostaglandin F synthase	2.00E-10
QPX_transcriptome_v1_Contig_905	Q5R5J7	Tubulin-specific chaperone C	3.00E-38
QPX_transcriptome_v1_Contig_908	Q11118	Protein wos2	5.00E-14
QPX_transcriptome_v1_Contig_909	Q4P4N1	Autophagy-related protein 18	5.00E-68
QPX_transcriptome_v1_Contig_911	P42345	Serine/threonine-protein kinase mTOR	0
QPX_transcriptome_v1_Contig_914	Q8VWZ8	Methylsterol monooxygenase 2-2	9.00E-32
QPX_transcriptome_v1_Contig_915	O75899	Gamma-aminobutyric acid type B receptor subunit 2	2.00E-24
QPX_transcriptome_v1_Contig_916	Q00174	Laminin subunit alpha	9.00E-09
QPX_transcriptome_v1_Contig_917	P24005	Calcium-regulated actin-bundling protein	2.00E-112
QPX_transcriptome_v1_Contig_919	P39692	Sulfite reductase [NADPH] flavoprotein component	4.00E-92
QPX_transcriptome_v1_Contig_920	Q91ZW6	Trimethyllysine dioxygenase, mitochondrial	9.00E-43
QPX_transcriptome_v1_Contig_921	Q9NXG6	Transmembrane prolyl 4-hydroxylase	3.00E-10
QPX_transcriptome_v1_Contig_922	Q9VZF4	F-box/WD repeat-containing protein 7	4.00E-29
QPX_transcriptome_v1_Contig_923	Q8RX28	Histone deacetylase 5	1.00E-76
QPX_transcriptome_v1_Contig_924	Q9D0I8	mRNA turnover protein 4 homolog	1.00E-54
QPX_transcriptome_v1_Contig_926	Q9DBP0	Sodium-dependent phosphate transport protein 2B	2.00E-59
QPX_transcriptome_v1_Contig_927	P53490	Actin-related protein 3	0
QPX_transcriptome_v1_Contig_928	Q7XPW5	Phosphomannomutase	1.00E-106
QPX_transcriptome_v1_Contig_931	P53605	Outer membrane protein MIP	4.00E-10
QPX_transcriptome_v1_Contig_933	P05165	Propionyl-CoA carboxylase alpha chain, mitochondrial	0
QPX_transcriptome_v1_Contig_937	P70280	Vesicle-associated membrane protein 7	6.00E-11
QPX_transcriptome_v1_Contig_939	Q9FLW2	Ferric reduction oxidase 5	3.00E-29
QPX_transcriptome_v1_Contig_940	Q13107	Ubiquitin carboxyl-terminal hydrolase 4	7.00E-83
QPX_transcriptome_v1_Contig_941	Q2YY06	Dihydrolipoyllysine-residue succinyltransferase component of 2-oxoglutarate dehydrogenase complex	4.00E-13
QPX_transcriptome_v1_Contig_942	Q54HS9	AP-1 complex subunit mu	0
QPX_transcriptome_v1_Contig_943	Q4L180	Filamin A-interacting protein 1-like	1.00E-05
QPX_transcriptome_v1_Contig_944	O06179	Putative monooxygenase Rv1533	4.00E-36
QPX_transcriptome_v1_Contig_946	Q65X23	Probable serine/threonine-protein kinase WNK2	1.00E-72
QPX_transcriptome_v1_Contig_947	P54644	RAC family serine/threonine-protein kinase homolog	1.00E-86
QPX_transcriptome_v1_Contig_948	Q54GE5	Putative mediator of RNA polymerase II transcription subunit 10	4.00E-05
QPX_transcriptome_v1_Contig_949	A2RRV9	Cytosolic Fe-S cluster assembly factor narfl	6.00E-79
QPX_transcriptome_v1_Contig_950	P55084	Trifunctional enzyme subunit beta, mitochondrial	1.00E-125
QPX_transcriptome_v1_Contig_951	A4IIY1	Probable E3 ubiquitin-protein ligase RNF144A	2.00E-13
QPX_transcriptome_v1_Contig_952	O55236	mRNA-capping enzyme	1.00E-15
QPX_transcriptome_v1_Contig_953	O75165	DnaJ homolog subfamily C member 13	1.00E-05
QPX_transcriptome_v1_Contig_954	A4XTZ6	ATP-dependent Clp protease ATP-binding subunit ClpX	1.00E-102
QPX_transcriptome_v1_Contig_958	P53914	UPF0202 protein KRE33	6.00E-47
QPX_transcriptome_v1_Contig_959	P83094	Stromal interaction molecule homolog	1.00E-05
QPX_transcriptome_v1_Contig_966	Q9V8I2	Ragulator complex protein LAMTOR2 homolog	1.00E-14
QPX_transcriptome_v1_Contig_969	Q9SMZ4	Alpha-aminoadipic semialdehyde synthase	3.00E-131
QPX_transcriptome_v1_Contig_970	Q6LPK6	Lipid A export ATP-binding/permease protein MsbA	1.00E-40
QPX_transcriptome_v1_Contig_971	O13666	Probable C-5 sterol desaturase 2	9.00E-09
QPX_transcriptome_v1_Contig_972	Q5RAZ4	Putative pre-mRNA-splicing factor ATP-dependent RNA helicase DHX15	2.00E-105
QPX_transcriptome_v1_Contig_974	Q15738	Sterol-4-alpha-carboxylate 3-dehydrogenase, decarboxylating	2.00E-51
QPX_transcriptome_v1_Contig_975	Q3UV71	Transmembrane and TPR repeat-containing protein 1	9.00E-12
QPX_transcriptome_v1_Contig_976	Q5SP67	WD repeat-containing protein 26	1.00E-47
QPX_transcriptome_v1_Contig_977	D3ZZL9	GRIP and coiled-coil domain-containing protein 2	6.00E-06
QPX_transcriptome_v1_Contig_979	O88307	Sortilin-related receptor	3.00E-05
QPX_transcriptome_v1_Contig_980	P37586	Methionine synthase	3.00E-65
QPX_transcriptome_v1_Contig_981	Q6N075	Major facilitator superfamily domain-containing protein 5	8.00E-80
QPX_transcriptome_v1_Contig_982	Q42290	Probable mitochondrial-processing peptidase subunit beta	9.00E-163
QPX_transcriptome_v1_Contig_983	O97341	Calmodulin	1.00E-40
QPX_transcriptome_v1_Contig_984	Q9BTZ2	Dehydrogenase/reductase SDR family member 4	2.00E-58
QPX_transcriptome_v1_Contig_985	Q8WWF8	Calcyphosin-like protein	2.00E-49
QPX_transcriptome_v1_Contig_986	P08237	6-phosphofructokinase, muscle type	0
QPX_transcriptome_v1_Contig_988	O24047	Malate dehydrogenase, cytoplasmic	3.00E-113
QPX_transcriptome_v1_Contig_990	P29240	5'-nucleotidase	9.00E-09
QPX_transcriptome_v1_Contig_994	O24367	Pleiotropic drug resistance protein TUR2	1.00E-46
QPX_transcriptome_v1_Contig_995	Q54IF9	Myb-like protein G	2.00E-12
QPX_transcriptome_v1_Contig_996	Q215C1	UDP-3-O-acylglucosamine N-acyltransferase 2	1.00E-19
QPX_transcriptome_v1_Contig_997	Q54YL3	Integrator complex subunit 11 homolog	2.00E-113
QPX_transcriptome_v1_Contig_999	Q9JHI5	Isovaleryl-CoA dehydrogenase, mitochondrial	8.00E-81
QPX_transcriptome_v1_Contig_1000	Q54MB8	RNA polymerase-associated protein LEO1	2.00E-22
QPX_transcriptome_v1_Contig_1001	P01103	Transcriptional activator Myb	1.00E-39
QPX_transcriptome_v1_Contig_1003	Q9UEW8	STE20/SPS1-related proline-alanine-rich protein kinase	6.00E-79
QPX_transcriptome_v1_Contig_1004	O46491	Cholesterol 7-alpha-monooxygenase	5.00E-19
QPX_transcriptome_v1_Contig_1005	P55016	Solute carrier family 12 member 1	5.00E-159
QPX_transcriptome_v1_Contig_1006	Q9M205	Cyclin-U2-2	9.00E-15
QPX_transcriptome_v1_Contig_1008	Q49WS9	Uncharacterized oxidoreductase SSP1627	5.00E-25
QPX_transcriptome_v1_Contig_1009	Q0DK10	60S ribosomal protein L11	1.00E-84
QPX_transcriptome_v1_Contig_1010	P25248	Isocitrate lyase	0
QPX_transcriptome_v1_Contig_1011	P23883	Aldehyde dehydrogenase PuuC	5.00E-148
QPX_transcriptome_v1_Contig_1014	Q93Y35	Probable 26S proteasome non-ATPase regulatory subunit 6	6.00E-101
QPX_transcriptome_v1_Contig_1015	Q9SZ67	Probable WRKY transcription factor 19	1.00E-48
QPX_transcriptome_v1_Contig_1017	P15705	Heat shock protein STI1	1.00E-13
QPX_transcriptome_v1_Contig_1019	P13228	Tryptophan synthase	7.00E-69
QPX_transcriptome_v1_Contig_1020	Q8L4Y2	Probable 1-acyl-sn-glycerol-3-phosphate acyltransferase 4	1.00E-24
QPX_transcriptome_v1_Contig_1021	P40074	Vacuolar amino acid transporter 6	1.00E-06
QPX_transcriptome_v1_Contig_1024	Q9NJU9	Calcium-dependent protein kinase 3	3.00E-29
QPX_transcriptome_v1_Contig_1026	Q06147	Sphingoid long chain base kinase 5	5.00E-21
QPX_transcriptome_v1_Contig_1027	P22131	Actin-1	0
QPX_transcriptome_v1_Contig_1028	Q9P4S5	CCA tRNA nucleotidyltransferase, mitochondrial	5.00E-07
QPX_transcriptome_v1_Contig_1029	Q9P602	ATP synthase subunit 5, mitochondrial	2.00E-32
QPX_transcriptome_v1_Contig_1031	P82888	Histone H4	1.00E-48
QPX_transcriptome_v1_Contig_1032	Q8TEX9	Importin-4	3.00E-12
QPX_transcriptome_v1_Contig_1033	P36428	Alanine--tRNA ligase	0
QPX_transcriptome_v1_Contig_1034	Q4LB35	Folic acid synthesis protein fol1	2.00E-68
QPX_transcriptome_v1_Contig_1035	Q1JQA3	AP-3 complex subunit sigma-2	4.00E-49
QPX_transcriptome_v1_Contig_1037	O14841	5-oxoprolinase	0
QPX_transcriptome_v1_Contig_1038	Q9C5E7	Pumilio homolog 6, chloroplastic	5.00E-45
QPX_transcriptome_v1_Contig_1039	P23111	Cell division control protein 2 homolog	1.00E-127
QPX_transcriptome_v1_Contig_1040	Q6IR42	Zinc finger CW-type PWWP domain protein 1	5.00E-06
QPX_transcriptome_v1_Contig_1041	O75027	ATP-binding cassette sub-family B member 7, mitochondrial	0
QPX_transcriptome_v1_Contig_1042	Q8CBX0	Transmembrane protein 63C	2.00E-23
QPX_transcriptome_v1_Contig_1043	P35815	Protein phosphatase 1B	9.00E-40
QPX_transcriptome_v1_Contig_1044	P55844	Probable 60S ribosomal protein L14	7.00E-30
QPX_transcriptome_v1_Contig_1045	Q9FMA3	Peroxisome biogenesis protein 5	3.00E-82
QPX_transcriptome_v1_Contig_1046	Q86U28	Iron-sulfur cluster assembly 2 homolog, mitochondrial	2.00E-21
QPX_transcriptome_v1_Contig_1047	P07850	Sulfite oxidase	4.00E-144
QPX_transcriptome_v1_Contig_1048	O07576	Uncharacterized amino acid permease YhdG	5.00E-06
QPX_transcriptome_v1_Contig_1049	Q5RBU7	Lysosomal Pro-X carboxypeptidase	7.00E-75
QPX_transcriptome_v1_Contig_1050	Q09225	Nose resistant to fluoxetine protein 6	1.00E-31
QPX_transcriptome_v1_Contig_1051	Q9D136	PKHD domain-containing transmembrane protein C17orf101 homolog	2.00E-29
QPX_transcriptome_v1_Contig_1054	Q14690	Protein RRP5 homolog	3.00E-50
QPX_transcriptome_v1_Contig_1055	Q2UMH3	Histone-lysine N-methyltransferase, H3 lysine-4 specific	2.00E-12
QPX_transcriptome_v1_Contig_1056	Q8K4P0	pre-mRNA 3' end processing protein WDR33	3.00E-14
QPX_transcriptome_v1_Contig_1060	Q8L5Y6	Cullin-associated NEDD8-dissociated protein 1	4.00E-152
QPX_transcriptome_v1_Contig_1063	P19804	Nucleoside diphosphate kinase B	5.00E-55
QPX_transcriptome_v1_Contig_1064	P38934	Nuclear segregation protein BFR1	2.00E-12
QPX_transcriptome_v1_Contig_1065	P73940	Putative serine protease HhoB	1.00E-66
QPX_transcriptome_v1_Contig_1066	Q13011	Delta(3,5)-Delta(2,4)-dienoyl-CoA isomerase, mitochondrial	6.00E-83
QPX_transcriptome_v1_Contig_1067	Q9P7T8	Uncharacterized helicase C694.02	6.00E-45
QPX_transcriptome_v1_Contig_1068	P80480	Succinate dehydrogenase [ubiquinone] iron-sulfur subunit	2.00E-117
QPX_transcriptome_v1_Contig_1069	A5PJL1	Peroxisomal membrane protein 4	1.00E-44
QPX_transcriptome_v1_Contig_1071	Q54Y76	Repressor of RNA polymerase III transcription	2.00E-34
QPX_transcriptome_v1_Contig_1072	Q5DU56	Protein NLRC3	3.00E-23
QPX_transcriptome_v1_Contig_1073	Q9C9A9	Zinc finger protein CONSTANS-LIKE 7	9.00E-06
QPX_transcriptome_v1_Contig_1076	Q6BZW3	Protein BTN1	2.00E-37
QPX_transcriptome_v1_Contig_1079	O43940	60S acidic ribosomal protein P2	4.00E-12
QPX_transcriptome_v1_Contig_1080	Q869V1	Metal transporter nramp1 homolog	2.00E-79
QPX_transcriptome_v1_Contig_1081	Q63699	Cyclin-dependent kinase 2	3.00E-134
QPX_transcriptome_v1_Contig_1084	Q2KIG2	WD repeat-containing protein 5	4.00E-97
QPX_transcriptome_v1_Contig_1085	P27165	Calmodulin	3.00E-88
QPX_transcriptome_v1_Contig_1087	O42867	60S ribosomal protein L23	1.00E-79
QPX_transcriptome_v1_Contig_1089	O74503	Upstream activation factor subunit spp27	4.00E-15
QPX_transcriptome_v1_Contig_1090	Q5BLD8	Methyltransferase-like protein 21A	2.00E-14
QPX_transcriptome_v1_Contig_1092	P48580	Serine/threonine-protein phosphatase PP2A catalytic subunit	0
QPX_transcriptome_v1_Contig_1093	Q58DR2	DnaJ homolog subfamily B member 12	5.00E-39
QPX_transcriptome_v1_Contig_1094	Q9FLF7	Probable MYST-like histone acetyltransferase 1	2.00E-121
QPX_transcriptome_v1_Contig_1095	Q9LSU1	Proteasome subunit alpha type-5	3.00E-99
QPX_transcriptome_v1_Contig_1096	P49349	Farnesyl pyrophosphate synthase	8.00E-74
QPX_transcriptome_v1_Contig_1097	Q9HYH5	Putative aldolase class 2 protein PA3430	2.00E-32
QPX_transcriptome_v1_Contig_1098	P0A9V0	Uncharacterized protein YdiO	2.00E-31
QPX_transcriptome_v1_Contig_1100	P21775	3-ketoacyl-CoA thiolase A, peroxisomal	3.00E-144
QPX_transcriptome_v1_Contig_1101	P55006	Retinol dehydrogenase 7	1.00E-57
QPX_transcriptome_v1_Contig_1102	Q65V05	3-isopropylmalate dehydrogenase	2.00E-107
QPX_transcriptome_v1_Contig_1103	O65084	Proteasome subunit beta type-3	5.00E-81
QPX_transcriptome_v1_Contig_1105	Q552W5	Probable cytochrome c-type heme lyase	2.00E-44
QPX_transcriptome_v1_Contig_1106	O80513	Cyclin-U4-1	1.00E-23
QPX_transcriptome_v1_Contig_1107	Q9R0J8	Legumain	7.00E-84
QPX_transcriptome_v1_Contig_1109	Q8CCP0	Nuclear export mediator factor Nemf	5.00E-111
QPX_transcriptome_v1_Contig_1110	O13867	Uracil phosphoribosyltransferase 1	2.00E-40
QPX_transcriptome_v1_Contig_1111	Q8IZ69	tRNA (uracil-5-)-methyltransferase homolog A	7.00E-61
QPX_transcriptome_v1_Contig_1112	Q9S7V4	HVA22-like protein a	1.00E-07
QPX_transcriptome_v1_Contig_1113	Q9SLP4	Chitinase 1	1.00E-08
QPX_transcriptome_v1_Contig_1114	O74983	Ubiquitin-conjugating enzyme spm2	8.00E-27
QPX_transcriptome_v1_Contig_1115	A2ZN77	Sucrose transport protein SUT2	9.00E-13
QPX_transcriptome_v1_Contig_1116	Q86H31	Lysoplasmalogenase homolog	5.00E-09
QPX_transcriptome_v1_Contig_1117	Q6NYL3	Peroxisomal bifunctional enzyme	4.00E-147
QPX_transcriptome_v1_Contig_1118	P67587	Tryptophan--tRNA ligase	3.00E-102
QPX_transcriptome_v1_Contig_1120	Q84RR0	Probable E3 ubiquitin-protein ligase ARI7	2.00E-06
QPX_transcriptome_v1_Contig_1121	P31414	Pyrophosphate-energized vacuolar membrane proton pump 1	0
QPX_transcriptome_v1_Contig_1124	Q5M823	NudC domain-containing protein 2	4.00E-25
QPX_transcriptome_v1_Contig_1126	Q7TML3	Solute carrier family 35 member F2	1.00E-35
QPX_transcriptome_v1_Contig_1128	P62844	40S ribosomal protein S15	1.00E-81
QPX_transcriptome_v1_Contig_1131	Q5L2A6	UPF0754 membrane protein GK0639	1.00E-06
QPX_transcriptome_v1_Contig_1132	Q8R4V0	Serine/threonine-protein kinase Sgk3	2.00E-06
QPX_transcriptome_v1_Contig_1133	Q9SK39	Probable steroid-binding protein 3	2.00E-19
QPX_transcriptome_v1_Contig_1134	Q90YW0	60S ribosomal protein L9	1.00E-57
QPX_transcriptome_v1_Contig_1135	Q54QR9	Serine/threonine-protein phosphatase 2A regulatory subunit pppA	2.00E-67
QPX_transcriptome_v1_Contig_1136	P79384	Propionyl-CoA carboxylase beta chain, mitochondrial	0
QPX_transcriptome_v1_Contig_1137	Q04832	DNA-binding protein HEXBP	4.00E-30
QPX_transcriptome_v1_Contig_1141	Q68FJ6	p21-activated protein kinase-interacting protein 1-like	8.00E-35
QPX_transcriptome_v1_Contig_1142	Q6C2X0	cAMP-dependent protein kinase regulatory subunit	3.00E-31
QPX_transcriptome_v1_Contig_1143	A0R4R3	3-ketosteroid-9-alpha-hydroxylase oxygenase subunit	2.00E-22
QPX_transcriptome_v1_Contig_1144	P83291	NADH-cytochrome b5 reductase-like protein	1.00E-84
QPX_transcriptome_v1_Contig_1146	Q9C9Z1	Putative zinc transporter At3g08650	7.00E-27
QPX_transcriptome_v1_Contig_1151	O42699	60S ribosomal protein L19-B	4.00E-60
QPX_transcriptome_v1_Contig_1152	A7MB10	Protein RRP5 homolog	2.00E-53
QPX_transcriptome_v1_Contig_1153	Q9NRR2	Tryptase gamma	6.00E-11
QPX_transcriptome_v1_Contig_1154	Q9VVI3	E3 ubiquitin-protein ligase Nedd-4	2.00E-89
QPX_transcriptome_v1_Contig_1155	Q9HU99	D-amino acid dehydrogenase 2 small subunit	1.00E-33
QPX_transcriptome_v1_Contig_1156	Q502K9	Selenoprotein T2	3.00E-16
QPX_transcriptome_v1_Contig_1157	Q8C156	Condensin complex subunit 2	1.00E-47
QPX_transcriptome_v1_Contig_1158	Q9Y673	Dolichyl-phosphate beta-glucosyltransferase	4.00E-47
QPX_transcriptome_v1_Contig_1159	P21772	40S ribosomal protein S26E	4.00E-17
QPX_transcriptome_v1_Contig_1160	B1LAP4	Argininosuccinate synthase	3.00E-149
QPX_transcriptome_v1_Contig_1161	Q71A39	Phosducin-like protein 1	5.00E-15
QPX_transcriptome_v1_Contig_1162	O31489	Uncharacterized protein ydcI	4.00E-42
QPX_transcriptome_v1_Contig_1165	P51418	60S ribosomal protein L18a-2	1.00E-60
QPX_transcriptome_v1_Contig_1167	Q5ZLQ6	14-3-3 protein beta/alpha	7.00E-40
QPX_transcriptome_v1_Contig_1168	Q4KTG9	60S ribosomal protein L17	5.00E-52
QPX_transcriptome_v1_Contig_1169	A7IIE4	GTPase Der	4.00E-87
QPX_transcriptome_v1_Contig_1170	Q54B67	Mitochondrial substrate carrier family protein Z	4.00E-17
QPX_transcriptome_v1_Contig_1171	Q9W422	Josephin-like protein	1.00E-11
QPX_transcriptome_v1_Contig_1172	O94362	Uncharacterized GTP-binding protein C428.15	7.00E-17
QPX_transcriptome_v1_Contig_1175	Q3SZV6	Mitochondrial import inner membrane translocase subunit Tim21	3.00E-15
QPX_transcriptome_v1_Contig_1176	Q9NGP5	ABC transporter G family member 2	3.00E-141
QPX_transcriptome_v1_Contig_1177	Q47PU3	Phenylacetone monooxygenase	5.00E-71
QPX_transcriptome_v1_Contig_1178	Q86I22	Acylpyruvase FAHD1, mitochondrial	4.00E-45
QPX_transcriptome_v1_Contig_1179	P78594	Cytosine deaminase	3.00E-51
QPX_transcriptome_v1_Contig_1180	Q9SPE6	Alpha-soluble NSF attachment protein 2	1.00E-67
QPX_transcriptome_v1_Contig_1182	Q6CF41	FK506-binding protein 1	9.00E-18
QPX_transcriptome_v1_Contig_1183	Q8L6J3	DNA-directed RNA polymerase 2B, chloroplastic/mitochondrial	8.00E-124
QPX_transcriptome_v1_Contig_1186	P53602	Diphosphomevalonate decarboxylase	1.00E-96
QPX_transcriptome_v1_Contig_1187	Q8T882	Tauropine dehydrogenase	7.00E-29
QPX_transcriptome_v1_Contig_1188	O60303	Uncharacterized protein KIAA0556	4.00E-56
QPX_transcriptome_v1_Contig_1189	Q9SN86	Malate dehydrogenase, chloroplastic	1.00E-112
QPX_transcriptome_v1_Contig_1190	O14325	Uncharacterized AAA domain-containing protein C16E9.10c	0
QPX_transcriptome_v1_Contig_1191	Q0DM51	DEAD-box ATP-dependent RNA helicase 3, chloroplastic	7.00E-90
QPX_transcriptome_v1_Contig_1192	Q3B7D0	Coproporphyrinogen-III oxidase, mitochondrial	1.00E-115
QPX_transcriptome_v1_Contig_1194	P41759	Phosphoglycerate kinase	0
QPX_transcriptome_v1_Contig_1195	Q9UKU7	Isobutyryl-CoA dehydrogenase, mitochondrial	4.00E-155
QPX_transcriptome_v1_Contig_1196	Q5M827	Pirin	2.00E-36
QPX_transcriptome_v1_Contig_1200	A1D4C8	Patatin-like phospholipase domain-containing protein NFIA_019760	2.00E-62
QPX_transcriptome_v1_Contig_1201	Q74EU7	Bifunctional protein FolD 2	9.00E-91
QPX_transcriptome_v1_Contig_1203	Q0IHY4	TBC1 domain family member 12	1.00E-10
QPX_transcriptome_v1_Contig_1205	D1YZF2	FAD synthase	4.00E-10
QPX_transcriptome_v1_Contig_1207	Q9CQZ1	Heat shock factor-binding protein 1	4.00E-14
QPX_transcriptome_v1_Contig_1209	Q94FB9	ABC transporter D family member 1	8.00E-27
QPX_transcriptome_v1_Contig_1212	P43603	LAS seventeen-binding protein 3	5.00E-35
QPX_transcriptome_v1_Contig_1214	Q0WSF1	Aldehyde dehydrogenase 22A1	3.00E-142
QPX_transcriptome_v1_Contig_1215	Q54BW6	Tetratricopeptide repeat protein 27 homolog	4.00E-96
QPX_transcriptome_v1_Contig_1216	P13681	Serine/threonine-protein phosphatase PP1-1	0
QPX_transcriptome_v1_Contig_1217	A7SDW5	Eukaryotic translation initiation factor 3 subunit L	2.00E-109
QPX_transcriptome_v1_Contig_1218	Q8DW17	Putative agmatine deiminase	7.00E-30
QPX_transcriptome_v1_Contig_1219	P61217	DNA-directed RNA polymerases I, II, and III subunit RPABC2	2.00E-37
QPX_transcriptome_v1_Contig_1220	P53701	Cytochrome c-type heme lyase	2.00E-60
QPX_transcriptome_v1_Contig_1221	Q06850	Calcium-dependent protein kinase 1	7.00E-71
QPX_transcriptome_v1_Contig_1222	P14002	Thermostable beta-glucosidase B	7.00E-101
QPX_transcriptome_v1_Contig_1223	Q9NXG6	Transmembrane prolyl 4-hydroxylase	6.00E-15
QPX_transcriptome_v1_Contig_1224	Q12754	Ribosomal RNA-processing protein 12	1.00E-17
QPX_transcriptome_v1_Contig_1225	Q2RMV5	50S ribosomal protein L25	4.00E-22
QPX_transcriptome_v1_Contig_1226	O32210	Glyoxal reductase	2.00E-46
QPX_transcriptome_v1_Contig_1228	Q54UC9	Kinesin-related protein 3	3.00E-107
QPX_transcriptome_v1_Contig_1229	P46953	3-hydroxyanthranilate 3,4-dioxygenase	3.00E-56
QPX_transcriptome_v1_Contig_1230	Q8H0T4	E3 ubiquitin-protein ligase UPL2	5.00E-162
QPX_transcriptome_v1_Contig_1231	Q9NYG2	Palmitoyltransferase ZDHHC3	4.00E-42
QPX_transcriptome_v1_Contig_1232	Q6EPN8	CAAX prenyl protease 1 homolog	3.00E-102
QPX_transcriptome_v1_Contig_1233	Q9JHI9	Solute carrier family 40 member 1	3.00E-27
QPX_transcriptome_v1_Contig_1234	Q55E74	FERM domain-containing protein B	4.00E-08
QPX_transcriptome_v1_Contig_1235	Q5PQA4	NADH-cytochrome b5 reductase 2	1.00E-90
QPX_transcriptome_v1_Contig_1236	O14734	Acyl-coenzyme A thioesterase 8	2.00E-35
QPX_transcriptome_v1_Contig_1237	P92939	Calcium-transporting ATPase 1, endoplasmic reticulum-type	0
QPX_transcriptome_v1_Contig_1238	Q9SH30	Putative copper-transporting ATPase 3	0
QPX_transcriptome_v1_Contig_1239	D0NP70	Lipoyl synthase, mitochondrial	3.00E-139
QPX_transcriptome_v1_Contig_1241	Q9VR91	Probable E3 ubiquitin-protein ligase HERC2	9.00E-17
QPX_transcriptome_v1_Contig_1242	B2DBE9	Geranylgeranyl diphosphate synthase	6.00E-40
QPX_transcriptome_v1_Contig_1243	Q76E23	Eukaryotic translation initiation factor 4G	3.00E-39
QPX_transcriptome_v1_Contig_1244	Q94AS5	Isoprenylcysteine alpha-carbonyl methylesterase ICME	3.00E-45
QPX_transcriptome_v1_Contig_1245	O94537	Serine/threonine-protein kinase ppk4	3.00E-70
QPX_transcriptome_v1_Contig_1246	Q54XS1	Phenylalanine-4-hydroxylase	4.00E-142
QPX_transcriptome_v1_Contig_1248	Q91W86	Vacuolar protein sorting-associated protein 11 homolog	5.00E-148
QPX_transcriptome_v1_Contig_1249	P62084	40S ribosomal protein S7	3.00E-57
QPX_transcriptome_v1_Contig_1251	Q940M4	Organic cation/carnitine transporter 7	1.00E-37
QPX_transcriptome_v1_Contig_1252	Q23525	Uncharacterized protein ZK546.14	6.00E-06
QPX_transcriptome_v1_Contig_1253	P94428	Succinate-semialdehyde dehydrogenase [NADP+]	1.00E-85
QPX_transcriptome_v1_Contig_1255	Q5F3F5	LMBR1 domain-containing protein 2	7.00E-42
QPX_transcriptome_v1_Contig_1257	P47075	Vacuolar transporter chaperone 4	2.00E-100
QPX_transcriptome_v1_Contig_1259	Q6ZQ89	E3 ubiquitin-protein ligase MARCH6	5.00E-18
QPX_transcriptome_v1_Contig_1260	Q1PFH8	Calcium-dependent protein kinase 19	7.00E-48
QPX_transcriptome_v1_Contig_1261	Q7T2T1	CUGBP Elav-like family member 2	6.00E-25
QPX_transcriptome_v1_Contig_1267	P63688	Probable cation-transporting ATPase F	4.00E-158
QPX_transcriptome_v1_Contig_1268	A8KBL5	Putative sodium-coupled neutral amino acid transporter 11	7.00E-53
QPX_transcriptome_v1_Contig_1269	Q9FF18	Cytokinin hydroxylase	7.00E-27
QPX_transcriptome_v1_Contig_1270	A4IH24	Targeting protein for Xklp2	6.00E-16
QPX_transcriptome_v1_Contig_1273	Q6VTH5	Radial spoke head 1 homolog	1.00E-16
QPX_transcriptome_v1_Contig_1275	B9A1H3	Thioredoxin reductase SEP1	7.00E-172
QPX_transcriptome_v1_Contig_1276	Q9VKD3	Probable cysteine desulfurase, mitochondrial	0
QPX_transcriptome_v1_Contig_1277	Q9UJA3	DNA replication licensing factor MCM8	1.00E-30
QPX_transcriptome_v1_Contig_1279	Q63ZL2	Homologous-pairing protein 2 homolog	9.00E-09
QPX_transcriptome_v1_Contig_1280	Q0DJA0	Coatomer subunit delta-1	2.00E-58
QPX_transcriptome_v1_Contig_1281	Q8NI36	WD repeat-containing protein 36	5.00E-145
QPX_transcriptome_v1_Contig_1283	P42527	Myosin heavy chain kinase A	2.00E-12
QPX_transcriptome_v1_Contig_1286	Q91Z38	Tetratricopeptide repeat protein 1	7.00E-41
QPX_transcriptome_v1_Contig_1287	Q26534	Cathepsin L	2.00E-37
QPX_transcriptome_v1_Contig_1288	Q10I26	DEAD-box ATP-dependent RNA helicase 34	2.00E-106
QPX_transcriptome_v1_Contig_1289	Q6QAT1	40S ribosomal protein S28	3.00E-18
QPX_transcriptome_v1_Contig_1290	Q84WV9	Glutaminyl-peptide cyclotransferase	3.00E-31
QPX_transcriptome_v1_Contig_1291	Q940S5	Coatomer subunit zeta-1	2.00E-38
QPX_transcriptome_v1_Contig_1294	P31521	47 kDa protein	1.00E-07
QPX_transcriptome_v1_Contig_1295	Q9Y0B7	Serine/threonine-protein phosphatase 4 catalytic subunit	7.00E-132
QPX_transcriptome_v1_Contig_1297	B2UNH4	Glycine dehydrogenase [decarboxylating]	0
QPX_transcriptome_v1_Contig_1299	P28178	Protein kinase 2	9.00E-66
QPX_transcriptome_v1_Contig_1300	Q96RR4	Calcium/calmodulin-dependent protein kinase kinase 2	1.00E-31
QPX_transcriptome_v1_Contig_1301	P23412	Profilin	3.00E-10
QPX_transcriptome_v1_Contig_1303	Q9V3H2	26S proteasome non-ATPase regulatory subunit 14	7.00E-151
QPX_transcriptome_v1_Contig_1304	Q7ZVT3	Spindle assembly abnormal protein 6 homolog	2.00E-06
QPX_transcriptome_v1_Contig_1305	P19584	Thermophilic beta-amylase	3.00E-89
QPX_transcriptome_v1_Contig_1306	O65039	Vignain	2.00E-67
QPX_transcriptome_v1_Contig_1307	Q5XH09	Carboxymethylenebutenolidase homolog	3.00E-08
QPX_transcriptome_v1_Contig_1308	Q5R8Y6	Transmembrane 9 superfamily member 2	1.00E-165
QPX_transcriptome_v1_Contig_1309	Q5ZJF4	Peroxiredoxin-6	5.00E-95
QPX_transcriptome_v1_Contig_1310	Q3T168	Calcyclin-binding protein	1.00E-23
QPX_transcriptome_v1_Contig_1311	P34117	Cyclin-dependent kinase 5 homolog	9.00E-145
QPX_transcriptome_v1_Contig_1312	Q5ZML3	Serine/arginine-rich splicing factor 1	5.00E-35
QPX_transcriptome_v1_Contig_1313	Q38884	Eukaryotic translation initiation factor 3 subunit I	2.00E-104
QPX_transcriptome_v1_Contig_1314	Q9LIG0	Clavaminate synthase-like protein At3g21360	4.00E-90
QPX_transcriptome_v1_Contig_1315	Q8N7H5	RNA polymerase II-associated factor 1 homolog	2.00E-11
QPX_transcriptome_v1_Contig_1316	Q94420	Protein maternal effect lethal 26	6.00E-07
QPX_transcriptome_v1_Contig_1319	Q8AVY8	Estradiol 17-beta-dehydrogenase 12-B	1.00E-20
QPX_transcriptome_v1_Contig_1320	Q54RS7	ELMO domain-containing protein C	6.00E-07
QPX_transcriptome_v1_Contig_1321	P87149	Mitochondrial inner membrane magnesium transporter mrs2	1.00E-27
QPX_transcriptome_v1_Contig_1322	P37833	Aspartate aminotransferase, cytoplasmic	9.00E-158
QPX_transcriptome_v1_Contig_1323	Q50940	Carbonic anhydrase	1.00E-32
QPX_transcriptome_v1_Contig_1325	P80317	T-complex protein 1 subunit zeta	0
QPX_transcriptome_v1_Contig_1326	Q5RBN8	Protein lin-54 homolog	9.00E-25
QPX_transcriptome_v1_Contig_1327	P0CB95	NADH dehydrogenase [ubiquinone] iron-sulfur protein 4, mitochondrial	1.00E-13
QPX_transcriptome_v1_Contig_1330	P48051	G protein-activated inward rectifier potassium channel 2	7.00E-11
QPX_transcriptome_v1_Contig_1331	Q76CU2	Pleiotropic drug resistance protein 1	0
QPX_transcriptome_v1_Contig_1332	Q9QZH2	BRCA1-associated RING domain protein 1	5.00E-13
QPX_transcriptome_v1_Contig_1333	P54641	V-type proton ATPase subunit d	1.00E-97
QPX_transcriptome_v1_Contig_1334	P67779	Prohibitin	3.00E-82
QPX_transcriptome_v1_Contig_1335	O13755	Putative fumarate reductase	2.00E-130
QPX_transcriptome_v1_Contig_1336	Q9WVK3	Peroxisomal trans-2-enoyl-CoA reductase	3.00E-85
QPX_transcriptome_v1_Contig_1338	Q1AU89	Anthranilate phosphoribosyltransferase	2.00E-77
QPX_transcriptome_v1_Contig_1340	O94477	Myosin-52	1.00E-81
QPX_transcriptome_v1_Contig_1341	Q9LS42	Protein CASP	1.00E-42
QPX_transcriptome_v1_Contig_1342	Q54K96	Lysine-specific demethylase NO66	2.00E-73
QPX_transcriptome_v1_Contig_1343	Q9M643	Cycloeucalenol cycloisomerase	3.00E-27
QPX_transcriptome_v1_Contig_1344	Q58E76	ATPase family AAA domain-containing protein 3-A	3.00E-164
QPX_transcriptome_v1_Contig_1346	O95714	E3 ubiquitin-protein ligase HERC2	2.00E-44
QPX_transcriptome_v1_Contig_1347	Q7KWQ2	Serine--tRNA ligase, cytoplasmic	4.00E-158
QPX_transcriptome_v1_Contig_1348	Q09750	Paired amphipathic helix protein pst1	1.00E-08
QPX_transcriptome_v1_Contig_1349	Q99J62	Replication factor C subunit 4	4.00E-100
QPX_transcriptome_v1_Contig_1350	Q8NFA0	Ubiquitin carboxyl-terminal hydrolase 32	2.00E-22
QPX_transcriptome_v1_Contig_1351	Q5XH09	Carboxymethylenebutenolidase homolog	6.00E-07
QPX_transcriptome_v1_Contig_1352	Q6YXY2	Probable histone acetyltransferase HAC-like 1	1.00E-88
QPX_transcriptome_v1_Contig_1353	Q6C8M8	Sterol 3-beta-glucosyltransferase	1.00E-26
QPX_transcriptome_v1_Contig_1354	Q6Z9U7	mRNA cap guanine-N7 methyltransferase 1	3.00E-29
QPX_transcriptome_v1_Contig_1357	P11915	Non-specific lipid-transfer protein	1.00E-08
QPX_transcriptome_v1_Contig_1358	P55861	DNA replication licensing factor mcm2	0
QPX_transcriptome_v1_Contig_1359	Q9LRE6	DNA polymerase delta catalytic subunit	0
QPX_transcriptome_v1_Contig_1360	Q8BKC8	Phosphatidylinositol 4-kinase beta	9.00E-62
QPX_transcriptome_v1_Contig_1361	P10978	Retrovirus-related Pol polyprotein from transposon TNT 1-94	1.00E-19
QPX_transcriptome_v1_Contig_1363	Q08890	Iduronate 2-sulfatase	4.00E-75
QPX_transcriptome_v1_Contig_1364	P53849	Zinc finger protein GIS2	9.00E-15
QPX_transcriptome_v1_Contig_1365	Q8T882	Tauropine dehydrogenase	3.00E-55
QPX_transcriptome_v1_Contig_1366	Q1DDU5	Kynureninase	4.00E-139
QPX_transcriptome_v1_Contig_1368	Q7ZYV9	Symplekin	3.00E-24
QPX_transcriptome_v1_Contig_1369	Q0VD51	E3 ubiquitin-protein ligase RNF13	2.00E-13
QPX_transcriptome_v1_Contig_1370	Q9US35	D-serine dehydratase	2.00E-38
QPX_transcriptome_v1_Contig_1371	Q54C49	Eukaryotic translation initiation factor 3 subunit F	3.00E-54
QPX_transcriptome_v1_Contig_1373	Q9LEV3	CBS domain-containing protein CBSX3, mitochondrial	2.00E-08
QPX_transcriptome_v1_Contig_1374	O24412	Probable 26S proteasome non-ATPase regulatory subunit 7	2.00E-118
QPX_transcriptome_v1_Contig_1375	P26505	5-aminolevulinate synthase	5.00E-157
QPX_transcriptome_v1_Contig_1376	P14576	Signal recognition particle 54 kDa protein	1.00E-150
QPX_transcriptome_v1_Contig_1377	Q6ZDY8	Succinate dehydrogenase [ubiquinone] flavoprotein subunit, mitochondrial	0
QPX_transcriptome_v1_Contig_1378	O08795	Glucosidase 2 subunit beta	3.00E-18
QPX_transcriptome_v1_Contig_1381	O82528	60S ribosomal protein L15	2.00E-97
QPX_transcriptome_v1_Contig_1382	Q93Y01	Ubiquitin carboxyl-terminal hydrolase 9	2.00E-25
QPX_transcriptome_v1_Contig_1383	Q3SZ12	Probable ribosome biogenesis protein RLP24	5.00E-59
QPX_transcriptome_v1_Contig_1384	P27133	Coronin-A	2.00E-106
QPX_transcriptome_v1_Contig_1387	O93428	Cathepsin D	3.00E-87
QPX_transcriptome_v1_Contig_1388	P31005	NAD-dependent methanol dehydrogenase	1.00E-62
QPX_transcriptome_v1_Contig_1389	Q869T1	Twinfilin	8.00E-25
QPX_transcriptome_v1_Contig_1390	P91917	Putative GTP-binding protein tag-210	6.00E-143
QPX_transcriptome_v1_Contig_1392	Q54XA2	DEP domain-containing protein DDB_G0279099	2.00E-10
QPX_transcriptome_v1_Contig_1393	Q0IWL9	Monothiol glutaredoxin-S11	1.00E-27
QPX_transcriptome_v1_Contig_1394	Q962U1	60S ribosomal protein L13	5.00E-65
QPX_transcriptome_v1_Contig_1396	P35251	Replication factor C subunit 1	1.00E-98
QPX_transcriptome_v1_Contig_1399	Q8BGD5	Carnitine O-palmitoyltransferase 1, brain isoform	1.00E-130
QPX_transcriptome_v1_Contig_1400	Q160C0	Bifunctional protein FolD 3	2.00E-44
QPX_transcriptome_v1_Contig_1401	Q9LRA7	Probable alpha,alpha-trehalose-phosphate synthase [UDP-forming] 9	4.00E-96
QPX_transcriptome_v1_Contig_1402	Q8VY89	Anaphase-promoting complex subunit 7	4.00E-66
QPX_transcriptome_v1_Contig_1403	Q9UGC6	Regulator of G-protein signaling 17	2.00E-06
QPX_transcriptome_v1_Contig_1404	Q8WVM8	Sec1 family domain-containing protein 1	6.00E-101
QPX_transcriptome_v1_Contig_1405	Q6NRZ0	REST corepressor 2	1.00E-10
QPX_transcriptome_v1_Contig_1408	Q8WYR4	Radial spoke head 1 homolog	6.00E-19
QPX_transcriptome_v1_Contig_1411	Q9UII4	E3 ISG15--protein ligase HERC5	3.00E-17
QPX_transcriptome_v1_Contig_1412	P52922	Leukotriene A-4 hydrolase homolog	3.00E-177
QPX_transcriptome_v1_Contig_1413	C6C188	50S ribosomal protein L2	4.00E-47
QPX_transcriptome_v1_Contig_1415	Q60809	CCR4-NOT transcription complex subunit 7	1.00E-104
QPX_transcriptome_v1_Contig_1416	Q55GE2	Probable mitochondrial 2-oxodicarboxylate carrier	5.00E-66
QPX_transcriptome_v1_Contig_1417	P62247	40S ribosomal protein S8	2.00E-76
QPX_transcriptome_v1_Contig_1419	P47815	Eukaryotic translation initiation factor 1A	3.00E-50
QPX_transcriptome_v1_Contig_1423	Q1LVS8	Putative transporter SVOPL	4.00E-32
QPX_transcriptome_v1_Contig_1424	Q9C5X9	Histone acetyltransferase HAC1	2.00E-77
QPX_transcriptome_v1_Contig_1426	Q9UT88	Probable phosphomevalonate kinase	1.00E-41
QPX_transcriptome_v1_Contig_1427	Q6AYN2	Transmembrane protein 66	1.00E-24
QPX_transcriptome_v1_Contig_1428	Q3SWX0	Magnesium transporter NIPA2	8.00E-11
QPX_transcriptome_v1_Contig_1431	Q9H3U5	Major facilitator superfamily domain-containing protein 1	4.00E-10
QPX_transcriptome_v1_Contig_1432	Q54MZ4	Mitochondrial substrate carrier family protein B	1.00E-59
QPX_transcriptome_v1_Contig_1433	Q4H4B6	Protein scribble homolog	9.00E-32
QPX_transcriptome_v1_Contig_1434	Q9NU19	TBC1 domain family member 22B	5.00E-109
QPX_transcriptome_v1_Contig_1435	Q9BVG8	Kinesin-like protein KIFC3	2.00E-99
QPX_transcriptome_v1_Contig_1438	Q9M0G7	Leucine-rich repeat receptor-like protein kinase PXL2	2.00E-22
QPX_transcriptome_v1_Contig_1439	Q9TV63	Myosin-2	4.00E-19
QPX_transcriptome_v1_Contig_1441	Q92210	Phosphoribosylaminoimidazole carboxylase	5.00E-128
QPX_transcriptome_v1_Contig_1442	Q18563	Regulator of G-protein signaling rgs-6	7.00E-06
QPX_transcriptome_v1_Contig_1444	Q6AZD4	Mitochondrial inner membrane protease subunit 2	1.00E-11
QPX_transcriptome_v1_Contig_1445	O14044	Pre-rRNA-processing protein pno1	1.00E-75
QPX_transcriptome_v1_Contig_1446	P43603	LAS seventeen-binding protein 3	5.00E-42
QPX_transcriptome_v1_Contig_1447	O96759	Alkyldihydroxyacetonephosphate synthase	2.00E-46
QPX_transcriptome_v1_Contig_1448	Q9FE91	Zinc finger CCCH domain-containing protein 62	6.00E-14
QPX_transcriptome_v1_Contig_1449	Q6GME1	CTP synthase 2	0
QPX_transcriptome_v1_Contig_1452	Q9FL69	Probable ADP-ribosylation factor GTPase-activating protein AGD5	2.00E-20
QPX_transcriptome_v1_Contig_1453	Q5S7T7	Mitochondrial import inner membrane translocase subunit TIM50	5.00E-48
QPX_transcriptome_v1_Contig_1454	Q7DLS1	Proteasome subunit beta type-7-B	2.00E-90
QPX_transcriptome_v1_Contig_1455	A1U1Q6	Malate synthase G	0
QPX_transcriptome_v1_Contig_1456	P06876	Transcriptional activator Myb	2.00E-26
QPX_transcriptome_v1_Contig_1458	P23471	Receptor-type tyrosine-protein phosphatase zeta	9.00E-39
QPX_transcriptome_v1_Contig_1459	Q5M729	Dihydrolipoyllysine-residue acetyltransferase component 3 of pyruvate dehydrogenase complex, mitochondrial	8.00E-11
QPX_transcriptome_v1_Contig_1461	A7KAN4	Sterol 3-beta-glucosyltransferase	5.00E-15
QPX_transcriptome_v1_Contig_1462	Q9H3S4	Thiamin pyrophosphokinase 1	6.00E-46
QPX_transcriptome_v1_Contig_1463	Q9LZ03	DNA topoisomerase 6 subunit A	3.00E-10
QPX_transcriptome_v1_Contig_1466	Q9SA78	Coatomer subunit epsilon-1	1.00E-59
QPX_transcriptome_v1_Contig_1467	P55034	26S proteasome non-ATPase regulatory subunit 4	3.00E-66
QPX_transcriptome_v1_Contig_1469	Q9SZ30	Imidazole glycerol phosphate synthase hisHF, chloroplastic	6.00E-178
QPX_transcriptome_v1_Contig_1470	Q5AZC0	Autophagy-related protein 17	2.00E-06
QPX_transcriptome_v1_Contig_1471	Q9SBA7	Sugar transport protein 8	4.00E-41
QPX_transcriptome_v1_Contig_1473	Q08BW0	OTU domain-containing protein 5-A	4.00E-31
QPX_transcriptome_v1_Contig_1475	P50429	Arylsulfatase B	4.00E-27
QPX_transcriptome_v1_Contig_1476	P48961	G1/S-specific cyclin-D3	3.00E-13
QPX_transcriptome_v1_Contig_1477	P27694	Replication protein A 70 kDa DNA-binding subunit	5.00E-95
QPX_transcriptome_v1_Contig_1480	P80227	Acylamino-acid-releasing enzyme	5.00E-63
QPX_transcriptome_v1_Contig_1481	A1Z9A2	UPF0587 protein CG4646	5.00E-12
QPX_transcriptome_v1_Contig_1482	Q10274	Meiotically up-regulated gene 152 protein	8.00E-06
QPX_transcriptome_v1_Contig_1483	Q8LGH4	Cullin-4	0
QPX_transcriptome_v1_Contig_1484	O80605	Sucrose transport protein SUC3	6.00E-19
QPX_transcriptome_v1_Contig_1485	P74572	Pyrroline-5-carboxylate reductase	1.00E-48
QPX_transcriptome_v1_Contig_1488	P54168	Uncharacterized protein ypgQ	9.00E-29
QPX_transcriptome_v1_Contig_1490	Q6IP09	Polyadenylate-binding protein 1-B	2.00E-37
QPX_transcriptome_v1_Contig_1491	Q08890	Iduronate 2-sulfatase	5.00E-10
QPX_transcriptome_v1_Contig_1492	Q08CH7	Radial spoke head 10 homolog B	1.00E-25
QPX_transcriptome_v1_Contig_1493	P39126	Isocitrate dehydrogenase [NADP]	0
QPX_transcriptome_v1_Contig_1494	Q66IJ0	Nucleoporin NUP53	3.00E-14
QPX_transcriptome_v1_Contig_1497	Q9SAA9	Sterol 14-demethylase	5.00E-112
QPX_transcriptome_v1_Contig_1498	Q94C12	NADH dehydrogenase [ubiquinone] 1 beta subcomplex subunit 10-B	6.00E-08
QPX_transcriptome_v1_Contig_1499	Q9ZRD6	VAMP-like protein YKT61	3.00E-52
QPX_transcriptome_v1_Contig_1500	Q07G42	E3 ubiquitin-protein ligase RNF12	5.00E-08
QPX_transcriptome_v1_Contig_1501	Q9HAT2	Sialate O-acetylesterase	3.00E-36
QPX_transcriptome_v1_Contig_1502	P46436	Glutathione S-transferase 1	6.00E-21
QPX_transcriptome_v1_Contig_1505	P38674	Ketol-acid reductoisomerase, mitochondrial	5.00E-169
QPX_transcriptome_v1_Contig_1509	Q5ZJR8	Elongation of very long chain fatty acids protein 6	1.00E-50
QPX_transcriptome_v1_Contig_1510	P0CD61	UDP-N-acetylglucosamine--dolichyl-phosphate N-acetylglucosaminephosphotransferase	7.00E-78
QPX_transcriptome_v1_Contig_1512	Q504Q3	PAB-dependent poly(A)-specific ribonuclease subunit 2	6.00E-84
QPX_transcriptome_v1_Contig_1513	Q54ST4	Probable replication factor C subunit 5	1.00E-112
QPX_transcriptome_v1_Contig_1514	Q5R9Y4	Ras-related protein Rab-7a	4.00E-93
QPX_transcriptome_v1_Contig_1519	Q61749	Translation initiation factor eIF-2B subunit delta	1.00E-89
QPX_transcriptome_v1_Contig_1520	Q8AYS8	Calcium-activated potassium channel subunit alpha-1	4.00E-23
QPX_transcriptome_v1_Contig_1521	P83912	Zinc metalloproteinase-disintegrin jerdonitin	2.00E-17
QPX_transcriptome_v1_Contig_1522	Q9TW28	Myosin-M heavy chain	5.00E-19
QPX_transcriptome_v1_Contig_1523	Q7ZUW6	WD repeat domain phosphoinositide-interacting protein 3	3.00E-69
QPX_transcriptome_v1_Contig_1528	P91679	Peptide transporter family 1	4.00E-09
QPX_transcriptome_v1_Contig_1529	Q7T2D1	Retinol dehydrogenase 10-B	5.00E-48
QPX_transcriptome_v1_Contig_1530	P0ABR8	Putative dioxygenase subunit alpha yeaW	3.00E-17
QPX_transcriptome_v1_Contig_1531	O66946	Protein mrp homolog	5.00E-61
QPX_transcriptome_v1_Contig_1532	Q9URW6	SH3 domain-containing protein PJ696.02	5.00E-23
QPX_transcriptome_v1_Contig_1533	O14214	tRNA (guanine(9)-N1)-methyltransferase	3.00E-13
QPX_transcriptome_v1_Contig_1535	Q53464	(S)-2-haloacid dehalogenase	2.00E-10
QPX_transcriptome_v1_Contig_1537	Q06827	Caltractin	6.00E-86
QPX_transcriptome_v1_Contig_1540	Q8S4Y1	Acetyl-CoA acetyltransferase, cytosolic 1	2.00E-52
QPX_transcriptome_v1_Contig_1542	O42395	Cellular nucleic acid-binding protein	3.00E-29
QPX_transcriptome_v1_Contig_1543	Q9CA40	Nudix hydrolase 1	3.00E-12
QPX_transcriptome_v1_Contig_1544	Q6AJL7	Ribose-phosphate pyrophosphokinase	3.00E-94
QPX_transcriptome_v1_Contig_1545	O94260	Putative G3BP-like protein	2.00E-13
QPX_transcriptome_v1_Contig_1548	Q0WML0	ABC transporter B family member 27	9.00E-82
QPX_transcriptome_v1_Contig_1549	Q8BYB9	Protein O-glucosyltransferase 1	2.00E-15
QPX_transcriptome_v1_Contig_1550	P25386	Intracellular protein transport protein USO1	2.00E-07
QPX_transcriptome_v1_Contig_1551	P19398	Trypsin inhibitor	3.00E-09
QPX_transcriptome_v1_Contig_1552	Q3T100	Microsomal glutathione S-transferase 3	2.00E-23
QPX_transcriptome_v1_Contig_1553	Q92IS3	Pyruvate dehydrogenase E1 component subunit alpha	4.00E-07
QPX_transcriptome_v1_Contig_1554	A7RFT2	Cell division cycle protein 123 homolog	3.00E-48
QPX_transcriptome_v1_Contig_1555	Q54BT3	ABC transporter B family member 2	0
QPX_transcriptome_v1_Contig_1557	Q8JFP1	Eukaryotic initiation factor 4A-II	3.00E-153
QPX_transcriptome_v1_Contig_1558	A7YW98	Arginine--tRNA ligase, cytoplasmic	7.00E-84
QPX_transcriptome_v1_Contig_1559	Q2KHU3	Exosome complex component RRP43	2.00E-53
QPX_transcriptome_v1_Contig_1560	Q5REW9	Ankyrin repeat domain-containing protein 27	2.00E-10
QPX_transcriptome_v1_Contig_1563	Q9CWG8	Protein midA homolog, mitochondrial	5.00E-28
QPX_transcriptome_v1_Contig_1564	Q91WC9	Sn1-specific diacylglycerol lipase beta	2.00E-15
QPX_transcriptome_v1_Contig_1566	Q5TC63	Growth hormone-regulated TBC protein 1	2.00E-09
QPX_transcriptome_v1_Contig_1567	P52825	Carnitine O-palmitoyltransferase 2, mitochondrial	1.00E-82
QPX_transcriptome_v1_Contig_1568	O88520	Leucine-rich repeat protein SHOC-2	4.00E-23
QPX_transcriptome_v1_Contig_1569	P50429	Arylsulfatase B	6.00E-55
QPX_transcriptome_v1_Contig_1571	Q8GYX8	Chaperone protein dnaJ 10	3.00E-51
QPX_transcriptome_v1_Contig_1572	Q5F3J5	Proteasome activator complex subunit 3	1.00E-31
QPX_transcriptome_v1_Contig_1573	Q16KN5	Protein real-time	2.00E-05
QPX_transcriptome_v1_Contig_1574	Q5XI57	Protein polyglycylase TTLL10	2.00E-10
QPX_transcriptome_v1_Contig_1575	A5UY94	Pyridoxal biosynthesis lyase pdxS	2.00E-119
QPX_transcriptome_v1_Contig_1579	Q3ZCI8	Receptor expression-enhancing protein 4	2.00E-11
QPX_transcriptome_v1_Contig_1581	Q9UNX4	WD repeat-containing protein 3	6.00E-99
QPX_transcriptome_v1_Contig_1582	O94375	RNA exonuclease 4	3.00E-24
QPX_transcriptome_v1_Contig_1584	P94026	Ribulose-1,5 bisphosphate carboxylase/oxygenase large subunit N-methyltransferase, chloroplastic	7.00E-06
QPX_transcriptome_v1_Contig_1585	Q4PID3	Acyl-protein thioesterase 1	2.00E-36
QPX_transcriptome_v1_Contig_1587	Q9SX48	Sugar transport protein 9	6.00E-42
QPX_transcriptome_v1_Contig_1589	Q2R4J1	GDT1-like protein 3	4.00E-60
QPX_transcriptome_v1_Contig_1590	Q5U430	E3 ubiquitin-protein ligase UBR3	6.00E-06
QPX_transcriptome_v1_Contig_1591	P38680	N amino acid transport system protein	2.00E-12
QPX_transcriptome_v1_Contig_1595	P07951	Tropomyosin beta chain	5.00E-06
QPX_transcriptome_v1_Contig_1596	Q9JL25	Regulator of G-protein signaling 1	1.00E-11
QPX_transcriptome_v1_Contig_1597	P53303	Zinc finger protein ZPR1	7.00E-06
QPX_transcriptome_v1_Contig_1598	Q5ZKH3	Polycomb protein EED	1.00E-09
QPX_transcriptome_v1_Contig_1599	Q54K55	Beta-hexosaminidase subunit B1	3.00E-86
QPX_transcriptome_v1_Contig_1600	P62244	40S ribosomal protein S15a	1.00E-63
QPX_transcriptome_v1_Contig_1601	Q5ZKY2	Ubiquitin-like modifier-activating enzyme ATG7	2.00E-138
QPX_transcriptome_v1_Contig_1602	Q8K354	Uncharacterized protein	1.00E-11
QPX_transcriptome_v1_Contig_1603	B1KY93	Adenosine deaminase	9.00E-10
QPX_transcriptome_v1_Contig_1604	P29522	Elongation factor 1-beta'	1.00E-10
QPX_transcriptome_v1_Contig_1606	Q9S7T1	Transcription factor GTE3, chloroplastic	5.00E-17
QPX_transcriptome_v1_Contig_1607	P0A650	Probable diacyglycerol O-acyltransferase tgs1	2.00E-14
QPX_transcriptome_v1_Contig_1608	Q6CKK7	Acyl-coenzyme A oxidase	2.00E-25
QPX_transcriptome_v1_Contig_1609	O95479	GDH/6PGL endoplasmic bifunctional protein	7.00E-57
QPX_transcriptome_v1_Contig_1610	Q8TDX7	Serine/threonine-protein kinase Nek7	9.00E-70
QPX_transcriptome_v1_Contig_1613	Q6PBF7	Transmembrane protein 85	6.00E-16
QPX_transcriptome_v1_Contig_1614	Q06852	Cell surface glycoprotein 1	3.00E-13
QPX_transcriptome_v1_Contig_1615	Q557D2	Glucose-6-phosphate 1-dehydrogenase	7.00E-153
QPX_transcriptome_v1_Contig_1616	A4J3A3	3-dehydroquinate synthase	3.00E-87
QPX_transcriptome_v1_Contig_1618	Q9UTK0	20S-pre-rRNA D-site endonuclease nob1	4.00E-29
QPX_transcriptome_v1_Contig_1621	P46874	Kinesin-like protein KLP2	2.00E-22
QPX_transcriptome_v1_Contig_1622	O15989	Arginine kinase	2.00E-56
QPX_transcriptome_v1_Contig_1623	Q54HH2	Probable serine racemase	3.00E-30
QPX_transcriptome_v1_Contig_1624	Q6G178	ATP-dependent Clp protease proteolytic subunit	3.00E-88
QPX_transcriptome_v1_Contig_1626	Q8VWZ8	Methylsterol monooxygenase 2-2	1.00E-11
QPX_transcriptome_v1_Contig_1628	Q9LT02	Probable cation-transporting ATPase	6.00E-88
QPX_transcriptome_v1_Contig_1630	Q9SZ67	Probable WRKY transcription factor 19	1.00E-09
QPX_transcriptome_v1_Contig_1631	Q2KIT4	DnaJ homolog subfamily B member 4	3.00E-07
QPX_transcriptome_v1_Contig_1633	P50526	Serine/threonine-protein kinase ssp1	2.00E-34
QPX_transcriptome_v1_Contig_1634	Q54TA5	TBC1 domain family member 5 homolog B	5.00E-22
QPX_transcriptome_v1_Contig_1636	Q6PFM0	Bifunctional arginine demethylase and lysyl-hydroxylase JMJD6	8.00E-49
QPX_transcriptome_v1_Contig_1637	P43509	Cathepsin B-like cysteine proteinase 5	2.00E-38
QPX_transcriptome_v1_Contig_1638	Q8YUA5	Chaperone protein DnaJ	8.00E-77
QPX_transcriptome_v1_Contig_1639	Q99996	A-kinase anchor protein 9	4.00E-09
QPX_transcriptome_v1_Contig_1640	Q9DBT9	Dimethylglycine dehydrogenase, mitochondrial	3.00E-94
QPX_transcriptome_v1_Contig_1641	Q9SJF3	mRNA-decapping enzyme-like protein	8.00E-15
QPX_transcriptome_v1_Contig_1642	B3EE31	Chaperone protein DnaJ	1.00E-11
QPX_transcriptome_v1_Contig_1643	P16577	Ubiquitin-conjugating enzyme E2-23 kDa	1.00E-63
QPX_transcriptome_v1_Contig_1644	Q09809	Uncharacterized membrane protein C2G11.09	1.00E-28
QPX_transcriptome_v1_Contig_1645	O81742	Beta-adaptin-like protein C	0
QPX_transcriptome_v1_Contig_1646	P34127	Myb-like protein A	9.00E-14
QPX_transcriptome_v1_Contig_1647	A5V9Q3	50S ribosomal protein L19	1.00E-15
QPX_transcriptome_v1_Contig_1648	D4ACN8	Uncharacterized protein	4.00E-09
QPX_transcriptome_v1_Contig_1649	O09174	Alpha-methylacyl-CoA racemase	2.00E-132
QPX_transcriptome_v1_Contig_1651	P58021	Transmembrane 9 superfamily member 2	9.00E-124
QPX_transcriptome_v1_Contig_1653	O61492	Flotillin-2	5.00E-75
QPX_transcriptome_v1_Contig_1656	Q9GRX6	Apoptosis-inducing factor 1, mitochondrial	6.00E-51
QPX_transcriptome_v1_Contig_1658	Q01780	Exosome component 10	4.00E-98
QPX_transcriptome_v1_Contig_1662	Q3ZBH0	T-complex protein 1 subunit beta	0
QPX_transcriptome_v1_Contig_1665	Q964T2	Cytochrome P450 9e2	3.00E-26
QPX_transcriptome_v1_Contig_1668	Q6GB05	Probable nitronate monooxygenase	2.00E-57
QPX_transcriptome_v1_Contig_1671	Q66GI4	Pentatricopeptide repeat-containing protein At2g32230, mitochondrial	2.00E-16
QPX_transcriptome_v1_Contig_1672	Q54E83	Glutathione synthetase	7.00E-111
QPX_transcriptome_v1_Contig_1673	P07259	Protein URA2	0
QPX_transcriptome_v1_Contig_1674	P21616	Pyrophosphate-energized vacuolar membrane proton pump	0
QPX_transcriptome_v1_Contig_1675	Q33820	Cytochrome c oxidase subunit 1	7.00E-168
QPX_transcriptome_v1_Contig_1677	Q9H6R3	Acyl-CoA synthetase short-chain family member 3, mitochondrial	2.00E-38
QPX_transcriptome_v1_Contig_1678	Q09225	Nose resistant to fluoxetine protein 6	2.00E-36
QPX_transcriptome_v1_Contig_1679	Q9FIY7	Putative SWI/SNF-related matrix-associated actin-dependent regulator of chromatin subfamily A member 3-like 3	7.00E-66
QPX_transcriptome_v1_Contig_1680	Q9LVG2	AP2-like ethylene-responsive transcription factor TOE2	4.00E-06
QPX_transcriptome_v1_Contig_1681	O74503	Upstream activation factor subunit spp27	3.00E-18
QPX_transcriptome_v1_Contig_1682	P17612	cAMP-dependent protein kinase catalytic subunit alpha	9.00E-70
QPX_transcriptome_v1_Contig_1683	P61266	Syntaxin-1B	4.00E-33
QPX_transcriptome_v1_Contig_1684	Q9CZJ1	Probable U3 small nucleolar RNA-associated protein 11	8.00E-38
QPX_transcriptome_v1_Contig_1685	Q7D8W0	Putative cystathionine beta-synthase Rv1077	1.00E-69
QPX_transcriptome_v1_Contig_1686	O59801	Uncharacterized helicase C550.03c	7.00E-77
QPX_transcriptome_v1_Contig_1688	Q6P1X5	Transcription initiation factor TFIID subunit 2	6.00E-08
QPX_transcriptome_v1_Contig_1689	P35980	60S ribosomal protein L18	6.00E-93
QPX_transcriptome_v1_Contig_1692	Q9FT52	ATP synthase subunit d, mitochondrial	1.00E-05
QPX_transcriptome_v1_Contig_1693	C5D3V0	50S ribosomal protein L13	1.00E-32
QPX_transcriptome_v1_Contig_1694	Q17MI0	Mediator of RNA polymerase II transcription subunit 7	8.00E-08
QPX_transcriptome_v1_Contig_1695	Q9ZWT3	Probable inorganic phosphate transporter 1-6	2.00E-28
QPX_transcriptome_v1_Contig_1696	A3KMV2	UV excision repair protein RAD23 homolog A	2.00E-18
QPX_transcriptome_v1_Contig_1697	Q9Y2B1	Transmembrane protein 5	3.00E-19
QPX_transcriptome_v1_Contig_1698	Q2TBK8	Snurportin-1	2.00E-43
QPX_transcriptome_v1_Contig_1699	Q5VST6	Abhydrolase domain-containing protein FAM108B1	2.00E-55
QPX_transcriptome_v1_Contig_1700	P08760	GTP:AMP phosphotransferase, mitochondrial	4.00E-46
QPX_transcriptome_v1_Contig_1701	Q9SV21	Coatomer subunit beta-1	0
QPX_transcriptome_v1_Contig_1703	Q6PFJ1	Neuroguidin	3.00E-21
QPX_transcriptome_v1_Contig_1704	Q9EP71	Ankycorbin	3.00E-08
QPX_transcriptome_v1_Contig_1705	Q9SZ67	Probable WRKY transcription factor 19	2.00E-62
QPX_transcriptome_v1_Contig_1706	Q96321	Importin subunit alpha-1	0
QPX_transcriptome_v1_Contig_1707	Q01294	Vacuolar protease A	2.00E-22
QPX_transcriptome_v1_Contig_1708	P39057	Dynein beta chain, ciliary	2.00E-63
QPX_transcriptome_v1_Contig_1709	A8MW95	Beclin-1-like protein 1	3.00E-20
QPX_transcriptome_v1_Contig_1711	Q4U2R1	E3 ubiquitin-protein ligase HERC2	1.00E-57
QPX_transcriptome_v1_Contig_1712	Q9Z0L8	Gamma-glutamyl hydrolase	2.00E-59
QPX_transcriptome_v1_Contig_1715	Q8MYF1	Probable serine/threonine-protein kinase DDB_G0277449	1.00E-26
QPX_transcriptome_v1_Contig_1717	P79110	Tricarboxylate transport protein, mitochondrial	2.00E-53
QPX_transcriptome_v1_Contig_1719	Q80T41	Gamma-aminobutyric acid type B receptor subunit 2	7.00E-11
QPX_transcriptome_v1_Contig_1720	Q54GC1	Diacylglycerol O-acyltransferase 2	1.00E-90
QPX_transcriptome_v1_Contig_1721	Q8CFK2	Transcription factor IIIB 90 kDa subunit	5.00E-91
QPX_transcriptome_v1_Contig_1723	Q54CW7	Probable adenosylcobalamin-dependent ribonucleoside-triphosphate reductase	0
QPX_transcriptome_v1_Contig_1725	Q8CEE7	Retinol dehydrogenase 13	3.00E-26
QPX_transcriptome_v1_Contig_1729	Q8R1V4	Transmembrane emp24 domain-containing protein 4	5.00E-28
QPX_transcriptome_v1_Contig_1730	Q0III6	DnaJ homolog subfamily B member 6	5.00E-26
QPX_transcriptome_v1_Contig_1732	Q9SH30	Putative copper-transporting ATPase 3	0
QPX_transcriptome_v1_Contig_1734	P50160	Sex determination protein tasselseed-2	9.00E-30
QPX_transcriptome_v1_Contig_1735	Q6L5C4	Probable protein phosphatase 2C 52	8.00E-54
QPX_transcriptome_v1_Contig_1736	Q5KYR4	Methylmalonate semialdehyde dehydrogenase [acylating] 2	6.00E-107
QPX_transcriptome_v1_Contig_1737	Q9P975	Eukaryotic translation initiation factor 4E	5.00E-16
QPX_transcriptome_v1_Contig_1738	A6NDR6	Putative homeobox protein Meis3-like 1	1.00E-09
QPX_transcriptome_v1_Contig_1740	Q7Q297	WSCD family member AGAP003962	1.00E-10
QPX_transcriptome_v1_Contig_1742	P24922	Eukaryotic translation initiation factor 5A-2	3.00E-41
QPX_transcriptome_v1_Contig_1743	Q5R5Q2	Serine/arginine repetitive matrix protein 1	2.00E-05
QPX_transcriptome_v1_Contig_1744	P31335	Bifunctional purine biosynthesis protein PURH	0
QPX_transcriptome_v1_Contig_1745	Q10251	Eukaryotic translation initiation factor 5B	0
QPX_transcriptome_v1_Contig_1746	Q9C8X2	Sucrose transport protein SUC5	3.00E-28
QPX_transcriptome_v1_Contig_1747	Q78PY7	Staphylococcal nuclease domain-containing protein 1	1.00E-128
QPX_transcriptome_v1_Contig_1749	Q9HBM1	Kinetochore protein Spc25	7.00E-12
QPX_transcriptome_v1_Contig_1750	Q562C7	Pumilio domain-containing protein KIAA0020 homolog	2.00E-36
QPX_transcriptome_v1_Contig_1752	P45844	ATP-binding cassette sub-family G member 1	2.00E-71
QPX_transcriptome_v1_Contig_1753	Q5UQN4	Uncharacterized protein L432	2.00E-34
QPX_transcriptome_v1_Contig_1754	P31408	V-type proton ATPase subunit B, brain isoform	0
QPX_transcriptome_v1_Contig_1756	Q9SRQ3	Peroxisome biogenesis protein 19-1	2.00E-30
QPX_transcriptome_v1_Contig_1757	Q5ZIY4	Ribosome maturation protein SBDS	9.00E-69
QPX_transcriptome_v1_Contig_1759	P32332	Mitochondrial oxaloacetate transport protein	4.00E-48
QPX_transcriptome_v1_Contig_1760	Q96AT9	Ribulose-phosphate 3-epimerase	5.00E-59
QPX_transcriptome_v1_Contig_1761	Q08288	Cell growth-regulating nucleolar protein	1.00E-26
QPX_transcriptome_v1_Contig_1762	Q9FGK0	NADH dehydrogenase [ubiquinone] 1 beta subcomplex subunit 8, mitochondrial	3.00E-06
QPX_transcriptome_v1_Contig_1763	P06876	Transcriptional activator Myb	2.00E-45
QPX_transcriptome_v1_Contig_1764	Q98TX3	Programmed cell death protein 4	2.00E-46
QPX_transcriptome_v1_Contig_1766	Q55FD6	PHD finger-containing protein DDB_G0268158	2.00E-19
QPX_transcriptome_v1_Contig_1767	Q9R1J0	Sterol-4-alpha-carboxylate 3-dehydrogenase, decarboxylating	1.00E-25
QPX_transcriptome_v1_Contig_1768	Q13423	NAD(P) transhydrogenase, mitochondrial	0
QPX_transcriptome_v1_Contig_1769	P50944	Vacuolar amino acid transporter 4	1.00E-49
QPX_transcriptome_v1_Contig_1770	Q9LY32	ATPase 7, plasma membrane-type	1.00E-178
QPX_transcriptome_v1_Contig_1771	Q68EU8	Transmembrane protein 93	2.00E-10
QPX_transcriptome_v1_Contig_1773	P32138	Alpha-glucosidase yihQ	3.00E-20
QPX_transcriptome_v1_Contig_1774	Q6H6Q7	Heat stress transcription factor A-3	3.00E-14
QPX_transcriptome_v1_Contig_1775	A7S6Y0	Protein SYS1 homolog	1.00E-35
QPX_transcriptome_v1_Contig_1777	Q98G94	Release factor glutamine methyltransferase	1.00E-27
QPX_transcriptome_v1_Contig_1778	P38698	Exopolyphosphatase	2.00E-11
QPX_transcriptome_v1_Contig_1779	B4EYR5	Glycerol-3-phosphate acyltransferase	6.00E-42
QPX_transcriptome_v1_Contig_1783	Q6AXR5	UDP-N-acetylglucosamine transporter	6.00E-84
QPX_transcriptome_v1_Contig_1785	Q64378	Peptidyl-prolyl cis-trans isomerase FKBP5	1.00E-12
QPX_transcriptome_v1_Contig_1788	Q9VXX8	Probable 60S ribosomal protein L37-A	2.00E-37
QPX_transcriptome_v1_Contig_1789	Q8WVD3	E3 ubiquitin-protein ligase RNF138	7.00E-11
QPX_transcriptome_v1_Contig_1790	Q8ISN9	40S ribosomal protein S25	4.00E-24
QPX_transcriptome_v1_Contig_1791	C5A7L8	Mevalonate kinase	3.00E-30
QPX_transcriptome_v1_Contig_1792	Q5XIY2	Transmembrane protein 56-B	4.00E-17
QPX_transcriptome_v1_Contig_1793	Q8R238	Serine dehydratase-like	5.00E-54
QPX_transcriptome_v1_Contig_1794	P07756	Carbamoyl-phosphate synthase [ammonia], mitochondrial	0
QPX_transcriptome_v1_Contig_1796	P38164	WD repeat-containing protein YBL104C	6.00E-35
QPX_transcriptome_v1_Contig_1797	Q91WU5	Arsenite methyltransferase	1.00E-100
QPX_transcriptome_v1_Contig_1798	Q66KC4	Hydroxysteroid dehydrogenase-like protein 2	5.00E-62
QPX_transcriptome_v1_Contig_1803	A5YM72	Carnosine synthase 1	3.00E-20
QPX_transcriptome_v1_Contig_1804	Q9SBA7	Sugar transport protein 8	1.00E-57
QPX_transcriptome_v1_Contig_1806	Q8VCH6	Delta(24)-sterol reductase	1.00E-173
QPX_transcriptome_v1_Contig_1807	O75420	PERQ amino acid-rich with GYF domain-containing protein 1	2.00E-10
QPX_transcriptome_v1_Contig_1809	Q4N4N8	Thioredoxin domain-containing protein	2.00E-37
QPX_transcriptome_v1_Contig_1810	Q55GE2	Probable mitochondrial 2-oxodicarboxylate carrier	2.00E-15
QPX_transcriptome_v1_Contig_1812	Q8R2Y3	Dolichol kinase	6.00E-10
QPX_transcriptome_v1_Contig_1813	A8WN62	Tubby protein homolog 1	1.00E-35
QPX_transcriptome_v1_Contig_1816	Q9LIA8	Probable UDP-glucose 6-dehydrogenase 1	0
QPX_transcriptome_v1_Contig_1817	Q9C9Z1	Putative zinc transporter At3g08650	4.00E-25
QPX_transcriptome_v1_Contig_1818	O31826	Putative acyl-CoA synthetase YngI	1.00E-12
QPX_transcriptome_v1_Contig_1822	Q5XJP1	Protein TSSC1	3.00E-67
QPX_transcriptome_v1_Contig_1825	P54276	DNA mismatch repair protein Msh6	7.00E-103
QPX_transcriptome_v1_Contig_1826	Q96PC2	Inositol hexakisphosphate kinase 3	3.00E-30
QPX_transcriptome_v1_Contig_1828	O74995	TFIIH basal transcription factor complex p47 subunit	3.00E-76
QPX_transcriptome_v1_Contig_1829	P32899	U3 small nucleolar ribonucleoprotein protein IMP3	2.00E-69
QPX_transcriptome_v1_Contig_1830	Q9C9A9	Zinc finger protein CONSTANS-LIKE 7	1.00E-05
QPX_transcriptome_v1_Contig_1831	P54638	Acetylornithine deacetylase	2.00E-139
QPX_transcriptome_v1_Contig_1832	P14749	Alpha-galactosidase	6.00E-34
QPX_transcriptome_v1_Contig_1834	Q9FGP6	Nuclear transcription factor Y subunit C-5	9.00E-09
QPX_transcriptome_v1_Contig_1835	O05485	Extracellular protease	7.00E-22
QPX_transcriptome_v1_Contig_1837	Q96EH3	Uncharacterized protein C7orf30	3.00E-06
QPX_transcriptome_v1_Contig_1838	Q9UJT0	Tubulin epsilon chain	7.00E-65
QPX_transcriptome_v1_Contig_1839	Q8CCN5	Breast carcinoma-amplified sequence 3 homolog	3.00E-44
QPX_transcriptome_v1_Contig_1840	Q4S5X1	Citrate synthase, mitochondrial	0
QPX_transcriptome_v1_Contig_1842	Q7ZU29	Nuclear pore complex protein Nup93	2.00E-11
QPX_transcriptome_v1_Contig_1843	B1ZGB4	50S ribosomal protein L20	2.00E-24
QPX_transcriptome_v1_Contig_1844	Q9S156	2-keto-4-pentenoate hydratase	1.00E-12
QPX_transcriptome_v1_Contig_1845	Q84LH3	Werner Syndrome-like exonuclease	4.00E-11
QPX_transcriptome_v1_Contig_1846	Q6MEC9	Asparagine--tRNA ligase	2.00E-166
QPX_transcriptome_v1_Contig_1847	Q8IT98	40S ribosomal protein S18	2.00E-75
QPX_transcriptome_v1_Contig_1848	Q8NDF8	PAP-associated domain-containing protein 5	3.00E-22
QPX_transcriptome_v1_Contig_1849	Q39732	Glycine cleavage system H protein, mitochondrial	1.00E-39
QPX_transcriptome_v1_Contig_1850	Q9PTY5	Ran-binding protein 9	9.00E-11
QPX_transcriptome_v1_Contig_1851	Q9JHU4	Cytoplasmic dynein 1 heavy chain 1	3.00E-35
QPX_transcriptome_v1_Contig_1852	Q9ES53	Ubiquitin fusion degradation protein 1 homolog	3.00E-60
QPX_transcriptome_v1_Contig_1855	Q54KZ0	TM2 domain-containing protein DDB_G0287015	5.00E-09
QPX_transcriptome_v1_Contig_1857	A1DJS5	Probable exo-1,4-beta-xylosidase xlnD	9.00E-86
QPX_transcriptome_v1_Contig_1859	Q86KU6	Methylenetetrahydrofolate dehydrogenase [NAD+]	4.00E-85
QPX_transcriptome_v1_Contig_1860	Q503I8	Peptide-N(4)-(N-acetyl-beta-glucosaminyl)asparagine amidase	6.00E-66
QPX_transcriptome_v1_Contig_1861	Q59536	Protease 2	1.00E-78
QPX_transcriptome_v1_Contig_1862	Q54GH4	Inositol oxygenase	2.00E-05
QPX_transcriptome_v1_Contig_1864	Q9ZUA5	Vacuolar iron transporter 1	6.00E-17
QPX_transcriptome_v1_Contig_1866	Q6ZYL4	General transcription factor IIH subunit 5	1.00E-05
QPX_transcriptome_v1_Contig_1868	Q0VC84	Glycoprotein-N-acetylgalactosamine 3-beta-galactosyltransferase 1	3.00E-16
QPX_transcriptome_v1_Contig_1869	Q5R6K5	Procollagen-lysine,2-oxoglutarate 5-dioxygenase 3	4.00E-06
QPX_transcriptome_v1_Contig_1870	Q9LFB8	Peptide transporter PTR5	4.00E-36
QPX_transcriptome_v1_Contig_1872	P26697	Glutathione S-transferase 3	2.00E-07
QPX_transcriptome_v1_Contig_1873	Q5F398	Macrophage erythroblast attacher	3.00E-47
QPX_transcriptome_v1_Contig_1874	P46873	Osmotic avoidance abnormal protein 3	5.00E-35
QPX_transcriptome_v1_Contig_1877	P53978	Elongation factor 3B	1.00E-46
QPX_transcriptome_v1_Contig_1878	Q0CEF3	Probable beta-glucosidase L	5.00E-40
QPX_transcriptome_v1_Contig_1879	C5B8B9	tRNA-specific 2-thiouridylase mnmA	4.00E-91
QPX_transcriptome_v1_Contig_1881	Q8T1C6	[Skp1-protein]-hydroxyproline N-acetylglucosaminyltransferase	1.00E-29
QPX_transcriptome_v1_Contig_1883	Q9Y305	Acyl-coenzyme A thioesterase 9, mitochondrial	2.00E-40
QPX_transcriptome_v1_Contig_1884	Q96UF2	Glyceraldehyde-3-phosphate dehydrogenase 2	1.00E-156
QPX_transcriptome_v1_Contig_1886	P20772	Bifunctional purine biosynthetic protein ADE1	7.00E-100
QPX_transcriptome_v1_Contig_1887	Q9XVT0	Ribosome biogenesis regulatory protein homolog	1.00E-26
QPX_transcriptome_v1_Contig_1889	C5P311	Vacuolar protein sorting/targeting protein 10	2.00E-62
QPX_transcriptome_v1_Contig_1892	Q9JLZ3	Methylglutaconyl-CoA hydratase, mitochondrial	1.00E-24
QPX_transcriptome_v1_Contig_1893	Q9N126	Retinol dehydrogenase 8	7.00E-37
QPX_transcriptome_v1_Contig_1894	P54533	Dihydrolipoyl dehydrogenase	6.00E-65
QPX_transcriptome_v1_Contig_1895	Q9P7H3	Prohibitin-1	5.00E-19
QPX_transcriptome_v1_Contig_1896	Q9LZM3	Phosphopantothenate--cysteine ligase 2	1.00E-33
QPX_transcriptome_v1_Contig_1897	P33224	Putative acyl-CoA dehydrogenase AidB	1.00E-30
QPX_transcriptome_v1_Contig_1898	O34739	Serine/threonine exchanger SteT	7.00E-10
QPX_transcriptome_v1_Contig_1899	Q8QHI3	ADP-ribosylation factor-like protein 3	1.00E-65
QPX_transcriptome_v1_Contig_1900	Q54VQ7	Type-2 histone deacetylase 2	1.00E-42
QPX_transcriptome_v1_Contig_1901	P61865	60S ribosomal protein L12	2.00E-69
QPX_transcriptome_v1_Contig_1902	Q5ZM25	Obg-like ATPase 1	1.00E-71
QPX_transcriptome_v1_Contig_1903	P59722	Egl nine homolog 1	7.00E-09
QPX_transcriptome_v1_Contig_1905	P20772	Bifunctional purine biosynthetic protein ADE1	1.00E-110
QPX_transcriptome_v1_Contig_1906	Q12611	Arginase	4.00E-57
QPX_transcriptome_v1_Contig_1907	Q7UJ69	Dihydroxy-acid dehydratase	0
QPX_transcriptome_v1_Contig_1909	Q8C1R0	Testis-specific serine/threonine-protein kinase 5	1.00E-18
QPX_transcriptome_v1_Contig_1910	Q93XW5	Nitrile-specifier protein 5	1.00E-37
QPX_transcriptome_v1_Contig_1912	P46059	Solute carrier family 15 member 1	7.00E-32
QPX_transcriptome_v1_Contig_1914	P42656	DNA damage checkpoint protein rad24	5.00E-103
QPX_transcriptome_v1_Contig_1916	Q6IP91	Serine/threonine-protein phosphatase 4 catalytic subunit	0
QPX_transcriptome_v1_Contig_1920	Q9M0C3	RING-H2 finger protein ATL14	7.00E-09
QPX_transcriptome_v1_Contig_1921	Q13823	Nucleolar GTP-binding protein 2	3.00E-172
QPX_transcriptome_v1_Contig_1922	Q10MJ1	Probable glutamyl endopeptidase, chloroplastic	3.00E-109
QPX_transcriptome_v1_Contig_1923	Q8R420	ATP-binding cassette sub-family A member 3	1.00E-75
QPX_transcriptome_v1_Contig_1927	O35345	Importin subunit alpha-7	8.00E-54
QPX_transcriptome_v1_Contig_1929	Q58DS9	Ras-related protein Rab-5C	4.00E-68
QPX_transcriptome_v1_Contig_1930	Q9ZU75	Probable NEDD8-conjugating enzyme Ubc12-like	3.00E-57
QPX_transcriptome_v1_Contig_1931	Q54VQ7	Type-2 histone deacetylase 2	4.00E-23
QPX_transcriptome_v1_Contig_1932	Q9P791	Uncharacterized Nudix hydrolase P35G2.12	9.00E-38
QPX_transcriptome_v1_Contig_1933	O49377	Vesicle-associated membrane protein 711	2.00E-30
QPX_transcriptome_v1_Contig_1935	Q06S87	5-hydroxyisourate hydrolase	2.00E-26
QPX_transcriptome_v1_Contig_1936	Q6SSJ3	Acetolactate synthase, mitochondrial	0
QPX_transcriptome_v1_Contig_1938	Q7PC79	Protein PAUSED	4.00E-20
QPX_transcriptome_v1_Contig_1940	Q92600	Cell differentiation protein RCD1 homolog	8.00E-132
QPX_transcriptome_v1_Contig_1944	P42824	DnaJ protein homolog 2	3.00E-19
QPX_transcriptome_v1_Contig_1945	Q8WV19	Vesicle transport protein SFT2A	8.00E-21
QPX_transcriptome_v1_Contig_1946	O22928	Putative tRNA pseudouridine synthase	2.00E-36
QPX_transcriptome_v1_Contig_1947	P10244	Myb-related protein B	5.00E-35
QPX_transcriptome_v1_Contig_1948	Q04462	Valine--tRNA ligase	0
QPX_transcriptome_v1_Contig_1949	Q9EQN5	DNA-binding protein SMUBP-2	2.00E-11
QPX_transcriptome_v1_Contig_1952	D0NKK0	Translation factor GUF1 homolog, mitochondrial	8.00E-100
QPX_transcriptome_v1_Contig_1953	Q5JQD7	Probable metal-nicotianamine transporter YSL12	0
QPX_transcriptome_v1_Contig_1955	Q8N983	39S ribosomal protein L43, mitochondrial	8.00E-19
QPX_transcriptome_v1_Contig_1957	Q8RY22	Protease Do-like 7	3.00E-48
QPX_transcriptome_v1_Contig_1958	Q50EK3	Cytochrome P450 704C1	2.00E-48
QPX_transcriptome_v1_Contig_1960	Q96ST3	Paired amphipathic helix protein Sin3a	1.00E-69
QPX_transcriptome_v1_Contig_1961	Q37001	1-aminocyclopropane-1-carboxylate synthase 5	5.00E-57
QPX_transcriptome_v1_Contig_1962	P02299	Histone H3	1.00E-84
QPX_transcriptome_v1_Contig_1964	Q9SZ67	Probable WRKY transcription factor 19	5.00E-57
QPX_transcriptome_v1_Contig_1965	D0NVH9	Adenylosuccinate synthetase	9.00E-134
QPX_transcriptome_v1_Contig_1968	Q01134	Choline kinase alpha	1.00E-37
QPX_transcriptome_v1_Contig_1969	P12256	Penicillin acylase	2.00E-25
QPX_transcriptome_v1_Contig_1970	Q55DL2	Histidine protein methyltransferase 1 homolog	4.00E-49
QPX_transcriptome_v1_Contig_1971	Q4FZT9	26S proteasome non-ATPase regulatory subunit 2	0
QPX_transcriptome_v1_Contig_1972	A2YBX5	Protein kinase G11A	3.00E-42
QPX_transcriptome_v1_Contig_1973	P36683	Aconitate hydratase 2	0
QPX_transcriptome_v1_Contig_1975	Q9DCM2	Glutathione S-transferase kappa 1	4.00E-28
QPX_transcriptome_v1_Contig_1978	Q54NA3	Autophagy-related protein 9	1.00E-91
QPX_transcriptome_v1_Contig_1979	B2TT54	E3 ubiquitin-protein ligase ipaH9.8	3.00E-10
QPX_transcriptome_v1_Contig_1980	P43885	D-3-phosphoglycerate dehydrogenase	7.00E-36
QPX_transcriptome_v1_Contig_1982	P14912	4-coumarate--CoA ligase 1	4.00E-103
QPX_transcriptome_v1_Contig_1983	Q98CT8	ATP-dependent protease subunit HslV	2.00E-79
QPX_transcriptome_v1_Contig_1985	Q9C8H1	ABC transporter C family member 11	3.00E-113
QPX_transcriptome_v1_Contig_1986	Q9H4M9	EH domain-containing protein 1	7.00E-28
QPX_transcriptome_v1_Contig_1987	Q962T2	60S ribosomal protein L28	1.00E-06
QPX_transcriptome_v1_Contig_1988	Q2KHZ9	Glutaryl-CoA dehydrogenase, mitochondrial	0
QPX_transcriptome_v1_Contig_1990	Q54U44	ABC transporter C family member 12	0
QPX_transcriptome_v1_Contig_1992	Q84L08	GDP-mannose transporter GONST4	1.00E-54
QPX_transcriptome_v1_Contig_1993	Q86VX2	COMM domain-containing protein 7	1.00E-28
QPX_transcriptome_v1_Contig_1994	Q58791	Uncharacterized protein MJ1396	3.00E-05
QPX_transcriptome_v1_Contig_1996	A6U7W5	NADH-quinone oxidoreductase subunit C	1.00E-36
QPX_transcriptome_v1_Contig_1998	A8FID5	Thymidine kinase	4.00E-13
QPX_transcriptome_v1_Contig_2005	Q9ZR37	Dual specificity protein phosphatase 1	3.00E-17
QPX_transcriptome_v1_Contig_2007	Q946Y7	Syntaxin-61	5.00E-08
QPX_transcriptome_v1_Contig_2008	Q7ZZ03	Fucose mutarotase	1.00E-20
QPX_transcriptome_v1_Contig_2011	Q13362	Serine/threonine-protein phosphatase 2A 56 kDa regulatory subunit gamma isoform	4.00E-05
QPX_transcriptome_v1_Contig_2014	Q9S7U9	Mitogen-activated protein kinase kinase 2	2.00E-67
QPX_transcriptome_v1_Contig_2015	Q54QQ0	Inosine-5'-monophosphate dehydrogenase	3.00E-172
QPX_transcriptome_v1_Contig_2017	Q54TM7	Probable serine/threonine-protein kinase drkD	4.00E-27
QPX_transcriptome_v1_Contig_2018	Q9M612	Nascent polypeptide-associated complex subunit alpha-like protein	2.00E-25
QPX_transcriptome_v1_Contig_2021	P55735	Protein SEC13 homolog	1.00E-102
QPX_transcriptome_v1_Contig_2022	Q9QXS1	Plectin	3.00E-15
QPX_transcriptome_v1_Contig_2023	Q5Z9I2	Probable isoprenylcysteine alpha-carbonyl methylesterase ICMEL1	1.00E-11
QPX_transcriptome_v1_Contig_2024	P50457	4-aminobutyrate aminotransferase PuuE	8.00E-84
QPX_transcriptome_v1_Contig_2025	Q8RXY0	Probable inactive protein kinase At3g63330	2.00E-30
QPX_transcriptome_v1_Contig_2028	Q08890	Iduronate 2-sulfatase	4.00E-18
QPX_transcriptome_v1_Contig_2029	O74507	Uncharacterized protein C594.04c	4.00E-40
QPX_transcriptome_v1_Contig_2032	Q9SWH4	Syntaxin-42	7.00E-36
QPX_transcriptome_v1_Contig_2034	P66088	50S ribosomal protein L1	2.00E-41
QPX_transcriptome_v1_Contig_2036	P24859	SEC14 cytosolic factor	3.00E-11
QPX_transcriptome_v1_Contig_2037	Q99145	ATP phosphoribosyltransferase	1.00E-79
QPX_transcriptome_v1_Contig_2041	Q6ZRF8	RING finger protein 207	9.00E-16
QPX_transcriptome_v1_Contig_2042	P0AF25	Protein nagD	3.00E-41
QPX_transcriptome_v1_Contig_2045	Q8VBV4	F-box/WD repeat-containing protein 7	8.00E-31
QPX_transcriptome_v1_Contig_2048	A7MKW3	Cell division protein ZipA homolog	5.00E-08
QPX_transcriptome_v1_Contig_2049	Q10323	Uncharacterized glycosyltransferase C17G8.11c	2.00E-26
QPX_transcriptome_v1_Contig_2050	O94469	Probable urea active transporter 1	2.00E-05
QPX_transcriptome_v1_Contig_2052	Q9CQ79	Thioredoxin domain-containing protein 9	2.00E-52
QPX_transcriptome_v1_Contig_2053	Q9T042	Protein disulfide-isomerase 5-4	2.00E-76
QPX_transcriptome_v1_Contig_2055	Q6LA54	Uncharacterized WD repeat-containing protein C3H5.08c	7.00E-15
QPX_transcriptome_v1_Contig_2056	Q9XYS3	Superoxide-generating NADPH oxidase heavy chain subunit A	3.00E-23
QPX_transcriptome_v1_Contig_2057	P42525	Extracellular signal-regulated kinase 1	5.00E-146
QPX_transcriptome_v1_Contig_2058	Q1ZXG8	Probable tyrosine-protein phosphatase DG1060	8.00E-66
QPX_transcriptome_v1_Contig_2060	Q99KP3	Lambda-crystallin homolog	4.00E-16
QPX_transcriptome_v1_Contig_2061	Q339X2	Beta-glucosidase 34	1.00E-142
QPX_transcriptome_v1_Contig_2063	Q497B0	Omega-amidase NIT2	6.00E-106
QPX_transcriptome_v1_Contig_2064	O95714	E3 ubiquitin-protein ligase HERC2	1.00E-57
QPX_transcriptome_v1_Contig_2066	O24362	Proteasome subunit alpha type-3	1.00E-81
QPX_transcriptome_v1_Contig_2067	Q54VJ1	Beta-lactamase-like protein 2	7.00E-36
QPX_transcriptome_v1_Contig_2068	P59723	Hypoxia-inducible factor 1-alpha inhibitor	2.00E-09
QPX_transcriptome_v1_Contig_2069	Q55GW8	AN1-type zinc finger and UBX domain-containing protein DDB_G0268260	3.00E-17
QPX_transcriptome_v1_Contig_2071	Q8L4B2	Nuclear transcription factor Y subunit C-9	9.00E-35
QPX_transcriptome_v1_Contig_2075	Q6BH93	ATP-dependent RNA helicase HAS1	4.00E-28
QPX_transcriptome_v1_Contig_2076	Q9XWW1	Probable signal peptidase complex subunit 2	6.00E-15
QPX_transcriptome_v1_Contig_2077	Q9SZ67	Probable WRKY transcription factor 19	1.00E-57
QPX_transcriptome_v1_Contig_2078	Q561R7	General transcription factor IIH subunit 3	7.00E-26
QPX_transcriptome_v1_Contig_2079	Q08DA8	Cyclic AMP-dependent transcription factor ATF-1	3.00E-05
QPX_transcriptome_v1_Contig_2080	P11120	Calmodulin	2.00E-10
QPX_transcriptome_v1_Contig_2081	P62288	Abnormal spindle-like microcephaly-associated protein homolog	1.00E-09
QPX_transcriptome_v1_Contig_2082	C7CM33	Putative aminoacrylate hydrolase RutD	1.00E-06
QPX_transcriptome_v1_Contig_2083	Q20797	Putative syntaxin-3	2.00E-10
QPX_transcriptome_v1_Contig_2084	Q9Z2Q7	Syntaxin-8	7.00E-06
QPX_transcriptome_v1_Contig_2086	Q54ER7	T-complex protein 1 subunit eta	0
QPX_transcriptome_v1_Contig_2087	Q868Z9	Papilin	7.00E-09
QPX_transcriptome_v1_Contig_2088	Q99ME9	Nucleolar GTP-binding protein 1	0
QPX_transcriptome_v1_Contig_2089	Q5E9R6	Ceramide synthase 4	3.00E-34
QPX_transcriptome_v1_Contig_2090	Q15751	Probable E3 ubiquitin-protein ligase HERC1	9.00E-70
QPX_transcriptome_v1_Contig_2093	Q9P380	Probable peptide transporter ptr2	1.00E-22
QPX_transcriptome_v1_Contig_2094	Q86UY6	N-alpha-acetyltransferase 40	7.00E-32
QPX_transcriptome_v1_Contig_2095	B4LN42	Eukaryotic translation initiation factor 3 subunit J	4.00E-07
QPX_transcriptome_v1_Contig_2096	P49093	Asparagine synthetase [glutamine-hydrolyzing] 2	0
QPX_transcriptome_v1_Contig_2097	A4QNR8	Leukocyte receptor cluster member 8 homolog	3.00E-06
QPX_transcriptome_v1_Contig_2098	Q6GMA4	Charged multivesicular body protein 6-A	4.00E-31
QPX_transcriptome_v1_Contig_2099	P40566	Uncharacterized glycosyl hydrolase YIR007W	1.00E-62
QPX_transcriptome_v1_Contig_2100	Q920L7	Elongation of very long chain fatty acids protein 5	2.00E-24
QPX_transcriptome_v1_Contig_2101	O88746	Target of Myb protein 1	3.00E-11
QPX_transcriptome_v1_Contig_2102	P35130	Ubiquitin-conjugating enzyme E2 2	3.00E-80
QPX_transcriptome_v1_Contig_2103	Q8BMB3	Eukaryotic translation initiation factor 4E type 2	2.00E-57
QPX_transcriptome_v1_Contig_2107	Q10SC8	CBL-interacting protein kinase 9	2.00E-26
QPX_transcriptome_v1_Contig_2108	Q3AAV5	Homoserine kinase	6.00E-54
QPX_transcriptome_v1_Contig_2109	O74327	Putative amino acid permease C1685.07c	8.00E-30
QPX_transcriptome_v1_Contig_2110	Q5R614	Leucine--tRNA ligase, cytoplasmic	0
QPX_transcriptome_v1_Contig_2111	Q9SS17	40S ribosomal protein S24-1	1.00E-45
QPX_transcriptome_v1_Contig_2113	Q8MP30	Uncharacterized histidine-rich protein DDB_G0274557	6.00E-07
QPX_transcriptome_v1_Contig_2114	P58402	Sensor protein evgS	6.00E-21
QPX_transcriptome_v1_Contig_2115	Q9R9N3	Dihydrolipoyllysine-residue acetyltransferase component of pyruvate dehydrogenase complex	2.00E-81
QPX_transcriptome_v1_Contig_2116	Q0DJR9	Cyclin-A1-4	2.00E-45
QPX_transcriptome_v1_Contig_2117	Q8R323	Replication factor C subunit 3	6.00E-121
QPX_transcriptome_v1_Contig_2118	Q9BXJ9	N-alpha-acetyltransferase 15, NatA auxiliary subunit	7.00E-150
QPX_transcriptome_v1_Contig_2119	Q54W24	ABC transporter B family member 4	2.00E-07
QPX_transcriptome_v1_Contig_2120	P97821	Dipeptidyl peptidase 1	1.00E-38
QPX_transcriptome_v1_Contig_2122	P42747	Ubiquitin-conjugating enzyme E2 14	9.00E-31
QPX_transcriptome_v1_Contig_2123	Q11180	ABC transporter ATP-binding protein/permease wht-1	1.00E-21
QPX_transcriptome_v1_Contig_2124	Q96DI7	U5 small nuclear ribonucleoprotein 40 kDa protein	6.00E-71
QPX_transcriptome_v1_Contig_2125	Q08759	Transcriptional activator Myb	2.00E-38
QPX_transcriptome_v1_Contig_2126	Q9DBP0	Sodium-dependent phosphate transport protein 2B	2.00E-70
QPX_transcriptome_v1_Contig_2127	O94289	Ubiquitin homeostasis protein lub1	3.00E-49
QPX_transcriptome_v1_Contig_2128	Q92538	Golgi-specific brefeldin A-resistance guanine nucleotide exchange factor 1	8.00E-18
QPX_transcriptome_v1_Contig_2129	Q92503	SEC14-like protein 1	5.00E-16
QPX_transcriptome_v1_Contig_2130	Q5ZKR7	Long-chain-fatty-acid--CoA ligase ACSBG2	7.00E-119
QPX_transcriptome_v1_Contig_2131	Q9M2F9	DEAD-box ATP-dependent RNA helicase 52	7.00E-125
QPX_transcriptome_v1_Contig_2132	O70579	Peroxisomal membrane protein PMP34	2.00E-13
QPX_transcriptome_v1_Contig_2135	P32382	NADH oxidase	8.00E-39
QPX_transcriptome_v1_Contig_2136	O60294	Leucine carboxyl methyltransferase 2	4.00E-55
QPX_transcriptome_v1_Contig_2137	P36408	Guanine nucleotide-binding protein subunit beta	6.00E-126
QPX_transcriptome_v1_Contig_2138	Q0VCN1	NmrA-like family domain-containing protein 1	4.00E-16
QPX_transcriptome_v1_Contig_2139	Q54QQ0	Inosine-5'-monophosphate dehydrogenase	0
QPX_transcriptome_v1_Contig_2140	Q55GQ6	Uracil phosphoribosyltransferase	3.00E-47
QPX_transcriptome_v1_Contig_2144	O60885	Bromodomain-containing protein 4	5.00E-32
QPX_transcriptome_v1_Contig_2145	Q9H6K1	Uncharacterized protein C6orf106	5.00E-19
QPX_transcriptome_v1_Contig_2148	Q39493	Diatom spindle kinesin 1	1.00E-111
QPX_transcriptome_v1_Contig_2149	Q9VLU5	WW domain-containing oxidoreductase	1.00E-09
QPX_transcriptome_v1_Contig_2150	Q3ZBV8	Threonine--tRNA ligase, cytoplasmic	0
QPX_transcriptome_v1_Contig_2151	P93484	Vacuolar-sorting receptor 1	5.00E-16
QPX_transcriptome_v1_Contig_2152	Q2RP80	Hydroxyacylglutathione hydrolase	7.00E-20
QPX_transcriptome_v1_Contig_2153	Q4R6T3	Translation initiation factor eIF-2B subunit gamma	3.00E-37
QPX_transcriptome_v1_Contig_2154	Q4R3Y4	Long-chain fatty acid transport protein 4	2.00E-149
QPX_transcriptome_v1_Contig_2155	Q27562	Proteasome subunit alpha type-1	8.00E-91
QPX_transcriptome_v1_Contig_2156	P43935	Uncharacterized protein HI_0077	3.00E-22
QPX_transcriptome_v1_Contig_2157	Q0JM17	DEAD-box ATP-dependent RNA helicase 56	0
QPX_transcriptome_v1_Contig_2158	Q5U2P0	DIS3-like exonuclease 1	4.00E-05
QPX_transcriptome_v1_Contig_2162	Q6G554	Chaperone protein DnaK	3.00E-25
QPX_transcriptome_v1_Contig_2163	Q54MQ7	Probable deoxyhypusine synthase	7.00E-165
QPX_transcriptome_v1_Contig_2164	O08586	Phosphatidylinositol-3,4,5-trisphosphate 3-phosphatase and dual-specificity protein phosphatase PTEN	7.00E-67
QPX_transcriptome_v1_Contig_2165	C5E3S5	Protein YIM1-2	2.00E-20
QPX_transcriptome_v1_Contig_2166	Q9AKM6	2Fe-2S ferredoxin	4.00E-33
QPX_transcriptome_v1_Contig_2167	P54685	Cyclin-dependent kinase 7	2.00E-69
QPX_transcriptome_v1_Contig_2170	Q8T6J2	ABC transporter A family member 5	7.00E-35
QPX_transcriptome_v1_Contig_2171	Q557F7	SET and MYND domain-containing protein DDB_G0273589	7.00E-07
QPX_transcriptome_v1_Contig_2173	Q62940	E3 ubiquitin-protein ligase NEDD4	1.00E-09
QPX_transcriptome_v1_Contig_2174	Q99460	26S proteasome non-ATPase regulatory subunit 1	0
QPX_transcriptome_v1_Contig_2176	Q08DS5	60S ribosomal export protein NMD3	8.00E-125
QPX_transcriptome_v1_Contig_2177	Q2TBF2	WSC domain-containing protein 2	1.00E-07
QPX_transcriptome_v1_Contig_2179	P77735	Uncharacterized oxidoreductase YajO	4.00E-56
QPX_transcriptome_v1_Contig_2180	P30574	Carboxypeptidase Y	2.00E-109
QPX_transcriptome_v1_Contig_2182	Q55DP8	Aminoacylase-1	2.00E-97
QPX_transcriptome_v1_Contig_2184	Q9N0V7	Cystathionine beta-synthase	0
QPX_transcriptome_v1_Contig_2185	Q99JX3	Golgi reassembly-stacking protein 2	6.00E-25
QPX_transcriptome_v1_Contig_2186	Q5ZHW4	Ras-related protein Rab-5B	1.00E-77
QPX_transcriptome_v1_Contig_2189	Q8RGF2	Phosphatidylserine decarboxylase proenzyme	3.00E-23
QPX_transcriptome_v1_Contig_2190	Q2KIA6	U4/U6 small nuclear ribonucleoprotein Prp3	1.00E-44
QPX_transcriptome_v1_Contig_2191	Q9JHW4	Selenocysteine-specific elongation factor	3.00E-150
QPX_transcriptome_v1_Contig_2192	Q42598	Threonine synthase	6.00E-152
QPX_transcriptome_v1_Contig_2196	P30182	DNA topoisomerase 2	0
QPX_transcriptome_v1_Contig_2197	Q9JI39	ATP-binding cassette sub-family B member 10, mitochondrial	2.00E-50
QPX_transcriptome_v1_Contig_2199	P56517	Histone deacetylase 1	0
QPX_transcriptome_v1_Contig_2200	P38143	Glutathione peroxidase 2	4.00E-24
QPX_transcriptome_v1_Contig_2201	Q12767	Uncharacterized protein KIAA0195	4.00E-38
QPX_transcriptome_v1_Contig_2202	Q9Z3R8	Probable alpha-glucosidase	0
QPX_transcriptome_v1_Contig_2203	P41179	G2/mitotic-specific cyclin-1	2.00E-27
QPX_transcriptome_v1_Contig_2204	Q556I2	Probable 2-aminoethanethiol dioxygenase	9.00E-21
QPX_transcriptome_v1_Contig_2206	P59075	GMP reductase	1.00E-164
QPX_transcriptome_v1_Contig_2207	C7YQJ2	Carboxypeptidase Y homolog A	2.00E-99
QPX_transcriptome_v1_Contig_2208	P79274	Long-chain specific acyl-CoA dehydrogenase, mitochondrial	1.00E-35
QPX_transcriptome_v1_Contig_2210	Q0P4M4	Cytosolic carboxypeptidase 2	3.00E-62
QPX_transcriptome_v1_Contig_2212	P07742	Ribonucleoside-diphosphate reductase large subunit	4.00E-171
QPX_transcriptome_v1_Contig_2215	Q54Z60	Acetyl-coenzyme A synthetase	0
QPX_transcriptome_v1_Contig_2216	P49577	Fructose-bisphosphate aldolase 2	2.00E-124
QPX_transcriptome_v1_Contig_2217	Q9NJU9	Calcium-dependent protein kinase 3	2.00E-57
QPX_transcriptome_v1_Contig_2219	B0C079	Pyridoxine/pyridoxamine 5'-phosphate oxidase	9.00E-11
QPX_transcriptome_v1_Contig_2220	O67505	Enoyl-[acyl-carrier-protein] reductase [NADH] FabI	6.00E-36
QPX_transcriptome_v1_Contig_2221	P27809	Glycolipid 2-alpha-mannosyltransferase	8.00E-09
QPX_transcriptome_v1_Contig_2223	Q0MQG2	NADH-ubiquinone oxidoreductase 75 kDa subunit, mitochondrial	4.00E-102
QPX_transcriptome_v1_Contig_2227	Q6ZQB6	Inositol hexakisphosphate and diphosphoinositol-pentakisphosphate kinase 2	5.00E-74
QPX_transcriptome_v1_Contig_2229	Q6I5Y0	Cyclin-dependent kinase C-1	1.00E-78
QPX_transcriptome_v1_Contig_2230	Q6PQD5	Serine-protein kinase ATM	2.00E-58
QPX_transcriptome_v1_Contig_2233	Q869V1	Metal transporter nramp1 homolog	9.00E-135
QPX_transcriptome_v1_Contig_2234	O14678	ATP-binding cassette sub-family D member 4	4.00E-26
QPX_transcriptome_v1_Contig_2237	P30181	DNA topoisomerase 1	1.00E-156
QPX_transcriptome_v1_Contig_2238	Q54NP8	Kinesin-related protein 4	2.00E-08
QPX_transcriptome_v1_Contig_2239	Q54KT7	General transcription factor IIF subunit 2	3.00E-13
QPX_transcriptome_v1_Contig_2240	Q7TPQ3	E3 ubiquitin-protein ligase SHPRH	5.00E-68
QPX_transcriptome_v1_Contig_2241	Q94AH6	Cullin-1	0
QPX_transcriptome_v1_Contig_2242	O74828	Pre-rRNA-processing protein esf1	7.00E-40
QPX_transcriptome_v1_Contig_2243	P08955	CAD protein	4.00E-92
QPX_transcriptome_v1_Contig_2244	Q96EW2	HSPB1-associated protein 1	2.00E-08
QPX_transcriptome_v1_Contig_2245	Q9YI25	Retinoid isomerohydrolase	2.00E-05
QPX_transcriptome_v1_Contig_2248	Q6INN8	SAM domain and HD domain-containing protein 1	1.00E-25
QPX_transcriptome_v1_Contig_2250	Q86AD9	Probable acetyl-CoA acetyltransferase	5.00E-119
QPX_transcriptome_v1_Contig_2251	Q7X660	Probable metal-nicotianamine transporter YSL11	2.00E-108
QPX_transcriptome_v1_Contig_2252	Q12200	Niemann-Pick type C-related protein 1	8.00E-29
QPX_transcriptome_v1_Contig_2253	Q7SZB5	Charged multivesicular body protein 1b	2.00E-54
QPX_transcriptome_v1_Contig_2255	O04714	G-protein coupled receptor 1	7.00E-09
QPX_transcriptome_v1_Contig_2257	Q5F201	WD repeat-containing protein 16	1.00E-23
QPX_transcriptome_v1_Contig_2258	Q80T41	Gamma-aminobutyric acid type B receptor subunit 2	9.00E-07
QPX_transcriptome_v1_Contig_2259	Q55DY8	Mitoferrin	2.00E-49
QPX_transcriptome_v1_Contig_2260	Q55CT5	Protein transport protein SEC31	3.00E-92
QPX_transcriptome_v1_Contig_2261	Q940M4	Organic cation/carnitine transporter 7	2.00E-31
QPX_transcriptome_v1_Contig_2262	P38680	N amino acid transport system protein	2.00E-11
QPX_transcriptome_v1_Contig_2263	A3LUX6	Protein FMP52-1, mitochondrial	1.00E-20
QPX_transcriptome_v1_Contig_2266	P39524	Probable phospholipid-transporting ATPase DRS2	3.00E-65
QPX_transcriptome_v1_Contig_2267	C5YUK3	Flap endonuclease 1-A	1.00E-95
QPX_transcriptome_v1_Contig_2270	Q8IY17	Neuropathy target esterase	2.00E-45
QPX_transcriptome_v1_Contig_2271	Q5ZLF0	Hsc70-interacting protein	2.00E-31
QPX_transcriptome_v1_Contig_2272	P80576	Phospho-2-dehydro-3-deoxyheptonate aldolase	3.00E-154
QPX_transcriptome_v1_Contig_2273	Q8L783	Vacuolar cation/proton exchanger 5	7.00E-52
QPX_transcriptome_v1_Contig_2274	Q9M9L0	Anaphase-promoting complex subunit 11	1.00E-38
QPX_transcriptome_v1_Contig_2276	Q9MAQ3	Putative ubiquitin carboxyl-terminal hydrolase 11	3.00E-11
QPX_transcriptome_v1_Contig_2279	Q6DRC4	Eukaryotic translation initiation factor 3 subunit G	4.00E-44
QPX_transcriptome_v1_Contig_2280	Q9MB58	6-phosphofructo-2-kinase/fructose-2,6-biphosphatase	3.00E-103
QPX_transcriptome_v1_Contig_2281	Q8N371	Lysine-specific demethylase 8	1.00E-42
QPX_transcriptome_v1_Contig_2282	Q6IAN0	Dehydrogenase/reductase SDR family member 7B	6.00E-33
QPX_transcriptome_v1_Contig_2283	Q17R06	Ras-related protein Rab-21	7.00E-73
QPX_transcriptome_v1_Contig_2284	Q54LT8	Serine-threonine kinase receptor-associated protein	1.00E-84
QPX_transcriptome_v1_Contig_2287	Q9QXQ0	Alpha-actinin-4	8.00E-87
QPX_transcriptome_v1_Contig_2288	Q753I3	CTP-dependent diacylglycerol kinase 1	1.00E-05
QPX_transcriptome_v1_Contig_2290	Q92769	Histone deacetylase 2	1.00E-179
QPX_transcriptome_v1_Contig_2292	Q14693	Phosphatidate phosphatase LPIN1	4.00E-06
QPX_transcriptome_v1_Contig_2293	Q9S7G7	Myb-related protein 3R-1	9.00E-10
QPX_transcriptome_v1_Contig_2294	Q5BLE8	Putative all-trans-retinol 13,14-reductase	9.00E-66
QPX_transcriptome_v1_Contig_2295	Q9ZUU1	Probable adenylate kinase 1, chloroplastic	1.00E-28
QPX_transcriptome_v1_Contig_2298	Q7U0Y2	Acyl-CoA dehydrogenase fadE12	3.00E-54
QPX_transcriptome_v1_Contig_2299	P19208	Heat shock 70 kDa protein C	1.00E-42
QPX_transcriptome_v1_Contig_2300	Q9LMR3	Arogenate dehydrogenase 2, chloroplastic	2.00E-38
QPX_transcriptome_v1_Contig_2301	P83104	Putative mitogen-activated protein kinase kinase kinase 7-like	1.00E-28
QPX_transcriptome_v1_Contig_2302	P0A8Y5	Phosphatase YidA	4.00E-17
QPX_transcriptome_v1_Contig_2303	P23968	V-type proton ATPase subunit c''	6.00E-48
QPX_transcriptome_v1_Contig_2306	Q15070	Mitochondrial inner membrane protein OXA1L	8.00E-38
QPX_transcriptome_v1_Contig_2308	Q6CCU7	Glyceraldehyde-3-phosphate dehydrogenase	1.00E-156
QPX_transcriptome_v1_Contig_2309	Q8TD26	Chromodomain-helicase-DNA-binding protein 6	2.00E-161
QPX_transcriptome_v1_Contig_2310	P42331	Rho GTPase-activating protein 25	3.00E-19
QPX_transcriptome_v1_Contig_2312	Q8UVG0	Zinc metalloproteinase-disintegrin berythractivase	1.00E-26
QPX_transcriptome_v1_Contig_2314	O15457	MutS protein homolog 4	1.00E-44
QPX_transcriptome_v1_Contig_2315	Q6C741	Glycosylphosphatidylinositol anchor biosynthesis protein 11	5.00E-20
QPX_transcriptome_v1_Contig_2316	Q5LNF2	30S ribosomal protein S16	6.00E-21
QPX_transcriptome_v1_Contig_2317	Q0DA50	Zinc finger CCCH domain-containing protein 45	8.00E-09
QPX_transcriptome_v1_Contig_2318	Q58276	Uncharacterized HIT-like protein MJ0866	4.00E-24
QPX_transcriptome_v1_Contig_2319	Q54DD7	Protein unc-50 homolog	9.00E-56
QPX_transcriptome_v1_Contig_2320	Q556Y9	Mitotic spindle assembly checkpoint protein MAD2A	4.00E-82
QPX_transcriptome_v1_Contig_2321	P23950	Zinc finger protein 36, C3H1 type-like 1	3.00E-23
QPX_transcriptome_v1_Contig_2322	Q9FVN0	Ammonium transporter 1 member 3	4.00E-84
QPX_transcriptome_v1_Contig_2323	Q9D4V7	Rab-like protein 3	9.00E-17
QPX_transcriptome_v1_Contig_2324	P25386	Intracellular protein transport protein USO1	2.00E-12
QPX_transcriptome_v1_Contig_2325	Q14679	Tubulin polyglutamylase TTLL4	7.00E-20
QPX_transcriptome_v1_Contig_2326	C5BSJ0	5-methylthioadenosine/S-adenosylhomocysteine deaminase	1.00E-93
QPX_transcriptome_v1_Contig_2329	P82888	Histone H4	6.00E-49
QPX_transcriptome_v1_Contig_2330	P80147	4-aminobutyrate aminotransferase, mitochondrial	1.00E-106
QPX_transcriptome_v1_Contig_2331	Q9ZSW1	Tubulin beta-1 chain	3.00E-102
QPX_transcriptome_v1_Contig_2333	Q9FZ48	Ubiquitin-conjugating enzyme E2 36	6.00E-65
QPX_transcriptome_v1_Contig_2335	Q16543	Hsp90 co-chaperone Cdc37	2.00E-33
QPX_transcriptome_v1_Contig_2336	Q80T41	Gamma-aminobutyric acid type B receptor subunit 2	7.00E-11
QPX_transcriptome_v1_Contig_2337	P40393	Ras-related protein RIC2	1.00E-70
QPX_transcriptome_v1_Contig_2341	Q9JLK3	Calcium-binding protein 5	7.00E-06
QPX_transcriptome_v1_Contig_2342	Q8TDX5	2-amino-3-carboxymuconate-6-semialdehyde decarboxylase	1.00E-91
QPX_transcriptome_v1_Contig_2344	A2QYU7	Probable feruloyl esterase C	9.00E-06
QPX_transcriptome_v1_Contig_2345	Q54GN8	Ribosome biogenesis protein NSA2 homolog	8.00E-126
QPX_transcriptome_v1_Contig_2346	Q6DCQ6	von Willebrand factor A domain-containing protein 2	1.00E-07
QPX_transcriptome_v1_Contig_2348	Q0V982	Transmembrane 6 superfamily member 1	2.00E-13
QPX_transcriptome_v1_Contig_2349	Q9SUK9	Probable protein phosphatase 2C 55	4.00E-38
QPX_transcriptome_v1_Contig_2353	Q9SFU0	Protein transport protein Sec24-like At3g07100	5.00E-169
QPX_transcriptome_v1_Contig_2357	Q9VKV5	LIN1-like protein	3.00E-10
QPX_transcriptome_v1_Contig_2360	Q5W274	Pleiotropic drug resistance protein 3	5.00E-130
QPX_transcriptome_v1_Contig_2361	Q94FB9	ABC transporter D family member 1	2.00E-175
QPX_transcriptome_v1_Contig_2363	Q5ZKN3	Putative homeodomain transcription factor 2	1.00E-31
QPX_transcriptome_v1_Contig_2364	P59046	NACHT, LRR and PYD domains-containing protein 12	9.00E-11
QPX_transcriptome_v1_Contig_2367	B2TT54	E3 ubiquitin-protein ligase ipaH9.8	3.00E-08
QPX_transcriptome_v1_Contig_2368	P38680	N amino acid transport system protein	2.00E-17
QPX_transcriptome_v1_Contig_2369	Q95K73	Elongation of very long chain fatty acids protein 4	3.00E-31
QPX_transcriptome_v1_Contig_2372	Q9URW6	SH3 domain-containing protein PJ696.02	4.00E-23
QPX_transcriptome_v1_Contig_2373	Q6S001	Kinesin-related protein 11	3.00E-93
QPX_transcriptome_v1_Contig_2375	Q7S6S4	Mitochondrial import inner membrane translocase subunit tim-16	3.00E-10
QPX_transcriptome_v1_Contig_2376	P15395	Anthranilate synthase	0
QPX_transcriptome_v1_Contig_2377	O35678	Monoglyceride lipase	4.00E-40
QPX_transcriptome_v1_Contig_2378	Q9ESX5	H/ACA ribonucleoprotein complex subunit 4	0
QPX_transcriptome_v1_Contig_2385	Q58CY8	Tetraspanin-18	1.00E-09
QPX_transcriptome_v1_Contig_2388	Q8T1C6	[Skp1-protein]-hydroxyproline N-acetylglucosaminyltransferase	3.00E-56
QPX_transcriptome_v1_Contig_2390	Q9SUD3	Cytochrome c oxidase subunit 6b-3	2.00E-16
QPX_transcriptome_v1_Contig_2392	O70433	Four and a half LIM domains protein 2	2.00E-16
QPX_transcriptome_v1_Contig_2393	P23919	Thymidylate kinase	5.00E-66
QPX_transcriptome_v1_Contig_2394	Q6A078	Centrosomal protein of 290 kDa	5.00E-07
QPX_transcriptome_v1_Contig_2395	Q9FG93	Probable alpha-mannosidase I MNS4	8.00E-99
QPX_transcriptome_v1_Contig_2396	Q54KA7	Ankyrin repeat, PH and SEC7 domain containing protein secG	4.00E-22
QPX_transcriptome_v1_Contig_2400	P02982	Tetracycline resistance protein, class A	9.00E-07
QPX_transcriptome_v1_Contig_2402	Q10716	Cysteine proteinase 1	5.00E-34
QPX_transcriptome_v1_Contig_2403	Q9SD61	Zinc finger CCCH domain-containing protein 42	7.00E-21
QPX_transcriptome_v1_Contig_2404	A8E5V7	N-alpha-acetyltransferase 60	5.00E-12
QPX_transcriptome_v1_Contig_2406	P24920	Tryptophan biosynthesis protein TRP1	2.00E-99
QPX_transcriptome_v1_Contig_2407	O23596	Putative glycerol-3-phosphate transporter 4	5.00E-85
QPX_transcriptome_v1_Contig_2409	Q13526	Peptidyl-prolyl cis-trans isomerase NIMA-interacting 1	8.00E-42
QPX_transcriptome_v1_Contig_2410	Q945M1	NADH dehydrogenase [ubiquinone] 1 beta subcomplex subunit 9	2.00E-12
QPX_transcriptome_v1_Contig_2411	Q8BM47	Pleckstrin homology domain-containing family M member 3	2.00E-29
QPX_transcriptome_v1_Contig_2412	Q9GR88	Eukaryotic peptide chain release factor subunit 1	0
QPX_transcriptome_v1_Contig_2414	Q767K6	Putative pre-mRNA-splicing factor ATP-dependent RNA helicase DHX16	1.00E-41
QPX_transcriptome_v1_Contig_2416	Q9FJ78	Probable long-chain-alcohol O-fatty-acyltransferase 7	6.00E-07
QPX_transcriptome_v1_Contig_2417	Q93RR6	Hemolysin E	4.00E-08
QPX_transcriptome_v1_Contig_2418	P05934	Calmodulin	2.00E-15
QPX_transcriptome_v1_Contig_2419	P40997	mRNA-capping enzyme subunit alpha	1.00E-25
QPX_transcriptome_v1_Contig_2420	Q76PD2	LIM domain and RING finger protein C1223.01	4.00E-40
QPX_transcriptome_v1_Contig_2421	Q657B3	Zinc finger CCCH domain-containing protein 7	7.00E-10
QPX_transcriptome_v1_Contig_2423	B9RAJ0	Aspartyl aminopeptidase, putative	5.00E-147
QPX_transcriptome_v1_Contig_2424	Q8BU30	Isoleucine--tRNA ligase, cytoplasmic	0
QPX_transcriptome_v1_Contig_2427	P00175	Cytochrome b2, mitochondrial	2.00E-15
QPX_transcriptome_v1_Contig_2430	Q54PB2	Multiple RNA-binding domain-containing protein 1	1.00E-33
QPX_transcriptome_v1_Contig_2431	Q9S7G7	Myb-related protein 3R-1	8.00E-48
QPX_transcriptome_v1_Contig_2433	O34371	Putative oxidoreductase yteT	1.00E-19
QPX_transcriptome_v1_Contig_2434	P60763	Ras-related C3 botulinum toxin substrate 3	4.00E-79
QPX_transcriptome_v1_Contig_2436	Q5R7G6	Probable aminopeptidase NPEPL1	2.00E-86
QPX_transcriptome_v1_Contig_2437	Q7TN73	CAS1 domain-containing protein 1	5.00E-66
QPX_transcriptome_v1_Contig_2439	P87239	DnaJ homolog 1, mitochondrial	9.00E-10
QPX_transcriptome_v1_Contig_2440	Q9VR91	Probable E3 ubiquitin-protein ligase HERC2	1.00E-14
QPX_transcriptome_v1_Contig_2441	Q54U63	BEACH domain-containing protein lvsC	6.00E-127
QPX_transcriptome_v1_Contig_2442	Q5ZLK6	Kinesin-like protein KIF18B	2.00E-25
QPX_transcriptome_v1_Contig_2444	Q12042	Vacuolar membrane protein YPL162C	7.00E-13
QPX_transcriptome_v1_Contig_2445	Q9I4V0	Nitronate monooxygenase	2.00E-97
QPX_transcriptome_v1_Contig_2446	Q8CFD0	Sideroflexin-5	3.00E-56
QPX_transcriptome_v1_Contig_2447	P54001	Prolyl 4-hydroxylase subunit alpha-1	3.00E-21
QPX_transcriptome_v1_Contig_2448	Q54Y72	Rho GTPase-activating protein gacA	7.00E-25
QPX_transcriptome_v1_Contig_2449	Q9LK94	Probable monodehydroascorbate reductase, cytoplasmic isoform 2	9.00E-54
QPX_transcriptome_v1_Contig_2450	P29551	Elongation factor 3	4.00E-74
QPX_transcriptome_v1_Contig_2452	P07857	Non-specific lipid-transfer protein	2.00E-136
QPX_transcriptome_v1_Contig_2454	Q8N6R0	Methyltransferase-like protein 13	7.00E-12
QPX_transcriptome_v1_Contig_2456	Q99PI5	Phosphatidate phosphatase LPIN2	2.00E-18
QPX_transcriptome_v1_Contig_2461	A4IIS8	Multidrug and toxin extrusion protein 1	7.00E-23
QPX_transcriptome_v1_Contig_2464	P20649	ATPase 1, plasma membrane-type	0
QPX_transcriptome_v1_Contig_2466	Q6DG03	Cyclin-D-binding Myb-like transcription factor 1	7.00E-15
QPX_transcriptome_v1_Contig_2467	Q50EK3	Cytochrome P450 704C1	3.00E-43
QPX_transcriptome_v1_Contig_2472	Q9LT17	E3 ubiquitin ligase BIG BROTHER-related	4.00E-17
QPX_transcriptome_v1_Contig_2473	Q6JWR2	Putative sodium-coupled neutral amino acid transporter 7	4.00E-09
QPX_transcriptome_v1_Contig_2477	Q99K70	Ras-related GTP-binding protein C	4.00E-100
QPX_transcriptome_v1_Contig_2479	Q61609	Sodium-dependent phosphate transporter 1	2.00E-39
QPX_transcriptome_v1_Contig_2481	P52710	Carboxypeptidase Y	5.00E-107
QPX_transcriptome_v1_Contig_2483	P42824	DnaJ protein homolog 2	4.00E-48
QPX_transcriptome_v1_Contig_2484	Q557G3	Trafficking protein particle complex subunit 1	6.00E-24
QPX_transcriptome_v1_Contig_2485	P46200	Transcriptional activator Myb	4.00E-47
QPX_transcriptome_v1_Contig_2486	Q9MBF8	Dynein-1-beta heavy chain, flagellar inner arm I1 complex	2.00E-49
QPX_transcriptome_v1_Contig_2487	P30708	Probable phospholipid hydroperoxide glutathione peroxidase	2.00E-53
QPX_transcriptome_v1_Contig_2489	Q71A37	Phosducin-like protein 3	4.00E-35
QPX_transcriptome_v1_Contig_2493	Q9UQ80	Proliferation-associated protein 2G4	7.00E-98
QPX_transcriptome_v1_Contig_2494	Q53I77	Exportin-6-A	1.00E-31
QPX_transcriptome_v1_Contig_2495	Q9ZRT5	Glutathione S-transferase T1	5.00E-24
QPX_transcriptome_v1_Contig_2496	Q9BZJ0	Crooked neck-like protein 1	2.00E-64
QPX_transcriptome_v1_Contig_2497	Q32PX9	Lactation elevated protein 1	8.00E-68
QPX_transcriptome_v1_Contig_2498	Q9LNQ4	Putative phospholipid-transporting ATPase 4	1.00E-113
QPX_transcriptome_v1_Contig_2500	O43818	U3 small nucleolar RNA-interacting protein 2	8.00E-95
QPX_transcriptome_v1_Contig_2502	Q5ZMQ0	Armadillo repeat-containing protein 1	2.00E-16
QPX_transcriptome_v1_Contig_2504	Q10010	Uncharacterized protein T19C3.4	7.00E-28
QPX_transcriptome_v1_Contig_2505	A6QBB6	tRNA 2-selenouridine synthase	5.00E-25
QPX_transcriptome_v1_Contig_2507	O13775	Probable glutamate--tRNA ligase, cytoplasmic	2.00E-158
QPX_transcriptome_v1_Contig_2508	O15865	Calcium-dependent protein kinase 2	2.00E-98
QPX_transcriptome_v1_Contig_2509	Q9LJ45	Cyclin-U1-1	6.00E-16
QPX_transcriptome_v1_Contig_2510	P55664	Putative threonine dehydratase	5.00E-46
QPX_transcriptome_v1_Contig_2511	O94584	Uncharacterized CDP-alcohol phosphatidyltransferase class-I family protein C1442.12	2.00E-39
QPX_transcriptome_v1_Contig_2512	Q54MJ7	Probable alanine aminotransferase, mitochondrial	1.00E-159
QPX_transcriptome_v1_Contig_2513	O14032	UPF0664 stress-induced protein C29B12.11c	1.00E-11
QPX_transcriptome_v1_Contig_2514	Q39231	Sucrose transport protein SUC2	6.00E-31
QPX_transcriptome_v1_Contig_2516	Q10661	Dosage compensation protein dpy-30	1.00E-10
QPX_transcriptome_v1_Contig_2517	P66876	Cystathionine gamma-synthase	7.00E-80
QPX_transcriptome_v1_Contig_2519	Q7PCJ8	Diamine acetyltransferase 2	9.00E-06
QPX_transcriptome_v1_Contig_2521	O95922	Probable tubulin polyglutamylase TTLL1	1.00E-48
QPX_transcriptome_v1_Contig_2523	P38680	N amino acid transport system protein	2.00E-20
QPX_transcriptome_v1_Contig_2526	Q98KK0	Probable gamma-butyrobetaine dioxygenase	1.00E-27
QPX_transcriptome_v1_Contig_2528	Q54HP3	Developmentally-regulated GTP-binding protein 1 homolog	8.00E-162
QPX_transcriptome_v1_Contig_2529	Q8CGR7	Uridine phosphorylase 2	3.00E-35
QPX_transcriptome_v1_Contig_2530	P61759	Prefoldin subunit 3	2.00E-33
QPX_transcriptome_v1_Contig_2532	Q9STT5	ABC transporter A family member 7	8.00E-59
QPX_transcriptome_v1_Contig_2535	P47758	Signal recognition particle receptor subunit beta	1.00E-18
QPX_transcriptome_v1_Contig_2536	Q27179	Caltractin ICL1b	5.00E-57
QPX_transcriptome_v1_Contig_2537	Q9Z5B5	Bifunctional protein hldE	8.00E-15
QPX_transcriptome_v1_Contig_2540	P10619	Lysosomal protective protein	3.00E-36
QPX_transcriptome_v1_Contig_2541	O43347	RNA-binding protein Musashi homolog 1	7.00E-18
QPX_transcriptome_v1_Contig_2544	P59715	Putative cardiolipin synthase YbhO	2.00E-08
QPX_transcriptome_v1_Contig_2545	Q8JIR2	Zinc metalloproteinase/disintegrin	6.00E-14
QPX_transcriptome_v1_Contig_2546	P40940	ADP-ribosylation factor 3	2.00E-76
QPX_transcriptome_v1_Contig_2548	Q54GC1	Diacylglycerol O-acyltransferase 2	7.00E-69
QPX_transcriptome_v1_Contig_2549	Q9ZUA5	Vacuolar iron transporter 1	4.00E-16
QPX_transcriptome_v1_Contig_2550	Q0VA61	Hypoxia up-regulated protein 1	3.00E-92
QPX_transcriptome_v1_Contig_2552	Q8MJY8	15-hydroxyprostaglandin dehydrogenase [NAD+]	1.00E-30
QPX_transcriptome_v1_Contig_2553	Q9W0Y2	Putative gamma-glutamylcyclotransferase CG2811	6.00E-19
QPX_transcriptome_v1_Contig_2554	Q54BM3	Mitochondrial substrate carrier family protein G	9.00E-65
QPX_transcriptome_v1_Contig_2556	Q2IIK1	Lon protease	0
QPX_transcriptome_v1_Contig_2557	P83401	Putative aldehyde dehydrogenase family 7 member A1 homolog	0
QPX_transcriptome_v1_Contig_2558	Q55DP9	Myb-like protein P	9.00E-10
QPX_transcriptome_v1_Contig_2559	Q9LKF9	Cleavage and polyadenylation specificity factor subunit 2	7.00E-48
QPX_transcriptome_v1_Contig_2560	Q5PQM2	Kinesin light chain 4	7.00E-14
QPX_transcriptome_v1_Contig_2562	Q5R6Y0	HBS1-like protein	2.00E-130
QPX_transcriptome_v1_Contig_2564	P19688	3-phosphoshikimate 1-carboxyvinyltransferase	2.00E-102
QPX_transcriptome_v1_Contig_2565	A8P1W0	Elongation factor G, mitochondrial	0
QPX_transcriptome_v1_Contig_2568	Q0AM20	Hydroxyacylglutathione hydrolase	5.00E-53
QPX_transcriptome_v1_Contig_2570	P13985	Putative HTLV-1-related endogenous sequence	4.00E-05
QPX_transcriptome_v1_Contig_2571	Q54Q31	Prohibitin-2	1.00E-100
QPX_transcriptome_v1_Contig_2572	Q9T052	Phospholipase D gamma 3	4.00E-77
QPX_transcriptome_v1_Contig_2573	Q22000	Probable 3',5'-cyclic phosphodiesterase pde-4	2.00E-14
QPX_transcriptome_v1_Contig_2574	Q6V1X1	Dipeptidyl peptidase 8	1.00E-71
QPX_transcriptome_v1_Contig_2577	P41318	Target of rapamycin complex subunit LST8	7.00E-06
QPX_transcriptome_v1_Contig_2578	Q70LM5	Linear gramicidin synthase subunit C	3.00E-70
QPX_transcriptome_v1_Contig_2580	Q1HPK6	Translation elongation factor 2	7.00E-87
QPX_transcriptome_v1_Contig_2585	Q9P7G9	Adenylyl-sulfate kinase	1.00E-74
QPX_transcriptome_v1_Contig_2586	Q56840	2-(R)-hydroxypropyl-CoM dehydrogenase	5.00E-38
QPX_transcriptome_v1_Contig_2587	Q8IZM9	Probable sodium-coupled neutral amino acid transporter 6	1.00E-12
QPX_transcriptome_v1_Contig_2588	Q8RWA7	NADH dehydrogenase [ubiquinone] 1 alpha subcomplex subunit 13-A	2.00E-20
QPX_transcriptome_v1_Contig_2590	Q7Q107	Mediator of RNA polymerase II transcription subunit 6	1.00E-15
QPX_transcriptome_v1_Contig_2594	Q7JVE7	Sugar transporter SWEET1	6.00E-15
QPX_transcriptome_v1_Contig_2596	Q6Z829	Wee1-like protein kinase	2.00E-26
QPX_transcriptome_v1_Contig_2597	Q7S565	Probable hexaprenyl pyrophosphate synthase, mitochondrial	4.00E-91
QPX_transcriptome_v1_Contig_2598	B0BN85	Suppressor of G2 allele of SKP1 homolog	2.00E-49
QPX_transcriptome_v1_Contig_2599	P76518	Uncharacterized protein YfdE	1.00E-44
QPX_transcriptome_v1_Contig_2600	P25874	Mitochondrial brown fat uncoupling protein 1	8.00E-45
QPX_transcriptome_v1_Contig_2601	P08594	Aqualysin-1	1.00E-58
QPX_transcriptome_v1_Contig_2602	P25526	Succinate-semialdehyde dehydrogenase [NADP+] GabD	5.00E-168
QPX_transcriptome_v1_Contig_2603	P39153	Probable tRNA threonylcarbamoyladenosine biosynthesis protein YwlC	1.00E-33
QPX_transcriptome_v1_Contig_2604	Q58659	Methionine--tRNA ligase	7.00E-16
QPX_transcriptome_v1_Contig_2606	Q5MAU8	Probable inactive purple acid phosphatase 27	6.00E-51
QPX_transcriptome_v1_Contig_2607	Q70LM4	Linear gramicidin synthase subunit D	8.00E-82
QPX_transcriptome_v1_Contig_2610	P31034	Serine/threonine-protein kinase CBK1	6.00E-37
QPX_transcriptome_v1_Contig_2614	Q8VZU9	Derlin-1	4.00E-39
QPX_transcriptome_v1_Contig_2615	Q54IK2	Transmembrane protein 120 homolog	6.00E-41
QPX_transcriptome_v1_Contig_2616	Q8H7N9	E3 ubiquitin-protein ligase Os03g0188200	3.00E-13
QPX_transcriptome_v1_Contig_2620	Q38799	Pyruvate dehydrogenase E1 component subunit beta, mitochondrial	1.00E-150
QPX_transcriptome_v1_Contig_2622	Q8TCU6	Phosphatidylinositol 3,4,5-trisphosphate-dependent Rac exchanger 1 protein	2.00E-15
QPX_transcriptome_v1_Contig_2623	Q86SQ9	Dehydrodolichyl diphosphate synthase	1.00E-71
QPX_transcriptome_v1_Contig_2626	Q5M947	RRP15-like protein	4.00E-12
QPX_transcriptome_v1_Contig_2627	Q86HH3	Metabotropic glutamate receptor-like protein B	5.00E-07
QPX_transcriptome_v1_Contig_2628	P05933	Calmodulin	1.00E-05
QPX_transcriptome_v1_Contig_2629	O22607	WD-40 repeat-containing protein MSI4	1.00E-75
QPX_transcriptome_v1_Contig_2630	B2RZ37	Receptor expression-enhancing protein 5	5.00E-36
QPX_transcriptome_v1_Contig_2631	P31049	Probable fatty acid methyltransferase	3.00E-32
QPX_transcriptome_v1_Contig_2632	P54774	Cell division cycle protein 48 homolog	0
QPX_transcriptome_v1_Contig_2633	P16157	Ankyrin-1	1.00E-12
QPX_transcriptome_v1_Contig_2635	Q8CDN9	Leucine-rich repeat-containing protein 9	1.00E-15
QPX_transcriptome_v1_Contig_2636	Q8VZC3	Delta-1-pyrroline-5-carboxylate dehydrogenase 12A1, mitochondrial	0
QPX_transcriptome_v1_Contig_2637	Q9ZVH4	Cullin-3A	0
QPX_transcriptome_v1_Contig_2640	Q5BK81	Prostaglandin reductase 2	4.00E-24
QPX_transcriptome_v1_Contig_2641	O14254	Probable isocitrate dehydrogenase [NADP], mitochondrial	5.00E-47
QPX_transcriptome_v1_Contig_2642	Q503L9	Nucleoredoxin	2.00E-75
QPX_transcriptome_v1_Contig_2645	O43663	Protein regulator of cytokinesis 1	9.00E-29
QPX_transcriptome_v1_Contig_2646	Q7T364	Tumor necrosis factor, alpha-induced protein 8-like protein 2 B	2.00E-06
QPX_transcriptome_v1_Contig_2647	Q7XI08	Probable E3 ubiquitin-protein ligase XBOS34	8.00E-10
QPX_transcriptome_v1_Contig_2648	Q08AZ1	Zinc finger CCCH domain-containing protein 14	2.00E-05
QPX_transcriptome_v1_Contig_2649	Q9LK09	Syntaxin-32	1.00E-31
QPX_transcriptome_v1_Contig_2650	Q9ZL45	Molybdopterin adenylyltransferase	5.00E-32
QPX_transcriptome_v1_Contig_2652	B2GUP8	ATP-binding cassette sub-family B member 8, mitochondrial	5.00E-107
QPX_transcriptome_v1_Contig_2653	Q6P8E9	NHP2-like protein 1	3.00E-52
QPX_transcriptome_v1_Contig_2655	P43524	Adenylate cyclase	2.00E-13
QPX_transcriptome_v1_Contig_2659	Q75DS1	DNA-directed RNA polymerase I subunit RPA2	0
QPX_transcriptome_v1_Contig_2661	Q6NS26	CDK5 regulatory subunit-associated protein 1-like 1	1.00E-130
QPX_transcriptome_v1_Contig_2662	Q6PDL0	Cytoplasmic dynein 1 light intermediate chain 2	4.00E-25
QPX_transcriptome_v1_Contig_2665	P29402	Calnexin homolog 1	4.00E-95
QPX_transcriptome_v1_Contig_2668	Q7RTR2	Protein NLRC3	1.00E-47
QPX_transcriptome_v1_Contig_2669	O48781	SPX domain-containing protein 2	7.00E-09
QPX_transcriptome_v1_Contig_2670	Q6IRP4	Abhydrolase domain-containing protein 13	6.00E-53
QPX_transcriptome_v1_Contig_2672	P32866	G protein-coupled receptor kinase 2	6.00E-50
QPX_transcriptome_v1_Contig_2674	Q91447	Dual specificity mitogen-activated protein kinase kinase 1	5.00E-17
QPX_transcriptome_v1_Contig_2677	Q9FMR5	Vesicle-associated membrane protein 714	3.00E-46
QPX_transcriptome_v1_Contig_2678	Q94177	Progestin and adipoq receptor-like protein 1	3.00E-21
QPX_transcriptome_v1_Contig_2681	P81999	DnaJ homolog subfamily B member 11	9.00E-22
QPX_transcriptome_v1_Contig_2682	Q9R078	5'-AMP-activated protein kinase subunit beta-1	3.00E-39
QPX_transcriptome_v1_Contig_2683	Q9M291	Protein transport protein Sec24-like CEF	2.00E-82
QPX_transcriptome_v1_Contig_2684	Q5Z9S8	Pleiotropic drug resistance protein 12	3.00E-118
QPX_transcriptome_v1_Contig_2685	A6H5Z3	Exocyst complex component 6B	8.00E-34
QPX_transcriptome_v1_Contig_2688	Q5EA83	Histidine decarboxylase	1.00E-64
QPX_transcriptome_v1_Contig_2690	Q54NX0	rRNA methyltransferase 3 homolog	6.00E-76
QPX_transcriptome_v1_Contig_2691	Q5R7X2	U2 snRNP-associated SURP motif-containing protein	5.00E-08
QPX_transcriptome_v1_Contig_2694	Q9C671	Probable phosphatidylinositol 4-kinase type 2-beta At1g26270	4.00E-50
QPX_transcriptome_v1_Contig_2696	O88831	Calcium/calmodulin-dependent protein kinase kinase 2	2.00E-48
QPX_transcriptome_v1_Contig_2698	O62742	Non-specific lipid-transfer protein	8.00E-155
QPX_transcriptome_v1_Contig_2699	Q8BSY0	Aspartyl/asparaginyl beta-hydroxylase	8.00E-23
QPX_transcriptome_v1_Contig_2700	P62292	Abnormal spindle-like microcephaly-associated protein homolog	2.00E-19
QPX_transcriptome_v1_Contig_2702	Q8N5M1	ATP synthase mitochondrial F1 complex assembly factor 2	4.00E-37
QPX_transcriptome_v1_Contig_2703	O13737	Uncharacterized endoplasmic reticulum membrane protein C16E8.02	3.00E-16
QPX_transcriptome_v1_Contig_2705	P42747	Ubiquitin-conjugating enzyme E2 14	2.00E-34
QPX_transcriptome_v1_Contig_2706	Q9VND8	GTP-binding protein Rheb homolog	2.00E-38
QPX_transcriptome_v1_Contig_2708	P13280	Glycogenin-1	4.00E-07
QPX_transcriptome_v1_Contig_2709	Q9UDX3	SEC14-like protein 4	9.00E-10
QPX_transcriptome_v1_Contig_2710	Q9XSJ0	Ubiquitin carboxyl-terminal hydrolase isozyme L5	2.00E-92
QPX_transcriptome_v1_Contig_2711	O75600	2-amino-3-ketobutyrate coenzyme A ligase, mitochondrial	2.00E-152
QPX_transcriptome_v1_Contig_2712	O35435	Dihydroorotate dehydrogenase (quinone), mitochondrial	7.00E-116
QPX_transcriptome_v1_Contig_2713	Q803E1	Uncharacterized protein C17orf85 homolog	6.00E-10
QPX_transcriptome_v1_Contig_2714	A8E4L1	Cytochrome c oxidase assembly protein COX19	2.00E-22
QPX_transcriptome_v1_Contig_2715	P62297	Abnormal spindle-like microcephaly-associated protein homolog	9.00E-13
QPX_transcriptome_v1_Contig_2717	A4YI89	3-hydroxypropionyl-coenzyme A dehydratase	6.00E-17
QPX_transcriptome_v1_Contig_2719	O23617	Alpha,alpha-trehalose-phosphate synthase [UDP-forming] 5	1.00E-47
QPX_transcriptome_v1_Contig_2721	Q13627	Dual specificity tyrosine-phosphorylation-regulated kinase 1A	8.00E-138
QPX_transcriptome_v1_Contig_2724	O74549	NEDD8-conjugating enzyme ubc12	2.00E-19
QPX_transcriptome_v1_Contig_2726	Q54Q39	Protein phosphatase 1 regulatory subunit pprA	3.00E-58
QPX_transcriptome_v1_Contig_2728	P16259	Calpain-3	1.00E-27
QPX_transcriptome_v1_Contig_2729	Q3U3N6	Uncharacterized protein C17orf56 homolog	1.00E-15
QPX_transcriptome_v1_Contig_2730	Q80W93	Hydrocephalus-inducing protein	3.00E-84
QPX_transcriptome_v1_Contig_2732	P71019	Malonyl CoA-acyl carrier protein transacylase	1.00E-41
QPX_transcriptome_v1_Contig_2733	Q9LST6	Proteasome subunit beta type-2	4.00E-41
QPX_transcriptome_v1_Contig_2735	Q75LU8	Calcineurin B-like protein 3	2.00E-36
QPX_transcriptome_v1_Contig_2736	Q5R746	YTH domain-containing protein 2	3.00E-29
QPX_transcriptome_v1_Contig_2741	Q95V25	Calcium-activated potassium channel slo-1	2.00E-09
QPX_transcriptome_v1_Contig_2742	Q6C9P3	ATP-dependent RNA helicase DBP3	6.00E-138
QPX_transcriptome_v1_Contig_2744	O94654	Uncharacterized transporter C405.03c	1.00E-29
QPX_transcriptome_v1_Contig_2746	Q8BH65	Protein FAM116A	4.00E-58
QPX_transcriptome_v1_Contig_2747	Q9URW6	SH3 domain-containing protein PJ696.02	3.00E-56
QPX_transcriptome_v1_Contig_2748	Q3USB7	Inactive phospholipase C-like protein 1	5.00E-87
QPX_transcriptome_v1_Contig_2749	Q04432	Probable chaperone protein HSP31	4.00E-26
QPX_transcriptome_v1_Contig_2751	O75095	Multiple epidermal growth factor-like domains protein 6	8.00E-09
QPX_transcriptome_v1_Contig_2752	Q54ML6	Probable ran guanine nucleotide release factor	7.00E-24
QPX_transcriptome_v1_Contig_2753	P67999	Ribosomal protein S6 kinase beta-1	2.00E-91
QPX_transcriptome_v1_Contig_2754	Q54YN2	Maleylacetoacetate isomerase	5.00E-51
QPX_transcriptome_v1_Contig_2757	Q9FJD0	Vacuolar protein sorting-associated protein 26A	1.00E-09
QPX_transcriptome_v1_Contig_2758	P50861	6,7-dimethyl-8-ribityllumazine synthase	2.00E-42
QPX_transcriptome_v1_Contig_2759	P38680	N amino acid transport system protein	3.00E-21
QPX_transcriptome_v1_Contig_2760	Q7QBW3	Eukaryotic translation initiation factor 3 subunit D	2.00E-108
QPX_transcriptome_v1_Contig_2761	Q09225	Nose resistant to fluoxetine protein 6	2.00E-11
QPX_transcriptome_v1_Contig_2762	Q924N4	Solute carrier family 12 member 6	2.00E-14
QPX_transcriptome_v1_Contig_2764	Q9FZ36	Mitogen-activated protein kinase kinase kinase 2	1.00E-64
QPX_transcriptome_v1_Contig_2766	Q9WTX7	Four and a half LIM domains protein 5	1.00E-05
QPX_transcriptome_v1_Contig_2769	Q9H3L0	Methylmalonic aciduria and homocystinuria type D protein, mitochondrial	6.00E-15
QPX_transcriptome_v1_Contig_2770	Q54QK1	MIP18 family protein FAM96B	8.00E-46
QPX_transcriptome_v1_Contig_2771	Q52T38	S-acyltransferase TIP1	2.00E-47
QPX_transcriptome_v1_Contig_2773	O53657	Putative membrane protein mmpL3	3.00E-24
QPX_transcriptome_v1_Contig_2774	Q9LDC0	42 kDa peptidyl-prolyl isomerase	3.00E-21
QPX_transcriptome_v1_Contig_2776	Q64464	Cytochrome P450 3A13	9.00E-32
QPX_transcriptome_v1_Contig_2777	A5V3G5	Ribosome-recycling factor	1.00E-22
QPX_transcriptome_v1_Contig_2780	Q9FJL3	Peptidylprolyl isomerase	1.00E-21
QPX_transcriptome_v1_Contig_2781	Q12466	Tricalbin-1	3.00E-08
QPX_transcriptome_v1_Contig_2782	Q93TJ5	4-hydroxyacetophenone monooxygenase	9.00E-61
QPX_transcriptome_v1_Contig_2783	Q5ZMJ9	Serine/arginine repetitive matrix protein 1	5.00E-06
QPX_transcriptome_v1_Contig_2784	A8MUP2	Methyltransferase-like protein 12, mitochondrial	3.00E-08
QPX_transcriptome_v1_Contig_2785	Q9FGH4	Glucan endo-1,3-beta-glucosidase 9	9.00E-12
QPX_transcriptome_v1_Contig_2787	O35552	6-phosphofructo-2-kinase/fructose-2,6-biphosphatase 3	2.00E-95
QPX_transcriptome_v1_Contig_2789	Q9FH95	AP2-like ethylene-responsive transcription factor TOE3	4.00E-12
QPX_transcriptome_v1_Contig_2792	Q8T6J0	ABC transporter A family member 7	3.00E-101
QPX_transcriptome_v1_Contig_2793	Q67W29	Probable dihydrodipicolinate reductase 1, chloroplastic	5.00E-74
QPX_transcriptome_v1_Contig_2797	Q5U3U0	Phytanoyl-CoA dioxygenase domain-containing protein 1	1.00E-06
QPX_transcriptome_v1_Contig_2798	P62137	Serine/threonine-protein phosphatase PP1-alpha catalytic subunit	4.00E-116
QPX_transcriptome_v1_Contig_2799	P38576	Inorganic pyrophosphatase	1.00E-44
QPX_transcriptome_v1_Contig_2800	A6TEE9	5-keto-4-deoxy-D-glucarate aldolase	1.00E-22
QPX_transcriptome_v1_Contig_2804	Q5ZL00	Uncharacterized protein KIAA0090 homolog	2.00E-46
QPX_transcriptome_v1_Contig_2805	Q8VHC8	Lysosomal alpha-mannosidase	2.00E-172
QPX_transcriptome_v1_Contig_2808	Q8K4T5	Dual specificity protein phosphatase 19	5.00E-20
QPX_transcriptome_v1_Contig_2810	Q9LD55	Eukaryotic translation initiation factor 3 subunit A	6.00E-131
QPX_transcriptome_v1_Contig_2811	Q97TC4	Hypoxanthine-guanine phosphoribosyltransferase	1.00E-44
QPX_transcriptome_v1_Contig_2815	P82888	Histone H4	9.00E-47
QPX_transcriptome_v1_Contig_2816	P91791	Peptidyl-prolyl cis-trans isomerase	3.00E-05
QPX_transcriptome_v1_Contig_2817	Q8K330	Protein phosphatase Slingshot homolog 3	3.00E-09
QPX_transcriptome_v1_Contig_2818	Q585H6	Flagellar attachment zone protein 1	4.00E-24
QPX_transcriptome_v1_Contig_2819	P11348	Dihydropteridine reductase	3.00E-22
QPX_transcriptome_v1_Contig_2820	Q6P848	Microtubule-associated protein RP/EB family member 1	3.00E-38
QPX_transcriptome_v1_Contig_2821	P43351	DNA repair protein RAD52 homolog	2.00E-17
QPX_transcriptome_v1_Contig_2822	Q55DM1	BEACH domain-containing protein lvsA	2.00E-20
QPX_transcriptome_v1_Contig_2825	Q941Y8	Probable NADPH:quinone oxidoreductase 2	2.00E-07
QPX_transcriptome_v1_Contig_2828	Q54I81	Translation initiation factor eIF-2B subunit alpha	9.00E-74
QPX_transcriptome_v1_Contig_2831	Q9NX74	tRNA-dihydrouridine(20) synthase [NAD(P)+]-like	1.00E-68
QPX_transcriptome_v1_Contig_2832	P37887	Cysteine synthase	3.00E-71
QPX_transcriptome_v1_Contig_2836	P14318	Muscle-specific protein 20	8.00E-23
QPX_transcriptome_v1_Contig_2838	Q20390	Palmitoyl-protein thioesterase 1	3.00E-56
QPX_transcriptome_v1_Contig_2839	Q9QXU2	Surfeit locus protein 1	1.00E-17
QPX_transcriptome_v1_Contig_2840	Q5ZHT1	Acyl-CoA dehydrogenase family member 11	2.00E-116
QPX_transcriptome_v1_Contig_2841	A5JTQ3	Beta-xylosidase/alpha-L-arabinofuranosidase 2	8.00E-127
QPX_transcriptome_v1_Contig_2844	Q6QEF8	Coronin-6	4.00E-53
QPX_transcriptome_v1_Contig_2847	Q10411	Sporulation-specific protein 15	4.00E-05
QPX_transcriptome_v1_Contig_2849	P0AC34	Fumarate hydratase class I, aerobic	0
QPX_transcriptome_v1_Contig_2851	P15686	H(+)/hexose cotransporter 1	3.00E-47
QPX_transcriptome_v1_Contig_2852	O60086	Probable acetolactate synthase small subunit	7.00E-50
QPX_transcriptome_v1_Contig_2853	Q9S7X6	Thermospermine synthase ACAULIS5	3.00E-69
QPX_transcriptome_v1_Contig_2855	Q0IIG7	Ras-related protein Rab-5A	4.00E-41
QPX_transcriptome_v1_Contig_2857	A8G9J4	Probable phosphoglycerate mutase gpmB	4.00E-17
QPX_transcriptome_v1_Contig_2859	B4QVW6	Histone-arginine methyltransferase CARMER	1.00E-74
QPX_transcriptome_v1_Contig_2860	Q9Y3D8	Adenylate kinase isoenzyme 6	7.00E-48
QPX_transcriptome_v1_Contig_2864	Q8L9J9	Probable carbohydrate esterase At4g34215	7.00E-19
QPX_transcriptome_v1_Contig_2866	Q07744	Neutral endopeptidase	3.00E-58
QPX_transcriptome_v1_Contig_2869	O74184	WD repeat-containing protein wat1	7.00E-98
QPX_transcriptome_v1_Contig_2870	Q9VI10	Probable small nuclear ribonucleoprotein Sm D2	3.00E-40
QPX_transcriptome_v1_Contig_2872	Q3M698	Octanoyltransferase	4.00E-54
QPX_transcriptome_v1_Contig_2873	Q86Z98	Kinesin heavy chain	2.00E-50
QPX_transcriptome_v1_Contig_2874	Q04747	Surfactin synthase subunit 2	3.00E-41
QPX_transcriptome_v1_Contig_2875	P51135	Cytochrome b-c1 complex subunit Rieske-5, mitochondrial	6.00E-81
QPX_transcriptome_v1_Contig_2876	Q54CX6	Probable 3-hydroxyisobutyrate dehydrogenase, mitochondrial	9.00E-120
QPX_transcriptome_v1_Contig_2877	Q08759	Transcriptional activator Myb	6.00E-38
QPX_transcriptome_v1_Contig_2878	P0CH30	E3 ubiquitin-protein ligase RING1	6.00E-16
QPX_transcriptome_v1_Contig_2879	Q02366	NADH dehydrogenase [ubiquinone] 1 alpha subcomplex subunit 6	6.00E-19
QPX_transcriptome_v1_Contig_2880	Q55DZ8	Tryptophan--tRNA ligase, cytoplasmic	1.00E-166
QPX_transcriptome_v1_Contig_2881	P97524	Very long-chain acyl-CoA synthetase	3.00E-108
QPX_transcriptome_v1_Contig_2882	P45274	Aminopeptidase N	1.00E-22
QPX_transcriptome_v1_Contig_2883	P77791	Maltose O-acetyltransferase	1.00E-40
QPX_transcriptome_v1_Contig_2885	Q0HZ05	Pyrimidine-specific ribonucleoside hydrolase rihA	2.00E-34
QPX_transcriptome_v1_Contig_2886	Q54NS1	Putative transferase caf17 homolog, mitochondrial	2.00E-14
QPX_transcriptome_v1_Contig_2887	A3KP37	Probable methyltransferase C20orf7 homolog, mitochondrial	1.00E-70
QPX_transcriptome_v1_Contig_2888	P35164	Sensor histidine kinase resE	7.00E-18
QPX_transcriptome_v1_Contig_2889	Q9C827	Coatomer subunit beta'-2	0
QPX_transcriptome_v1_Contig_2892	Q54BF6	Mitochondrial substrate carrier family protein N	5.00E-11
QPX_transcriptome_v1_Contig_2893	Q3MHE2	U4/U6 small nuclear ribonucleoprotein Prp4	1.00E-69
QPX_transcriptome_v1_Contig_2894	Q7SZ10	Serine/threonine-protein phosphatase PP1-gamma catalytic subunit B	3.00E-158
QPX_transcriptome_v1_Contig_2895	P34127	Myb-like protein A	5.00E-36
QPX_transcriptome_v1_Contig_2897	A4VN44	Phosphoenolpyruvate carboxylase	0
QPX_transcriptome_v1_Contig_2898	Q84L08	GDP-mannose transporter GONST4	2.00E-76
QPX_transcriptome_v1_Contig_2899	Q54QP7	LIMR family protein DDB_G0283707	8.00E-46
QPX_transcriptome_v1_Contig_2900	Q00743	Guanine nucleotide-binding protein subunit alpha	3.00E-92
QPX_transcriptome_v1_Contig_2901	A6KWR4	L-rhamnose mutarotase	1.00E-07
QPX_transcriptome_v1_Contig_2902	Q9FG13	Probable carboxylesterase 15	5.00E-16
QPX_transcriptome_v1_Contig_2903	Q9LHE7	Phytochrome-associated serine/threonine protein phosphatase 3	6.00E-150
QPX_transcriptome_v1_Contig_2905	O94383	Structural maintenance of chromosomes protein 1	7.00E-73
QPX_transcriptome_v1_Contig_2906	P28178	Protein kinase 2	2.00E-121
QPX_transcriptome_v1_Contig_2907	A6UTA2	3-dehydroquinate dehydratase	2.00E-21
QPX_transcriptome_v1_Contig_2908	Q00526	Cyclin-dependent kinase 3	4.00E-46
QPX_transcriptome_v1_Contig_2909	P52427	Proteasome subunit alpha type-4	2.00E-103
QPX_transcriptome_v1_Contig_2912	Q32TG3	EF-hand domain-containing family member C2	4.00E-05
QPX_transcriptome_v1_Contig_2914	Q499N3	WD repeat-containing protein 18	8.00E-38
QPX_transcriptome_v1_Contig_2916	Q54TC5	Maf-like protein DDB_G0281937	1.00E-44
QPX_transcriptome_v1_Contig_2919	Q42877	DNA-directed RNA polymerase II subunit RPB2	0
QPX_transcriptome_v1_Contig_2922	Q92462	E3 ubiquitin-protein ligase pub1	7.00E-43
QPX_transcriptome_v1_Contig_2923	Q9Y385	Ubiquitin-conjugating enzyme E2 J1	1.00E-55
QPX_transcriptome_v1_Contig_2930	Q9CQS8	Protein transport protein Sec61 subunit beta	2.00E-11
QPX_transcriptome_v1_Contig_2933	Q38951	Serine/threonine-protein phosphatase 2A 65 kDa regulatory subunit A gamma isoform	3.00E-160
QPX_transcriptome_v1_Contig_2934	Q08647	Multisubstrate pseudouridine synthase 7	2.00E-64
QPX_transcriptome_v1_Contig_2936	Q9P258	Protein RCC2	1.00E-85
QPX_transcriptome_v1_Contig_2937	Q54C64	Probable N-acetylglucosaminyl-phosphatidylinositol de-N-acetylase	4.00E-45
QPX_transcriptome_v1_Contig_2938	Q3UX61	N-alpha-acetyltransferase 11	1.00E-62
QPX_transcriptome_v1_Contig_2940	Q65VQ5	Alanine--tRNA ligase	6.00E-98
[truncated: 3,994 more rows]
