# Supplementary material for: Development of Genomic Resources for a thraustochytrid Pathogen and Investigation of Temperature Influences on Gene Expression
Source: PLoS One. 2013 Sep 17;8(9):e74196. doi: 10.1371/journal.pone.0074196 (PMC3775781; doi:10.1371/journal.pone.0074196)
Supplement: Table S3 — QPX transcriptome Gene Ontology (GO) information. GO and GO Slim classifications provided for all annotated contigs. Data in the Table include Contig ID, SwissProt ID of top BLAST hit, Gene description of top BLAST hit, corresponding e-values, associated Gene Ontology (GO) term, associated GO domain, and associated GO Slim term. (TXT) [file pone.0074196.s005.txt]

Table S3: QPX transcriptome gene ontology information
Contig ID	SwissProt ID	Gene description	e-value	Gene Ontology (GO) term	GO domain	GO Slim
QPX_transcriptome_v1_Contig_2	P52712	Serine carboxypeptidase-like	4.00E-98	hydrolase activity	Function	other molecular function
QPX_transcriptome_v1_Contig_2	P52712	Serine carboxypeptidase-like	4.00E-98	peptidase activity	Function	other molecular function
QPX_transcriptome_v1_Contig_2	P52712	Serine carboxypeptidase-like	4.00E-98	carboxypeptidase activity	Function	other molecular function
QPX_transcriptome_v1_Contig_3	P55737	Heat shock protein 90-2	0	cytoplasm	Component	other cellular component
QPX_transcriptome_v1_Contig_3	P55737	Heat shock protein 90-2	0	nucleotide binding	Function	other molecular function
QPX_transcriptome_v1_Contig_3	P55737	Heat shock protein 90-2	0	ATP binding	Function	other molecular function
QPX_transcriptome_v1_Contig_3	P55737	Heat shock protein 90-2	0	response to stress	Process	stress response
QPX_transcriptome_v1_Contig_4	Q54PV7	Eukaryotic translation initiation factor 2A	2.00E-85	translation initiation factor activity	Function	nucleic acid binding activity
QPX_transcriptome_v1_Contig_4	Q54PV7	Eukaryotic translation initiation factor 2A	2.00E-85	translation	Process	protein metabolism
QPX_transcriptome_v1_Contig_4	Q54PV7	Eukaryotic translation initiation factor 2A	2.00E-85	regulation of translation	Process	protein metabolism
QPX_transcriptome_v1_Contig_6	Q943E7	16.9 kDa class I heat shock protein 3	3.00E-10	cytoplasm	Component	other cellular component
QPX_transcriptome_v1_Contig_6	Q943E7	16.9 kDa class I heat shock protein 3	3.00E-10	response to stress	Process	stress response
QPX_transcriptome_v1_Contig_8	P42824	DnaJ protein homolog 2	5.00E-80	membrane	Component	other membranes
QPX_transcriptome_v1_Contig_8	P42824	DnaJ protein homolog 2	5.00E-80	zinc ion binding	Function	other molecular function
QPX_transcriptome_v1_Contig_8	P42824	DnaJ protein homolog 2	5.00E-80	metal ion binding	Function	other molecular function
QPX_transcriptome_v1_Contig_9	Q6NCX7	2,3-bisphosphoglycerate-independent phosphoglycerate mutase	0	manganese ion binding	Function	other molecular function
QPX_transcriptome_v1_Contig_9	Q6NCX7	2,3-bisphosphoglycerate-independent phosphoglycerate mutase	0	isomerase activity	Function	other molecular function
QPX_transcriptome_v1_Contig_9	Q6NCX7	2,3-bisphosphoglycerate-independent phosphoglycerate mutase	0	metal ion binding	Function	other molecular function
QPX_transcriptome_v1_Contig_9	Q6NCX7	2,3-bisphosphoglycerate-independent phosphoglycerate mutase	0	glycolysis	Process	other metabolic processes
QPX_transcriptome_v1_Contig_10	Q17770	Protein disulfide-isomerase 2	3.00E-110	endoplasmic reticulum	Component	ER/Golgi
QPX_transcriptome_v1_Contig_10	Q17770	Protein disulfide-isomerase 2	3.00E-110	isomerase activity	Function	other molecular function
QPX_transcriptome_v1_Contig_12	Q3LSS0	CWF19-like protein 2	2.00E-33	.	.	.
QPX_transcriptome_v1_Contig_17	P52808	60S ribosomal protein L30-1	4.00E-48	ribosome	Component	translational apparatus
QPX_transcriptome_v1_Contig_17	P52808	60S ribosomal protein L30-1	4.00E-48	ribonucleoprotein complex	Component	other cellular component
QPX_transcriptome_v1_Contig_18	P41753	Heat shock 70 kDa protein	0	ATP binding	Function	other molecular function
QPX_transcriptome_v1_Contig_18	P41753	Heat shock 70 kDa protein	0	nucleotide binding	Function	other molecular function
QPX_transcriptome_v1_Contig_20	Q94C60	Transcription elongation factor SPT4 homolog 2	9.00E-24	nucleus	Component	nucleus
QPX_transcriptome_v1_Contig_20	Q94C60	Transcription elongation factor SPT4 homolog 2	9.00E-24	zinc ion binding	Function	other molecular function
QPX_transcriptome_v1_Contig_20	Q94C60	Transcription elongation factor SPT4 homolog 2	9.00E-24	metal ion binding	Function	other molecular function
QPX_transcriptome_v1_Contig_20	Q94C60	Transcription elongation factor SPT4 homolog 2	9.00E-24	transcription	Process	RNA metabolism
QPX_transcriptome_v1_Contig_20	Q94C60	Transcription elongation factor SPT4 homolog 2	9.00E-24	regulation of transcription	Process	RNA metabolism
QPX_transcriptome_v1_Contig_21	Q9H6K1	Uncharacterized protein C6orf106	1.00E-13	.	.	.
QPX_transcriptome_v1_Contig_22	Q8GU89	Pleiotropic drug resistance protein 4	2.00E-168	integral to membrane	Component	other membranes
QPX_transcriptome_v1_Contig_22	Q8GU89	Pleiotropic drug resistance protein 4	2.00E-168	membrane	Component	other membranes
QPX_transcriptome_v1_Contig_22	Q8GU89	Pleiotropic drug resistance protein 4	2.00E-168	ATP binding	Function	other molecular function
QPX_transcriptome_v1_Contig_22	Q8GU89	Pleiotropic drug resistance protein 4	2.00E-168	nucleotide binding	Function	other molecular function
QPX_transcriptome_v1_Contig_22	Q8GU89	Pleiotropic drug resistance protein 4	2.00E-168	transport	Process	transport
QPX_transcriptome_v1_Contig_23	A7SLC8	N-acetyltransferase 9-like protein	4.00E-37	transferase activity	Function	other molecular function
QPX_transcriptome_v1_Contig_23	A7SLC8	N-acetyltransferase 9-like protein	4.00E-37	acyltransferase activity	Function	other molecular function
QPX_transcriptome_v1_Contig_25	Q14669	Probable E3 ubiquitin-protein ligase TRIP12	2.00E-13	proteasome complex	Component	other cellular component
QPX_transcriptome_v1_Contig_25	Q14669	Probable E3 ubiquitin-protein ligase TRIP12	2.00E-13	ligase activity	Function	other molecular function
QPX_transcriptome_v1_Contig_25	Q14669	Probable E3 ubiquitin-protein ligase TRIP12	2.00E-13	modification-dependent protein catabolic process	Process	protein metabolism
QPX_transcriptome_v1_Contig_26	Q55905	Phosphoenolpyruvate synthase	0	kinase activity	Function	kinase activity
QPX_transcriptome_v1_Contig_26	Q55905	Phosphoenolpyruvate synthase	0	nucleotide binding	Function	other molecular function
QPX_transcriptome_v1_Contig_26	Q55905	Phosphoenolpyruvate synthase	0	ATP binding	Function	other molecular function
QPX_transcriptome_v1_Contig_26	Q55905	Phosphoenolpyruvate synthase	0	metal ion binding	Function	other molecular function
QPX_transcriptome_v1_Contig_26	Q55905	Phosphoenolpyruvate synthase	0	magnesium ion binding	Function	other molecular function
QPX_transcriptome_v1_Contig_26	Q55905	Phosphoenolpyruvate synthase	0	transferase activity	Function	other molecular function
QPX_transcriptome_v1_Contig_30	Q54BC8	Proteasome subunit beta type-5	5.00E-95	nucleus	Component	nucleus
QPX_transcriptome_v1_Contig_30	Q54BC8	Proteasome subunit beta type-5	5.00E-95	proteasome complex	Component	other cellular component
QPX_transcriptome_v1_Contig_30	Q54BC8	Proteasome subunit beta type-5	5.00E-95	cytoplasm	Component	other cellular component
QPX_transcriptome_v1_Contig_30	Q54BC8	Proteasome subunit beta type-5	5.00E-95	threonine-type endopeptidase activity	Function	other molecular function
QPX_transcriptome_v1_Contig_30	Q54BC8	Proteasome subunit beta type-5	5.00E-95	hydrolase activity	Function	other molecular function
QPX_transcriptome_v1_Contig_30	Q54BC8	Proteasome subunit beta type-5	5.00E-95	peptidase activity	Function	other molecular function
QPX_transcriptome_v1_Contig_32	Q9D832	DnaJ homolog subfamily B member 4	3.00E-70	.	.	.
QPX_transcriptome_v1_Contig_35	P31009	40S ribosomal protein S2	5.00E-104	ribosome	Component	translational apparatus
QPX_transcriptome_v1_Contig_35	P31009	40S ribosomal protein S2	5.00E-104	ribonucleoprotein complex	Component	other cellular component
QPX_transcriptome_v1_Contig_35	P31009	40S ribosomal protein S2	5.00E-104	cell differentiation	Process	other biological processes
QPX_transcriptome_v1_Contig_35	P31009	40S ribosomal protein S2	5.00E-104	oogenesis	Process	other biological processes
QPX_transcriptome_v1_Contig_35	P31009	40S ribosomal protein S2	5.00E-104	multicellular organismal development	Process	developmental processes
QPX_transcriptome_v1_Contig_36	Q9SV68	Putative quinone-oxidoreductase homolog, chloroplastic	4.00E-27	plastid inner membrane	Component	other membranes
QPX_transcriptome_v1_Contig_36	Q9SV68	Putative quinone-oxidoreductase homolog, chloroplastic	4.00E-27	chloroplast	Component	other cellular component
QPX_transcriptome_v1_Contig_36	Q9SV68	Putative quinone-oxidoreductase homolog, chloroplastic	4.00E-27	plastid	Component	other cellular component
QPX_transcriptome_v1_Contig_36	Q9SV68	Putative quinone-oxidoreductase homolog, chloroplastic	4.00E-27	membrane	Component	other membranes
QPX_transcriptome_v1_Contig_36	Q9SV68	Putative quinone-oxidoreductase homolog, chloroplastic	4.00E-27	oxidoreductase activity	Function	other molecular function
QPX_transcriptome_v1_Contig_36	Q9SV68	Putative quinone-oxidoreductase homolog, chloroplastic	4.00E-27	oxidation reduction	Process	other metabolic processes
QPX_transcriptome_v1_Contig_38	C6A0T3	Cyclic 2,3-diphosphoglycerate synthetase	1.00E-07	cytoplasm	Component	other cellular component
QPX_transcriptome_v1_Contig_38	C6A0T3	Cyclic 2,3-diphosphoglycerate synthetase	1.00E-07	ATP binding	Function	other molecular function
QPX_transcriptome_v1_Contig_38	C6A0T3	Cyclic 2,3-diphosphoglycerate synthetase	1.00E-07	ligase activity	Function	other molecular function
QPX_transcriptome_v1_Contig_38	C6A0T3	Cyclic 2,3-diphosphoglycerate synthetase	1.00E-07	nucleotide binding	Function	other molecular function
QPX_transcriptome_v1_Contig_39	Q4R5F0	Iron-sulfur cluster assembly 1 homolog, mitochondrial	9.00E-29	mitochondrion	Component	mitochondrion
QPX_transcriptome_v1_Contig_39	Q4R5F0	Iron-sulfur cluster assembly 1 homolog, mitochondrial	9.00E-29	iron-sulfur cluster binding	Function	other molecular function
QPX_transcriptome_v1_Contig_39	Q4R5F0	Iron-sulfur cluster assembly 1 homolog, mitochondrial	9.00E-29	metal ion binding	Function	other molecular function
QPX_transcriptome_v1_Contig_39	Q4R5F0	Iron-sulfur cluster assembly 1 homolog, mitochondrial	9.00E-29	iron ion binding	Function	other molecular function
QPX_transcriptome_v1_Contig_40	Q9MBD8	Bax inhibitor 1	9.00E-28	integral to membrane	Component	other membranes
QPX_transcriptome_v1_Contig_40	Q9MBD8	Bax inhibitor 1	9.00E-28	membrane	Component	other membranes
QPX_transcriptome_v1_Contig_40	Q9MBD8	Bax inhibitor 1	9.00E-28	apoptosis	Process	death
QPX_transcriptome_v1_Contig_41	A6N6J5	WD repeat-containing protein 35	8.00E-38	.	.	.
QPX_transcriptome_v1_Contig_42	Q9FHH8	Zinc finger protein CONSTANS-LIKE 5	5.00E-07	nucleus	Component	nucleus
QPX_transcriptome_v1_Contig_42	Q9FHH8	Zinc finger protein CONSTANS-LIKE 5	5.00E-07	zinc ion binding	Function	other molecular function
QPX_transcriptome_v1_Contig_42	Q9FHH8	Zinc finger protein CONSTANS-LIKE 5	5.00E-07	metal ion binding	Function	other molecular function
QPX_transcriptome_v1_Contig_43	P44758	Hybrid peroxiredoxin hyPrx5	2.00E-93	oxidoreductase activity	Function	other molecular function
QPX_transcriptome_v1_Contig_43	P44758	Hybrid peroxiredoxin hyPrx5	2.00E-93	peroxidase activity	Function	other molecular function
QPX_transcriptome_v1_Contig_43	P44758	Hybrid peroxiredoxin hyPrx5	2.00E-93	electron transport chain	Process	other metabolic processes
QPX_transcriptome_v1_Contig_43	P44758	Hybrid peroxiredoxin hyPrx5	2.00E-93	transport	Process	transport
QPX_transcriptome_v1_Contig_43	P44758	Hybrid peroxiredoxin hyPrx5	2.00E-93	oxidation reduction	Process	other metabolic processes
QPX_transcriptome_v1_Contig_44	Q5FXM5	Acyl-CoA-binding protein	3.00E-18	lipid binding	Function	other molecular function
QPX_transcriptome_v1_Contig_44	Q5FXM5	Acyl-CoA-binding protein	3.00E-18	transport	Process	transport
QPX_transcriptome_v1_Contig_44	Q5FXM5	Acyl-CoA-binding protein	3.00E-18	sporulation resulting in formation of a cellular spore	Process	other biological processes
QPX_transcriptome_v1_Contig_45	Q56ZN6	Pyrophosphate-energized membrane proton pump 2	0	Golgi apparatus	Component	ER/Golgi
QPX_transcriptome_v1_Contig_45	Q56ZN6	Pyrophosphate-energized membrane proton pump 2	0	integral to membrane	Component	other membranes
QPX_transcriptome_v1_Contig_45	Q56ZN6	Pyrophosphate-energized membrane proton pump 2	0	membrane	Component	other membranes
QPX_transcriptome_v1_Contig_45	Q56ZN6	Pyrophosphate-energized membrane proton pump 2	0	hydrolase activity	Function	other molecular function
QPX_transcriptome_v1_Contig_45	Q56ZN6	Pyrophosphate-energized membrane proton pump 2	0	magnesium ion binding	Function	other molecular function
QPX_transcriptome_v1_Contig_45	Q56ZN6	Pyrophosphate-energized membrane proton pump 2	0	proton transport	Process	transport
QPX_transcriptome_v1_Contig_45	Q56ZN6	Pyrophosphate-energized membrane proton pump 2	0	ion transport	Process	transport
QPX_transcriptome_v1_Contig_45	Q56ZN6	Pyrophosphate-energized membrane proton pump 2	0	transport	Process	transport
QPX_transcriptome_v1_Contig_46	Q84M24	ABC transporter A family member 1	0	integral to membrane	Component	other membranes
QPX_transcriptome_v1_Contig_46	Q84M24	ABC transporter A family member 1	0	membrane	Component	other membranes
QPX_transcriptome_v1_Contig_46	Q84M24	ABC transporter A family member 1	0	nucleotide binding	Function	other molecular function
QPX_transcriptome_v1_Contig_46	Q84M24	ABC transporter A family member 1	0	ATP binding	Function	other molecular function
QPX_transcriptome_v1_Contig_46	Q84M24	ABC transporter A family member 1	0	transport	Process	transport
QPX_transcriptome_v1_Contig_47	Q11067	Probable protein disulfide-isomerase A6	2.00E-45	endoplasmic reticulum	Component	ER/Golgi
QPX_transcriptome_v1_Contig_47	Q11067	Probable protein disulfide-isomerase A6	2.00E-45	isomerase activity	Function	other molecular function
QPX_transcriptome_v1_Contig_48	Q54MV7	NADH dehydrogenase [ubiquinone] 1 alpha subcomplex subunit 12	4.00E-10	membrane	Component	other membranes
QPX_transcriptome_v1_Contig_48	Q54MV7	NADH dehydrogenase [ubiquinone] 1 alpha subcomplex subunit 12	4.00E-10	mitochondrion	Component	mitochondrion
QPX_transcriptome_v1_Contig_48	Q54MV7	NADH dehydrogenase [ubiquinone] 1 alpha subcomplex subunit 12	4.00E-10	respiratory chain	Component	other membranes
QPX_transcriptome_v1_Contig_48	Q54MV7	NADH dehydrogenase [ubiquinone] 1 alpha subcomplex subunit 12	4.00E-10	mitochondrial inner membrane	Component	mitochondrion
QPX_transcriptome_v1_Contig_48	Q54MV7	NADH dehydrogenase [ubiquinone] 1 alpha subcomplex subunit 12	4.00E-10	mitochondrial inner membrane	Component	other membranes
QPX_transcriptome_v1_Contig_48	Q54MV7	NADH dehydrogenase [ubiquinone] 1 alpha subcomplex subunit 12	4.00E-10	transport	Process	transport
QPX_transcriptome_v1_Contig_48	Q54MV7	NADH dehydrogenase [ubiquinone] 1 alpha subcomplex subunit 12	4.00E-10	electron transport chain	Process	other metabolic processes
QPX_transcriptome_v1_Contig_49	Q9C5Y4	Structural maintenance of chromosomes protein 2-1	2.00E-81	nucleus	Component	nucleus
QPX_transcriptome_v1_Contig_49	Q9C5Y4	Structural maintenance of chromosomes protein 2-1	2.00E-81	nucleotide binding	Function	other molecular function
QPX_transcriptome_v1_Contig_49	Q9C5Y4	Structural maintenance of chromosomes protein 2-1	2.00E-81	ATP binding	Function	other molecular function
QPX_transcriptome_v1_Contig_49	Q9C5Y4	Structural maintenance of chromosomes protein 2-1	2.00E-81	chromosome condensation	Process	cell organization and biogenesis
QPX_transcriptome_v1_Contig_49	Q9C5Y4	Structural maintenance of chromosomes protein 2-1	2.00E-81	cell division	Process	other biological processes
QPX_transcriptome_v1_Contig_49	Q9C5Y4	Structural maintenance of chromosomes protein 2-1	2.00E-81	cell cycle	Process	cell cycle and proliferation
QPX_transcriptome_v1_Contig_49	Q9C5Y4	Structural maintenance of chromosomes protein 2-1	2.00E-81	meiosis	Process	cell cycle and proliferation
QPX_transcriptome_v1_Contig_49	Q9C5Y4	Structural maintenance of chromosomes protein 2-1	2.00E-81	mitosis	Process	cell cycle and proliferation
QPX_transcriptome_v1_Contig_49	Q9C5Y4	Structural maintenance of chromosomes protein 2-1	2.00E-81	mitosis	Process	cell organization and biogenesis
QPX_transcriptome_v1_Contig_51	Q9FZ36	Mitogen-activated protein kinase kinase kinase 2	4.00E-56	nucleotide binding	Function	other molecular function
QPX_transcriptome_v1_Contig_51	Q9FZ36	Mitogen-activated protein kinase kinase kinase 2	4.00E-56	transferase activity	Function	other molecular function
QPX_transcriptome_v1_Contig_51	Q9FZ36	Mitogen-activated protein kinase kinase kinase 2	4.00E-56	ATP binding	Function	other molecular function
QPX_transcriptome_v1_Contig_51	Q9FZ36	Mitogen-activated protein kinase kinase kinase 2	4.00E-56	kinase activity	Function	kinase activity
QPX_transcriptome_v1_Contig_51	Q9FZ36	Mitogen-activated protein kinase kinase kinase 2	4.00E-56	protein serine/threonine kinase activity	Function	kinase activity
QPX_transcriptome_v1_Contig_52	P0C1H9	Peptidyl-prolyl cis-trans isomerase B1	1.00E-58	endoplasmic reticulum	Component	ER/Golgi
QPX_transcriptome_v1_Contig_52	P0C1H9	Peptidyl-prolyl cis-trans isomerase B1	1.00E-58	peptidyl-prolyl cis-trans isomerase activity	Function	other molecular function
QPX_transcriptome_v1_Contig_52	P0C1H9	Peptidyl-prolyl cis-trans isomerase B1	1.00E-58	isomerase activity	Function	other molecular function
QPX_transcriptome_v1_Contig_52	P0C1H9	Peptidyl-prolyl cis-trans isomerase B1	1.00E-58	peptide binding	Function	other molecular function
QPX_transcriptome_v1_Contig_52	P0C1H9	Peptidyl-prolyl cis-trans isomerase B1	1.00E-58	protein folding	Process	protein metabolism
QPX_transcriptome_v1_Contig_53	P55115	Zinc metalloproteinase nas-15	3.00E-31	extracellular region	Component	non-structural extracellular
QPX_transcriptome_v1_Contig_53	P55115	Zinc metalloproteinase nas-15	3.00E-31	zinc ion binding	Function	other molecular function
QPX_transcriptome_v1_Contig_53	P55115	Zinc metalloproteinase nas-15	3.00E-31	metallopeptidase activity	Function	other molecular function
QPX_transcriptome_v1_Contig_53	P55115	Zinc metalloproteinase nas-15	3.00E-31	peptidase activity	Function	other molecular function
QPX_transcriptome_v1_Contig_53	P55115	Zinc metalloproteinase nas-15	3.00E-31	hydrolase activity	Function	other molecular function
QPX_transcriptome_v1_Contig_53	P55115	Zinc metalloproteinase nas-15	3.00E-31	metal ion binding	Function	other molecular function
QPX_transcriptome_v1_Contig_54	Q9X248	3-oxoacyl-[acyl-carrier-protein] reductase FabG	5.00E-32	oxidoreductase activity	Function	other molecular function
QPX_transcriptome_v1_Contig_54	Q9X248	3-oxoacyl-[acyl-carrier-protein] reductase FabG	5.00E-32	oxidation reduction	Process	other metabolic processes
QPX_transcriptome_v1_Contig_54	Q9X248	3-oxoacyl-[acyl-carrier-protein] reductase FabG	5.00E-32	lipid biosynthetic process	Process	other metabolic processes
QPX_transcriptome_v1_Contig_54	Q9X248	3-oxoacyl-[acyl-carrier-protein] reductase FabG	5.00E-32	fatty acid biosynthetic process	Process	other metabolic processes
QPX_transcriptome_v1_Contig_55	Q49V34	ATP-dependent Clp protease ATP-binding subunit ClpC	4.00E-09	ATP binding	Function	other molecular function
QPX_transcriptome_v1_Contig_55	Q49V34	ATP-dependent Clp protease ATP-binding subunit ClpC	4.00E-09	nucleotide binding	Function	other molecular function
QPX_transcriptome_v1_Contig_55	Q49V34	ATP-dependent Clp protease ATP-binding subunit ClpC	4.00E-09	response to stress	Process	stress response
QPX_transcriptome_v1_Contig_56	P60039	60S ribosomal protein L7-3	2.00E-73	ribosome	Component	translational apparatus
QPX_transcriptome_v1_Contig_56	P60039	60S ribosomal protein L7-3	2.00E-73	ribonucleoprotein complex	Component	other cellular component
QPX_transcriptome_v1_Contig_57	Q07176	Mitogen-activated protein kinase homolog MMK1	4.00E-105	ATP binding	Function	other molecular function
QPX_transcriptome_v1_Contig_57	Q07176	Mitogen-activated protein kinase homolog MMK1	4.00E-105	protein serine/threonine kinase activity	Function	kinase activity
QPX_transcriptome_v1_Contig_57	Q07176	Mitogen-activated protein kinase homolog MMK1	4.00E-105	nucleotide binding	Function	other molecular function
QPX_transcriptome_v1_Contig_57	Q07176	Mitogen-activated protein kinase homolog MMK1	4.00E-105	kinase activity	Function	kinase activity
QPX_transcriptome_v1_Contig_57	Q07176	Mitogen-activated protein kinase homolog MMK1	4.00E-105	transferase activity	Function	other molecular function
QPX_transcriptome_v1_Contig_57	Q07176	Mitogen-activated protein kinase homolog MMK1	4.00E-105	cell cycle	Process	cell cycle and proliferation
QPX_transcriptome_v1_Contig_57	Q07176	Mitogen-activated protein kinase homolog MMK1	4.00E-105	mitosis	Process	cell cycle and proliferation
QPX_transcriptome_v1_Contig_57	Q07176	Mitogen-activated protein kinase homolog MMK1	4.00E-105	mitosis	Process	cell organization and biogenesis
QPX_transcriptome_v1_Contig_57	Q07176	Mitogen-activated protein kinase homolog MMK1	4.00E-105	cell division	Process	other biological processes
QPX_transcriptome_v1_Contig_57	Q07176	Mitogen-activated protein kinase homolog MMK1	4.00E-105	conjugation	Process	other biological processes
QPX_transcriptome_v1_Contig_59	Q922Z0	D-aspartate oxidase	2.00E-19	peroxisome	Component	other cytoplasmic organelle
QPX_transcriptome_v1_Contig_59	Q922Z0	D-aspartate oxidase	2.00E-19	oxidoreductase activity	Function	other molecular function
QPX_transcriptome_v1_Contig_59	Q922Z0	D-aspartate oxidase	2.00E-19	oxidation reduction	Process	other metabolic processes
QPX_transcriptome_v1_Contig_60	Q8T1E3	S-adenosylmethionine decarboxylase proenzyme	5.00E-75	lyase activity	Function	other molecular function
QPX_transcriptome_v1_Contig_60	Q8T1E3	S-adenosylmethionine decarboxylase proenzyme	5.00E-75	carboxy-lyase activity	Function	other molecular function
QPX_transcriptome_v1_Contig_60	Q8T1E3	S-adenosylmethionine decarboxylase proenzyme	5.00E-75	polyamine biosynthetic process	Process	other metabolic processes
QPX_transcriptome_v1_Contig_60	Q8T1E3	S-adenosylmethionine decarboxylase proenzyme	5.00E-75	spermidine biosynthetic process	Process	other metabolic processes
QPX_transcriptome_v1_Contig_61	Q3T0A0	Abhydrolase domain-containing protein 1	8.00E-38	integral to membrane	Component	other membranes
QPX_transcriptome_v1_Contig_61	Q3T0A0	Abhydrolase domain-containing protein 1	8.00E-38	membrane	Component	other membranes
QPX_transcriptome_v1_Contig_61	Q3T0A0	Abhydrolase domain-containing protein 1	8.00E-38	carboxylesterase activity	Function	other molecular function
QPX_transcriptome_v1_Contig_61	Q3T0A0	Abhydrolase domain-containing protein 1	8.00E-38	hydrolase activity	Function	other molecular function
QPX_transcriptome_v1_Contig_62	P12995	Adenosylmethionine-8-amino-7-oxononanoate aminotransferase	1.00E-56	cytoplasm	Component	other cellular component
QPX_transcriptome_v1_Contig_62	P12995	Adenosylmethionine-8-amino-7-oxononanoate aminotransferase	1.00E-56	transferase activity	Function	other molecular function
QPX_transcriptome_v1_Contig_62	P12995	Adenosylmethionine-8-amino-7-oxononanoate aminotransferase	1.00E-56	transaminase activity	Function	other molecular function
QPX_transcriptome_v1_Contig_62	P12995	Adenosylmethionine-8-amino-7-oxononanoate aminotransferase	1.00E-56	biotin biosynthetic process	Process	other metabolic processes
QPX_transcriptome_v1_Contig_66	Q9P979	Feruloyl esterase A	8.00E-06	extracellular region	Component	non-structural extracellular
QPX_transcriptome_v1_Contig_66	Q9P979	Feruloyl esterase A	8.00E-06	extracellular region	Component	non-structural extracellular
QPX_transcriptome_v1_Contig_66	Q9P979	Feruloyl esterase A	8.00E-06	carboxylesterase activity	Function	other molecular function
QPX_transcriptome_v1_Contig_66	Q9P979	Feruloyl esterase A	8.00E-06	hydrolase activity	Function	other molecular function
QPX_transcriptome_v1_Contig_66	Q9P979	Feruloyl esterase A	8.00E-06	feruloyl esterase activity	Function	other molecular function
QPX_transcriptome_v1_Contig_66	Q9P979	Feruloyl esterase A	8.00E-06	cell wall macromolecule catabolic process	Process	other metabolic processes
QPX_transcriptome_v1_Contig_66	Q9P979	Feruloyl esterase A	8.00E-06	pectin catabolic process	Process	other metabolic processes
QPX_transcriptome_v1_Contig_66	Q9P979	Feruloyl esterase A	8.00E-06	xylan catabolic process	Process	other metabolic processes
QPX_transcriptome_v1_Contig_66	Q9P979	Feruloyl esterase A	8.00E-06	xylan catabolic process	Process	other metabolic processes
QPX_transcriptome_v1_Contig_67	O75386	Tubby-related protein 3	2.00E-20	cell projection	Component	other cellular component
QPX_transcriptome_v1_Contig_67	O75386	Tubby-related protein 3	2.00E-20	membrane	Component	other membranes
QPX_transcriptome_v1_Contig_67	O75386	Tubby-related protein 3	2.00E-20	nucleus	Component	nucleus
QPX_transcriptome_v1_Contig_67	O75386	Tubby-related protein 3	2.00E-20	cytoplasm	Component	other cellular component
QPX_transcriptome_v1_Contig_67	O75386	Tubby-related protein 3	2.00E-20	plasma membrane	Component	plasma membrane
QPX_transcriptome_v1_Contig_67	O75386	Tubby-related protein 3	2.00E-20	plasma membrane	Component	other membranes
QPX_transcriptome_v1_Contig_67	O75386	Tubby-related protein 3	2.00E-20	extracellular region	Component	non-structural extracellular
QPX_transcriptome_v1_Contig_67	O75386	Tubby-related protein 3	2.00E-20	multicellular organismal development	Process	developmental processes
QPX_transcriptome_v1_Contig_68	Q9U0S4	V-type proton ATPase subunit D	5.00E-42	ion transport	Process	transport
QPX_transcriptome_v1_Contig_68	Q9U0S4	V-type proton ATPase subunit D	5.00E-42	proton transport	Process	transport
QPX_transcriptome_v1_Contig_68	Q9U0S4	V-type proton ATPase subunit D	5.00E-42	transport	Process	transport
QPX_transcriptome_v1_Contig_70	O13828	mRNA decapping complex subunit 2	3.00E-45	cytoplasm	Component	other cellular component
QPX_transcriptome_v1_Contig_70	O13828	mRNA decapping complex subunit 2	3.00E-45	manganese ion binding	Function	other molecular function
QPX_transcriptome_v1_Contig_70	O13828	mRNA decapping complex subunit 2	3.00E-45	ATP binding	Function	other molecular function
QPX_transcriptome_v1_Contig_70	O13828	mRNA decapping complex subunit 2	3.00E-45	nucleotide binding	Function	other molecular function
QPX_transcriptome_v1_Contig_70	O13828	mRNA decapping complex subunit 2	3.00E-45	metal ion binding	Function	other molecular function
QPX_transcriptome_v1_Contig_70	O13828	mRNA decapping complex subunit 2	3.00E-45	hydrolase activity	Function	other molecular function
QPX_transcriptome_v1_Contig_70	O13828	mRNA decapping complex subunit 2	3.00E-45	RNA binding	Function	nucleic acid binding activity
QPX_transcriptome_v1_Contig_70	O13828	mRNA decapping complex subunit 2	3.00E-45	mRNA processing	Process	RNA metabolism
QPX_transcriptome_v1_Contig_71	B8K1W0	Hemorrhagic metalloproteinase russelysin	2.00E-09	.	.	.
QPX_transcriptome_v1_Contig_72	O08810	116 kDa U5 small nuclear ribonucleoprotein component	0	nucleus	Component	nucleus
QPX_transcriptome_v1_Contig_72	O08810	116 kDa U5 small nuclear ribonucleoprotein component	0	spliceosomal complex	Component	nucleus
QPX_transcriptome_v1_Contig_72	O08810	116 kDa U5 small nuclear ribonucleoprotein component	0	GTP binding	Function	other molecular function
QPX_transcriptome_v1_Contig_72	O08810	116 kDa U5 small nuclear ribonucleoprotein component	0	nucleotide binding	Function	other molecular function
QPX_transcriptome_v1_Contig_72	O08810	116 kDa U5 small nuclear ribonucleoprotein component	0	RNA splicing	Process	RNA metabolism
QPX_transcriptome_v1_Contig_72	O08810	116 kDa U5 small nuclear ribonucleoprotein component	0	mRNA processing	Process	RNA metabolism
QPX_transcriptome_v1_Contig_76	Q9KJ21	Sarcosine/dimethylglycine N-methyltransferase	2.00E-61	.	.	.
QPX_transcriptome_v1_Contig_77	P01103	Transcriptional activator Myb	5.00E-38	nucleus	Component	nucleus
QPX_transcriptome_v1_Contig_77	P01103	Transcriptional activator Myb	5.00E-38	DNA binding	Function	nucleic acid binding activity
QPX_transcriptome_v1_Contig_77	P01103	Transcriptional activator Myb	5.00E-38	regulation of transcription	Process	RNA metabolism
QPX_transcriptome_v1_Contig_77	P01103	Transcriptional activator Myb	5.00E-38	transcription	Process	RNA metabolism
QPX_transcriptome_v1_Contig_78	O14289	3-isopropylmalate dehydratase	0	iron-sulfur cluster binding	Function	other molecular function
QPX_transcriptome_v1_Contig_78	O14289	3-isopropylmalate dehydratase	0	4 iron, 4 sulfur cluster binding	Function	other molecular function
QPX_transcriptome_v1_Contig_78	O14289	3-isopropylmalate dehydratase	0	metal ion binding	Function	other molecular function
QPX_transcriptome_v1_Contig_78	O14289	3-isopropylmalate dehydratase	0	iron ion binding	Function	other molecular function
QPX_transcriptome_v1_Contig_78	O14289	3-isopropylmalate dehydratase	0	lyase activity	Function	other molecular function
QPX_transcriptome_v1_Contig_78	O14289	3-isopropylmalate dehydratase	0	branched chain family amino acid biosynthetic process	Process	other metabolic processes
QPX_transcriptome_v1_Contig_78	O14289	3-isopropylmalate dehydratase	0	leucine biosynthetic process	Process	other metabolic processes
QPX_transcriptome_v1_Contig_78	O14289	3-isopropylmalate dehydratase	0	cellular amino acid biosynthetic process	Process	other metabolic processes
QPX_transcriptome_v1_Contig_79	P31692	ADP,ATP carrier protein	6.00E-107	mitochondrial inner membrane	Component	mitochondrion
QPX_transcriptome_v1_Contig_79	P31692	ADP,ATP carrier protein	6.00E-107	mitochondrial inner membrane	Component	other membranes
QPX_transcriptome_v1_Contig_79	P31692	ADP,ATP carrier protein	6.00E-107	integral to membrane	Component	other membranes
QPX_transcriptome_v1_Contig_79	P31692	ADP,ATP carrier protein	6.00E-107	mitochondrion	Component	mitochondrion
QPX_transcriptome_v1_Contig_79	P31692	ADP,ATP carrier protein	6.00E-107	membrane	Component	other membranes
QPX_transcriptome_v1_Contig_79	P31692	ADP,ATP carrier protein	6.00E-107	transport	Process	transport
QPX_transcriptome_v1_Contig_82	O13755	Putative fumarate reductase	4.00E-75	cytoplasm	Component	other cellular component
QPX_transcriptome_v1_Contig_82	O13755	Putative fumarate reductase	4.00E-75	nucleus	Component	nucleus
QPX_transcriptome_v1_Contig_82	O13755	Putative fumarate reductase	4.00E-75	mitochondrion	Component	mitochondrion
QPX_transcriptome_v1_Contig_82	O13755	Putative fumarate reductase	4.00E-75	oxidoreductase activity	Function	other molecular function
QPX_transcriptome_v1_Contig_82	O13755	Putative fumarate reductase	4.00E-75	oxidation reduction	Process	other metabolic processes
QPX_transcriptome_v1_Contig_83	P38800	Uncharacterized protein YHR080C	5.00E-07	membrane	Component	other membranes
QPX_transcriptome_v1_Contig_83	P38800	Uncharacterized protein YHR080C	5.00E-07	integral to membrane	Component	other membranes
QPX_transcriptome_v1_Contig_84	Q6NTN5	Myotubularin-related protein 13	8.00E-22	membrane	Component	other membranes
QPX_transcriptome_v1_Contig_84	Q6NTN5	Myotubularin-related protein 13	8.00E-22	cytoplasm	Component	other cellular component
QPX_transcriptome_v1_Contig_89	P40525	60S ribosomal protein L34-B	4.00E-41	ribosome	Component	translational apparatus
QPX_transcriptome_v1_Contig_89	P40525	60S ribosomal protein L34-B	4.00E-41	ribonucleoprotein complex	Component	other cellular component
QPX_transcriptome_v1_Contig_89	P40525	60S ribosomal protein L34-B	4.00E-41	cytoplasm	Component	other cellular component
QPX_transcriptome_v1_Contig_91	Q5UR45	Putative AAA family ATPase L572	3.00E-21	nucleotide binding	Function	other molecular function
QPX_transcriptome_v1_Contig_91	Q5UR45	Putative AAA family ATPase L572	3.00E-21	ATP binding	Function	other molecular function
QPX_transcriptome_v1_Contig_92	P46595	Ubiquitin-conjugating enzyme E2 4	3.00E-88	ligase activity	Function	other molecular function
QPX_transcriptome_v1_Contig_92	P46595	Ubiquitin-conjugating enzyme E2 4	3.00E-88	nucleotide binding	Function	other molecular function
QPX_transcriptome_v1_Contig_92	P46595	Ubiquitin-conjugating enzyme E2 4	3.00E-88	ATP binding	Function	other molecular function
QPX_transcriptome_v1_Contig_92	P46595	Ubiquitin-conjugating enzyme E2 4	3.00E-88	modification-dependent protein catabolic process	Process	protein metabolism
QPX_transcriptome_v1_Contig_93	B2V8W5	Tryptophan synthase beta chain	1.00E-171	lyase activity	Function	other molecular function
QPX_transcriptome_v1_Contig_93	B2V8W5	Tryptophan synthase beta chain	1.00E-171	cellular amino acid biosynthetic process	Process	other metabolic processes
QPX_transcriptome_v1_Contig_93	B2V8W5	Tryptophan synthase beta chain	1.00E-171	tryptophan biosynthetic process	Process	other metabolic processes
QPX_transcriptome_v1_Contig_93	B2V8W5	Tryptophan synthase beta chain	1.00E-171	aromatic amino acid family biosynthetic process	Process	other metabolic processes
QPX_transcriptome_v1_Contig_96	Q54EP7	Signal recognition particle 72 kDa protein homolog	1.00E-06	signal recognition particle, endoplasmic reticulum targeting	Component	translational apparatus
QPX_transcriptome_v1_Contig_96	Q54EP7	Signal recognition particle 72 kDa protein homolog	1.00E-06	ribonucleoprotein complex	Component	other cellular component
QPX_transcriptome_v1_Contig_96	Q54EP7	Signal recognition particle 72 kDa protein homolog	1.00E-06	cytoplasm	Component	other cellular component
QPX_transcriptome_v1_Contig_96	Q54EP7	Signal recognition particle 72 kDa protein homolog	1.00E-06	RNA binding	Function	nucleic acid binding activity
QPX_transcriptome_v1_Contig_97	Q9Y818	Ubiquitin-conjugating enzyme E2 15	2.00E-53	nucleotide binding	Function	other molecular function
QPX_transcriptome_v1_Contig_97	Q9Y818	Ubiquitin-conjugating enzyme E2 15	2.00E-53	ligase activity	Function	other molecular function
QPX_transcriptome_v1_Contig_97	Q9Y818	Ubiquitin-conjugating enzyme E2 15	2.00E-53	ATP binding	Function	other molecular function
QPX_transcriptome_v1_Contig_97	Q9Y818	Ubiquitin-conjugating enzyme E2 15	2.00E-53	modification-dependent protein catabolic process	Process	protein metabolism
QPX_transcriptome_v1_Contig_98	Q9SF40	60S ribosomal protein L4-1	2.00E-132	ribonucleoprotein complex	Component	other cellular component
QPX_transcriptome_v1_Contig_98	Q9SF40	60S ribosomal protein L4-1	2.00E-132	ribosome	Component	translational apparatus
QPX_transcriptome_v1_Contig_101	P13853	17.6 kDa class I heat shock protein 3	7.00E-09	cytoplasm	Component	other cellular component
QPX_transcriptome_v1_Contig_101	P13853	17.6 kDa class I heat shock protein 3	7.00E-09	response to stress	Process	stress response
QPX_transcriptome_v1_Contig_103	Q6IQS6	SUMO-activating enzyme subunit 1	2.00E-22	nucleus	Component	nucleus
QPX_transcriptome_v1_Contig_103	Q6IQS6	SUMO-activating enzyme subunit 1	2.00E-22	ligase activity	Function	other molecular function
QPX_transcriptome_v1_Contig_103	Q6IQS6	SUMO-activating enzyme subunit 1	2.00E-22	modification-dependent protein catabolic process	Process	protein metabolism
QPX_transcriptome_v1_Contig_104	Q94B08	Germination-specific cysteine protease 1	6.00E-83	cysteine-type peptidase activity	Function	other molecular function
QPX_transcriptome_v1_Contig_104	Q94B08	Germination-specific cysteine protease 1	6.00E-83	hydrolase activity	Function	other molecular function
QPX_transcriptome_v1_Contig_104	Q94B08	Germination-specific cysteine protease 1	6.00E-83	peptidase activity	Function	other molecular function
QPX_transcriptome_v1_Contig_105	Q9UHR6	Zinc finger HIT domain-containing protein 2	2.00E-08	metal ion binding	Function	other molecular function
QPX_transcriptome_v1_Contig_105	Q9UHR6	Zinc finger HIT domain-containing protein 2	2.00E-08	zinc ion binding	Function	other molecular function
QPX_transcriptome_v1_Contig_106	Q7N590	Ribose-phosphate pyrophosphokinase	2.00E-79	cytoplasm	Component	other cellular component
QPX_transcriptome_v1_Contig_106	Q7N590	Ribose-phosphate pyrophosphokinase	2.00E-79	metal ion binding	Function	other molecular function
QPX_transcriptome_v1_Contig_106	Q7N590	Ribose-phosphate pyrophosphokinase	2.00E-79	magnesium ion binding	Function	other molecular function
QPX_transcriptome_v1_Contig_106	Q7N590	Ribose-phosphate pyrophosphokinase	2.00E-79	nucleotide binding	Function	other molecular function
QPX_transcriptome_v1_Contig_106	Q7N590	Ribose-phosphate pyrophosphokinase	2.00E-79	ATP binding	Function	other molecular function
QPX_transcriptome_v1_Contig_106	Q7N590	Ribose-phosphate pyrophosphokinase	2.00E-79	kinase activity	Function	kinase activity
QPX_transcriptome_v1_Contig_106	Q7N590	Ribose-phosphate pyrophosphokinase	2.00E-79	transferase activity	Function	other molecular function
QPX_transcriptome_v1_Contig_106	Q7N590	Ribose-phosphate pyrophosphokinase	2.00E-79	nucleotide biosynthetic process	Process	other metabolic processes
QPX_transcriptome_v1_Contig_107	A4FY94	UDP-N-acetyl-D-mannosamine dehydrogenase	6.00E-47	oxidoreductase activity	Function	other molecular function
QPX_transcriptome_v1_Contig_107	A4FY94	UDP-N-acetyl-D-mannosamine dehydrogenase	6.00E-47	oxidation reduction	Process	other metabolic processes
QPX_transcriptome_v1_Contig_108	Q08D64	ATP-binding cassette sub-family B member 6, mitochondrial	2.00E-139	mitochondrial outer membrane	Component	mitochondrion
QPX_transcriptome_v1_Contig_108	Q08D64	ATP-binding cassette sub-family B member 6, mitochondrial	2.00E-139	mitochondrial outer membrane	Component	other membranes
QPX_transcriptome_v1_Contig_108	Q08D64	ATP-binding cassette sub-family B member 6, mitochondrial	2.00E-139	mitochondrion	Component	mitochondrion
QPX_transcriptome_v1_Contig_108	Q08D64	ATP-binding cassette sub-family B member 6, mitochondrial	2.00E-139	membrane	Component	other membranes
QPX_transcriptome_v1_Contig_108	Q08D64	ATP-binding cassette sub-family B member 6, mitochondrial	2.00E-139	integral to membrane	Component	other membranes
QPX_transcriptome_v1_Contig_108	Q08D64	ATP-binding cassette sub-family B member 6, mitochondrial	2.00E-139	nucleotide binding	Function	other molecular function
QPX_transcriptome_v1_Contig_108	Q08D64	ATP-binding cassette sub-family B member 6, mitochondrial	2.00E-139	ATP binding	Function	other molecular function
QPX_transcriptome_v1_Contig_108	Q08D64	ATP-binding cassette sub-family B member 6, mitochondrial	2.00E-139	transport	Process	transport
QPX_transcriptome_v1_Contig_109	Q9M0Y8	Vesicle-fusing ATPase	5.00E-173	cytoplasm	Component	other cellular component
QPX_transcriptome_v1_Contig_109	Q9M0Y8	Vesicle-fusing ATPase	5.00E-173	metal ion binding	Function	other molecular function
QPX_transcriptome_v1_Contig_109	Q9M0Y8	Vesicle-fusing ATPase	5.00E-173	magnesium ion binding	Function	other molecular function
QPX_transcriptome_v1_Contig_109	Q9M0Y8	Vesicle-fusing ATPase	5.00E-173	nucleotide binding	Function	other molecular function
QPX_transcriptome_v1_Contig_109	Q9M0Y8	Vesicle-fusing ATPase	5.00E-173	ATP binding	Function	other molecular function
QPX_transcriptome_v1_Contig_109	Q9M0Y8	Vesicle-fusing ATPase	5.00E-173	hydrolase activity	Function	other molecular function
QPX_transcriptome_v1_Contig_109	Q9M0Y8	Vesicle-fusing ATPase	5.00E-173	protein transport	Process	transport
QPX_transcriptome_v1_Contig_109	Q9M0Y8	Vesicle-fusing ATPase	5.00E-173	vesicle-mediated transport	Process	transport
QPX_transcriptome_v1_Contig_109	Q9M0Y8	Vesicle-fusing ATPase	5.00E-173	transport	Process	transport
QPX_transcriptome_v1_Contig_110	Q84Q72	18.1 kDa class I heat shock protein	7.00E-19	cytoplasm	Component	other cellular component
QPX_transcriptome_v1_Contig_110	Q84Q72	18.1 kDa class I heat shock protein	7.00E-19	response to stress	Process	stress response
QPX_transcriptome_v1_Contig_111	Q9MB58	6-phosphofructo-2-kinase/fructose-2,6-biphosphatase	1.00E-28	.	.	.
QPX_transcriptome_v1_Contig_113	Q86FP7	40S ribosomal protein S23	4.00E-72	ribosome	Component	translational apparatus
QPX_transcriptome_v1_Contig_113	Q86FP7	40S ribosomal protein S23	4.00E-72	ribonucleoprotein complex	Component	other cellular component
QPX_transcriptome_v1_Contig_114	Q39172	NADP-dependent alkenal double bond reductase P1	2.00E-48	oxidoreductase activity	Function	other molecular function
QPX_transcriptome_v1_Contig_114	Q39172	NADP-dependent alkenal double bond reductase P1	2.00E-48	oxidation reduction	Process	other metabolic processes
QPX_transcriptome_v1_Contig_115	Q4FZV2	Vesicle transport protein SFT2B	4.00E-27	integral to membrane	Component	other membranes
QPX_transcriptome_v1_Contig_115	Q4FZV2	Vesicle transport protein SFT2B	4.00E-27	membrane	Component	other membranes
QPX_transcriptome_v1_Contig_115	Q4FZV2	Vesicle transport protein SFT2B	4.00E-27	protein transport	Process	transport
QPX_transcriptome_v1_Contig_115	Q4FZV2	Vesicle transport protein SFT2B	4.00E-27	transport	Process	transport
QPX_transcriptome_v1_Contig_116	P23403	40S ribosomal protein S20	3.00E-38	ribosome	Component	translational apparatus
QPX_transcriptome_v1_Contig_116	P23403	40S ribosomal protein S20	3.00E-38	ribonucleoprotein complex	Component	other cellular component
QPX_transcriptome_v1_Contig_118	P42525	Extracellular signal-regulated kinase 1	6.00E-130	transferase activity	Function	other molecular function
QPX_transcriptome_v1_Contig_118	P42525	Extracellular signal-regulated kinase 1	6.00E-130	ATP binding	Function	other molecular function
QPX_transcriptome_v1_Contig_118	P42525	Extracellular signal-regulated kinase 1	6.00E-130	protein serine/threonine kinase activity	Function	kinase activity
QPX_transcriptome_v1_Contig_118	P42525	Extracellular signal-regulated kinase 1	6.00E-130	kinase activity	Function	kinase activity
QPX_transcriptome_v1_Contig_118	P42525	Extracellular signal-regulated kinase 1	6.00E-130	nucleotide binding	Function	other molecular function
QPX_transcriptome_v1_Contig_118	P42525	Extracellular signal-regulated kinase 1	6.00E-130	cell cycle	Process	cell cycle and proliferation
QPX_transcriptome_v1_Contig_118	P42525	Extracellular signal-regulated kinase 1	6.00E-130	cell division	Process	other biological processes
QPX_transcriptome_v1_Contig_118	P42525	Extracellular signal-regulated kinase 1	6.00E-130	mitosis	Process	cell cycle and proliferation
QPX_transcriptome_v1_Contig_118	P42525	Extracellular signal-regulated kinase 1	6.00E-130	mitosis	Process	cell organization and biogenesis
QPX_transcriptome_v1_Contig_119	Q65X23	Probable serine/threonine-protein kinase WNK2	5.00E-78	transferase activity	Function	other molecular function
QPX_transcriptome_v1_Contig_119	Q65X23	Probable serine/threonine-protein kinase WNK2	5.00E-78	kinase activity	Function	kinase activity
QPX_transcriptome_v1_Contig_119	Q65X23	Probable serine/threonine-protein kinase WNK2	5.00E-78	protein serine/threonine kinase activity	Function	kinase activity
QPX_transcriptome_v1_Contig_119	Q65X23	Probable serine/threonine-protein kinase WNK2	5.00E-78	nucleotide binding	Function	other molecular function
QPX_transcriptome_v1_Contig_119	Q65X23	Probable serine/threonine-protein kinase WNK2	5.00E-78	ATP binding	Function	other molecular function
QPX_transcriptome_v1_Contig_121	P44135	Uncharacterized protein HI_1246	1.00E-18	plasma membrane	Component	plasma membrane
QPX_transcriptome_v1_Contig_121	P44135	Uncharacterized protein HI_1246	1.00E-18	plasma membrane	Component	other membranes
QPX_transcriptome_v1_Contig_121	P44135	Uncharacterized protein HI_1246	1.00E-18	membrane	Component	other membranes
QPX_transcriptome_v1_Contig_121	P44135	Uncharacterized protein HI_1246	1.00E-18	integral to membrane	Component	other membranes
QPX_transcriptome_v1_Contig_122	P28295	Elongation factor 1-alpha	0	cytoplasm	Component	other cellular component
QPX_transcriptome_v1_Contig_122	P28295	Elongation factor 1-alpha	0	GTP binding	Function	other molecular function
QPX_transcriptome_v1_Contig_122	P28295	Elongation factor 1-alpha	0	translation elongation factor activity	Function	nucleic acid binding activity
QPX_transcriptome_v1_Contig_122	P28295	Elongation factor 1-alpha	0	nucleotide binding	Function	other molecular function
QPX_transcriptome_v1_Contig_122	P28295	Elongation factor 1-alpha	0	translation	Process	protein metabolism
QPX_transcriptome_v1_Contig_123	P36993	Protein phosphatase 1B	6.00E-76	hydrolase activity	Function	other molecular function
QPX_transcriptome_v1_Contig_123	P36993	Protein phosphatase 1B	6.00E-76	magnesium ion binding	Function	other molecular function
QPX_transcriptome_v1_Contig_123	P36993	Protein phosphatase 1B	6.00E-76	metal ion binding	Function	other molecular function
QPX_transcriptome_v1_Contig_123	P36993	Protein phosphatase 1B	6.00E-76	manganese ion binding	Function	other molecular function
QPX_transcriptome_v1_Contig_123	P36993	Protein phosphatase 1B	6.00E-76	phosphoprotein phosphatase activity	Function	other molecular function
QPX_transcriptome_v1_Contig_126	P41753	Heat shock 70 kDa protein	0	ATP binding	Function	other molecular function
QPX_transcriptome_v1_Contig_126	P41753	Heat shock 70 kDa protein	0	nucleotide binding	Function	other molecular function
QPX_transcriptome_v1_Contig_127	P80146	Extracellular serine proteinase	1.00E-55	extracellular region	Component	non-structural extracellular
QPX_transcriptome_v1_Contig_127	P80146	Extracellular serine proteinase	1.00E-55	peptidase activity	Function	other molecular function
QPX_transcriptome_v1_Contig_127	P80146	Extracellular serine proteinase	1.00E-55	hydrolase activity	Function	other molecular function
QPX_transcriptome_v1_Contig_127	P80146	Extracellular serine proteinase	1.00E-55	serine-type peptidase activity	Function	other molecular function
QPX_transcriptome_v1_Contig_128	Q9FJL3	Peptidylprolyl isomerase	3.00E-14	.	.	.
QPX_transcriptome_v1_Contig_129	Q54XD8	Eukaryotic translation initiation factor 2 subunit 3	6.00E-121	nucleotide binding	Function	other molecular function
QPX_transcriptome_v1_Contig_129	Q54XD8	Eukaryotic translation initiation factor 2 subunit 3	6.00E-121	GTP binding	Function	other molecular function
QPX_transcriptome_v1_Contig_129	Q54XD8	Eukaryotic translation initiation factor 2 subunit 3	6.00E-121	translation initiation factor activity	Function	nucleic acid binding activity
QPX_transcriptome_v1_Contig_129	Q54XD8	Eukaryotic translation initiation factor 2 subunit 3	6.00E-121	translation	Process	protein metabolism
QPX_transcriptome_v1_Contig_131	A7RG82	Protein CLP1 homolog	3.00E-59	nucleus	Component	nucleus
QPX_transcriptome_v1_Contig_131	A7RG82	Protein CLP1 homolog	3.00E-59	nucleotide binding	Function	other molecular function
QPX_transcriptome_v1_Contig_131	A7RG82	Protein CLP1 homolog	3.00E-59	ATP binding	Function	other molecular function
QPX_transcriptome_v1_Contig_131	A7RG82	Protein CLP1 homolog	3.00E-59	mRNA processing	Process	RNA metabolism
QPX_transcriptome_v1_Contig_132	Q54K00	Aromatic amino acid aminotransferase DDB_G0287711	3.00E-110	cytoplasm	Component	other cellular component
QPX_transcriptome_v1_Contig_132	Q54K00	Aromatic amino acid aminotransferase DDB_G0287711	3.00E-110	transaminase activity	Function	other molecular function
QPX_transcriptome_v1_Contig_132	Q54K00	Aromatic amino acid aminotransferase DDB_G0287711	3.00E-110	transferase activity	Function	other molecular function
QPX_transcriptome_v1_Contig_134	Q9DD03	Ras-related protein Rab-13	4.00E-43	membrane	Component	other membranes
QPX_transcriptome_v1_Contig_134	Q9DD03	Ras-related protein Rab-13	4.00E-43	cell junction	Component	plasma membrane
QPX_transcriptome_v1_Contig_134	Q9DD03	Ras-related protein Rab-13	4.00E-43	cell junction	Component	other membranes
QPX_transcriptome_v1_Contig_134	Q9DD03	Ras-related protein Rab-13	4.00E-43	plasma membrane	Component	plasma membrane
QPX_transcriptome_v1_Contig_134	Q9DD03	Ras-related protein Rab-13	4.00E-43	plasma membrane	Component	other membranes
QPX_transcriptome_v1_Contig_134	Q9DD03	Ras-related protein Rab-13	4.00E-43	tight junction	Component	plasma membrane
QPX_transcriptome_v1_Contig_134	Q9DD03	Ras-related protein Rab-13	4.00E-43	tight junction	Component	other membranes
QPX_transcriptome_v1_Contig_134	Q9DD03	Ras-related protein Rab-13	4.00E-43	cytoplasmic vesicle	Component	other cellular component
QPX_transcriptome_v1_Contig_134	Q9DD03	Ras-related protein Rab-13	4.00E-43	nucleotide binding	Function	other molecular function
QPX_transcriptome_v1_Contig_134	Q9DD03	Ras-related protein Rab-13	4.00E-43	GTP binding	Function	other molecular function
QPX_transcriptome_v1_Contig_134	Q9DD03	Ras-related protein Rab-13	4.00E-43	transport	Process	transport
QPX_transcriptome_v1_Contig_134	Q9DD03	Ras-related protein Rab-13	4.00E-43	protein transport	Process	transport
QPX_transcriptome_v1_Contig_135	P39866	Nitrate reductase [NADH] 2	4.00E-13	metal ion binding	Function	other molecular function
QPX_transcriptome_v1_Contig_135	P39866	Nitrate reductase [NADH] 2	4.00E-13	iron ion binding	Function	other molecular function
QPX_transcriptome_v1_Contig_135	P39866	Nitrate reductase [NADH] 2	4.00E-13	oxidoreductase activity	Function	other molecular function
QPX_transcriptome_v1_Contig_135	P39866	Nitrate reductase [NADH] 2	4.00E-13	molybdenum ion binding	Function	other molecular function
QPX_transcriptome_v1_Contig_135	P39866	Nitrate reductase [NADH] 2	4.00E-13	oxidation reduction	Process	other metabolic processes
QPX_transcriptome_v1_Contig_135	P39866	Nitrate reductase [NADH] 2	4.00E-13	nitrate assimilation	Process	other metabolic processes
QPX_transcriptome_v1_Contig_137	Q9SMI3	40S ribosomal protein S12	5.00E-39	ribonucleoprotein complex	Component	other cellular component
QPX_transcriptome_v1_Contig_137	Q9SMI3	40S ribosomal protein S12	5.00E-39	ribosome	Component	translational apparatus
QPX_transcriptome_v1_Contig_138	Q05046	Chaperonin CPN60-2, mitochondrial	0	mitochondrion	Component	mitochondrion
QPX_transcriptome_v1_Contig_138	Q05046	Chaperonin CPN60-2, mitochondrial	0	nucleotide binding	Function	other molecular function
QPX_transcriptome_v1_Contig_138	Q05046	Chaperonin CPN60-2, mitochondrial	0	ATP binding	Function	other molecular function
QPX_transcriptome_v1_Contig_138	Q05046	Chaperonin CPN60-2, mitochondrial	0	response to stress	Process	stress response
QPX_transcriptome_v1_Contig_139	Q28944	Cathepsin L1	7.00E-28	lysosome	Component	other cytoplasmic organelle
QPX_transcriptome_v1_Contig_139	Q28944	Cathepsin L1	7.00E-28	peptidase activity	Function	other molecular function
QPX_transcriptome_v1_Contig_139	Q28944	Cathepsin L1	7.00E-28	hydrolase activity	Function	other molecular function
QPX_transcriptome_v1_Contig_139	Q28944	Cathepsin L1	7.00E-28	cysteine-type peptidase activity	Function	other molecular function
QPX_transcriptome_v1_Contig_140	Q39613	Peptidyl-prolyl cis-trans isomerase	2.00E-80	cytoplasm	Component	other cellular component
QPX_transcriptome_v1_Contig_140	Q39613	Peptidyl-prolyl cis-trans isomerase	2.00E-80	peptide binding	Function	other molecular function
QPX_transcriptome_v1_Contig_140	Q39613	Peptidyl-prolyl cis-trans isomerase	2.00E-80	isomerase activity	Function	other molecular function
QPX_transcriptome_v1_Contig_140	Q39613	Peptidyl-prolyl cis-trans isomerase	2.00E-80	peptidyl-prolyl cis-trans isomerase activity	Function	other molecular function
QPX_transcriptome_v1_Contig_140	Q39613	Peptidyl-prolyl cis-trans isomerase	2.00E-80	protein folding	Process	protein metabolism
QPX_transcriptome_v1_Contig_142	Q9HD45	Transmembrane 9 superfamily member 3	0	integral to membrane	Component	other membranes
QPX_transcriptome_v1_Contig_142	Q9HD45	Transmembrane 9 superfamily member 3	0	membrane	Component	other membranes
QPX_transcriptome_v1_Contig_144	Q9FXT6	Peroxisomal membrane protein PEX14	8.00E-07	.	.	.
QPX_transcriptome_v1_Contig_146	P84239	Histone H3	2.00E-86	chromosome	Component	other cellular component
QPX_transcriptome_v1_Contig_146	P84239	Histone H3	2.00E-86	nucleus	Component	nucleus
QPX_transcriptome_v1_Contig_146	P84239	Histone H3	2.00E-86	nucleosome	Component	other cellular component
QPX_transcriptome_v1_Contig_146	P84239	Histone H3	2.00E-86	DNA binding	Function	nucleic acid binding activity
QPX_transcriptome_v1_Contig_147	Q54F07	S-adenosylmethionine synthase	2.00E-171	metal ion binding	Function	other molecular function
QPX_transcriptome_v1_Contig_147	Q54F07	S-adenosylmethionine synthase	2.00E-171	ATP binding	Function	other molecular function
QPX_transcriptome_v1_Contig_147	Q54F07	S-adenosylmethionine synthase	2.00E-171	potassium ion binding	Function	other molecular function
QPX_transcriptome_v1_Contig_147	Q54F07	S-adenosylmethionine synthase	2.00E-171	magnesium ion binding	Function	other molecular function
QPX_transcriptome_v1_Contig_147	Q54F07	S-adenosylmethionine synthase	2.00E-171	transferase activity	Function	other molecular function
QPX_transcriptome_v1_Contig_147	Q54F07	S-adenosylmethionine synthase	2.00E-171	cobalt ion binding	Function	other molecular function
QPX_transcriptome_v1_Contig_147	Q54F07	S-adenosylmethionine synthase	2.00E-171	nucleotide binding	Function	other molecular function
QPX_transcriptome_v1_Contig_147	Q54F07	S-adenosylmethionine synthase	2.00E-171	one-carbon metabolic process	Process	other metabolic processes
QPX_transcriptome_v1_Contig_148	Q62384	Zinc finger protein ZPR1	1.00E-106	nucleus	Component	nucleus
QPX_transcriptome_v1_Contig_148	Q62384	Zinc finger protein ZPR1	1.00E-106	cytoplasm	Component	other cellular component
QPX_transcriptome_v1_Contig_148	Q62384	Zinc finger protein ZPR1	1.00E-106	metal ion binding	Function	other molecular function
QPX_transcriptome_v1_Contig_148	Q62384	Zinc finger protein ZPR1	1.00E-106	zinc ion binding	Function	other molecular function
QPX_transcriptome_v1_Contig_149	P36967	Succinyl-CoA ligase [ADP/GDP-forming] subunit alpha, mitochondrial	2.00E-130	mitochondrion	Component	mitochondrion
QPX_transcriptome_v1_Contig_149	P36967	Succinyl-CoA ligase [ADP/GDP-forming] subunit alpha, mitochondrial	2.00E-130	ligase activity	Function	other molecular function
QPX_transcriptome_v1_Contig_149	P36967	Succinyl-CoA ligase [ADP/GDP-forming] subunit alpha, mitochondrial	2.00E-130	GTP binding	Function	other molecular function
QPX_transcriptome_v1_Contig_149	P36967	Succinyl-CoA ligase [ADP/GDP-forming] subunit alpha, mitochondrial	2.00E-130	nucleotide binding	Function	other molecular function
QPX_transcriptome_v1_Contig_149	P36967	Succinyl-CoA ligase [ADP/GDP-forming] subunit alpha, mitochondrial	2.00E-130	tricarboxylic acid cycle	Process	other metabolic processes
QPX_transcriptome_v1_Contig_151	Q6NRM7	Charged multivesicular body protein 3	8.00E-28	endosome	Component	other cytoplasmic organelle
QPX_transcriptome_v1_Contig_151	Q6NRM7	Charged multivesicular body protein 3	8.00E-28	membrane	Component	other membranes
QPX_transcriptome_v1_Contig_151	Q6NRM7	Charged multivesicular body protein 3	8.00E-28	cytoplasm	Component	other cellular component
QPX_transcriptome_v1_Contig_151	Q6NRM7	Charged multivesicular body protein 3	8.00E-28	protein transport	Process	transport
QPX_transcriptome_v1_Contig_151	Q6NRM7	Charged multivesicular body protein 3	8.00E-28	transport	Process	transport
QPX_transcriptome_v1_Contig_152	Q50KB1	Protein disulfide-isomerase-like protein EhSep2	5.00E-15	endoplasmic reticulum	Component	ER/Golgi
QPX_transcriptome_v1_Contig_152	Q50KB1	Protein disulfide-isomerase-like protein EhSep2	5.00E-15	selenium binding	Function	other molecular function
QPX_transcriptome_v1_Contig_154	P04793	17.5 kDa class I heat shock protein	2.00E-17	cytoplasm	Component	other cellular component
QPX_transcriptome_v1_Contig_154	P04793	17.5 kDa class I heat shock protein	2.00E-17	response to stress	Process	stress response
QPX_transcriptome_v1_Contig_156	P49792	E3 SUMO-protein ligase RanBP2	2.00E-07	nucleus	Component	nucleus
QPX_transcriptome_v1_Contig_156	P49792	E3 SUMO-protein ligase RanBP2	2.00E-07	nuclear pore	Component	nucleus
QPX_transcriptome_v1_Contig_156	P49792	E3 SUMO-protein ligase RanBP2	2.00E-07	nuclear pore	Component	other membranes
QPX_transcriptome_v1_Contig_156	P49792	E3 SUMO-protein ligase RanBP2	2.00E-07	isomerase activity	Function	other molecular function
QPX_transcriptome_v1_Contig_156	P49792	E3 SUMO-protein ligase RanBP2	2.00E-07	zinc ion binding	Function	other molecular function
QPX_transcriptome_v1_Contig_156	P49792	E3 SUMO-protein ligase RanBP2	2.00E-07	peptidyl-prolyl cis-trans isomerase activity	Function	other molecular function
QPX_transcriptome_v1_Contig_156	P49792	E3 SUMO-protein ligase RanBP2	2.00E-07	metal ion binding	Function	other molecular function
QPX_transcriptome_v1_Contig_156	P49792	E3 SUMO-protein ligase RanBP2	2.00E-07	transmembrane transport	Process	transport
QPX_transcriptome_v1_Contig_156	P49792	E3 SUMO-protein ligase RanBP2	2.00E-07	mRNA transport	Process	transport
QPX_transcriptome_v1_Contig_156	P49792	E3 SUMO-protein ligase RanBP2	2.00E-07	protein transport	Process	transport
QPX_transcriptome_v1_Contig_156	P49792	E3 SUMO-protein ligase RanBP2	2.00E-07	transport	Process	transport
QPX_transcriptome_v1_Contig_156	P49792	E3 SUMO-protein ligase RanBP2	2.00E-07	modification-dependent protein catabolic process	Process	protein metabolism
QPX_transcriptome_v1_Contig_156	P49792	E3 SUMO-protein ligase RanBP2	2.00E-07	protein folding	Process	protein metabolism
QPX_transcriptome_v1_Contig_157	P08594	Aqualysin-1	9.00E-57	extracellular region	Component	non-structural extracellular
QPX_transcriptome_v1_Contig_157	P08594	Aqualysin-1	9.00E-57	serine-type peptidase activity	Function	other molecular function
QPX_transcriptome_v1_Contig_157	P08594	Aqualysin-1	9.00E-57	hydrolase activity	Function	other molecular function
QPX_transcriptome_v1_Contig_157	P08594	Aqualysin-1	9.00E-57	peptidase activity	Function	other molecular function
QPX_transcriptome_v1_Contig_158	Q01474	GTP-binding protein SAR1B	1.00E-75	endoplasmic reticulum	Component	ER/Golgi
QPX_transcriptome_v1_Contig_158	Q01474	GTP-binding protein SAR1B	1.00E-75	Golgi apparatus	Component	ER/Golgi
QPX_transcriptome_v1_Contig_158	Q01474	GTP-binding protein SAR1B	1.00E-75	GTP binding	Function	other molecular function
QPX_transcriptome_v1_Contig_158	Q01474	GTP-binding protein SAR1B	1.00E-75	nucleotide binding	Function	other molecular function
QPX_transcriptome_v1_Contig_158	Q01474	GTP-binding protein SAR1B	1.00E-75	protein transport	Process	transport
QPX_transcriptome_v1_Contig_158	Q01474	GTP-binding protein SAR1B	1.00E-75	transport	Process	transport
QPX_transcriptome_v1_Contig_158	Q01474	GTP-binding protein SAR1B	1.00E-75	vesicle-mediated transport	Process	transport
QPX_transcriptome_v1_Contig_160	Q7CEG6	Chaperone protein ClpB	0	cytoplasm	Component	other cellular component
QPX_transcriptome_v1_Contig_160	Q7CEG6	Chaperone protein ClpB	0	ATP binding	Function	other molecular function
QPX_transcriptome_v1_Contig_160	Q7CEG6	Chaperone protein ClpB	0	nucleotide binding	Function	other molecular function
QPX_transcriptome_v1_Contig_160	Q7CEG6	Chaperone protein ClpB	0	response to stress	Process	stress response
QPX_transcriptome_v1_Contig_161	Q755I4	GTPase-activating protein GYP5	2.00E-17	cytoplasm	Component	other cellular component
QPX_transcriptome_v1_Contig_161	Q755I4	GTPase-activating protein GYP5	2.00E-17	GTPase activator activity	Function	enzyme regulator activity
QPX_transcriptome_v1_Contig_161	Q755I4	GTPase-activating protein GYP5	2.00E-17	protein transport	Process	transport
QPX_transcriptome_v1_Contig_161	Q755I4	GTPase-activating protein GYP5	2.00E-17	vesicle-mediated transport	Process	transport
QPX_transcriptome_v1_Contig_161	Q755I4	GTPase-activating protein GYP5	2.00E-17	transport	Process	transport
QPX_transcriptome_v1_Contig_161	Q755I4	GTPase-activating protein GYP5	2.00E-17	exocytosis	Process	transport
QPX_transcriptome_v1_Contig_164	Q9LVW2	Heat stress transcription factor A-9	4.00E-12	nucleus	Component	nucleus
QPX_transcriptome_v1_Contig_164	Q9LVW2	Heat stress transcription factor A-9	4.00E-12	DNA binding	Function	nucleic acid binding activity
QPX_transcriptome_v1_Contig_164	Q9LVW2	Heat stress transcription factor A-9	4.00E-12	transcription	Process	RNA metabolism
QPX_transcriptome_v1_Contig_164	Q9LVW2	Heat stress transcription factor A-9	4.00E-12	regulation of transcription	Process	RNA metabolism
QPX_transcriptome_v1_Contig_164	Q9LVW2	Heat stress transcription factor A-9	4.00E-12	response to stress	Process	stress response
QPX_transcriptome_v1_Contig_165	Q58A42	Protein DD3-3	2.00E-79	.	.	.
QPX_transcriptome_v1_Contig_166	P10587	Myosin-11	3.00E-07	myosin complex	Component	cytoskeleton
QPX_transcriptome_v1_Contig_166	P10587	Myosin-11	3.00E-07	cytoplasm	Component	other cellular component
QPX_transcriptome_v1_Contig_166	P10587	Myosin-11	3.00E-07	myosin filament	Component	cytoskeleton
QPX_transcriptome_v1_Contig_166	P10587	Myosin-11	3.00E-07	structural constituent of muscle	Function	other molecular function
QPX_transcriptome_v1_Contig_166	P10587	Myosin-11	3.00E-07	calmodulin binding	Function	other molecular function
QPX_transcriptome_v1_Contig_166	P10587	Myosin-11	3.00E-07	actin binding	Function	cytoskeletal activity
QPX_transcriptome_v1_Contig_166	P10587	Myosin-11	3.00E-07	nucleotide binding	Function	other molecular function
QPX_transcriptome_v1_Contig_166	P10587	Myosin-11	3.00E-07	motor activity	Function	cytoskeletal activity
QPX_transcriptome_v1_Contig_166	P10587	Myosin-11	3.00E-07	ATP binding	Function	other molecular function
QPX_transcriptome_v1_Contig_166	P10587	Myosin-11	3.00E-07	elastic fiber assembly	Process	cell organization and biogenesis
QPX_transcriptome_v1_Contig_166	P10587	Myosin-11	3.00E-07	cardiac muscle fiber development	Process	developmental processes
QPX_transcriptome_v1_Contig_166	P10587	Myosin-11	3.00E-07	muscle thick filament assembly	Process	developmental processes
QPX_transcriptome_v1_Contig_166	P10587	Myosin-11	3.00E-07	muscle thick filament assembly	Process	cell organization and biogenesis
QPX_transcriptome_v1_Contig_166	P10587	Myosin-11	3.00E-07	smooth muscle contraction	Process	other biological processes
QPX_transcriptome_v1_Contig_167	P43581	Hexose transporter HXT10	2.00E-34	membrane	Component	other membranes
QPX_transcriptome_v1_Contig_167	P43581	Hexose transporter HXT10	2.00E-34	integral to membrane	Component	other membranes
QPX_transcriptome_v1_Contig_167	P43581	Hexose transporter HXT10	2.00E-34	carbohydrate transport	Process	transport
QPX_transcriptome_v1_Contig_167	P43581	Hexose transporter HXT10	2.00E-34	transport	Process	transport
QPX_transcriptome_v1_Contig_172	P42730	Chaperone protein ClpB1	0	ATP binding	Function	other molecular function
QPX_transcriptome_v1_Contig_172	P42730	Chaperone protein ClpB1	0	nucleotide binding	Function	other molecular function
QPX_transcriptome_v1_Contig_172	P42730	Chaperone protein ClpB1	0	response to stress	Process	stress response
QPX_transcriptome_v1_Contig_173	Q9XIE2	ABC transporter G family member 36	0	plasma membrane	Component	plasma membrane
QPX_transcriptome_v1_Contig_173	Q9XIE2	ABC transporter G family member 36	0	plasma membrane	Component	other membranes
QPX_transcriptome_v1_Contig_173	Q9XIE2	ABC transporter G family member 36	0	membrane	Component	other membranes
QPX_transcriptome_v1_Contig_173	Q9XIE2	ABC transporter G family member 36	0	integral to membrane	Component	other membranes
QPX_transcriptome_v1_Contig_173	Q9XIE2	ABC transporter G family member 36	0	ATP binding	Function	other molecular function
QPX_transcriptome_v1_Contig_173	Q9XIE2	ABC transporter G family member 36	0	nucleotide binding	Function	other molecular function
QPX_transcriptome_v1_Contig_173	Q9XIE2	ABC transporter G family member 36	0	defense response	Process	stress response
QPX_transcriptome_v1_Contig_173	Q9XIE2	ABC transporter G family member 36	0	transport	Process	transport
QPX_transcriptome_v1_Contig_174	Q17348	Small nuclear ribonucleoprotein Sm D3	3.00E-19	nucleus	Component	nucleus
QPX_transcriptome_v1_Contig_174	Q17348	Small nuclear ribonucleoprotein Sm D3	3.00E-19	ribonucleoprotein complex	Component	other cellular component
QPX_transcriptome_v1_Contig_174	Q17348	Small nuclear ribonucleoprotein Sm D3	3.00E-19	RNA splicing	Process	RNA metabolism
QPX_transcriptome_v1_Contig_174	Q17348	Small nuclear ribonucleoprotein Sm D3	3.00E-19	mRNA processing	Process	RNA metabolism
QPX_transcriptome_v1_Contig_176	Q8BNU0	Armadillo repeat-containing protein 6	2.00E-35	.	.	.
QPX_transcriptome_v1_Contig_177	B6SFA4	Protein MAGATAMA 3	7.00E-41	.	.	.
QPX_transcriptome_v1_Contig_178	P49637	60S ribosomal protein L27a-3	8.00E-68	ribosome	Component	translational apparatus
QPX_transcriptome_v1_Contig_178	P49637	60S ribosomal protein L27a-3	8.00E-68	ribonucleoprotein complex	Component	other cellular component
QPX_transcriptome_v1_Contig_179	Q3T100	Microsomal glutathione S-transferase 3	6.00E-19	integral to membrane	Component	other membranes
QPX_transcriptome_v1_Contig_179	Q3T100	Microsomal glutathione S-transferase 3	6.00E-19	endoplasmic reticulum	Component	ER/Golgi
QPX_transcriptome_v1_Contig_179	Q3T100	Microsomal glutathione S-transferase 3	6.00E-19	microsome	Component	other membranes
QPX_transcriptome_v1_Contig_179	Q3T100	Microsomal glutathione S-transferase 3	6.00E-19	membrane	Component	other membranes
QPX_transcriptome_v1_Contig_179	Q3T100	Microsomal glutathione S-transferase 3	6.00E-19	transferase activity	Function	other molecular function
QPX_transcriptome_v1_Contig_180	O81123	Zinc transporter 1	2.00E-13	plasma membrane	Component	plasma membrane
QPX_transcriptome_v1_Contig_180	O81123	Zinc transporter 1	2.00E-13	plasma membrane	Component	other membranes
QPX_transcriptome_v1_Contig_180	O81123	Zinc transporter 1	2.00E-13	membrane	Component	other membranes
QPX_transcriptome_v1_Contig_180	O81123	Zinc transporter 1	2.00E-13	integral to membrane	Component	other membranes
QPX_transcriptome_v1_Contig_180	O81123	Zinc transporter 1	2.00E-13	zinc ion binding	Function	other molecular function
QPX_transcriptome_v1_Contig_180	O81123	Zinc transporter 1	2.00E-13	zinc ion transport	Process	transport
QPX_transcriptome_v1_Contig_180	O81123	Zinc transporter 1	2.00E-13	transport	Process	transport
QPX_transcriptome_v1_Contig_180	O81123	Zinc transporter 1	2.00E-13	ion transport	Process	transport
QPX_transcriptome_v1_Contig_182	Q5TC63	Growth hormone-regulated TBC protein 1	5.00E-12	GTPase activator activity	Function	enzyme regulator activity
QPX_transcriptome_v1_Contig_184	O13672	60S ribosomal protein L8	1.00E-63	ribosome	Component	translational apparatus
QPX_transcriptome_v1_Contig_184	O13672	60S ribosomal protein L8	1.00E-63	ribonucleoprotein complex	Component	other cellular component
QPX_transcriptome_v1_Contig_185	Q9CQV7	Mitochondrial import inner membrane translocase subunit TIM14	3.00E-21	integral to membrane	Component	other membranes
QPX_transcriptome_v1_Contig_185	Q9CQV7	Mitochondrial import inner membrane translocase subunit TIM14	3.00E-21	mitochondrial inner membrane	Component	mitochondrion
QPX_transcriptome_v1_Contig_185	Q9CQV7	Mitochondrial import inner membrane translocase subunit TIM14	3.00E-21	mitochondrial inner membrane	Component	other membranes
QPX_transcriptome_v1_Contig_185	Q9CQV7	Mitochondrial import inner membrane translocase subunit TIM14	3.00E-21	membrane	Component	other membranes
QPX_transcriptome_v1_Contig_185	Q9CQV7	Mitochondrial import inner membrane translocase subunit TIM14	3.00E-21	mitochondrion	Component	mitochondrion
QPX_transcriptome_v1_Contig_185	Q9CQV7	Mitochondrial import inner membrane translocase subunit TIM14	3.00E-21	protein transport	Process	transport
QPX_transcriptome_v1_Contig_185	Q9CQV7	Mitochondrial import inner membrane translocase subunit TIM14	3.00E-21	transport	Process	transport
QPX_transcriptome_v1_Contig_185	Q9CQV7	Mitochondrial import inner membrane translocase subunit TIM14	3.00E-21	transmembrane transport	Process	transport
QPX_transcriptome_v1_Contig_186	P13853	17.6 kDa class I heat shock protein 3	3.00E-06	cytoplasm	Component	other cellular component
QPX_transcriptome_v1_Contig_186	P13853	17.6 kDa class I heat shock protein 3	3.00E-06	response to stress	Process	stress response
QPX_transcriptome_v1_Contig_187	Q5R6C0	Cell cycle control protein 50A	9.00E-29	integral to membrane	Component	other membranes
QPX_transcriptome_v1_Contig_187	Q5R6C0	Cell cycle control protein 50A	9.00E-29	membrane	Component	other membranes
QPX_transcriptome_v1_Contig_189	Q39565	Dynein beta chain, flagellar outer arm	0	cilium	Component	other cellular component
QPX_transcriptome_v1_Contig_189	Q39565	Dynein beta chain, flagellar outer arm	0	flagellum	Component	other cellular component
QPX_transcriptome_v1_Contig_189	Q39565	Dynein beta chain, flagellar outer arm	0	dynein complex	Component	cytoskeleton
QPX_transcriptome_v1_Contig_189	Q39565	Dynein beta chain, flagellar outer arm	0	cell projection	Component	other cellular component
QPX_transcriptome_v1_Contig_189	Q39565	Dynein beta chain, flagellar outer arm	0	microtubule	Component	cytoskeleton
QPX_transcriptome_v1_Contig_189	Q39565	Dynein beta chain, flagellar outer arm	0	motor activity	Function	cytoskeletal activity
QPX_transcriptome_v1_Contig_189	Q39565	Dynein beta chain, flagellar outer arm	0	ATP binding	Function	other molecular function
QPX_transcriptome_v1_Contig_189	Q39565	Dynein beta chain, flagellar outer arm	0	nucleotide binding	Function	other molecular function
QPX_transcriptome_v1_Contig_189	Q39565	Dynein beta chain, flagellar outer arm	0	motor activity	Function	cytoskeletal activity
QPX_transcriptome_v1_Contig_189	Q39565	Dynein beta chain, flagellar outer arm	0	cell projection organization	Process	cell organization and biogenesis
QPX_transcriptome_v1_Contig_190	Q90YR8	40S ribosomal protein S6	6.00E-86	ribosome	Component	translational apparatus
QPX_transcriptome_v1_Contig_190	Q90YR8	40S ribosomal protein S6	6.00E-86	ribonucleoprotein complex	Component	other cellular component
QPX_transcriptome_v1_Contig_192	P11481	Tubulin alpha-1/alpha-2 chain	0	microtubule	Component	cytoskeleton
QPX_transcriptome_v1_Contig_192	P11481	Tubulin alpha-1/alpha-2 chain	0	nucleotide binding	Function	other molecular function
QPX_transcriptome_v1_Contig_192	P11481	Tubulin alpha-1/alpha-2 chain	0	GTP binding	Function	other molecular function
QPX_transcriptome_v1_Contig_193	P51821	ADP-ribosylation factor 1	8.00E-109	Golgi apparatus	Component	ER/Golgi
QPX_transcriptome_v1_Contig_193	P51821	ADP-ribosylation factor 1	8.00E-109	nucleotide binding	Function	other molecular function
QPX_transcriptome_v1_Contig_193	P51821	ADP-ribosylation factor 1	8.00E-109	GTP binding	Function	other molecular function
QPX_transcriptome_v1_Contig_193	P51821	ADP-ribosylation factor 1	8.00E-109	transport	Process	transport
QPX_transcriptome_v1_Contig_193	P51821	ADP-ribosylation factor 1	8.00E-109	protein transport	Process	transport
QPX_transcriptome_v1_Contig_193	P51821	ADP-ribosylation factor 1	8.00E-109	vesicle-mediated transport	Process	transport
QPX_transcriptome_v1_Contig_194	P44263	Uncharacterized protein HI_1586	1.00E-20	plasma membrane	Component	plasma membrane
QPX_transcriptome_v1_Contig_194	P44263	Uncharacterized protein HI_1586	1.00E-20	plasma membrane	Component	other membranes
QPX_transcriptome_v1_Contig_194	P44263	Uncharacterized protein HI_1586	1.00E-20	membrane	Component	other membranes
QPX_transcriptome_v1_Contig_194	P44263	Uncharacterized protein HI_1586	1.00E-20	integral to membrane	Component	other membranes
QPX_transcriptome_v1_Contig_195	Q54GE3	Vacuolar protein sorting-associated protein 45	1.00E-178	membrane	Component	other membranes
QPX_transcriptome_v1_Contig_195	Q54GE3	Vacuolar protein sorting-associated protein 45	1.00E-178	endosome	Component	other cytoplasmic organelle
QPX_transcriptome_v1_Contig_195	Q54GE3	Vacuolar protein sorting-associated protein 45	1.00E-178	Golgi apparatus	Component	ER/Golgi
QPX_transcriptome_v1_Contig_195	Q54GE3	Vacuolar protein sorting-associated protein 45	1.00E-178	transport	Process	transport
QPX_transcriptome_v1_Contig_195	Q54GE3	Vacuolar protein sorting-associated protein 45	1.00E-178	protein transport	Process	transport
QPX_transcriptome_v1_Contig_196	Q9VZS6	Putative neutral sphingomyelinase	4.00E-25	membrane	Component	other membranes
QPX_transcriptome_v1_Contig_196	Q9VZS6	Putative neutral sphingomyelinase	4.00E-25	integral to membrane	Component	other membranes
QPX_transcriptome_v1_Contig_196	Q9VZS6	Putative neutral sphingomyelinase	4.00E-25	hydrolase activity	Function	other molecular function
QPX_transcriptome_v1_Contig_196	Q9VZS6	Putative neutral sphingomyelinase	4.00E-25	metal ion binding	Function	other molecular function
QPX_transcriptome_v1_Contig_196	Q9VZS6	Putative neutral sphingomyelinase	4.00E-25	magnesium ion binding	Function	other molecular function
QPX_transcriptome_v1_Contig_197	P37709	Trichohyalin	2.00E-15	calcium ion binding	Function	other molecular function
QPX_transcriptome_v1_Contig_197	P37709	Trichohyalin	2.00E-15	keratinization	Process	developmental processes
QPX_transcriptome_v1_Contig_198	P53350	Serine/threonine-protein kinase PLK1	4.00E-126	nucleus	Component	nucleus
QPX_transcriptome_v1_Contig_198	P53350	Serine/threonine-protein kinase PLK1	4.00E-126	nucleotide binding	Function	other molecular function
QPX_transcriptome_v1_Contig_198	P53350	Serine/threonine-protein kinase PLK1	4.00E-126	protein binding	Function	other molecular function
QPX_transcriptome_v1_Contig_198	P53350	Serine/threonine-protein kinase PLK1	4.00E-126	protein binding	Function	other molecular function
QPX_transcriptome_v1_Contig_198	P53350	Serine/threonine-protein kinase PLK1	4.00E-126	protein binding	Function	other molecular function
QPX_transcriptome_v1_Contig_198	P53350	Serine/threonine-protein kinase PLK1	4.00E-126	protein binding	Function	other molecular function
QPX_transcriptome_v1_Contig_198	P53350	Serine/threonine-protein kinase PLK1	4.00E-126	protein binding	Function	other molecular function
QPX_transcriptome_v1_Contig_198	P53350	Serine/threonine-protein kinase PLK1	4.00E-126	transferase activity	Function	other molecular function
QPX_transcriptome_v1_Contig_198	P53350	Serine/threonine-protein kinase PLK1	4.00E-126	protein serine/threonine kinase activity	Function	kinase activity
QPX_transcriptome_v1_Contig_198	P53350	Serine/threonine-protein kinase PLK1	4.00E-126	kinase activity	Function	kinase activity
QPX_transcriptome_v1_Contig_198	P53350	Serine/threonine-protein kinase PLK1	4.00E-126	ATP binding	Function	other molecular function
QPX_transcriptome_v1_Contig_198	P53350	Serine/threonine-protein kinase PLK1	4.00E-126	mitosis	Process	cell cycle and proliferation
QPX_transcriptome_v1_Contig_198	P53350	Serine/threonine-protein kinase PLK1	4.00E-126	mitosis	Process	cell organization and biogenesis
QPX_transcriptome_v1_Contig_198	P53350	Serine/threonine-protein kinase PLK1	4.00E-126	cell cycle	Process	cell cycle and proliferation
QPX_transcriptome_v1_Contig_198	P53350	Serine/threonine-protein kinase PLK1	4.00E-126	cell division	Process	other biological processes
QPX_transcriptome_v1_Contig_199	Q6QNM1	Casein kinase I	1.00E-129	ATP binding	Function	other molecular function
QPX_transcriptome_v1_Contig_199	Q6QNM1	Casein kinase I	1.00E-129	transferase activity	Function	other molecular function
QPX_transcriptome_v1_Contig_199	Q6QNM1	Casein kinase I	1.00E-129	kinase activity	Function	kinase activity
QPX_transcriptome_v1_Contig_199	Q6QNM1	Casein kinase I	1.00E-129	protein serine/threonine kinase activity	Function	kinase activity
QPX_transcriptome_v1_Contig_199	Q6QNM1	Casein kinase I	1.00E-129	nucleotide binding	Function	other molecular function
QPX_transcriptome_v1_Contig_200	O74959	Uncharacterized oxidoreductase C736.13	2.00E-31	oxidoreductase activity	Function	other molecular function
QPX_transcriptome_v1_Contig_200	O74959	Uncharacterized oxidoreductase C736.13	2.00E-31	oxidation reduction	Process	other metabolic processes
QPX_transcriptome_v1_Contig_201	Q54EW1	Serine hydroxymethyltransferase 2	0	transferase activity	Function	other molecular function
QPX_transcriptome_v1_Contig_201	Q54EW1	Serine hydroxymethyltransferase 2	0	one-carbon metabolic process	Process	other metabolic processes
QPX_transcriptome_v1_Contig_202	O22860	60S ribosomal protein L38	1.00E-28	ribonucleoprotein complex	Component	other cellular component
QPX_transcriptome_v1_Contig_202	O22860	60S ribosomal protein L38	1.00E-28	ribosome	Component	translational apparatus
QPX_transcriptome_v1_Contig_204	Q6AZ50	Ubiquitin-like-conjugating enzyme ATG3	9.00E-78	cytoplasm	Component	other cellular component
QPX_transcriptome_v1_Contig_204	Q6AZ50	Ubiquitin-like-conjugating enzyme ATG3	9.00E-78	transport	Process	transport
QPX_transcriptome_v1_Contig_204	Q6AZ50	Ubiquitin-like-conjugating enzyme ATG3	9.00E-78	modification-dependent protein catabolic process	Process	protein metabolism
QPX_transcriptome_v1_Contig_204	Q6AZ50	Ubiquitin-like-conjugating enzyme ATG3	9.00E-78	protein transport	Process	transport
QPX_transcriptome_v1_Contig_204	Q6AZ50	Ubiquitin-like-conjugating enzyme ATG3	9.00E-78	autophagy	Process	other metabolic processes
QPX_transcriptome_v1_Contig_205	Q34951	NADH-ubiquinone oxidoreductase chain 2	5.00E-17	integral to membrane	Component	other membranes
QPX_transcriptome_v1_Contig_205	Q34951	NADH-ubiquinone oxidoreductase chain 2	5.00E-17	respiratory chain	Component	other membranes
QPX_transcriptome_v1_Contig_205	Q34951	NADH-ubiquinone oxidoreductase chain 2	5.00E-17	mitochondrion	Component	mitochondrion
QPX_transcriptome_v1_Contig_205	Q34951	NADH-ubiquinone oxidoreductase chain 2	5.00E-17	membrane	Component	other membranes
QPX_transcriptome_v1_Contig_205	Q34951	NADH-ubiquinone oxidoreductase chain 2	5.00E-17	mitochondrial inner membrane	Component	mitochondrion
QPX_transcriptome_v1_Contig_205	Q34951	NADH-ubiquinone oxidoreductase chain 2	5.00E-17	mitochondrial inner membrane	Component	other membranes
QPX_transcriptome_v1_Contig_205	Q34951	NADH-ubiquinone oxidoreductase chain 2	5.00E-17	oxidoreductase activity	Function	other molecular function
QPX_transcriptome_v1_Contig_205	Q34951	NADH-ubiquinone oxidoreductase chain 2	5.00E-17	oxidation reduction	Process	other metabolic processes
QPX_transcriptome_v1_Contig_205	Q34951	NADH-ubiquinone oxidoreductase chain 2	5.00E-17	transport	Process	transport
QPX_transcriptome_v1_Contig_205	Q34951	NADH-ubiquinone oxidoreductase chain 2	5.00E-17	electron transport chain	Process	other metabolic processes
QPX_transcriptome_v1_Contig_206	Q4V9P0	S-adenosylmethionine mitochondrial carrier protein	2.00E-62	mitochondrial inner membrane	Component	mitochondrion
QPX_transcriptome_v1_Contig_206	Q4V9P0	S-adenosylmethionine mitochondrial carrier protein	2.00E-62	mitochondrial inner membrane	Component	other membranes
QPX_transcriptome_v1_Contig_206	Q4V9P0	S-adenosylmethionine mitochondrial carrier protein	2.00E-62	mitochondrial inner membrane	Component	mitochondrion
QPX_transcriptome_v1_Contig_206	Q4V9P0	S-adenosylmethionine mitochondrial carrier protein	2.00E-62	mitochondrial inner membrane	Component	other membranes
QPX_transcriptome_v1_Contig_206	Q4V9P0	S-adenosylmethionine mitochondrial carrier protein	2.00E-62	mitochondrion	Component	mitochondrion
QPX_transcriptome_v1_Contig_206	Q4V9P0	S-adenosylmethionine mitochondrial carrier protein	2.00E-62	membrane	Component	other membranes
QPX_transcriptome_v1_Contig_206	Q4V9P0	S-adenosylmethionine mitochondrial carrier protein	2.00E-62	integral to membrane	Component	other membranes
QPX_transcriptome_v1_Contig_206	Q4V9P0	S-adenosylmethionine mitochondrial carrier protein	2.00E-62	S-adenosylmethionine transmembrane transporter activity	Function	transporter activity
QPX_transcriptome_v1_Contig_206	Q4V9P0	S-adenosylmethionine mitochondrial carrier protein	2.00E-62	transport	Process	transport
QPX_transcriptome_v1_Contig_206	Q4V9P0	S-adenosylmethionine mitochondrial carrier protein	2.00E-62	S-adenosylmethionine transport	Process	transport
QPX_transcriptome_v1_Contig_207	O13861	Uncharacterized protein C1A6.10	2.00E-58	.	.	.
QPX_transcriptome_v1_Contig_208	P28178	Protein kinase 2	5.00E-48	cytoplasm	Component	other cellular component
QPX_transcriptome_v1_Contig_208	P28178	Protein kinase 2	5.00E-48	membrane	Component	other membranes
QPX_transcriptome_v1_Contig_208	P28178	Protein kinase 2	5.00E-48	plasma membrane	Component	plasma membrane
QPX_transcriptome_v1_Contig_208	P28178	Protein kinase 2	5.00E-48	plasma membrane	Component	other membranes
QPX_transcriptome_v1_Contig_208	P28178	Protein kinase 2	5.00E-48	nucleotide binding	Function	other molecular function
QPX_transcriptome_v1_Contig_208	P28178	Protein kinase 2	5.00E-48	protein serine/threonine kinase activity	Function	kinase activity
QPX_transcriptome_v1_Contig_208	P28178	Protein kinase 2	5.00E-48	kinase activity	Function	kinase activity
QPX_transcriptome_v1_Contig_208	P28178	Protein kinase 2	5.00E-48	ATP binding	Function	other molecular function
QPX_transcriptome_v1_Contig_208	P28178	Protein kinase 2	5.00E-48	transferase activity	Function	other molecular function
QPX_transcriptome_v1_Contig_208	P28178	Protein kinase 2	5.00E-48	chemotaxis	Process	other biological processes
QPX_transcriptome_v1_Contig_210	P68173	Adenosylhomocysteinase	0	hydrolase activity	Function	other molecular function
QPX_transcriptome_v1_Contig_210	P68173	Adenosylhomocysteinase	0	one-carbon metabolic process	Process	other metabolic processes
QPX_transcriptome_v1_Contig_211	P82888	Histone H4	1.00E-47	chromosome	Component	other cellular component
QPX_transcriptome_v1_Contig_211	P82888	Histone H4	1.00E-47	nucleosome	Component	other cellular component
QPX_transcriptome_v1_Contig_211	P82888	Histone H4	1.00E-47	nucleus	Component	nucleus
QPX_transcriptome_v1_Contig_211	P82888	Histone H4	1.00E-47	DNA binding	Function	nucleic acid binding activity
QPX_transcriptome_v1_Contig_212	Q5HYK7	SH3 domain-containing protein 19	3.00E-15	cytoplasm	Component	other cellular component
QPX_transcriptome_v1_Contig_212	Q5HYK7	SH3 domain-containing protein 19	3.00E-15	nucleus	Component	nucleus
QPX_transcriptome_v1_Contig_212	Q5HYK7	SH3 domain-containing protein 19	3.00E-15	protein binding	Function	other molecular function
QPX_transcriptome_v1_Contig_212	Q5HYK7	SH3 domain-containing protein 19	3.00E-15	protein binding	Function	other molecular function
QPX_transcriptome_v1_Contig_212	Q5HYK7	SH3 domain-containing protein 19	3.00E-15	protein binding	Function	other molecular function
QPX_transcriptome_v1_Contig_212	Q5HYK7	SH3 domain-containing protein 19	3.00E-15	protein binding	Function	other molecular function
QPX_transcriptome_v1_Contig_212	Q5HYK7	SH3 domain-containing protein 19	3.00E-15	protein binding	Function	other molecular function
QPX_transcriptome_v1_Contig_212	Q5HYK7	SH3 domain-containing protein 19	3.00E-15	protein binding	Function	other molecular function
QPX_transcriptome_v1_Contig_214	Q08759	Transcriptional activator Myb	4.00E-23	nucleus	Component	nucleus
QPX_transcriptome_v1_Contig_214	Q08759	Transcriptional activator Myb	4.00E-23	DNA binding	Function	nucleic acid binding activity
QPX_transcriptome_v1_Contig_214	Q08759	Transcriptional activator Myb	4.00E-23	transcription	Process	RNA metabolism
QPX_transcriptome_v1_Contig_214	Q08759	Transcriptional activator Myb	4.00E-23	regulation of transcription	Process	RNA metabolism
QPX_transcriptome_v1_Contig_215	Q3SZP5	Peroxisomal acyl-coenzyme A oxidase 1	5.00E-116	peroxisome	Component	other cytoplasmic organelle
QPX_transcriptome_v1_Contig_215	Q3SZP5	Peroxisomal acyl-coenzyme A oxidase 1	5.00E-116	peroxisome	Component	other cytoplasmic organelle
QPX_transcriptome_v1_Contig_215	Q3SZP5	Peroxisomal acyl-coenzyme A oxidase 1	5.00E-116	oxidoreductase activity	Function	other molecular function
QPX_transcriptome_v1_Contig_215	Q3SZP5	Peroxisomal acyl-coenzyme A oxidase 1	5.00E-116	acyl-CoA oxidase activity	Function	other molecular function
QPX_transcriptome_v1_Contig_215	Q3SZP5	Peroxisomal acyl-coenzyme A oxidase 1	5.00E-116	prostaglandin metabolic process	Process	other metabolic processes
QPX_transcriptome_v1_Contig_215	Q3SZP5	Peroxisomal acyl-coenzyme A oxidase 1	5.00E-116	fatty acid oxidation	Process	other metabolic processes
QPX_transcriptome_v1_Contig_215	Q3SZP5	Peroxisomal acyl-coenzyme A oxidase 1	5.00E-116	fatty acid metabolic process	Process	other metabolic processes
QPX_transcriptome_v1_Contig_215	Q3SZP5	Peroxisomal acyl-coenzyme A oxidase 1	5.00E-116	generation of precursor metabolites and energy	Process	other metabolic processes
QPX_transcriptome_v1_Contig_215	Q3SZP5	Peroxisomal acyl-coenzyme A oxidase 1	5.00E-116	lipid metabolic process	Process	other metabolic processes
QPX_transcriptome_v1_Contig_215	Q3SZP5	Peroxisomal acyl-coenzyme A oxidase 1	5.00E-116	lipid metabolic process	Process	other metabolic processes
QPX_transcriptome_v1_Contig_215	Q3SZP5	Peroxisomal acyl-coenzyme A oxidase 1	5.00E-116	oxidation reduction	Process	other metabolic processes
QPX_transcriptome_v1_Contig_216	Q56Y85	Methionine aminopeptidase 2B	6.00E-175	cytoplasm	Component	other cellular component
QPX_transcriptome_v1_Contig_216	Q56Y85	Methionine aminopeptidase 2B	6.00E-175	hydrolase activity	Function	other molecular function
QPX_transcriptome_v1_Contig_216	Q56Y85	Methionine aminopeptidase 2B	6.00E-175	aminopeptidase activity	Function	other molecular function
QPX_transcriptome_v1_Contig_216	Q56Y85	Methionine aminopeptidase 2B	6.00E-175	peptidase activity	Function	other molecular function
QPX_transcriptome_v1_Contig_216	Q56Y85	Methionine aminopeptidase 2B	6.00E-175	metal ion binding	Function	other molecular function
QPX_transcriptome_v1_Contig_216	Q56Y85	Methionine aminopeptidase 2B	6.00E-175	cobalt ion binding	Function	other molecular function
QPX_transcriptome_v1_Contig_217	Q3UES3	Tankyrase-2	4.00E-09	.	.	.
QPX_transcriptome_v1_Contig_219	Q9S795	Betaine aldehyde dehydrogenase 1, chloroplastic	5.00E-164	chloroplast	Component	other cellular component
QPX_transcriptome_v1_Contig_219	Q9S795	Betaine aldehyde dehydrogenase 1, chloroplastic	5.00E-164	plastid	Component	other cellular component
QPX_transcriptome_v1_Contig_219	Q9S795	Betaine aldehyde dehydrogenase 1, chloroplastic	5.00E-164	oxidoreductase activity	Function	other molecular function
QPX_transcriptome_v1_Contig_219	Q9S795	Betaine aldehyde dehydrogenase 1, chloroplastic	5.00E-164	oxidation reduction	Process	other metabolic processes
QPX_transcriptome_v1_Contig_221	P87057	Non-histone chromosomal protein 6	9.00E-11	nucleus	Component	nucleus
QPX_transcriptome_v1_Contig_221	P87057	Non-histone chromosomal protein 6	9.00E-11	chromosome	Component	other cellular component
QPX_transcriptome_v1_Contig_221	P87057	Non-histone chromosomal protein 6	9.00E-11	DNA binding	Function	nucleic acid binding activity
QPX_transcriptome_v1_Contig_221	P87057	Non-histone chromosomal protein 6	9.00E-11	transcription	Process	RNA metabolism
QPX_transcriptome_v1_Contig_221	P87057	Non-histone chromosomal protein 6	9.00E-11	DNA replication	Process	DNA metabolism
QPX_transcriptome_v1_Contig_221	P87057	Non-histone chromosomal protein 6	9.00E-11	DNA repair	Process	stress response
QPX_transcriptome_v1_Contig_221	P87057	Non-histone chromosomal protein 6	9.00E-11	DNA repair	Process	DNA metabolism
QPX_transcriptome_v1_Contig_221	P87057	Non-histone chromosomal protein 6	9.00E-11	regulation of transcription	Process	RNA metabolism
QPX_transcriptome_v1_Contig_221	P87057	Non-histone chromosomal protein 6	9.00E-11	response to DNA damage stimulus	Process	stress response
QPX_transcriptome_v1_Contig_222	Q75B82	Non-histone chromosomal protein 6	1.00E-22	chromosome	Component	other cellular component
QPX_transcriptome_v1_Contig_222	Q75B82	Non-histone chromosomal protein 6	1.00E-22	nucleus	Component	nucleus
QPX_transcriptome_v1_Contig_222	Q75B82	Non-histone chromosomal protein 6	1.00E-22	DNA binding	Function	nucleic acid binding activity
QPX_transcriptome_v1_Contig_222	Q75B82	Non-histone chromosomal protein 6	1.00E-22	regulation of transcription	Process	RNA metabolism
QPX_transcriptome_v1_Contig_222	Q75B82	Non-histone chromosomal protein 6	1.00E-22	DNA repair	Process	stress response
QPX_transcriptome_v1_Contig_222	Q75B82	Non-histone chromosomal protein 6	1.00E-22	DNA repair	Process	DNA metabolism
QPX_transcriptome_v1_Contig_222	Q75B82	Non-histone chromosomal protein 6	1.00E-22	DNA replication	Process	DNA metabolism
QPX_transcriptome_v1_Contig_222	Q75B82	Non-histone chromosomal protein 6	1.00E-22	transcription	Process	RNA metabolism
QPX_transcriptome_v1_Contig_222	Q75B82	Non-histone chromosomal protein 6	1.00E-22	response to DNA damage stimulus	Process	stress response
QPX_transcriptome_v1_Contig_224	Q1RJD8	Thioredoxin reductase	3.00E-62	cytoplasm	Component	other cellular component
QPX_transcriptome_v1_Contig_224	Q1RJD8	Thioredoxin reductase	3.00E-62	oxidoreductase activity	Function	other molecular function
QPX_transcriptome_v1_Contig_224	Q1RJD8	Thioredoxin reductase	3.00E-62	oxidation reduction	Process	other metabolic processes
QPX_transcriptome_v1_Contig_225	O35814	Stress-induced-phosphoprotein 1	2.00E-14	cytoplasm	Component	other cellular component
QPX_transcriptome_v1_Contig_225	O35814	Stress-induced-phosphoprotein 1	2.00E-14	nucleus	Component	nucleus
QPX_transcriptome_v1_Contig_226	O80925	ADP-ribosylation factor GTPase-activating protein AGD7	1.00E-32	Golgi apparatus	Component	ER/Golgi
QPX_transcriptome_v1_Contig_226	O80925	ADP-ribosylation factor GTPase-activating protein AGD7	1.00E-32	metal ion binding	Function	other molecular function
QPX_transcriptome_v1_Contig_226	O80925	ADP-ribosylation factor GTPase-activating protein AGD7	1.00E-32	zinc ion binding	Function	other molecular function
QPX_transcriptome_v1_Contig_226	O80925	ADP-ribosylation factor GTPase-activating protein AGD7	1.00E-32	GTPase activator activity	Function	enzyme regulator activity
QPX_transcriptome_v1_Contig_226	O80925	ADP-ribosylation factor GTPase-activating protein AGD7	1.00E-32	transport	Process	transport
QPX_transcriptome_v1_Contig_226	O80925	ADP-ribosylation factor GTPase-activating protein AGD7	1.00E-32	vesicle-mediated transport	Process	transport
QPX_transcriptome_v1_Contig_227	Q54TD3	T-complex protein 1 subunit epsilon	0	cytoplasm	Component	other cellular component
QPX_transcriptome_v1_Contig_227	Q54TD3	T-complex protein 1 subunit epsilon	0	ATP binding	Function	other molecular function
QPX_transcriptome_v1_Contig_227	Q54TD3	T-complex protein 1 subunit epsilon	0	nucleotide binding	Function	other molecular function
QPX_transcriptome_v1_Contig_228	P50607	Tubby protein homolog	2.00E-26	cytoplasm	Component	other cellular component
QPX_transcriptome_v1_Contig_228	P50607	Tubby protein homolog	2.00E-26	plasma membrane	Component	plasma membrane
QPX_transcriptome_v1_Contig_228	P50607	Tubby protein homolog	2.00E-26	plasma membrane	Component	other membranes
QPX_transcriptome_v1_Contig_228	P50607	Tubby protein homolog	2.00E-26	extracellular region	Component	non-structural extracellular
QPX_transcriptome_v1_Contig_228	P50607	Tubby protein homolog	2.00E-26	nucleus	Component	nucleus
QPX_transcriptome_v1_Contig_228	P50607	Tubby protein homolog	2.00E-26	membrane	Component	other membranes
QPX_transcriptome_v1_Contig_228	P50607	Tubby protein homolog	2.00E-26	response to stimulus	Process	other biological processes
QPX_transcriptome_v1_Contig_229	Q8BNI4	Derlin-2	7.00E-63	endoplasmic reticulum	Component	ER/Golgi
QPX_transcriptome_v1_Contig_229	Q8BNI4	Derlin-2	7.00E-63	integral to endoplasmic reticulum membrane	Component	ER/Golgi
QPX_transcriptome_v1_Contig_229	Q8BNI4	Derlin-2	7.00E-63	integral to endoplasmic reticulum membrane	Component	other membranes
QPX_transcriptome_v1_Contig_229	Q8BNI4	Derlin-2	7.00E-63	integral to membrane	Component	other membranes
QPX_transcriptome_v1_Contig_229	Q8BNI4	Derlin-2	7.00E-63	membrane	Component	other membranes
QPX_transcriptome_v1_Contig_229	Q8BNI4	Derlin-2	7.00E-63	protein binding	Function	other molecular function
QPX_transcriptome_v1_Contig_229	Q8BNI4	Derlin-2	7.00E-63	response to unfolded protein	Process	stress response
QPX_transcriptome_v1_Contig_229	Q8BNI4	Derlin-2	7.00E-63	ER-associated protein catabolic process	Process	protein metabolism
QPX_transcriptome_v1_Contig_229	Q8BNI4	Derlin-2	7.00E-63	positive regulation of cell growth	Process	other biological processes
QPX_transcriptome_v1_Contig_229	Q8BNI4	Derlin-2	7.00E-63	endoplasmic reticulum unfolded protein response	Process	signal transduction
QPX_transcriptome_v1_Contig_229	Q8BNI4	Derlin-2	7.00E-63	endoplasmic reticulum unfolded protein response	Process	stress response
QPX_transcriptome_v1_Contig_229	Q8BNI4	Derlin-2	7.00E-63	retrograde protein transport, ER to cytosol	Process	transport
QPX_transcriptome_v1_Contig_229	Q8BNI4	Derlin-2	7.00E-63	positive regulation of cell proliferation	Process	cell cycle and proliferation
QPX_transcriptome_v1_Contig_230	P21816	Cysteine dioxygenase type 1	5.00E-24	oxidoreductase activity, acting on single donors with incorporation of molecular oxygen, incorporation of two atoms of oxygen	Function	other molecular function
QPX_transcriptome_v1_Contig_230	P21816	Cysteine dioxygenase type 1	5.00E-24	oxidoreductase activity	Function	other molecular function
QPX_transcriptome_v1_Contig_230	P21816	Cysteine dioxygenase type 1	5.00E-24	iron ion binding	Function	other molecular function
QPX_transcriptome_v1_Contig_230	P21816	Cysteine dioxygenase type 1	5.00E-24	metal ion binding	Function	other molecular function
QPX_transcriptome_v1_Contig_230	P21816	Cysteine dioxygenase type 1	5.00E-24	oxidation reduction	Process	other metabolic processes
QPX_transcriptome_v1_Contig_231	Q54WR9	Type-3 glutamine synthetase	5.00E-154	ATP binding	Function	other molecular function
QPX_transcriptome_v1_Contig_231	Q54WR9	Type-3 glutamine synthetase	5.00E-154	nucleotide binding	Function	other molecular function
QPX_transcriptome_v1_Contig_231	Q54WR9	Type-3 glutamine synthetase	5.00E-154	ligase activity	Function	other molecular function
QPX_transcriptome_v1_Contig_232	Q10169	Deubiquitination-protection protein dph1	2.00E-08	modification-dependent protein catabolic process	Process	protein metabolism
QPX_transcriptome_v1_Contig_233	Q5RCR5	Sulfatase-modifying factor 2	8.00E-79	endoplasmic reticulum	Component	ER/Golgi
QPX_transcriptome_v1_Contig_233	Q5RCR5	Sulfatase-modifying factor 2	8.00E-79	metal ion binding	Function	other molecular function
QPX_transcriptome_v1_Contig_233	Q5RCR5	Sulfatase-modifying factor 2	8.00E-79	calcium ion binding	Function	other molecular function
QPX_transcriptome_v1_Contig_235	P80385	5'-AMP-activated protein kinase subunit gamma-1	6.00E-45	lipid biosynthetic process	Process	other metabolic processes
QPX_transcriptome_v1_Contig_235	P80385	5'-AMP-activated protein kinase subunit gamma-1	6.00E-45	fatty acid biosynthetic process	Process	other metabolic processes
QPX_transcriptome_v1_Contig_237	Q8K4Y7	Soluble calcium-activated nucleotidase 1	2.00E-69	Golgi apparatus	Component	ER/Golgi
QPX_transcriptome_v1_Contig_237	Q8K4Y7	Soluble calcium-activated nucleotidase 1	2.00E-69	endoplasmic reticulum	Component	ER/Golgi
QPX_transcriptome_v1_Contig_237	Q8K4Y7	Soluble calcium-activated nucleotidase 1	2.00E-69	integral to membrane	Component	other membranes
QPX_transcriptome_v1_Contig_237	Q8K4Y7	Soluble calcium-activated nucleotidase 1	2.00E-69	membrane	Component	other membranes
QPX_transcriptome_v1_Contig_237	Q8K4Y7	Soluble calcium-activated nucleotidase 1	2.00E-69	hydrolase activity	Function	other molecular function
QPX_transcriptome_v1_Contig_237	Q8K4Y7	Soluble calcium-activated nucleotidase 1	2.00E-69	calcium ion binding	Function	other molecular function
QPX_transcriptome_v1_Contig_237	Q8K4Y7	Soluble calcium-activated nucleotidase 1	2.00E-69	metal ion binding	Function	other molecular function
QPX_transcriptome_v1_Contig_238	Q86L04	TNF receptor-associated protein 1 homolog, mitochondrial	6.00E-176	mitochondrion	Component	mitochondrion
QPX_transcriptome_v1_Contig_238	Q86L04	TNF receptor-associated protein 1 homolog, mitochondrial	6.00E-176	nucleus	Component	nucleus
QPX_transcriptome_v1_Contig_238	Q86L04	TNF receptor-associated protein 1 homolog, mitochondrial	6.00E-176	cytoplasm	Component	other cellular component
QPX_transcriptome_v1_Contig_238	Q86L04	TNF receptor-associated protein 1 homolog, mitochondrial	6.00E-176	cytoskeleton	Component	cytoskeleton
QPX_transcriptome_v1_Contig_238	Q86L04	TNF receptor-associated protein 1 homolog, mitochondrial	6.00E-176	ATP binding	Function	other molecular function
QPX_transcriptome_v1_Contig_238	Q86L04	TNF receptor-associated protein 1 homolog, mitochondrial	6.00E-176	nucleotide binding	Function	other molecular function
QPX_transcriptome_v1_Contig_238	Q86L04	TNF receptor-associated protein 1 homolog, mitochondrial	6.00E-176	response to stress	Process	stress response
QPX_transcriptome_v1_Contig_239	A5A6K4	Phosphoglycerate kinase 1	0	cytoplasm	Component	other cellular component
QPX_transcriptome_v1_Contig_239	A5A6K4	Phosphoglycerate kinase 1	0	nucleotide binding	Function	other molecular function
QPX_transcriptome_v1_Contig_239	A5A6K4	Phosphoglycerate kinase 1	0	kinase activity	Function	kinase activity
QPX_transcriptome_v1_Contig_239	A5A6K4	Phosphoglycerate kinase 1	0	ATP binding	Function	other molecular function
QPX_transcriptome_v1_Contig_239	A5A6K4	Phosphoglycerate kinase 1	0	transferase activity	Function	other molecular function
QPX_transcriptome_v1_Contig_239	A5A6K4	Phosphoglycerate kinase 1	0	glycolysis	Process	other metabolic processes
QPX_transcriptome_v1_Contig_240	P10978	Retrovirus-related Pol polyprotein from transposon TNT 1-94	7.00E-51	peptidase activity	Function	other molecular function
QPX_transcriptome_v1_Contig_240	P10978	Retrovirus-related Pol polyprotein from transposon TNT 1-94	7.00E-51	nuclease activity	Function	other molecular function
QPX_transcriptome_v1_Contig_240	P10978	Retrovirus-related Pol polyprotein from transposon TNT 1-94	7.00E-51	zinc ion binding	Function	other molecular function
QPX_transcriptome_v1_Contig_240	P10978	Retrovirus-related Pol polyprotein from transposon TNT 1-94	7.00E-51	hydrolase activity	Function	other molecular function
QPX_transcriptome_v1_Contig_240	P10978	Retrovirus-related Pol polyprotein from transposon TNT 1-94	7.00E-51	transferase activity	Function	other molecular function
QPX_transcriptome_v1_Contig_240	P10978	Retrovirus-related Pol polyprotein from transposon TNT 1-94	7.00E-51	metal ion binding	Function	other molecular function
QPX_transcriptome_v1_Contig_240	P10978	Retrovirus-related Pol polyprotein from transposon TNT 1-94	7.00E-51	RNA-directed DNA polymerase activity	Function	other molecular function
QPX_transcriptome_v1_Contig_240	P10978	Retrovirus-related Pol polyprotein from transposon TNT 1-94	7.00E-51	endonuclease activity	Function	other molecular function
QPX_transcriptome_v1_Contig_240	P10978	Retrovirus-related Pol polyprotein from transposon TNT 1-94	7.00E-51	nucleotidyltransferase activity	Function	other molecular function
QPX_transcriptome_v1_Contig_240	P10978	Retrovirus-related Pol polyprotein from transposon TNT 1-94	7.00E-51	aspartic-type endopeptidase activity	Function	other molecular function
QPX_transcriptome_v1_Contig_241	P55884	Eukaryotic translation initiation factor 3 subunit B	8.00E-131	cytoplasm	Component	other cellular component
QPX_transcriptome_v1_Contig_241	P55884	Eukaryotic translation initiation factor 3 subunit B	8.00E-131	RNA binding	Function	nucleic acid binding activity
QPX_transcriptome_v1_Contig_241	P55884	Eukaryotic translation initiation factor 3 subunit B	8.00E-131	protein binding	Function	other molecular function
QPX_transcriptome_v1_Contig_241	P55884	Eukaryotic translation initiation factor 3 subunit B	8.00E-131	protein binding	Function	other molecular function
QPX_transcriptome_v1_Contig_241	P55884	Eukaryotic translation initiation factor 3 subunit B	8.00E-131	protein binding	Function	other molecular function
QPX_transcriptome_v1_Contig_241	P55884	Eukaryotic translation initiation factor 3 subunit B	8.00E-131	protein binding	Function	other molecular function
QPX_transcriptome_v1_Contig_241	P55884	Eukaryotic translation initiation factor 3 subunit B	8.00E-131	translation initiation factor activity	Function	nucleic acid binding activity
QPX_transcriptome_v1_Contig_241	P55884	Eukaryotic translation initiation factor 3 subunit B	8.00E-131	protein binding	Function	other molecular function
QPX_transcriptome_v1_Contig_241	P55884	Eukaryotic translation initiation factor 3 subunit B	8.00E-131	protein binding	Function	other molecular function
QPX_transcriptome_v1_Contig_241	P55884	Eukaryotic translation initiation factor 3 subunit B	8.00E-131	translation	Process	protein metabolism
QPX_transcriptome_v1_Contig_244	P84029	Cytochrome c-2	8.00E-45	mitochondrion	Component	mitochondrion
QPX_transcriptome_v1_Contig_244	P84029	Cytochrome c-2	8.00E-45	respiratory chain	Component	other membranes
QPX_transcriptome_v1_Contig_244	P84029	Cytochrome c-2	8.00E-45	metal ion binding	Function	other molecular function
QPX_transcriptome_v1_Contig_244	P84029	Cytochrome c-2	8.00E-45	iron ion binding	Function	other molecular function
QPX_transcriptome_v1_Contig_244	P84029	Cytochrome c-2	8.00E-45	electron transport chain	Process	other metabolic processes
QPX_transcriptome_v1_Contig_244	P84029	Cytochrome c-2	8.00E-45	transport	Process	transport
QPX_transcriptome_v1_Contig_245	Q1KMR4	[Pyruvate dehydrogenase [lipoamide]] kinase isozyme 4, mitochondrial	1.00E-56	mitochondrion	Component	mitochondrion
QPX_transcriptome_v1_Contig_245	Q1KMR4	[Pyruvate dehydrogenase [lipoamide]] kinase isozyme 4, mitochondrial	1.00E-56	ATP binding	Function	other molecular function
QPX_transcriptome_v1_Contig_245	Q1KMR4	[Pyruvate dehydrogenase [lipoamide]] kinase isozyme 4, mitochondrial	1.00E-56	kinase activity	Function	kinase activity
QPX_transcriptome_v1_Contig_245	Q1KMR4	[Pyruvate dehydrogenase [lipoamide]] kinase isozyme 4, mitochondrial	1.00E-56	transferase activity	Function	other molecular function
QPX_transcriptome_v1_Contig_245	Q1KMR4	[Pyruvate dehydrogenase [lipoamide]] kinase isozyme 4, mitochondrial	1.00E-56	nucleotide binding	Function	other molecular function
QPX_transcriptome_v1_Contig_245	Q1KMR4	[Pyruvate dehydrogenase [lipoamide]] kinase isozyme 4, mitochondrial	1.00E-56	hibernation	Process	other biological processes
QPX_transcriptome_v1_Contig_245	Q1KMR4	[Pyruvate dehydrogenase [lipoamide]] kinase isozyme 4, mitochondrial	1.00E-56	glucose metabolic process	Process	other metabolic processes
QPX_transcriptome_v1_Contig_245	Q1KMR4	[Pyruvate dehydrogenase [lipoamide]] kinase isozyme 4, mitochondrial	1.00E-56	carbohydrate metabolic process	Process	other metabolic processes
QPX_transcriptome_v1_Contig_246	Q5XIK8	CTD small phosphatase-like protein 2	2.00E-33	phosphoprotein phosphatase activity	Function	other molecular function
QPX_transcriptome_v1_Contig_246	Q5XIK8	CTD small phosphatase-like protein 2	2.00E-33	hydrolase activity	Function	other molecular function
QPX_transcriptome_v1_Contig_247	Q5F3N1	Protein-L-isoaspartate(D-aspartate) O-methyltransferase	2.00E-58	cytoplasm	Component	other cellular component
QPX_transcriptome_v1_Contig_247	Q5F3N1	Protein-L-isoaspartate(D-aspartate) O-methyltransferase	2.00E-58	methyltransferase activity	Function	other molecular function
QPX_transcriptome_v1_Contig_247	Q5F3N1	Protein-L-isoaspartate(D-aspartate) O-methyltransferase	2.00E-58	transferase activity	Function	other molecular function
QPX_transcriptome_v1_Contig_248	O42706	60S ribosomal protein L21-B	3.00E-53	ribosome	Component	translational apparatus
QPX_transcriptome_v1_Contig_248	O42706	60S ribosomal protein L21-B	3.00E-53	ribonucleoprotein complex	Component	other cellular component
QPX_transcriptome_v1_Contig_249	Q22000	Probable 3',5'-cyclic phosphodiesterase pde-4	2.00E-56	metal ion binding	Function	other molecular function
QPX_transcriptome_v1_Contig_249	Q22000	Probable 3',5'-cyclic phosphodiesterase pde-4	2.00E-56	hydrolase activity	Function	other molecular function
QPX_transcriptome_v1_Contig_250	Q4IPX8	Protein SYM1	6.00E-29	membrane	Component	other membranes
QPX_transcriptome_v1_Contig_250	Q4IPX8	Protein SYM1	6.00E-29	mitochondrion	Component	mitochondrion
QPX_transcriptome_v1_Contig_250	Q4IPX8	Protein SYM1	6.00E-29	mitochondrial inner membrane	Component	mitochondrion
QPX_transcriptome_v1_Contig_250	Q4IPX8	Protein SYM1	6.00E-29	mitochondrial inner membrane	Component	other membranes
QPX_transcriptome_v1_Contig_250	Q4IPX8	Protein SYM1	6.00E-29	integral to membrane	Component	other membranes
QPX_transcriptome_v1_Contig_251	Q5FWM8	Integral membrane protein GPR180	5.00E-29	membrane	Component	other membranes
QPX_transcriptome_v1_Contig_251	Q5FWM8	Integral membrane protein GPR180	5.00E-29	integral to membrane	Component	other membranes
QPX_transcriptome_v1_Contig_252	P59670	Mitochondrial import inner membrane translocase subunit tim-17	5.00E-34	integral to membrane	Component	other membranes
QPX_transcriptome_v1_Contig_252	P59670	Mitochondrial import inner membrane translocase subunit tim-17	5.00E-34	mitochondrion	Component	mitochondrion
QPX_transcriptome_v1_Contig_252	P59670	Mitochondrial import inner membrane translocase subunit tim-17	5.00E-34	mitochondrial inner membrane	Component	mitochondrion
QPX_transcriptome_v1_Contig_252	P59670	Mitochondrial import inner membrane translocase subunit tim-17	5.00E-34	mitochondrial inner membrane	Component	other membranes
QPX_transcriptome_v1_Contig_252	P59670	Mitochondrial import inner membrane translocase subunit tim-17	5.00E-34	membrane	Component	other membranes
QPX_transcriptome_v1_Contig_252	P59670	Mitochondrial import inner membrane translocase subunit tim-17	5.00E-34	transport	Process	transport
QPX_transcriptome_v1_Contig_252	P59670	Mitochondrial import inner membrane translocase subunit tim-17	5.00E-34	transmembrane transport	Process	transport
QPX_transcriptome_v1_Contig_252	P59670	Mitochondrial import inner membrane translocase subunit tim-17	5.00E-34	protein transport	Process	transport
QPX_transcriptome_v1_Contig_253	Q9NR30	Nucleolar RNA helicase 2	1.00E-132	nucleus	Component	nucleus
QPX_transcriptome_v1_Contig_253	Q9NR30	Nucleolar RNA helicase 2	1.00E-132	ATP binding	Function	other molecular function
QPX_transcriptome_v1_Contig_253	Q9NR30	Nucleolar RNA helicase 2	1.00E-132	helicase activity	Function	other molecular function
QPX_transcriptome_v1_Contig_253	Q9NR30	Nucleolar RNA helicase 2	1.00E-132	hydrolase activity	Function	other molecular function
QPX_transcriptome_v1_Contig_253	Q9NR30	Nucleolar RNA helicase 2	1.00E-132	nucleotide binding	Function	other molecular function
QPX_transcriptome_v1_Contig_253	Q9NR30	Nucleolar RNA helicase 2	1.00E-132	RNA binding	Function	nucleic acid binding activity
QPX_transcriptome_v1_Contig_254	P59723	Hypoxia-inducible factor 1-alpha inhibitor	2.00E-16	nucleus	Component	nucleus
QPX_transcriptome_v1_Contig_254	P59723	Hypoxia-inducible factor 1-alpha inhibitor	2.00E-16	oxidoreductase activity	Function	other molecular function
QPX_transcriptome_v1_Contig_254	P59723	Hypoxia-inducible factor 1-alpha inhibitor	2.00E-16	iron ion binding	Function	other molecular function
QPX_transcriptome_v1_Contig_254	P59723	Hypoxia-inducible factor 1-alpha inhibitor	2.00E-16	oxidoreductase activity, acting on single donors with incorporation of molecular oxygen, incorporation of two atoms of oxygen	Function	other molecular function
QPX_transcriptome_v1_Contig_254	P59723	Hypoxia-inducible factor 1-alpha inhibitor	2.00E-16	metal ion binding	Function	other molecular function
QPX_transcriptome_v1_Contig_254	P59723	Hypoxia-inducible factor 1-alpha inhibitor	2.00E-16	regulation of transcription	Process	RNA metabolism
QPX_transcriptome_v1_Contig_254	P59723	Hypoxia-inducible factor 1-alpha inhibitor	2.00E-16	oxidation reduction	Process	other metabolic processes
QPX_transcriptome_v1_Contig_254	P59723	Hypoxia-inducible factor 1-alpha inhibitor	2.00E-16	transcription	Process	RNA metabolism
QPX_transcriptome_v1_Contig_255	P16866	Histone H2A-IV	2.00E-43	nucleus	Component	nucleus
QPX_transcriptome_v1_Contig_255	P16866	Histone H2A-IV	2.00E-43	nucleosome	Component	other cellular component
QPX_transcriptome_v1_Contig_255	P16866	Histone H2A-IV	2.00E-43	chromosome	Component	other cellular component
QPX_transcriptome_v1_Contig_255	P16866	Histone H2A-IV	2.00E-43	DNA binding	Function	nucleic acid binding activity
QPX_transcriptome_v1_Contig_256	Q67ZU1	Triacylglycerol lipase 2	6.00E-37	extracellular region	Component	non-structural extracellular
QPX_transcriptome_v1_Contig_256	Q67ZU1	Triacylglycerol lipase 2	6.00E-37	hydrolase activity	Function	other molecular function
QPX_transcriptome_v1_Contig_256	Q67ZU1	Triacylglycerol lipase 2	6.00E-37	lipid catabolic process	Process	other metabolic processes
QPX_transcriptome_v1_Contig_258	P63245	Guanine nucleotide-binding protein subunit beta-2-like 1	3.00E-163	membrane	Component	other membranes
QPX_transcriptome_v1_Contig_258	P63245	Guanine nucleotide-binding protein subunit beta-2-like 1	3.00E-163	plasma membrane	Component	plasma membrane
QPX_transcriptome_v1_Contig_258	P63245	Guanine nucleotide-binding protein subunit beta-2-like 1	3.00E-163	plasma membrane	Component	other membranes
QPX_transcriptome_v1_Contig_258	P63245	Guanine nucleotide-binding protein subunit beta-2-like 1	3.00E-163	cell soma	Component	other cellular component
QPX_transcriptome_v1_Contig_258	P63245	Guanine nucleotide-binding protein subunit beta-2-like 1	3.00E-163	cytoplasm	Component	other cellular component
QPX_transcriptome_v1_Contig_258	P63245	Guanine nucleotide-binding protein subunit beta-2-like 1	3.00E-163	protein binding	Function	other molecular function
QPX_transcriptome_v1_Contig_261	O80929	60S ribosomal protein L36-1	9.00E-13	ribonucleoprotein complex	Component	other cellular component
QPX_transcriptome_v1_Contig_261	O80929	60S ribosomal protein L36-1	9.00E-13	ribosome	Component	translational apparatus
QPX_transcriptome_v1_Contig_262	Q13XV9	ATP synthase subunit alpha 1	1.00E-05	plasma membrane	Component	plasma membrane
QPX_transcriptome_v1_Contig_262	Q13XV9	ATP synthase subunit alpha 1	1.00E-05	plasma membrane	Component	other membranes
QPX_transcriptome_v1_Contig_262	Q13XV9	ATP synthase subunit alpha 1	1.00E-05	plasma membrane	Component	plasma membrane
QPX_transcriptome_v1_Contig_262	Q13XV9	ATP synthase subunit alpha 1	1.00E-05	plasma membrane	Component	other membranes
QPX_transcriptome_v1_Contig_262	Q13XV9	ATP synthase subunit alpha 1	1.00E-05	membrane	Component	other membranes
QPX_transcriptome_v1_Contig_262	Q13XV9	ATP synthase subunit alpha 1	1.00E-05	proton-transporting ATP synthase complex, catalytic core F(1)	Component	other membranes
QPX_transcriptome_v1_Contig_262	Q13XV9	ATP synthase subunit alpha 1	1.00E-05	nucleotide binding	Function	other molecular function
QPX_transcriptome_v1_Contig_262	Q13XV9	ATP synthase subunit alpha 1	1.00E-05	hydrolase activity	Function	other molecular function
QPX_transcriptome_v1_Contig_262	Q13XV9	ATP synthase subunit alpha 1	1.00E-05	ATP binding	Function	other molecular function
QPX_transcriptome_v1_Contig_262	Q13XV9	ATP synthase subunit alpha 1	1.00E-05	proton transport	Process	transport
QPX_transcriptome_v1_Contig_262	Q13XV9	ATP synthase subunit alpha 1	1.00E-05	ATP biosynthetic process	Process	other metabolic processes
QPX_transcriptome_v1_Contig_262	Q13XV9	ATP synthase subunit alpha 1	1.00E-05	transport	Process	transport
QPX_transcriptome_v1_Contig_262	Q13XV9	ATP synthase subunit alpha 1	1.00E-05	ion transport	Process	transport
QPX_transcriptome_v1_Contig_263	Q00472	4-nitrophenylphosphatase	1.00E-33	hydrolase activity	Function	other molecular function
QPX_transcriptome_v1_Contig_264	P38176	Vacuolar amino acid transporter 5	6.00E-33	membrane	Component	other membranes
QPX_transcriptome_v1_Contig_264	P38176	Vacuolar amino acid transporter 5	6.00E-33	integral to membrane	Component	other membranes
QPX_transcriptome_v1_Contig_264	P38176	Vacuolar amino acid transporter 5	6.00E-33	vacuole	Component	other cytoplasmic organelle
QPX_transcriptome_v1_Contig_264	P38176	Vacuolar amino acid transporter 5	6.00E-33	amino acid transport	Process	transport
QPX_transcriptome_v1_Contig_264	P38176	Vacuolar amino acid transporter 5	6.00E-33	transport	Process	transport
QPX_transcriptome_v1_Contig_266	Q1RMW2	Transmembrane protein 184A	4.00E-46	integral to membrane	Component	other membranes
QPX_transcriptome_v1_Contig_266	Q1RMW2	Transmembrane protein 184A	4.00E-46	membrane	Component	other membranes
QPX_transcriptome_v1_Contig_267	Q16222	UDP-N-acetylhexosamine pyrophosphorylase	4.00E-104	cytoplasm	Component	other cellular component
QPX_transcriptome_v1_Contig_267	Q16222	UDP-N-acetylhexosamine pyrophosphorylase	4.00E-104	nucleotidyltransferase activity	Function	other molecular function
QPX_transcriptome_v1_Contig_267	Q16222	UDP-N-acetylhexosamine pyrophosphorylase	4.00E-104	transferase activity	Function	other molecular function
QPX_transcriptome_v1_Contig_268	Q9WUU7	Cathepsin Z	4.00E-65	lysosome	Component	other cytoplasmic organelle
QPX_transcriptome_v1_Contig_268	Q9WUU7	Cathepsin Z	4.00E-65	peptidase activity	Function	other molecular function
QPX_transcriptome_v1_Contig_268	Q9WUU7	Cathepsin Z	4.00E-65	cysteine-type peptidase activity	Function	other molecular function
QPX_transcriptome_v1_Contig_268	Q9WUU7	Cathepsin Z	4.00E-65	hydrolase activity	Function	other molecular function
QPX_transcriptome_v1_Contig_269	Q6P321	Mitochondrial import inner membrane translocase subunit Tim10	3.00E-14	membrane	Component	other membranes
QPX_transcriptome_v1_Contig_269	Q6P321	Mitochondrial import inner membrane translocase subunit Tim10	3.00E-14	mitochondrial inner membrane	Component	mitochondrion
QPX_transcriptome_v1_Contig_269	Q6P321	Mitochondrial import inner membrane translocase subunit Tim10	3.00E-14	mitochondrial inner membrane	Component	other membranes
QPX_transcriptome_v1_Contig_269	Q6P321	Mitochondrial import inner membrane translocase subunit Tim10	3.00E-14	mitochondrion	Component	mitochondrion
QPX_transcriptome_v1_Contig_269	Q6P321	Mitochondrial import inner membrane translocase subunit Tim10	3.00E-14	metal ion binding	Function	other molecular function
QPX_transcriptome_v1_Contig_269	Q6P321	Mitochondrial import inner membrane translocase subunit Tim10	3.00E-14	zinc ion binding	Function	other molecular function
QPX_transcriptome_v1_Contig_269	Q6P321	Mitochondrial import inner membrane translocase subunit Tim10	3.00E-14	transport	Process	transport
QPX_transcriptome_v1_Contig_269	Q6P321	Mitochondrial import inner membrane translocase subunit Tim10	3.00E-14	protein transport	Process	transport
QPX_transcriptome_v1_Contig_269	Q6P321	Mitochondrial import inner membrane translocase subunit Tim10	3.00E-14	transmembrane transport	Process	transport
QPX_transcriptome_v1_Contig_272	Q9R0H0	Peroxisomal acyl-coenzyme A oxidase 1	2.00E-149	peroxisome	Component	other cytoplasmic organelle
QPX_transcriptome_v1_Contig_272	Q9R0H0	Peroxisomal acyl-coenzyme A oxidase 1	2.00E-149	oxidoreductase activity	Function	other molecular function
QPX_transcriptome_v1_Contig_272	Q9R0H0	Peroxisomal acyl-coenzyme A oxidase 1	2.00E-149	lipid metabolic process	Process	other metabolic processes
QPX_transcriptome_v1_Contig_272	Q9R0H0	Peroxisomal acyl-coenzyme A oxidase 1	2.00E-149	oxidation reduction	Process	other metabolic processes
QPX_transcriptome_v1_Contig_272	Q9R0H0	Peroxisomal acyl-coenzyme A oxidase 1	2.00E-149	fatty acid metabolic process	Process	other metabolic processes
QPX_transcriptome_v1_Contig_274	Q9FGZ9	Ubiquitin-like protein 5	3.00E-40	cytoplasm	Component	other cellular component
QPX_transcriptome_v1_Contig_274	Q9FGZ9	Ubiquitin-like protein 5	3.00E-40	modification-dependent protein catabolic process	Process	protein metabolism
QPX_transcriptome_v1_Contig_275	B3CP03	Chaperone protein DnaJ	3.00E-19	cytoplasm	Component	other cellular component
QPX_transcriptome_v1_Contig_275	B3CP03	Chaperone protein DnaJ	3.00E-19	zinc ion binding	Function	other molecular function
QPX_transcriptome_v1_Contig_275	B3CP03	Chaperone protein DnaJ	3.00E-19	metal ion binding	Function	other molecular function
QPX_transcriptome_v1_Contig_275	B3CP03	Chaperone protein DnaJ	3.00E-19	DNA replication	Process	DNA metabolism
QPX_transcriptome_v1_Contig_275	B3CP03	Chaperone protein DnaJ	3.00E-19	response to stress	Process	stress response
QPX_transcriptome_v1_Contig_276	Q6ZIX2	Cycloartenol-C-24-methyltransferase 1	6.00E-72	transferase activity	Function	other molecular function
QPX_transcriptome_v1_Contig_276	Q6ZIX2	Cycloartenol-C-24-methyltransferase 1	6.00E-72	methyltransferase activity	Function	other molecular function
QPX_transcriptome_v1_Contig_276	Q6ZIX2	Cycloartenol-C-24-methyltransferase 1	6.00E-72	lipid biosynthetic process	Process	other metabolic processes
QPX_transcriptome_v1_Contig_276	Q6ZIX2	Cycloartenol-C-24-methyltransferase 1	6.00E-72	steroid biosynthetic process	Process	other metabolic processes
QPX_transcriptome_v1_Contig_276	Q6ZIX2	Cycloartenol-C-24-methyltransferase 1	6.00E-72	sterol biosynthetic process	Process	other metabolic processes
QPX_transcriptome_v1_Contig_277	P54872	Hydroxymethylglutaryl-CoA synthase A	6.00E-154	transferase activity	Function	other molecular function
QPX_transcriptome_v1_Contig_277	P54872	Hydroxymethylglutaryl-CoA synthase A	6.00E-154	sterol biosynthetic process	Process	other metabolic processes
QPX_transcriptome_v1_Contig_277	P54872	Hydroxymethylglutaryl-CoA synthase A	6.00E-154	steroid biosynthetic process	Process	other metabolic processes
QPX_transcriptome_v1_Contig_277	P54872	Hydroxymethylglutaryl-CoA synthase A	6.00E-154	lipid biosynthetic process	Process	other metabolic processes
QPX_transcriptome_v1_Contig_278	P78589	Squalene synthase	6.00E-67	integral to membrane	Component	other membranes
QPX_transcriptome_v1_Contig_278	P78589	Squalene synthase	6.00E-67	membrane	Component	other membranes
QPX_transcriptome_v1_Contig_278	P78589	Squalene synthase	6.00E-67	endoplasmic reticulum	Component	ER/Golgi
QPX_transcriptome_v1_Contig_278	P78589	Squalene synthase	6.00E-67	transferase activity	Function	other molecular function
QPX_transcriptome_v1_Contig_278	P78589	Squalene synthase	6.00E-67	catalytic activity	Function	other molecular function
QPX_transcriptome_v1_Contig_278	P78589	Squalene synthase	6.00E-67	magnesium ion binding	Function	other molecular function
QPX_transcriptome_v1_Contig_278	P78589	Squalene synthase	6.00E-67	oxidoreductase activity	Function	other molecular function
QPX_transcriptome_v1_Contig_278	P78589	Squalene synthase	6.00E-67	steroid biosynthetic process	Process	other metabolic processes
QPX_transcriptome_v1_Contig_278	P78589	Squalene synthase	6.00E-67	lipid biosynthetic process	Process	other metabolic processes
QPX_transcriptome_v1_Contig_278	P78589	Squalene synthase	6.00E-67	cholesterol biosynthetic process	Process	other metabolic processes
QPX_transcriptome_v1_Contig_278	P78589	Squalene synthase	6.00E-67	oxidation reduction	Process	other metabolic processes
QPX_transcriptome_v1_Contig_278	P78589	Squalene synthase	6.00E-67	sterol biosynthetic process	Process	other metabolic processes
QPX_transcriptome_v1_Contig_278	P78589	Squalene synthase	6.00E-67	isoprenoid biosynthetic process	Process	other metabolic processes
QPX_transcriptome_v1_Contig_279	Q9SMM5	Bidirectional sugar transporter SWEET11	6.00E-20	.	.	.
QPX_transcriptome_v1_Contig_280	Q59754	Pyruvate, phosphate dikinase	0	transferase activity	Function	other molecular function
QPX_transcriptome_v1_Contig_280	Q59754	Pyruvate, phosphate dikinase	0	ATP binding	Function	other molecular function
QPX_transcriptome_v1_Contig_280	Q59754	Pyruvate, phosphate dikinase	0	nucleotide binding	Function	other molecular function
QPX_transcriptome_v1_Contig_280	Q59754	Pyruvate, phosphate dikinase	0	kinase activity	Function	kinase activity
QPX_transcriptome_v1_Contig_280	Q59754	Pyruvate, phosphate dikinase	0	metal ion binding	Function	other molecular function
QPX_transcriptome_v1_Contig_280	Q59754	Pyruvate, phosphate dikinase	0	magnesium ion binding	Function	other molecular function
QPX_transcriptome_v1_Contig_282	Q2VZN0	ATP synthase subunit alpha	0	membrane	Component	other membranes
QPX_transcriptome_v1_Contig_282	Q2VZN0	ATP synthase subunit alpha	0	plasma membrane	Component	plasma membrane
QPX_transcriptome_v1_Contig_282	Q2VZN0	ATP synthase subunit alpha	0	plasma membrane	Component	other membranes
QPX_transcriptome_v1_Contig_282	Q2VZN0	ATP synthase subunit alpha	0	plasma membrane	Component	plasma membrane
QPX_transcriptome_v1_Contig_282	Q2VZN0	ATP synthase subunit alpha	0	plasma membrane	Component	other membranes
QPX_transcriptome_v1_Contig_282	Q2VZN0	ATP synthase subunit alpha	0	proton-transporting ATP synthase complex, catalytic core F(1)	Component	other membranes
QPX_transcriptome_v1_Contig_282	Q2VZN0	ATP synthase subunit alpha	0	hydrolase activity	Function	other molecular function
QPX_transcriptome_v1_Contig_282	Q2VZN0	ATP synthase subunit alpha	0	nucleotide binding	Function	other molecular function
QPX_transcriptome_v1_Contig_282	Q2VZN0	ATP synthase subunit alpha	0	ATP binding	Function	other molecular function
QPX_transcriptome_v1_Contig_282	Q2VZN0	ATP synthase subunit alpha	0	transport	Process	transport
QPX_transcriptome_v1_Contig_282	Q2VZN0	ATP synthase subunit alpha	0	proton transport	Process	transport
QPX_transcriptome_v1_Contig_282	Q2VZN0	ATP synthase subunit alpha	0	ion transport	Process	transport
QPX_transcriptome_v1_Contig_282	Q2VZN0	ATP synthase subunit alpha	0	ATP biosynthetic process	Process	other metabolic processes
QPX_transcriptome_v1_Contig_284	O82197	Vacuolar protein sorting-associated protein 32 homolog 1	1.00E-09	endosome	Component	other cytoplasmic organelle
QPX_transcriptome_v1_Contig_284	O82197	Vacuolar protein sorting-associated protein 32 homolog 1	1.00E-09	protein transport	Process	transport
QPX_transcriptome_v1_Contig_284	O82197	Vacuolar protein sorting-associated protein 32 homolog 1	1.00E-09	transport	Process	transport
QPX_transcriptome_v1_Contig_286	A8HS48	40S ribosomal protein S3a	3.00E-106	ribosome	Component	translational apparatus
QPX_transcriptome_v1_Contig_286	A8HS48	40S ribosomal protein S3a	3.00E-106	cytoplasm	Component	other cellular component
QPX_transcriptome_v1_Contig_286	A8HS48	40S ribosomal protein S3a	3.00E-106	ribonucleoprotein complex	Component	other cellular component
QPX_transcriptome_v1_Contig_287	Q03685	Luminal-binding protein 5	0	endoplasmic reticulum	Component	ER/Golgi
QPX_transcriptome_v1_Contig_287	Q03685	Luminal-binding protein 5	0	nucleotide binding	Function	other molecular function
QPX_transcriptome_v1_Contig_287	Q03685	Luminal-binding protein 5	0	ATP binding	Function	other molecular function
QPX_transcriptome_v1_Contig_290	P48494	Triosephosphate isomerase, cytosolic	2.00E-78	cytoplasm	Component	other cellular component
QPX_transcriptome_v1_Contig_290	P48494	Triosephosphate isomerase, cytosolic	2.00E-78	isomerase activity	Function	other molecular function
QPX_transcriptome_v1_Contig_290	P48494	Triosephosphate isomerase, cytosolic	2.00E-78	gluconeogenesis	Process	other metabolic processes
QPX_transcriptome_v1_Contig_290	P48494	Triosephosphate isomerase, cytosolic	2.00E-78	glycolysis	Process	other metabolic processes
QPX_transcriptome_v1_Contig_290	P48494	Triosephosphate isomerase, cytosolic	2.00E-78	fatty acid biosynthetic process	Process	other metabolic processes
QPX_transcriptome_v1_Contig_290	P48494	Triosephosphate isomerase, cytosolic	2.00E-78	pentose-phosphate shunt	Process	other metabolic processes
QPX_transcriptome_v1_Contig_290	P48494	Triosephosphate isomerase, cytosolic	2.00E-78	lipid biosynthetic process	Process	other metabolic processes
QPX_transcriptome_v1_Contig_291	Q28HE5	Probable sodium-coupled neutral amino acid transporter 6	2.00E-30	membrane	Component	other membranes
QPX_transcriptome_v1_Contig_291	Q28HE5	Probable sodium-coupled neutral amino acid transporter 6	2.00E-30	integral to membrane	Component	other membranes
QPX_transcriptome_v1_Contig_291	Q28HE5	Probable sodium-coupled neutral amino acid transporter 6	2.00E-30	sodium ion binding	Function	other molecular function
QPX_transcriptome_v1_Contig_291	Q28HE5	Probable sodium-coupled neutral amino acid transporter 6	2.00E-30	ion transport	Process	transport
QPX_transcriptome_v1_Contig_291	Q28HE5	Probable sodium-coupled neutral amino acid transporter 6	2.00E-30	transport	Process	transport
QPX_transcriptome_v1_Contig_291	Q28HE5	Probable sodium-coupled neutral amino acid transporter 6	2.00E-30	amino acid transport	Process	transport
QPX_transcriptome_v1_Contig_291	Q28HE5	Probable sodium-coupled neutral amino acid transporter 6	2.00E-30	sodium ion transport	Process	transport
QPX_transcriptome_v1_Contig_292	Q3BAI2	Uncharacterized protein ORF91	2.00E-08	plastid	Component	other cellular component
QPX_transcriptome_v1_Contig_292	Q3BAI2	Uncharacterized protein ORF91	2.00E-08	chloroplast	Component	other cellular component
QPX_transcriptome_v1_Contig_294	O04973	2-isopropylmalate synthase A	7.00E-173	transferase activity	Function	other molecular function
QPX_transcriptome_v1_Contig_294	O04973	2-isopropylmalate synthase A	7.00E-173	branched chain family amino acid biosynthetic process	Process	other metabolic processes
QPX_transcriptome_v1_Contig_294	O04973	2-isopropylmalate synthase A	7.00E-173	cellular amino acid biosynthetic process	Process	other metabolic processes
QPX_transcriptome_v1_Contig_294	O04973	2-isopropylmalate synthase A	7.00E-173	leucine biosynthetic process	Process	other metabolic processes
QPX_transcriptome_v1_Contig_295	Q9C5U3	26S protease regulatory subunit 8 homolog A	0	.	.	.
QPX_transcriptome_v1_Contig_296	Q4PBY6	Cytochrome c peroxidase, mitochondrial	3.00E-83	mitochondrion	Component	mitochondrion
QPX_transcriptome_v1_Contig_296	Q4PBY6	Cytochrome c peroxidase, mitochondrial	3.00E-83	iron ion binding	Function	other molecular function
QPX_transcriptome_v1_Contig_296	Q4PBY6	Cytochrome c peroxidase, mitochondrial	3.00E-83	peroxidase activity	Function	other molecular function
QPX_transcriptome_v1_Contig_296	Q4PBY6	Cytochrome c peroxidase, mitochondrial	3.00E-83	oxidoreductase activity	Function	other molecular function
QPX_transcriptome_v1_Contig_296	Q4PBY6	Cytochrome c peroxidase, mitochondrial	3.00E-83	metal ion binding	Function	other molecular function
QPX_transcriptome_v1_Contig_296	Q4PBY6	Cytochrome c peroxidase, mitochondrial	3.00E-83	oxidation reduction	Process	other metabolic processes
QPX_transcriptome_v1_Contig_297	Q64152	Transcription factor BTF3	5.00E-20	nucleus	Component	nucleus
QPX_transcriptome_v1_Contig_297	Q64152	Transcription factor BTF3	5.00E-20	transcription	Process	RNA metabolism
QPX_transcriptome_v1_Contig_297	Q64152	Transcription factor BTF3	5.00E-20	regulation of transcription	Process	RNA metabolism
QPX_transcriptome_v1_Contig_299	Q9Z2Z6	Mitochondrial carnitine/acylcarnitine carrier protein	6.00E-96	membrane	Component	other membranes
QPX_transcriptome_v1_Contig_299	Q9Z2Z6	Mitochondrial carnitine/acylcarnitine carrier protein	6.00E-96	mitochondrial inner membrane	Component	mitochondrion
QPX_transcriptome_v1_Contig_299	Q9Z2Z6	Mitochondrial carnitine/acylcarnitine carrier protein	6.00E-96	mitochondrial inner membrane	Component	other membranes
QPX_transcriptome_v1_Contig_299	Q9Z2Z6	Mitochondrial carnitine/acylcarnitine carrier protein	6.00E-96	mitochondrion	Component	mitochondrion
QPX_transcriptome_v1_Contig_299	Q9Z2Z6	Mitochondrial carnitine/acylcarnitine carrier protein	6.00E-96	integral to membrane	Component	other membranes
QPX_transcriptome_v1_Contig_299	Q9Z2Z6	Mitochondrial carnitine/acylcarnitine carrier protein	6.00E-96	transport	Process	transport
QPX_transcriptome_v1_Contig_300	O05218	Putative gamma-glutamyltransferase ywrD	1.00E-79	transferase activity	Function	other molecular function
QPX_transcriptome_v1_Contig_300	O05218	Putative gamma-glutamyltransferase ywrD	1.00E-79	acyltransferase activity	Function	other molecular function
QPX_transcriptome_v1_Contig_301	P14646	cAMP-specific 3',5'-cyclic phosphodiesterase 4B	3.00E-41	metal ion binding	Function	other molecular function
QPX_transcriptome_v1_Contig_301	P14646	cAMP-specific 3',5'-cyclic phosphodiesterase 4B	3.00E-41	hydrolase activity	Function	other molecular function
QPX_transcriptome_v1_Contig_302	A0LIL8	50S ribosomal protein L17	3.00E-34	ribonucleoprotein complex	Component	other cellular component
QPX_transcriptome_v1_Contig_302	A0LIL8	50S ribosomal protein L17	3.00E-34	ribosome	Component	translational apparatus
QPX_transcriptome_v1_Contig_303	P40939	Trifunctional enzyme subunit alpha, mitochondrial	1.00E-141	mitochondrion	Component	mitochondrion
QPX_transcriptome_v1_Contig_303	P40939	Trifunctional enzyme subunit alpha, mitochondrial	1.00E-141	lyase activity	Function	other molecular function
QPX_transcriptome_v1_Contig_303	P40939	Trifunctional enzyme subunit alpha, mitochondrial	1.00E-141	catalytic activity	Function	other molecular function
QPX_transcriptome_v1_Contig_303	P40939	Trifunctional enzyme subunit alpha, mitochondrial	1.00E-141	oxidoreductase activity	Function	other molecular function
QPX_transcriptome_v1_Contig_303	P40939	Trifunctional enzyme subunit alpha, mitochondrial	1.00E-141	lipid metabolic process	Process	other metabolic processes
QPX_transcriptome_v1_Contig_303	P40939	Trifunctional enzyme subunit alpha, mitochondrial	1.00E-141	oxidation reduction	Process	other metabolic processes
QPX_transcriptome_v1_Contig_303	P40939	Trifunctional enzyme subunit alpha, mitochondrial	1.00E-141	fatty acid metabolic process	Process	other metabolic processes
QPX_transcriptome_v1_Contig_304	Q10MX1	Probable protein phosphatase 2C 32	2.00E-27	integral to membrane	Component	other membranes
QPX_transcriptome_v1_Contig_304	Q10MX1	Probable protein phosphatase 2C 32	2.00E-27	membrane	Component	other membranes
QPX_transcriptome_v1_Contig_304	Q10MX1	Probable protein phosphatase 2C 32	2.00E-27	manganese ion binding	Function	other molecular function
QPX_transcriptome_v1_Contig_304	Q10MX1	Probable protein phosphatase 2C 32	2.00E-27	magnesium ion binding	Function	other molecular function
QPX_transcriptome_v1_Contig_304	Q10MX1	Probable protein phosphatase 2C 32	2.00E-27	metal ion binding	Function	other molecular function
QPX_transcriptome_v1_Contig_304	Q10MX1	Probable protein phosphatase 2C 32	2.00E-27	phosphoprotein phosphatase activity	Function	other molecular function
QPX_transcriptome_v1_Contig_304	Q10MX1	Probable protein phosphatase 2C 32	2.00E-27	hydrolase activity	Function	other molecular function
QPX_transcriptome_v1_Contig_305	Q8LAD0	Pyridoxal biosynthesis protein PDX2	9.00E-60	cytoplasm	Component	other cellular component
QPX_transcriptome_v1_Contig_305	Q8LAD0	Pyridoxal biosynthesis protein PDX2	9.00E-60	transferase activity	Function	other molecular function
QPX_transcriptome_v1_Contig_305	Q8LAD0	Pyridoxal biosynthesis protein PDX2	9.00E-60	pyridoxine biosynthetic process	Process	other metabolic processes
QPX_transcriptome_v1_Contig_305	Q8LAD0	Pyridoxal biosynthesis protein PDX2	9.00E-60	glutamine metabolic process	Process	other metabolic processes
QPX_transcriptome_v1_Contig_306	P54644	RAC family serine/threonine-protein kinase homolog	1.00E-108	ATP binding	Function	other molecular function
QPX_transcriptome_v1_Contig_306	P54644	RAC family serine/threonine-protein kinase homolog	1.00E-108	transferase activity	Function	other molecular function
QPX_transcriptome_v1_Contig_306	P54644	RAC family serine/threonine-protein kinase homolog	1.00E-108	protein serine/threonine kinase activity	Function	kinase activity
QPX_transcriptome_v1_Contig_306	P54644	RAC family serine/threonine-protein kinase homolog	1.00E-108	kinase activity	Function	kinase activity
QPX_transcriptome_v1_Contig_306	P54644	RAC family serine/threonine-protein kinase homolog	1.00E-108	nucleotide binding	Function	other molecular function
QPX_transcriptome_v1_Contig_306	P54644	RAC family serine/threonine-protein kinase homolog	1.00E-108	chemotaxis	Process	other biological processes
QPX_transcriptome_v1_Contig_307	P31214	3-oxo-5-alpha-steroid 4-dehydrogenase 2	1.00E-43	endoplasmic reticulum	Component	ER/Golgi
QPX_transcriptome_v1_Contig_307	P31214	3-oxo-5-alpha-steroid 4-dehydrogenase 2	1.00E-43	microsome	Component	other membranes
QPX_transcriptome_v1_Contig_307	P31214	3-oxo-5-alpha-steroid 4-dehydrogenase 2	1.00E-43	integral to membrane	Component	other membranes
QPX_transcriptome_v1_Contig_307	P31214	3-oxo-5-alpha-steroid 4-dehydrogenase 2	1.00E-43	membrane	Component	other membranes
QPX_transcriptome_v1_Contig_307	P31214	3-oxo-5-alpha-steroid 4-dehydrogenase 2	1.00E-43	oxidoreductase activity	Function	other molecular function
QPX_transcriptome_v1_Contig_307	P31214	3-oxo-5-alpha-steroid 4-dehydrogenase 2	1.00E-43	oxidation reduction	Process	other metabolic processes
QPX_transcriptome_v1_Contig_307	P31214	3-oxo-5-alpha-steroid 4-dehydrogenase 2	1.00E-43	sex differentiation	Process	other biological processes
QPX_transcriptome_v1_Contig_307	P31214	3-oxo-5-alpha-steroid 4-dehydrogenase 2	1.00E-43	cell differentiation	Process	other biological processes
QPX_transcriptome_v1_Contig_308	Q5RDY2	Transmembrane 9 superfamily member 4	2.00E-71	integral to membrane	Component	other membranes
QPX_transcriptome_v1_Contig_308	Q5RDY2	Transmembrane 9 superfamily member 4	2.00E-71	membrane	Component	other membranes
QPX_transcriptome_v1_Contig_309	Q9D8X2	Coiled-coil domain-containing protein 124	3.00E-15	.	.	.
QPX_transcriptome_v1_Contig_310	P31414	Pyrophosphate-energized vacuolar membrane proton pump 1	0	plasma membrane	Component	plasma membrane
QPX_transcriptome_v1_Contig_310	P31414	Pyrophosphate-energized vacuolar membrane proton pump 1	0	plasma membrane	Component	other membranes
QPX_transcriptome_v1_Contig_310	P31414	Pyrophosphate-energized vacuolar membrane proton pump 1	0	membrane	Component	other membranes
QPX_transcriptome_v1_Contig_310	P31414	Pyrophosphate-energized vacuolar membrane proton pump 1	0	integral to membrane	Component	other membranes
QPX_transcriptome_v1_Contig_310	P31414	Pyrophosphate-energized vacuolar membrane proton pump 1	0	endosome	Component	other cytoplasmic organelle
QPX_transcriptome_v1_Contig_310	P31414	Pyrophosphate-energized vacuolar membrane proton pump 1	0	vacuole	Component	other cytoplasmic organelle
QPX_transcriptome_v1_Contig_310	P31414	Pyrophosphate-energized vacuolar membrane proton pump 1	0	hydrolase activity	Function	other molecular function
QPX_transcriptome_v1_Contig_310	P31414	Pyrophosphate-energized vacuolar membrane proton pump 1	0	magnesium ion binding	Function	other molecular function
QPX_transcriptome_v1_Contig_310	P31414	Pyrophosphate-energized vacuolar membrane proton pump 1	0	proton transport	Process	transport
QPX_transcriptome_v1_Contig_310	P31414	Pyrophosphate-energized vacuolar membrane proton pump 1	0	transport	Process	transport
QPX_transcriptome_v1_Contig_310	P31414	Pyrophosphate-energized vacuolar membrane proton pump 1	0	ion transport	Process	transport
QPX_transcriptome_v1_Contig_311	O59715	Dihydroceramide delta(4)-desaturase	2.00E-79	membrane	Component	other membranes
QPX_transcriptome_v1_Contig_311	O59715	Dihydroceramide delta(4)-desaturase	2.00E-79	integral to membrane	Component	other membranes
QPX_transcriptome_v1_Contig_311	O59715	Dihydroceramide delta(4)-desaturase	2.00E-79	oxidoreductase activity	Function	other molecular function
QPX_transcriptome_v1_Contig_311	O59715	Dihydroceramide delta(4)-desaturase	2.00E-79	fatty acid biosynthetic process	Process	other metabolic processes
QPX_transcriptome_v1_Contig_311	O59715	Dihydroceramide delta(4)-desaturase	2.00E-79	lipid biosynthetic process	Process	other metabolic processes
QPX_transcriptome_v1_Contig_311	O59715	Dihydroceramide delta(4)-desaturase	2.00E-79	oxidation reduction	Process	other metabolic processes
QPX_transcriptome_v1_Contig_312	B2A2K2	Methionyl-tRNA formyltransferase	6.00E-33	transferase activity	Function	other molecular function
QPX_transcriptome_v1_Contig_312	B2A2K2	Methionyl-tRNA formyltransferase	6.00E-33	methyltransferase activity	Function	other molecular function
QPX_transcriptome_v1_Contig_312	B2A2K2	Methionyl-tRNA formyltransferase	6.00E-33	translation	Process	protein metabolism
QPX_transcriptome_v1_Contig_313	P33327	NAD-specific glutamate dehydrogenase	1.00E-74	oxidoreductase activity	Function	other molecular function
QPX_transcriptome_v1_Contig_313	P33327	NAD-specific glutamate dehydrogenase	1.00E-74	oxidation reduction	Process	other metabolic processes
QPX_transcriptome_v1_Contig_314	Q9V492	Mpv17-like protein	6.00E-13	integral to membrane	Component	other membranes
QPX_transcriptome_v1_Contig_314	Q9V492	Mpv17-like protein	6.00E-13	mitochondrial inner membrane	Component	mitochondrion
QPX_transcriptome_v1_Contig_314	Q9V492	Mpv17-like protein	6.00E-13	mitochondrial inner membrane	Component	other membranes
QPX_transcriptome_v1_Contig_314	Q9V492	Mpv17-like protein	6.00E-13	membrane	Component	other membranes
QPX_transcriptome_v1_Contig_314	Q9V492	Mpv17-like protein	6.00E-13	mitochondrial inner membrane	Component	mitochondrion
QPX_transcriptome_v1_Contig_314	Q9V492	Mpv17-like protein	6.00E-13	mitochondrial inner membrane	Component	other membranes
QPX_transcriptome_v1_Contig_314	Q9V492	Mpv17-like protein	6.00E-13	mitochondrion	Component	mitochondrion
QPX_transcriptome_v1_Contig_314	Q9V492	Mpv17-like protein	6.00E-13	homeostatic process	Process	other biological processes
QPX_transcriptome_v1_Contig_314	Q9V492	Mpv17-like protein	6.00E-13	mitochondrial genome maintenance	Process	cell organization and biogenesis
QPX_transcriptome_v1_Contig_315	Q9P772	GMP synthase [glutamine-hydrolyzing]	0	cytoplasm	Component	other cellular component
QPX_transcriptome_v1_Contig_315	Q9P772	GMP synthase [glutamine-hydrolyzing]	0	nucleotide binding	Function	other molecular function
QPX_transcriptome_v1_Contig_315	Q9P772	GMP synthase [glutamine-hydrolyzing]	0	ATP binding	Function	other molecular function
QPX_transcriptome_v1_Contig_315	Q9P772	GMP synthase [glutamine-hydrolyzing]	0	ligase activity	Function	other molecular function
QPX_transcriptome_v1_Contig_315	Q9P772	GMP synthase [glutamine-hydrolyzing]	0	glutamine metabolic process	Process	other metabolic processes
QPX_transcriptome_v1_Contig_315	Q9P772	GMP synthase [glutamine-hydrolyzing]	0	purine nucleotide biosynthetic process	Process	other metabolic processes
QPX_transcriptome_v1_Contig_315	Q9P772	GMP synthase [glutamine-hydrolyzing]	0	GMP biosynthetic process	Process	other metabolic processes
QPX_transcriptome_v1_Contig_316	P14799	Ubiquitin-40S ribosomal protein S27a	6.00E-25	ribosome	Component	translational apparatus
QPX_transcriptome_v1_Contig_316	P14799	Ubiquitin-40S ribosomal protein S27a	6.00E-25	ribonucleoprotein complex	Component	other cellular component
QPX_transcriptome_v1_Contig_316	P14799	Ubiquitin-40S ribosomal protein S27a	6.00E-25	zinc ion binding	Function	other molecular function
QPX_transcriptome_v1_Contig_316	P14799	Ubiquitin-40S ribosomal protein S27a	6.00E-25	metal ion binding	Function	other molecular function
QPX_transcriptome_v1_Contig_317	Q3MHG1	Serine palmitoyltransferase 1	2.00E-97	endoplasmic reticulum	Component	ER/Golgi
QPX_transcriptome_v1_Contig_317	Q3MHG1	Serine palmitoyltransferase 1	2.00E-97	integral to membrane	Component	other membranes
QPX_transcriptome_v1_Contig_317	Q3MHG1	Serine palmitoyltransferase 1	2.00E-97	membrane	Component	other membranes
QPX_transcriptome_v1_Contig_317	Q3MHG1	Serine palmitoyltransferase 1	2.00E-97	acyltransferase activity	Function	other molecular function
QPX_transcriptome_v1_Contig_317	Q3MHG1	Serine palmitoyltransferase 1	2.00E-97	transferase activity	Function	other molecular function
QPX_transcriptome_v1_Contig_319	Q6PC24	Protein YIF1A	3.00E-26	endoplasmic reticulum	Component	ER/Golgi
QPX_transcriptome_v1_Contig_319	Q6PC24	Protein YIF1A	3.00E-26	integral to membrane	Component	other membranes
QPX_transcriptome_v1_Contig_319	Q6PC24	Protein YIF1A	3.00E-26	Golgi apparatus	Component	ER/Golgi
QPX_transcriptome_v1_Contig_319	Q6PC24	Protein YIF1A	3.00E-26	membrane	Component	other membranes
QPX_transcriptome_v1_Contig_319	Q6PC24	Protein YIF1A	3.00E-26	protein transport	Process	transport
QPX_transcriptome_v1_Contig_319	Q6PC24	Protein YIF1A	3.00E-26	transport	Process	transport
QPX_transcriptome_v1_Contig_319	Q6PC24	Protein YIF1A	3.00E-26	vesicle-mediated transport	Process	transport
QPX_transcriptome_v1_Contig_321	Q31L42	Glutamate 5-kinase	4.00E-61	cytoplasm	Component	other cellular component
QPX_transcriptome_v1_Contig_321	Q31L42	Glutamate 5-kinase	4.00E-61	nucleotide binding	Function	other molecular function
QPX_transcriptome_v1_Contig_321	Q31L42	Glutamate 5-kinase	4.00E-61	kinase activity	Function	kinase activity
QPX_transcriptome_v1_Contig_321	Q31L42	Glutamate 5-kinase	4.00E-61	ATP binding	Function	other molecular function
QPX_transcriptome_v1_Contig_321	Q31L42	Glutamate 5-kinase	4.00E-61	transferase activity	Function	other molecular function
QPX_transcriptome_v1_Contig_321	Q31L42	Glutamate 5-kinase	4.00E-61	proline biosynthetic process	Process	other metabolic processes
QPX_transcriptome_v1_Contig_321	Q31L42	Glutamate 5-kinase	4.00E-61	cellular amino acid biosynthetic process	Process	other metabolic processes
QPX_transcriptome_v1_Contig_323	Q92PZ0	Probable multidrug resistance protein norM	4.00E-10	integral to membrane	Component	other membranes
QPX_transcriptome_v1_Contig_323	Q92PZ0	Probable multidrug resistance protein norM	4.00E-10	plasma membrane	Component	plasma membrane
QPX_transcriptome_v1_Contig_323	Q92PZ0	Probable multidrug resistance protein norM	4.00E-10	plasma membrane	Component	other membranes
QPX_transcriptome_v1_Contig_323	Q92PZ0	Probable multidrug resistance protein norM	4.00E-10	plasma membrane	Component	plasma membrane
QPX_transcriptome_v1_Contig_323	Q92PZ0	Probable multidrug resistance protein norM	4.00E-10	plasma membrane	Component	other membranes
QPX_transcriptome_v1_Contig_323	Q92PZ0	Probable multidrug resistance protein norM	4.00E-10	membrane	Component	other membranes
QPX_transcriptome_v1_Contig_323	Q92PZ0	Probable multidrug resistance protein norM	4.00E-10	antiporter activity	Function	transporter activity
QPX_transcriptome_v1_Contig_323	Q92PZ0	Probable multidrug resistance protein norM	4.00E-10	transport	Process	transport
QPX_transcriptome_v1_Contig_323	Q92PZ0	Probable multidrug resistance protein norM	4.00E-10	ion transport	Process	transport
QPX_transcriptome_v1_Contig_325	Q9N119	3 beta-hydroxysteroid dehydrogenase/Delta 5-->4-isomerase	9.00E-38	mitochondrion	Component	mitochondrion
QPX_transcriptome_v1_Contig_325	Q9N119	3 beta-hydroxysteroid dehydrogenase/Delta 5-->4-isomerase	9.00E-38	integral to membrane	Component	other membranes
QPX_transcriptome_v1_Contig_325	Q9N119	3 beta-hydroxysteroid dehydrogenase/Delta 5-->4-isomerase	9.00E-38	endoplasmic reticulum	Component	ER/Golgi
QPX_transcriptome_v1_Contig_325	Q9N119	3 beta-hydroxysteroid dehydrogenase/Delta 5-->4-isomerase	9.00E-38	membrane	Component	other membranes
QPX_transcriptome_v1_Contig_325	Q9N119	3 beta-hydroxysteroid dehydrogenase/Delta 5-->4-isomerase	9.00E-38	catalytic activity	Function	other molecular function
QPX_transcriptome_v1_Contig_325	Q9N119	3 beta-hydroxysteroid dehydrogenase/Delta 5-->4-isomerase	9.00E-38	isomerase activity	Function	other molecular function
QPX_transcriptome_v1_Contig_325	Q9N119	3 beta-hydroxysteroid dehydrogenase/Delta 5-->4-isomerase	9.00E-38	oxidoreductase activity	Function	other molecular function
QPX_transcriptome_v1_Contig_325	Q9N119	3 beta-hydroxysteroid dehydrogenase/Delta 5-->4-isomerase	9.00E-38	oxidation reduction	Process	other metabolic processes
QPX_transcriptome_v1_Contig_325	Q9N119	3 beta-hydroxysteroid dehydrogenase/Delta 5-->4-isomerase	9.00E-38	steroid biosynthetic process	Process	other metabolic processes
QPX_transcriptome_v1_Contig_327	Q9VCE8	UPF0692 protein CG33108	6.00E-10	.	.	.
QPX_transcriptome_v1_Contig_328	O75845	Lathosterol oxidase	3.00E-90	integral to membrane	Component	other membranes
QPX_transcriptome_v1_Contig_328	O75845	Lathosterol oxidase	3.00E-90	endoplasmic reticulum	Component	ER/Golgi
QPX_transcriptome_v1_Contig_328	O75845	Lathosterol oxidase	3.00E-90	membrane	Component	other membranes
QPX_transcriptome_v1_Contig_328	O75845	Lathosterol oxidase	3.00E-90	iron ion binding	Function	other molecular function
QPX_transcriptome_v1_Contig_328	O75845	Lathosterol oxidase	3.00E-90	oxidoreductase activity	Function	other molecular function
QPX_transcriptome_v1_Contig_328	O75845	Lathosterol oxidase	3.00E-90	oxidation reduction	Process	other metabolic processes
QPX_transcriptome_v1_Contig_328	O75845	Lathosterol oxidase	3.00E-90	sterol biosynthetic process	Process	other metabolic processes
QPX_transcriptome_v1_Contig_328	O75845	Lathosterol oxidase	3.00E-90	steroid biosynthetic process	Process	other metabolic processes
QPX_transcriptome_v1_Contig_328	O75845	Lathosterol oxidase	3.00E-90	lipid biosynthetic process	Process	other metabolic processes
QPX_transcriptome_v1_Contig_330	Q640L5	Coiled-coil domain-containing protein 18	1.00E-10	.	.	.
QPX_transcriptome_v1_Contig_331	Q58EX2	Protein sidekick-2	1.00E-10	membrane	Component	other membranes
QPX_transcriptome_v1_Contig_331	Q58EX2	Protein sidekick-2	1.00E-10	integral to membrane	Component	other membranes
QPX_transcriptome_v1_Contig_331	Q58EX2	Protein sidekick-2	1.00E-10	protein binding	Function	other molecular function
QPX_transcriptome_v1_Contig_331	Q58EX2	Protein sidekick-2	1.00E-10	cell adhesion	Process	cell adhesion
QPX_transcriptome_v1_Contig_332	P54857	Lipase 2	3.00E-26	hydrolase activity	Function	other molecular function
QPX_transcriptome_v1_Contig_332	P54857	Lipase 2	3.00E-26	lipid catabolic process	Process	other metabolic processes
QPX_transcriptome_v1_Contig_333	P07514	NADH-cytochrome b5 reductase 3	4.00E-84	membrane	Component	other membranes
QPX_transcriptome_v1_Contig_333	P07514	NADH-cytochrome b5 reductase 3	4.00E-84	cytoplasm	Component	other cellular component
QPX_transcriptome_v1_Contig_333	P07514	NADH-cytochrome b5 reductase 3	4.00E-84	endoplasmic reticulum	Component	ER/Golgi
QPX_transcriptome_v1_Contig_333	P07514	NADH-cytochrome b5 reductase 3	4.00E-84	mitochondrial outer membrane	Component	mitochondrion
QPX_transcriptome_v1_Contig_333	P07514	NADH-cytochrome b5 reductase 3	4.00E-84	mitochondrial outer membrane	Component	other membranes
QPX_transcriptome_v1_Contig_333	P07514	NADH-cytochrome b5 reductase 3	4.00E-84	mitochondrion	Component	mitochondrion
QPX_transcriptome_v1_Contig_333	P07514	NADH-cytochrome b5 reductase 3	4.00E-84	oxidoreductase activity	Function	other molecular function
QPX_transcriptome_v1_Contig_333	P07514	NADH-cytochrome b5 reductase 3	4.00E-84	lipid biosynthetic process	Process	other metabolic processes
QPX_transcriptome_v1_Contig_333	P07514	NADH-cytochrome b5 reductase 3	4.00E-84	oxidation reduction	Process	other metabolic processes
QPX_transcriptome_v1_Contig_333	P07514	NADH-cytochrome b5 reductase 3	4.00E-84	steroid biosynthetic process	Process	other metabolic processes
QPX_transcriptome_v1_Contig_333	P07514	NADH-cytochrome b5 reductase 3	4.00E-84	cholesterol biosynthetic process	Process	other metabolic processes
QPX_transcriptome_v1_Contig_333	P07514	NADH-cytochrome b5 reductase 3	4.00E-84	sterol biosynthetic process	Process	other metabolic processes
QPX_transcriptome_v1_Contig_334	Q2UVJ5	Cation-chloride cotransporter 1	4.00E-131	.	.	.
QPX_transcriptome_v1_Contig_335	Q60317	Probable aspartate aminotransferase 1	3.00E-23	cytoplasm	Component	other cellular component
QPX_transcriptome_v1_Contig_335	Q60317	Probable aspartate aminotransferase 1	3.00E-23	transaminase activity	Function	other molecular function
QPX_transcriptome_v1_Contig_335	Q60317	Probable aspartate aminotransferase 1	3.00E-23	transferase activity	Function	other molecular function
QPX_transcriptome_v1_Contig_337	Q6PC64	Elongation of very long chain fatty acids protein 6	7.00E-47	membrane	Component	other membranes
QPX_transcriptome_v1_Contig_337	Q6PC64	Elongation of very long chain fatty acids protein 6	7.00E-47	endoplasmic reticulum	Component	ER/Golgi
QPX_transcriptome_v1_Contig_337	Q6PC64	Elongation of very long chain fatty acids protein 6	7.00E-47	integral to membrane	Component	other membranes
QPX_transcriptome_v1_Contig_337	Q6PC64	Elongation of very long chain fatty acids protein 6	7.00E-47	mitochondrion	Component	mitochondrion
QPX_transcriptome_v1_Contig_337	Q6PC64	Elongation of very long chain fatty acids protein 6	7.00E-47	lipid biosynthetic process	Process	other metabolic processes
QPX_transcriptome_v1_Contig_337	Q6PC64	Elongation of very long chain fatty acids protein 6	7.00E-47	fatty acid biosynthetic process	Process	other metabolic processes
QPX_transcriptome_v1_Contig_338	Q71TY3	40S ribosomal protein S27	3.00E-34	ribosome	Component	translational apparatus
QPX_transcriptome_v1_Contig_338	Q71TY3	40S ribosomal protein S27	3.00E-34	ribonucleoprotein complex	Component	other cellular component
QPX_transcriptome_v1_Contig_338	Q71TY3	40S ribosomal protein S27	3.00E-34	zinc ion binding	Function	other molecular function
QPX_transcriptome_v1_Contig_338	Q71TY3	40S ribosomal protein S27	3.00E-34	metal ion binding	Function	other molecular function
QPX_transcriptome_v1_Contig_339	Q9M5K3	Dihydrolipoyl dehydrogenase 1, mitochondrial	1.00E-173	mitochondrion	Component	mitochondrion
QPX_transcriptome_v1_Contig_339	Q9M5K3	Dihydrolipoyl dehydrogenase 1, mitochondrial	1.00E-173	oxidoreductase activity	Function	other molecular function
QPX_transcriptome_v1_Contig_339	Q9M5K3	Dihydrolipoyl dehydrogenase 1, mitochondrial	1.00E-173	oxidation reduction	Process	other metabolic processes
QPX_transcriptome_v1_Contig_340	Q9QXN5	Inositol oxygenase	8.00E-70	cytoplasm	Component	other cellular component
QPX_transcriptome_v1_Contig_340	Q9QXN5	Inositol oxygenase	8.00E-70	inclusion body	Component	other cellular component
QPX_transcriptome_v1_Contig_340	Q9QXN5	Inositol oxygenase	8.00E-70	metal ion binding	Function	other molecular function
QPX_transcriptome_v1_Contig_340	Q9QXN5	Inositol oxygenase	8.00E-70	oxidoreductase activity	Function	other molecular function
QPX_transcriptome_v1_Contig_340	Q9QXN5	Inositol oxygenase	8.00E-70	iron ion binding	Function	other molecular function
QPX_transcriptome_v1_Contig_340	Q9QXN5	Inositol oxygenase	8.00E-70	oxidoreductase activity, acting on single donors with incorporation of molecular oxygen	Function	other molecular function
QPX_transcriptome_v1_Contig_340	Q9QXN5	Inositol oxygenase	8.00E-70	oxidation reduction	Process	other metabolic processes
QPX_transcriptome_v1_Contig_340	Q9QXN5	Inositol oxygenase	8.00E-70	inositol catabolic process	Process	other metabolic processes
QPX_transcriptome_v1_Contig_342	Q9I4V0	Nitronate monooxygenase	1.00E-81	.	.	.
QPX_transcriptome_v1_Contig_343	Q55D52	Putative methylsterol monooxygenase DDB_G0270946	2.00E-08	endoplasmic reticulum	Component	ER/Golgi
QPX_transcriptome_v1_Contig_343	Q55D52	Putative methylsterol monooxygenase DDB_G0270946	2.00E-08	membrane	Component	other membranes
QPX_transcriptome_v1_Contig_343	Q55D52	Putative methylsterol monooxygenase DDB_G0270946	2.00E-08	integral to membrane	Component	other membranes
QPX_transcriptome_v1_Contig_343	Q55D52	Putative methylsterol monooxygenase DDB_G0270946	2.00E-08	iron ion binding	Function	other molecular function
QPX_transcriptome_v1_Contig_343	Q55D52	Putative methylsterol monooxygenase DDB_G0270946	2.00E-08	oxidoreductase activity	Function	other molecular function
QPX_transcriptome_v1_Contig_343	Q55D52	Putative methylsterol monooxygenase DDB_G0270946	2.00E-08	lipid biosynthetic process	Process	other metabolic processes
QPX_transcriptome_v1_Contig_343	Q55D52	Putative methylsterol monooxygenase DDB_G0270946	2.00E-08	steroid biosynthetic process	Process	other metabolic processes
QPX_transcriptome_v1_Contig_343	Q55D52	Putative methylsterol monooxygenase DDB_G0270946	2.00E-08	sterol biosynthetic process	Process	other metabolic processes
QPX_transcriptome_v1_Contig_343	Q55D52	Putative methylsterol monooxygenase DDB_G0270946	2.00E-08	oxidation reduction	Process	other metabolic processes
QPX_transcriptome_v1_Contig_344	O88871	Gamma-aminobutyric acid type B receptor subunit 2	8.00E-15	plasma membrane	Component	plasma membrane
QPX_transcriptome_v1_Contig_344	O88871	Gamma-aminobutyric acid type B receptor subunit 2	8.00E-15	plasma membrane	Component	other membranes
QPX_transcriptome_v1_Contig_344	O88871	Gamma-aminobutyric acid type B receptor subunit 2	8.00E-15	membrane	Component	other membranes
QPX_transcriptome_v1_Contig_344	O88871	Gamma-aminobutyric acid type B receptor subunit 2	8.00E-15	cell junction	Component	plasma membrane
QPX_transcriptome_v1_Contig_344	O88871	Gamma-aminobutyric acid type B receptor subunit 2	8.00E-15	cell junction	Component	other membranes
QPX_transcriptome_v1_Contig_344	O88871	Gamma-aminobutyric acid type B receptor subunit 2	8.00E-15	postsynaptic membrane	Component	other membranes
QPX_transcriptome_v1_Contig_344	O88871	Gamma-aminobutyric acid type B receptor subunit 2	8.00E-15	integral to membrane	Component	other membranes
QPX_transcriptome_v1_Contig_344	O88871	Gamma-aminobutyric acid type B receptor subunit 2	8.00E-15	synapse	Component	other cellular component
QPX_transcriptome_v1_Contig_344	O88871	Gamma-aminobutyric acid type B receptor subunit 2	8.00E-15	G-protein coupled receptor activity	Function	signal transduction activity
QPX_transcriptome_v1_Contig_344	O88871	Gamma-aminobutyric acid type B receptor subunit 2	8.00E-15	signal transducer activity	Function	signal transduction activity
QPX_transcriptome_v1_Contig_344	O88871	Gamma-aminobutyric acid type B receptor subunit 2	8.00E-15	receptor activity	Function	signal transduction activity
QPX_transcriptome_v1_Contig_344	O88871	Gamma-aminobutyric acid type B receptor subunit 2	8.00E-15	signal transduction	Process	signal transduction
QPX_transcriptome_v1_Contig_344	O88871	Gamma-aminobutyric acid type B receptor subunit 2	8.00E-15	G-protein coupled receptor protein signaling pathway	Process	signal transduction
QPX_transcriptome_v1_Contig_345	P62302	40S ribosomal protein S13	8.00E-72	ribonucleoprotein complex	Component	other cellular component
QPX_transcriptome_v1_Contig_345	P62302	40S ribosomal protein S13	8.00E-72	ribosome	Component	translational apparatus
QPX_transcriptome_v1_Contig_346	Q60364	3,4-dihydroxy-2-butanone 4-phosphate synthase	3.00E-51	magnesium ion binding	Function	other molecular function
QPX_transcriptome_v1_Contig_346	Q60364	3,4-dihydroxy-2-butanone 4-phosphate synthase	3.00E-51	manganese ion binding	Function	other molecular function
QPX_transcriptome_v1_Contig_346	Q60364	3,4-dihydroxy-2-butanone 4-phosphate synthase	3.00E-51	metal ion binding	Function	other molecular function
QPX_transcriptome_v1_Contig_346	Q60364	3,4-dihydroxy-2-butanone 4-phosphate synthase	3.00E-51	lyase activity	Function	other molecular function
QPX_transcriptome_v1_Contig_346	Q60364	3,4-dihydroxy-2-butanone 4-phosphate synthase	3.00E-51	riboflavin biosynthetic process	Process	other metabolic processes
QPX_transcriptome_v1_Contig_347	Q6AXR5	UDP-N-acetylglucosamine transporter	4.00E-32	Golgi apparatus	Component	ER/Golgi
QPX_transcriptome_v1_Contig_347	Q6AXR5	UDP-N-acetylglucosamine transporter	4.00E-32	membrane	Component	other membranes
QPX_transcriptome_v1_Contig_347	Q6AXR5	UDP-N-acetylglucosamine transporter	4.00E-32	integral to membrane	Component	other membranes
QPX_transcriptome_v1_Contig_347	Q6AXR5	UDP-N-acetylglucosamine transporter	4.00E-32	transport	Process	transport
QPX_transcriptome_v1_Contig_347	Q6AXR5	UDP-N-acetylglucosamine transporter	4.00E-32	carbohydrate transport	Process	transport
QPX_transcriptome_v1_Contig_348	Q5F364	Multidrug resistance-associated protein 1	0	integral to membrane	Component	other membranes
QPX_transcriptome_v1_Contig_348	Q5F364	Multidrug resistance-associated protein 1	0	membrane	Component	other membranes
QPX_transcriptome_v1_Contig_348	Q5F364	Multidrug resistance-associated protein 1	0	plasma membrane	Component	plasma membrane
QPX_transcriptome_v1_Contig_348	Q5F364	Multidrug resistance-associated protein 1	0	plasma membrane	Component	other membranes
QPX_transcriptome_v1_Contig_348	Q5F364	Multidrug resistance-associated protein 1	0	nucleotide binding	Function	other molecular function
QPX_transcriptome_v1_Contig_348	Q5F364	Multidrug resistance-associated protein 1	0	hydrolase activity	Function	other molecular function
QPX_transcriptome_v1_Contig_348	Q5F364	Multidrug resistance-associated protein 1	0	ATP binding	Function	other molecular function
QPX_transcriptome_v1_Contig_348	Q5F364	Multidrug resistance-associated protein 1	0	transport	Process	transport
QPX_transcriptome_v1_Contig_349	Q9SZ67	Probable WRKY transcription factor 19	7.00E-48	nucleus	Component	nucleus
QPX_transcriptome_v1_Contig_349	Q9SZ67	Probable WRKY transcription factor 19	7.00E-48	kinase activity	Function	kinase activity
QPX_transcriptome_v1_Contig_349	Q9SZ67	Probable WRKY transcription factor 19	7.00E-48	DNA binding	Function	nucleic acid binding activity
QPX_transcriptome_v1_Contig_349	Q9SZ67	Probable WRKY transcription factor 19	7.00E-48	protein serine/threonine kinase activity	Function	kinase activity
QPX_transcriptome_v1_Contig_349	Q9SZ67	Probable WRKY transcription factor 19	7.00E-48	nucleotide binding	Function	other molecular function
QPX_transcriptome_v1_Contig_349	Q9SZ67	Probable WRKY transcription factor 19	7.00E-48	ATP binding	Function	other molecular function
QPX_transcriptome_v1_Contig_349	Q9SZ67	Probable WRKY transcription factor 19	7.00E-48	transferase activity	Function	other molecular function
QPX_transcriptome_v1_Contig_349	Q9SZ67	Probable WRKY transcription factor 19	7.00E-48	regulation of transcription	Process	RNA metabolism
QPX_transcriptome_v1_Contig_349	Q9SZ67	Probable WRKY transcription factor 19	7.00E-48	defense response	Process	stress response
QPX_transcriptome_v1_Contig_349	Q9SZ67	Probable WRKY transcription factor 19	7.00E-48	transcription	Process	RNA metabolism
QPX_transcriptome_v1_Contig_350	Q54BF6	Mitochondrial substrate carrier family protein N	3.00E-07	integral to membrane	Component	other membranes
QPX_transcriptome_v1_Contig_350	Q54BF6	Mitochondrial substrate carrier family protein N	3.00E-07	mitochondrion	Component	mitochondrion
QPX_transcriptome_v1_Contig_350	Q54BF6	Mitochondrial substrate carrier family protein N	3.00E-07	mitochondrial inner membrane	Component	mitochondrion
QPX_transcriptome_v1_Contig_350	Q54BF6	Mitochondrial substrate carrier family protein N	3.00E-07	mitochondrial inner membrane	Component	other membranes
QPX_transcriptome_v1_Contig_350	Q54BF6	Mitochondrial substrate carrier family protein N	3.00E-07	membrane	Component	other membranes
QPX_transcriptome_v1_Contig_350	Q54BF6	Mitochondrial substrate carrier family protein N	3.00E-07	transport	Process	transport
QPX_transcriptome_v1_Contig_351	P25386	Intracellular protein transport protein USO1	2.00E-11	cytoplasmic vesicle	Component	other cellular component
QPX_transcriptome_v1_Contig_351	P25386	Intracellular protein transport protein USO1	2.00E-11	cytoskeleton	Component	cytoskeleton
QPX_transcriptome_v1_Contig_351	P25386	Intracellular protein transport protein USO1	2.00E-11	Golgi apparatus	Component	ER/Golgi
QPX_transcriptome_v1_Contig_351	P25386	Intracellular protein transport protein USO1	2.00E-11	membrane	Component	other membranes
QPX_transcriptome_v1_Contig_351	P25386	Intracellular protein transport protein USO1	2.00E-11	cytoplasm	Component	other cellular component
QPX_transcriptome_v1_Contig_351	P25386	Intracellular protein transport protein USO1	2.00E-11	endoplasmic reticulum	Component	ER/Golgi
QPX_transcriptome_v1_Contig_351	P25386	Intracellular protein transport protein USO1	2.00E-11	protein transport	Process	transport
QPX_transcriptome_v1_Contig_351	P25386	Intracellular protein transport protein USO1	2.00E-11	transport	Process	transport
QPX_transcriptome_v1_Contig_352	O01735	Uncharacterized MFS-type transporter C09D4.1	3.00E-09	integral to membrane	Component	other membranes
QPX_transcriptome_v1_Contig_352	O01735	Uncharacterized MFS-type transporter C09D4.1	3.00E-09	membrane	Component	other membranes
QPX_transcriptome_v1_Contig_352	O01735	Uncharacterized MFS-type transporter C09D4.1	3.00E-09	transport	Process	transport
QPX_transcriptome_v1_Contig_353	Q9FLF0	40S ribosomal protein S9-2	6.00E-79	ribosome	Component	translational apparatus
QPX_transcriptome_v1_Contig_353	Q9FLF0	40S ribosomal protein S9-2	6.00E-79	ribonucleoprotein complex	Component	other cellular component
QPX_transcriptome_v1_Contig_353	Q9FLF0	40S ribosomal protein S9-2	6.00E-79	RNA binding	Function	nucleic acid binding activity
QPX_transcriptome_v1_Contig_353	Q9FLF0	40S ribosomal protein S9-2	6.00E-79	rRNA binding	Function	nucleic acid binding activity
QPX_transcriptome_v1_Contig_354	Q54YF7	Alpha-mannosidase B	8.00E-14	extracellular region	Component	non-structural extracellular
QPX_transcriptome_v1_Contig_354	Q54YF7	Alpha-mannosidase B	8.00E-14	hydrolase activity	Function	other molecular function
QPX_transcriptome_v1_Contig_354	Q54YF7	Alpha-mannosidase B	8.00E-14	metal ion binding	Function	other molecular function
QPX_transcriptome_v1_Contig_354	Q54YF7	Alpha-mannosidase B	8.00E-14	zinc ion binding	Function	other molecular function
QPX_transcriptome_v1_Contig_354	Q54YF7	Alpha-mannosidase B	8.00E-14	hydrolase activity, acting on glycosyl bonds	Function	other molecular function
QPX_transcriptome_v1_Contig_354	Q54YF7	Alpha-mannosidase B	8.00E-14	metabolic process	Process	other metabolic processes
QPX_transcriptome_v1_Contig_355	O24367	Pleiotropic drug resistance protein TUR2	5.00E-154	plasma membrane	Component	plasma membrane
QPX_transcriptome_v1_Contig_355	O24367	Pleiotropic drug resistance protein TUR2	5.00E-154	plasma membrane	Component	other membranes
QPX_transcriptome_v1_Contig_355	O24367	Pleiotropic drug resistance protein TUR2	5.00E-154	membrane	Component	other membranes
QPX_transcriptome_v1_Contig_355	O24367	Pleiotropic drug resistance protein TUR2	5.00E-154	integral to membrane	Component	other membranes
QPX_transcriptome_v1_Contig_355	O24367	Pleiotropic drug resistance protein TUR2	5.00E-154	ATP binding	Function	other molecular function
QPX_transcriptome_v1_Contig_355	O24367	Pleiotropic drug resistance protein TUR2	5.00E-154	nucleotide binding	Function	other molecular function
QPX_transcriptome_v1_Contig_355	O24367	Pleiotropic drug resistance protein TUR2	5.00E-154	defense response	Process	stress response
QPX_transcriptome_v1_Contig_355	O24367	Pleiotropic drug resistance protein TUR2	5.00E-154	transport	Process	transport
QPX_transcriptome_v1_Contig_356	Q54DN3	Exportin-7	2.00E-19	nuclear pore	Component	nucleus
QPX_transcriptome_v1_Contig_356	Q54DN3	Exportin-7	2.00E-19	nuclear pore	Component	other membranes
QPX_transcriptome_v1_Contig_356	Q54DN3	Exportin-7	2.00E-19	nucleus	Component	nucleus
QPX_transcriptome_v1_Contig_356	Q54DN3	Exportin-7	2.00E-19	cytoplasm	Component	other cellular component
QPX_transcriptome_v1_Contig_356	Q54DN3	Exportin-7	2.00E-19	protein transport	Process	transport
QPX_transcriptome_v1_Contig_356	Q54DN3	Exportin-7	2.00E-19	transport	Process	transport
QPX_transcriptome_v1_Contig_356	Q54DN3	Exportin-7	2.00E-19	mRNA transport	Process	transport
QPX_transcriptome_v1_Contig_356	Q54DN3	Exportin-7	2.00E-19	transmembrane transport	Process	transport
QPX_transcriptome_v1_Contig_357	Q60864	Stress-induced-phosphoprotein 1	7.00E-83	cytoplasm	Component	other cellular component
QPX_transcriptome_v1_Contig_357	Q60864	Stress-induced-phosphoprotein 1	7.00E-83	nucleus	Component	nucleus
QPX_transcriptome_v1_Contig_358	Q9VZ23	GTP-binding nuclear protein Ran	1.00E-116	cytoskeleton	Component	cytoskeleton
QPX_transcriptome_v1_Contig_358	Q9VZ23	GTP-binding nuclear protein Ran	1.00E-116	nucleus	Component	nucleus
QPX_transcriptome_v1_Contig_358	Q9VZ23	GTP-binding nuclear protein Ran	1.00E-116	cytoplasm	Component	other cellular component
QPX_transcriptome_v1_Contig_358	Q9VZ23	GTP-binding nuclear protein Ran	1.00E-116	GTP binding	Function	other molecular function
QPX_transcriptome_v1_Contig_358	Q9VZ23	GTP-binding nuclear protein Ran	1.00E-116	nucleotide binding	Function	other molecular function
QPX_transcriptome_v1_Contig_358	Q9VZ23	GTP-binding nuclear protein Ran	1.00E-116	protein binding	Function	other molecular function
QPX_transcriptome_v1_Contig_358	Q9VZ23	GTP-binding nuclear protein Ran	1.00E-116	transport	Process	transport
QPX_transcriptome_v1_Contig_358	Q9VZ23	GTP-binding nuclear protein Ran	1.00E-116	protein transport	Process	transport
QPX_transcriptome_v1_Contig_358	Q9VZ23	GTP-binding nuclear protein Ran	1.00E-116	cell cycle	Process	cell cycle and proliferation
QPX_transcriptome_v1_Contig_358	Q9VZ23	GTP-binding nuclear protein Ran	1.00E-116	mitosis	Process	cell cycle and proliferation
QPX_transcriptome_v1_Contig_358	Q9VZ23	GTP-binding nuclear protein Ran	1.00E-116	mitosis	Process	cell organization and biogenesis
QPX_transcriptome_v1_Contig_358	Q9VZ23	GTP-binding nuclear protein Ran	1.00E-116	cell division	Process	other biological processes
QPX_transcriptome_v1_Contig_359	Q921G8	Gamma-tubulin complex component 2	1.00E-156	cytoskeleton	Component	cytoskeleton
QPX_transcriptome_v1_Contig_359	Q921G8	Gamma-tubulin complex component 2	1.00E-156	microtubule	Component	cytoskeleton
QPX_transcriptome_v1_Contig_359	Q921G8	Gamma-tubulin complex component 2	1.00E-156	cytoplasm	Component	other cellular component
QPX_transcriptome_v1_Contig_361	P0CR38	Protein transport protein SEC23	0	.	.	.
QPX_transcriptome_v1_Contig_362	P46686	Tubby-related protein 2	3.00E-18	cytoplasm	Component	other cellular component
QPX_transcriptome_v1_Contig_362	P46686	Tubby-related protein 2	3.00E-18	extracellular region	Component	non-structural extracellular
QPX_transcriptome_v1_Contig_363	Q2G8Y0	50S ribosomal protein L3	5.00E-65	ribonucleoprotein complex	Component	other cellular component
QPX_transcriptome_v1_Contig_363	Q2G8Y0	50S ribosomal protein L3	5.00E-65	ribosome	Component	translational apparatus
QPX_transcriptome_v1_Contig_363	Q2G8Y0	50S ribosomal protein L3	5.00E-65	RNA binding	Function	nucleic acid binding activity
QPX_transcriptome_v1_Contig_363	Q2G8Y0	50S ribosomal protein L3	5.00E-65	rRNA binding	Function	nucleic acid binding activity
QPX_transcriptome_v1_Contig_364	Q801Q7	Serine/threonine-protein phosphatase 4 regulatory subunit 3-B	2.00E-100	.	.	.
QPX_transcriptome_v1_Contig_365	Q8ICR0	Calcium-dependent protein kinase 2	1.00E-37	calcium ion binding	Function	other molecular function
QPX_transcriptome_v1_Contig_365	Q8ICR0	Calcium-dependent protein kinase 2	1.00E-37	kinase activity	Function	kinase activity
QPX_transcriptome_v1_Contig_365	Q8ICR0	Calcium-dependent protein kinase 2	1.00E-37	transferase activity	Function	other molecular function
QPX_transcriptome_v1_Contig_365	Q8ICR0	Calcium-dependent protein kinase 2	1.00E-37	nucleotide binding	Function	other molecular function
QPX_transcriptome_v1_Contig_365	Q8ICR0	Calcium-dependent protein kinase 2	1.00E-37	protein serine/threonine kinase activity	Function	kinase activity
QPX_transcriptome_v1_Contig_365	Q8ICR0	Calcium-dependent protein kinase 2	1.00E-37	ATP binding	Function	other molecular function
QPX_transcriptome_v1_Contig_366	Q5NL82	Probable tRNA threonylcarbamoyladenosine biosynthesis protein Gcp	4.00E-12	zinc ion binding	Function	other molecular function
QPX_transcriptome_v1_Contig_366	Q5NL82	Probable tRNA threonylcarbamoyladenosine biosynthesis protein Gcp	4.00E-12	metallopeptidase activity	Function	other molecular function
QPX_transcriptome_v1_Contig_366	Q5NL82	Probable tRNA threonylcarbamoyladenosine biosynthesis protein Gcp	4.00E-12	hydrolase activity	Function	other molecular function
QPX_transcriptome_v1_Contig_366	Q5NL82	Probable tRNA threonylcarbamoyladenosine biosynthesis protein Gcp	4.00E-12	peptidase activity	Function	other molecular function
QPX_transcriptome_v1_Contig_366	Q5NL82	Probable tRNA threonylcarbamoyladenosine biosynthesis protein Gcp	4.00E-12	metal ion binding	Function	other molecular function
QPX_transcriptome_v1_Contig_370	Q8L7W2	Nudix hydrolase 8	5.00E-35	magnesium ion binding	Function	other molecular function
QPX_transcriptome_v1_Contig_370	Q8L7W2	Nudix hydrolase 8	5.00E-35	hydrolase activity	Function	other molecular function
QPX_transcriptome_v1_Contig_370	Q8L7W2	Nudix hydrolase 8	5.00E-35	manganese ion binding	Function	other molecular function
QPX_transcriptome_v1_Contig_370	Q8L7W2	Nudix hydrolase 8	5.00E-35	metal ion binding	Function	other molecular function
QPX_transcriptome_v1_Contig_371	O75452	Retinol dehydrogenase 16	4.00E-21	microsome	Component	other membranes
QPX_transcriptome_v1_Contig_371	O75452	Retinol dehydrogenase 16	4.00E-21	membrane	Component	other membranes
QPX_transcriptome_v1_Contig_371	O75452	Retinol dehydrogenase 16	4.00E-21	integral to membrane	Component	other membranes
QPX_transcriptome_v1_Contig_371	O75452	Retinol dehydrogenase 16	4.00E-21	endoplasmic reticulum	Component	ER/Golgi
QPX_transcriptome_v1_Contig_371	O75452	Retinol dehydrogenase 16	4.00E-21	oxidoreductase activity	Function	other molecular function
QPX_transcriptome_v1_Contig_371	O75452	Retinol dehydrogenase 16	4.00E-21	oxidation reduction	Process	other metabolic processes
QPX_transcriptome_v1_Contig_372	O23365	Cytochrome P450 97B3, chloroplastic	3.00E-41	membrane	Component	other membranes
QPX_transcriptome_v1_Contig_372	O23365	Cytochrome P450 97B3, chloroplastic	3.00E-41	iron ion binding	Function	other molecular function
QPX_transcriptome_v1_Contig_372	O23365	Cytochrome P450 97B3, chloroplastic	3.00E-41	oxidoreductase activity	Function	other molecular function
QPX_transcriptome_v1_Contig_372	O23365	Cytochrome P450 97B3, chloroplastic	3.00E-41	monooxygenase activity	Function	other molecular function
QPX_transcriptome_v1_Contig_372	O23365	Cytochrome P450 97B3, chloroplastic	3.00E-41	metal ion binding	Function	other molecular function
QPX_transcriptome_v1_Contig_372	O23365	Cytochrome P450 97B3, chloroplastic	3.00E-41	oxidation reduction	Process	other metabolic processes
QPX_transcriptome_v1_Contig_373	Q9Y3B2	Exosome complex component CSL4	5.00E-31	exosome (RNase complex)	Component	other cellular component
QPX_transcriptome_v1_Contig_373	Q9Y3B2	Exosome complex component CSL4	5.00E-31	nucleus	Component	nucleus
QPX_transcriptome_v1_Contig_373	Q9Y3B2	Exosome complex component CSL4	5.00E-31	hydrolase activity	Function	other molecular function
QPX_transcriptome_v1_Contig_373	Q9Y3B2	Exosome complex component CSL4	5.00E-31	nuclease activity	Function	other molecular function
QPX_transcriptome_v1_Contig_373	Q9Y3B2	Exosome complex component CSL4	5.00E-31	protein binding	Function	other molecular function
QPX_transcriptome_v1_Contig_373	Q9Y3B2	Exosome complex component CSL4	5.00E-31	exonuclease activity	Function	other molecular function
QPX_transcriptome_v1_Contig_373	Q9Y3B2	Exosome complex component CSL4	5.00E-31	protein binding	Function	other molecular function
QPX_transcriptome_v1_Contig_373	Q9Y3B2	Exosome complex component CSL4	5.00E-31	RNA binding	Function	nucleic acid binding activity
QPX_transcriptome_v1_Contig_373	Q9Y3B2	Exosome complex component CSL4	5.00E-31	rRNA processing	Process	RNA metabolism
QPX_transcriptome_v1_Contig_375	Q8BQQ1	Probable palmitoyltransferase ZDHHC14	2.00E-30	integral to membrane	Component	other membranes
QPX_transcriptome_v1_Contig_375	Q8BQQ1	Probable palmitoyltransferase ZDHHC14	2.00E-30	membrane	Component	other membranes
QPX_transcriptome_v1_Contig_375	Q8BQQ1	Probable palmitoyltransferase ZDHHC14	2.00E-30	zinc ion binding	Function	other molecular function
QPX_transcriptome_v1_Contig_375	Q8BQQ1	Probable palmitoyltransferase ZDHHC14	2.00E-30	transferase activity	Function	other molecular function
QPX_transcriptome_v1_Contig_375	Q8BQQ1	Probable palmitoyltransferase ZDHHC14	2.00E-30	metal ion binding	Function	other molecular function
QPX_transcriptome_v1_Contig_375	Q8BQQ1	Probable palmitoyltransferase ZDHHC14	2.00E-30	acyltransferase activity	Function	other molecular function
QPX_transcriptome_v1_Contig_376	Q5QQ53	Xylosyltransferase oxt	2.00E-06	endoplasmic reticulum	Component	ER/Golgi
QPX_transcriptome_v1_Contig_376	Q5QQ53	Xylosyltransferase oxt	2.00E-06	Golgi apparatus	Component	ER/Golgi
QPX_transcriptome_v1_Contig_376	Q5QQ53	Xylosyltransferase oxt	2.00E-06	integral to membrane	Component	other membranes
QPX_transcriptome_v1_Contig_376	Q5QQ53	Xylosyltransferase oxt	2.00E-06	membrane	Component	other membranes
QPX_transcriptome_v1_Contig_376	Q5QQ53	Xylosyltransferase oxt	2.00E-06	transferase activity	Function	other molecular function
QPX_transcriptome_v1_Contig_376	Q5QQ53	Xylosyltransferase oxt	2.00E-06	transferase activity, transferring glycosyl groups	Function	other molecular function
QPX_transcriptome_v1_Contig_376	Q5QQ53	Xylosyltransferase oxt	2.00E-06	protein xylosyltransferase activity	Function	other molecular function
QPX_transcriptome_v1_Contig_376	Q5QQ53	Xylosyltransferase oxt	2.00E-06	D-xylose metabolic process	Process	other metabolic processes
QPX_transcriptome_v1_Contig_376	Q5QQ53	Xylosyltransferase oxt	2.00E-06	heparan sulfate proteoglycan biosynthetic process	Process	other metabolic processes
QPX_transcriptome_v1_Contig_376	Q5QQ53	Xylosyltransferase oxt	2.00E-06	chondroitin sulfate proteoglycan biosynthetic process	Process	other metabolic processes
QPX_transcriptome_v1_Contig_377	Q922Q5	Adenosine 3'-phospho 5'-phosphosulfate transporter 2	3.00E-44	Golgi apparatus	Component	ER/Golgi
QPX_transcriptome_v1_Contig_377	Q922Q5	Adenosine 3'-phospho 5'-phosphosulfate transporter 2	3.00E-44	integral to membrane	Component	other membranes
QPX_transcriptome_v1_Contig_377	Q922Q5	Adenosine 3'-phospho 5'-phosphosulfate transporter 2	3.00E-44	membrane	Component	other membranes
QPX_transcriptome_v1_Contig_377	Q922Q5	Adenosine 3'-phospho 5'-phosphosulfate transporter 2	3.00E-44	transport	Process	transport
QPX_transcriptome_v1_Contig_378	Q9PTY0	ATP synthase subunit beta, mitochondrial	0	mitochondrial inner membrane	Component	mitochondrion
QPX_transcriptome_v1_Contig_378	Q9PTY0	ATP synthase subunit beta, mitochondrial	0	mitochondrial inner membrane	Component	other membranes
QPX_transcriptome_v1_Contig_378	Q9PTY0	ATP synthase subunit beta, mitochondrial	0	membrane	Component	other membranes
QPX_transcriptome_v1_Contig_378	Q9PTY0	ATP synthase subunit beta, mitochondrial	0	mitochondrion	Component	mitochondrion
QPX_transcriptome_v1_Contig_378	Q9PTY0	ATP synthase subunit beta, mitochondrial	0	proton-transporting ATP synthase complex, catalytic core F(1)	Component	other membranes
QPX_transcriptome_v1_Contig_378	Q9PTY0	ATP synthase subunit beta, mitochondrial	0	hydrolase activity	Function	other molecular function
QPX_transcriptome_v1_Contig_378	Q9PTY0	ATP synthase subunit beta, mitochondrial	0	ATP binding	Function	other molecular function
QPX_transcriptome_v1_Contig_378	Q9PTY0	ATP synthase subunit beta, mitochondrial	0	nucleotide binding	Function	other molecular function
QPX_transcriptome_v1_Contig_378	Q9PTY0	ATP synthase subunit beta, mitochondrial	0	proton transport	Process	transport
QPX_transcriptome_v1_Contig_378	Q9PTY0	ATP synthase subunit beta, mitochondrial	0	ATP biosynthetic process	Process	other metabolic processes
QPX_transcriptome_v1_Contig_378	Q9PTY0	ATP synthase subunit beta, mitochondrial	0	transport	Process	transport
QPX_transcriptome_v1_Contig_378	Q9PTY0	ATP synthase subunit beta, mitochondrial	0	ion transport	Process	transport
QPX_transcriptome_v1_Contig_379	Q7XC35	Cyclin-P4-1	3.00E-22	cell division	Process	other biological processes
QPX_transcriptome_v1_Contig_379	Q7XC35	Cyclin-P4-1	3.00E-22	cell cycle	Process	cell cycle and proliferation
QPX_transcriptome_v1_Contig_380	Q6WWW3	Probable sodium-coupled neutral amino acid transporter 6	9.00E-26	membrane	Component	other membranes
QPX_transcriptome_v1_Contig_380	Q6WWW3	Probable sodium-coupled neutral amino acid transporter 6	9.00E-26	integral to membrane	Component	other membranes
QPX_transcriptome_v1_Contig_380	Q6WWW3	Probable sodium-coupled neutral amino acid transporter 6	9.00E-26	sodium ion binding	Function	other molecular function
QPX_transcriptome_v1_Contig_380	Q6WWW3	Probable sodium-coupled neutral amino acid transporter 6	9.00E-26	sodium ion transport	Process	transport
QPX_transcriptome_v1_Contig_380	Q6WWW3	Probable sodium-coupled neutral amino acid transporter 6	9.00E-26	transport	Process	transport
QPX_transcriptome_v1_Contig_380	Q6WWW3	Probable sodium-coupled neutral amino acid transporter 6	9.00E-26	ion transport	Process	transport
QPX_transcriptome_v1_Contig_380	Q6WWW3	Probable sodium-coupled neutral amino acid transporter 6	9.00E-26	amino acid transport	Process	transport
QPX_transcriptome_v1_Contig_381	D0N1U4	Arginine biosynthesis bifunctional protein ArgJ, mitochondrial	9.00E-111	.	.	.
QPX_transcriptome_v1_Contig_383	Q9SMI2	40S ribosomal protein S21	7.00E-27	ribonucleoprotein complex	Component	other cellular component
QPX_transcriptome_v1_Contig_383	Q9SMI2	40S ribosomal protein S21	7.00E-27	ribosome	Component	translational apparatus
QPX_transcriptome_v1_Contig_384	Q58543	Large-conductance mechanosensitive channel MscMJLR	8.00E-19	membrane	Component	other membranes
QPX_transcriptome_v1_Contig_384	Q58543	Large-conductance mechanosensitive channel MscMJLR	8.00E-19	integral to membrane	Component	other membranes
QPX_transcriptome_v1_Contig_384	Q58543	Large-conductance mechanosensitive channel MscMJLR	8.00E-19	plasma membrane	Component	plasma membrane
QPX_transcriptome_v1_Contig_384	Q58543	Large-conductance mechanosensitive channel MscMJLR	8.00E-19	plasma membrane	Component	other membranes
QPX_transcriptome_v1_Contig_385	Q9AYP4	40S ribosomal protein S10	3.00E-34	cytoplasm	Component	other cellular component
QPX_transcriptome_v1_Contig_385	Q9AYP4	40S ribosomal protein S10	3.00E-34	ribosome	Component	translational apparatus
QPX_transcriptome_v1_Contig_385	Q9AYP4	40S ribosomal protein S10	3.00E-34	ribonucleoprotein complex	Component	other cellular component
QPX_transcriptome_v1_Contig_387	Q8NEZ2	Vacuolar protein sorting-associated protein 37A	2.00E-13	nucleus	Component	nucleus
QPX_transcriptome_v1_Contig_387	Q8NEZ2	Vacuolar protein sorting-associated protein 37A	2.00E-13	endosome	Component	other cytoplasmic organelle
QPX_transcriptome_v1_Contig_387	Q8NEZ2	Vacuolar protein sorting-associated protein 37A	2.00E-13	membrane	Component	other membranes
QPX_transcriptome_v1_Contig_387	Q8NEZ2	Vacuolar protein sorting-associated protein 37A	2.00E-13	protein transport	Process	transport
QPX_transcriptome_v1_Contig_387	Q8NEZ2	Vacuolar protein sorting-associated protein 37A	2.00E-13	transport	Process	transport
QPX_transcriptome_v1_Contig_388	P34136	3-hydroxy-3-methylglutaryl-coenzyme A reductase 2	4.00E-108	oxidoreductase activity	Function	other molecular function
QPX_transcriptome_v1_Contig_388	P34136	3-hydroxy-3-methylglutaryl-coenzyme A reductase 2	4.00E-108	oxidation reduction	Process	other metabolic processes
QPX_transcriptome_v1_Contig_388	P34136	3-hydroxy-3-methylglutaryl-coenzyme A reductase 2	4.00E-108	steroid biosynthetic process	Process	other metabolic processes
QPX_transcriptome_v1_Contig_388	P34136	3-hydroxy-3-methylglutaryl-coenzyme A reductase 2	4.00E-108	sterol biosynthetic process	Process	other metabolic processes
QPX_transcriptome_v1_Contig_388	P34136	3-hydroxy-3-methylglutaryl-coenzyme A reductase 2	4.00E-108	lipid biosynthetic process	Process	other metabolic processes
QPX_transcriptome_v1_Contig_388	P34136	3-hydroxy-3-methylglutaryl-coenzyme A reductase 2	4.00E-108	cholesterol biosynthetic process	Process	other metabolic processes
QPX_transcriptome_v1_Contig_389	P33303	Succinate/fumarate mitochondrial transporter	8.00E-50	integral to membrane	Component	other membranes
QPX_transcriptome_v1_Contig_389	P33303	Succinate/fumarate mitochondrial transporter	8.00E-50	membrane	Component	other membranes
QPX_transcriptome_v1_Contig_389	P33303	Succinate/fumarate mitochondrial transporter	8.00E-50	mitochondrion	Component	mitochondrion
QPX_transcriptome_v1_Contig_389	P33303	Succinate/fumarate mitochondrial transporter	8.00E-50	mitochondrial inner membrane	Component	mitochondrion
QPX_transcriptome_v1_Contig_389	P33303	Succinate/fumarate mitochondrial transporter	8.00E-50	mitochondrial inner membrane	Component	other membranes
QPX_transcriptome_v1_Contig_389	P33303	Succinate/fumarate mitochondrial transporter	8.00E-50	transport	Process	transport
QPX_transcriptome_v1_Contig_390	Q14973	Sodium/bile acid cotransporter	4.00E-21	integral to membrane	Component	other membranes
QPX_transcriptome_v1_Contig_390	Q14973	Sodium/bile acid cotransporter	4.00E-21	membrane	Component	other membranes
QPX_transcriptome_v1_Contig_390	Q14973	Sodium/bile acid cotransporter	4.00E-21	sodium ion binding	Function	other molecular function
QPX_transcriptome_v1_Contig_390	Q14973	Sodium/bile acid cotransporter	4.00E-21	symporter activity	Function	transporter activity
QPX_transcriptome_v1_Contig_390	Q14973	Sodium/bile acid cotransporter	4.00E-21	ion transport	Process	transport
QPX_transcriptome_v1_Contig_390	Q14973	Sodium/bile acid cotransporter	4.00E-21	transport	Process	transport
QPX_transcriptome_v1_Contig_390	Q14973	Sodium/bile acid cotransporter	4.00E-21	sodium ion transport	Process	transport
QPX_transcriptome_v1_Contig_392	Q61371	Intraflagellar transport protein 88 homolog	0	protein binding	Function	other molecular function
QPX_transcriptome_v1_Contig_393	Q5UP57	Putative prolyl 4-hydroxylase	3.00E-14	virion	Component	other cellular component
QPX_transcriptome_v1_Contig_393	Q5UP57	Putative prolyl 4-hydroxylase	3.00E-14	L-ascorbic acid binding	Function	other molecular function
QPX_transcriptome_v1_Contig_393	Q5UP57	Putative prolyl 4-hydroxylase	3.00E-14	iron ion binding	Function	other molecular function
QPX_transcriptome_v1_Contig_393	Q5UP57	Putative prolyl 4-hydroxylase	3.00E-14	oxidoreductase activity	Function	other molecular function
QPX_transcriptome_v1_Contig_393	Q5UP57	Putative prolyl 4-hydroxylase	3.00E-14	oxidoreductase activity, acting on single donors with incorporation of molecular oxygen, incorporation of two atoms of oxygen	Function	other molecular function
QPX_transcriptome_v1_Contig_393	Q5UP57	Putative prolyl 4-hydroxylase	3.00E-14	metal ion binding	Function	other molecular function
QPX_transcriptome_v1_Contig_393	Q5UP57	Putative prolyl 4-hydroxylase	3.00E-14	oxidation reduction	Process	other metabolic processes
QPX_transcriptome_v1_Contig_394	P09678	Superoxide dismutase [Cu-Zn]	1.00E-62	cytoplasm	Component	other cellular component
QPX_transcriptome_v1_Contig_394	P09678	Superoxide dismutase [Cu-Zn]	1.00E-62	metal ion binding	Function	other molecular function
QPX_transcriptome_v1_Contig_394	P09678	Superoxide dismutase [Cu-Zn]	1.00E-62	zinc ion binding	Function	other molecular function
QPX_transcriptome_v1_Contig_394	P09678	Superoxide dismutase [Cu-Zn]	1.00E-62	antioxidant activity	Function	other molecular function
QPX_transcriptome_v1_Contig_394	P09678	Superoxide dismutase [Cu-Zn]	1.00E-62	oxidoreductase activity	Function	other molecular function
QPX_transcriptome_v1_Contig_394	P09678	Superoxide dismutase [Cu-Zn]	1.00E-62	copper ion binding	Function	other molecular function
QPX_transcriptome_v1_Contig_394	P09678	Superoxide dismutase [Cu-Zn]	1.00E-62	oxidation reduction	Process	other metabolic processes
QPX_transcriptome_v1_Contig_395	Q54KE6	Methylcrotonoyl-CoA carboxylase subunit alpha, mitochondrial	0	mitochondrion	Component	mitochondrion
QPX_transcriptome_v1_Contig_395	Q54KE6	Methylcrotonoyl-CoA carboxylase subunit alpha, mitochondrial	0	nucleotide binding	Function	other molecular function
QPX_transcriptome_v1_Contig_395	Q54KE6	Methylcrotonoyl-CoA carboxylase subunit alpha, mitochondrial	0	ATP binding	Function	other molecular function
QPX_transcriptome_v1_Contig_395	Q54KE6	Methylcrotonoyl-CoA carboxylase subunit alpha, mitochondrial	0	ligase activity	Function	other molecular function
QPX_transcriptome_v1_Contig_397	P23586	Sugar transport protein 1	3.00E-49	integral to membrane	Component	other membranes
QPX_transcriptome_v1_Contig_397	P23586	Sugar transport protein 1	3.00E-49	plasma membrane	Component	plasma membrane
QPX_transcriptome_v1_Contig_397	P23586	Sugar transport protein 1	3.00E-49	plasma membrane	Component	other membranes
QPX_transcriptome_v1_Contig_397	P23586	Sugar transport protein 1	3.00E-49	membrane	Component	other membranes
QPX_transcriptome_v1_Contig_397	P23586	Sugar transport protein 1	3.00E-49	symporter activity	Function	transporter activity
QPX_transcriptome_v1_Contig_397	P23586	Sugar transport protein 1	3.00E-49	transport	Process	transport
QPX_transcriptome_v1_Contig_397	P23586	Sugar transport protein 1	3.00E-49	carbohydrate transport	Process	transport
QPX_transcriptome_v1_Contig_398	Q981V0	Argininosuccinate lyase 2	2.00E-12	cytoplasm	Component	other cellular component
QPX_transcriptome_v1_Contig_398	Q981V0	Argininosuccinate lyase 2	2.00E-12	lyase activity	Function	other molecular function
QPX_transcriptome_v1_Contig_398	Q981V0	Argininosuccinate lyase 2	2.00E-12	cellular amino acid biosynthetic process	Process	other metabolic processes
QPX_transcriptome_v1_Contig_398	Q981V0	Argininosuccinate lyase 2	2.00E-12	arginine biosynthetic process	Process	other metabolic processes
QPX_transcriptome_v1_Contig_399	O26715	Methylated-DNA--protein-cysteine methyltransferase	1.00E-12	cytoplasm	Component	other cellular component
QPX_transcriptome_v1_Contig_399	O26715	Methylated-DNA--protein-cysteine methyltransferase	1.00E-12	transferase activity	Function	other molecular function
QPX_transcriptome_v1_Contig_399	O26715	Methylated-DNA--protein-cysteine methyltransferase	1.00E-12	methyltransferase activity	Function	other molecular function
QPX_transcriptome_v1_Contig_399	O26715	Methylated-DNA--protein-cysteine methyltransferase	1.00E-12	DNA repair	Process	stress response
QPX_transcriptome_v1_Contig_399	O26715	Methylated-DNA--protein-cysteine methyltransferase	1.00E-12	DNA repair	Process	DNA metabolism
QPX_transcriptome_v1_Contig_399	O26715	Methylated-DNA--protein-cysteine methyltransferase	1.00E-12	response to DNA damage stimulus	Process	stress response
QPX_transcriptome_v1_Contig_400	P15357	Ubiquitin-40S ribosomal protein S27a	1.00E-54	ribonucleoprotein complex	Component	other cellular component
QPX_transcriptome_v1_Contig_400	P15357	Ubiquitin-40S ribosomal protein S27a	1.00E-54	ribosome	Component	translational apparatus
QPX_transcriptome_v1_Contig_400	P15357	Ubiquitin-40S ribosomal protein S27a	1.00E-54	metal ion binding	Function	other molecular function
QPX_transcriptome_v1_Contig_400	P15357	Ubiquitin-40S ribosomal protein S27a	1.00E-54	zinc ion binding	Function	other molecular function
QPX_transcriptome_v1_Contig_401	O88600	Heat shock 70 kDa protein 4	3.00E-142	cytoplasm	Component	other cellular component
QPX_transcriptome_v1_Contig_401	O88600	Heat shock 70 kDa protein 4	3.00E-142	nucleotide binding	Function	other molecular function
QPX_transcriptome_v1_Contig_401	O88600	Heat shock 70 kDa protein 4	3.00E-142	ATP binding	Function	other molecular function
QPX_transcriptome_v1_Contig_401	O88600	Heat shock 70 kDa protein 4	3.00E-142	response to stress	Process	stress response
QPX_transcriptome_v1_Contig_402	Q0DHL4	ATP-dependent zinc metalloprotease FTSH 8, mitochondrial	0	mitochondrion	Component	mitochondrion
QPX_transcriptome_v1_Contig_402	Q0DHL4	ATP-dependent zinc metalloprotease FTSH 8, mitochondrial	0	metal ion binding	Function	other molecular function
QPX_transcriptome_v1_Contig_402	Q0DHL4	ATP-dependent zinc metalloprotease FTSH 8, mitochondrial	0	metallopeptidase activity	Function	other molecular function
QPX_transcriptome_v1_Contig_402	Q0DHL4	ATP-dependent zinc metalloprotease FTSH 8, mitochondrial	0	nucleotide binding	Function	other molecular function
QPX_transcriptome_v1_Contig_402	Q0DHL4	ATP-dependent zinc metalloprotease FTSH 8, mitochondrial	0	zinc ion binding	Function	other molecular function
QPX_transcriptome_v1_Contig_402	Q0DHL4	ATP-dependent zinc metalloprotease FTSH 8, mitochondrial	0	ATP binding	Function	other molecular function
QPX_transcriptome_v1_Contig_402	Q0DHL4	ATP-dependent zinc metalloprotease FTSH 8, mitochondrial	0	hydrolase activity	Function	other molecular function
QPX_transcriptome_v1_Contig_402	Q0DHL4	ATP-dependent zinc metalloprotease FTSH 8, mitochondrial	0	peptidase activity	Function	other molecular function
QPX_transcriptome_v1_Contig_404	Q43362	V-type proton ATPase 16 kDa proteolipid subunit	2.00E-22	membrane	Component	other membranes
QPX_transcriptome_v1_Contig_404	Q43362	V-type proton ATPase 16 kDa proteolipid subunit	2.00E-22	vacuole	Component	other cytoplasmic organelle
QPX_transcriptome_v1_Contig_404	Q43362	V-type proton ATPase 16 kDa proteolipid subunit	2.00E-22	integral to membrane	Component	other membranes
QPX_transcriptome_v1_Contig_404	Q43362	V-type proton ATPase 16 kDa proteolipid subunit	2.00E-22	transport	Process	transport
QPX_transcriptome_v1_Contig_404	Q43362	V-type proton ATPase 16 kDa proteolipid subunit	2.00E-22	proton transport	Process	transport
QPX_transcriptome_v1_Contig_404	Q43362	V-type proton ATPase 16 kDa proteolipid subunit	2.00E-22	ion transport	Process	transport
QPX_transcriptome_v1_Contig_407	Q9ASQ7	S-type anion channel SLAH2	8.00E-34	.	.	.
QPX_transcriptome_v1_Contig_408	Q62867	Gamma-glutamyl hydrolase	5.00E-51	extracellular region	Component	non-structural extracellular
QPX_transcriptome_v1_Contig_408	Q62867	Gamma-glutamyl hydrolase	5.00E-51	lysosome	Component	other cytoplasmic organelle
QPX_transcriptome_v1_Contig_408	Q62867	Gamma-glutamyl hydrolase	5.00E-51	gamma-glutamyl-peptidase activity	Function	other molecular function
QPX_transcriptome_v1_Contig_408	Q62867	Gamma-glutamyl hydrolase	5.00E-51	hydrolase activity	Function	other molecular function
QPX_transcriptome_v1_Contig_409	Q9Y1W0	Delta(5) fatty acid desaturase A	4.00E-09	membrane	Component	other membranes
QPX_transcriptome_v1_Contig_409	Q9Y1W0	Delta(5) fatty acid desaturase A	4.00E-09	integral to membrane	Component	other membranes
QPX_transcriptome_v1_Contig_409	Q9Y1W0	Delta(5) fatty acid desaturase A	4.00E-09	oxidoreductase activity	Function	other molecular function
QPX_transcriptome_v1_Contig_409	Q9Y1W0	Delta(5) fatty acid desaturase A	4.00E-09	metal ion binding	Function	other molecular function
QPX_transcriptome_v1_Contig_409	Q9Y1W0	Delta(5) fatty acid desaturase A	4.00E-09	iron ion binding	Function	other molecular function
QPX_transcriptome_v1_Contig_409	Q9Y1W0	Delta(5) fatty acid desaturase A	4.00E-09	oxidation reduction	Process	other metabolic processes
QPX_transcriptome_v1_Contig_409	Q9Y1W0	Delta(5) fatty acid desaturase A	4.00E-09	fatty acid biosynthetic process	Process	other metabolic processes
QPX_transcriptome_v1_Contig_409	Q9Y1W0	Delta(5) fatty acid desaturase A	4.00E-09	transport	Process	transport
QPX_transcriptome_v1_Contig_409	Q9Y1W0	Delta(5) fatty acid desaturase A	4.00E-09	lipid biosynthetic process	Process	other metabolic processes
QPX_transcriptome_v1_Contig_409	Q9Y1W0	Delta(5) fatty acid desaturase A	4.00E-09	electron transport chain	Process	other metabolic processes
QPX_transcriptome_v1_Contig_410	Q4P331	ATP-dependent RNA helicase eIF4A	8.00E-32	cytoplasm	Component	other cellular component
QPX_transcriptome_v1_Contig_410	Q4P331	ATP-dependent RNA helicase eIF4A	8.00E-32	nucleotide binding	Function	other molecular function
QPX_transcriptome_v1_Contig_410	Q4P331	ATP-dependent RNA helicase eIF4A	8.00E-32	RNA binding	Function	nucleic acid binding activity
QPX_transcriptome_v1_Contig_410	Q4P331	ATP-dependent RNA helicase eIF4A	8.00E-32	helicase activity	Function	other molecular function
QPX_transcriptome_v1_Contig_410	Q4P331	ATP-dependent RNA helicase eIF4A	8.00E-32	hydrolase activity	Function	other molecular function
QPX_transcriptome_v1_Contig_410	Q4P331	ATP-dependent RNA helicase eIF4A	8.00E-32	ATP binding	Function	other molecular function
QPX_transcriptome_v1_Contig_410	Q4P331	ATP-dependent RNA helicase eIF4A	8.00E-32	translation initiation factor activity	Function	nucleic acid binding activity
QPX_transcriptome_v1_Contig_410	Q4P331	ATP-dependent RNA helicase eIF4A	8.00E-32	translation	Process	protein metabolism
QPX_transcriptome_v1_Contig_411	P61220	Eukaryotic translation initiation factor 1b	6.00E-25	translation	Process	protein metabolism
QPX_transcriptome_v1_Contig_413	Q6BLK0	60S ribosomal protein L44	9.00E-40	ribosome	Component	translational apparatus
QPX_transcriptome_v1_Contig_413	Q6BLK0	60S ribosomal protein L44	9.00E-40	ribonucleoprotein complex	Component	other cellular component
QPX_transcriptome_v1_Contig_415	Q5ZLV4	tRNA (cytosine(34)-C(5))-methyltransferase	5.00E-92	cytoplasm	Component	other cellular component
QPX_transcriptome_v1_Contig_415	Q5ZLV4	tRNA (cytosine(34)-C(5))-methyltransferase	5.00E-92	nucleus	Component	nucleus
QPX_transcriptome_v1_Contig_415	Q5ZLV4	tRNA (cytosine(34)-C(5))-methyltransferase	5.00E-92	RNA binding	Function	nucleic acid binding activity
QPX_transcriptome_v1_Contig_415	Q5ZLV4	tRNA (cytosine(34)-C(5))-methyltransferase	5.00E-92	tRNA binding	Function	nucleic acid binding activity
QPX_transcriptome_v1_Contig_415	Q5ZLV4	tRNA (cytosine(34)-C(5))-methyltransferase	5.00E-92	methyltransferase activity	Function	other molecular function
QPX_transcriptome_v1_Contig_415	Q5ZLV4	tRNA (cytosine(34)-C(5))-methyltransferase	5.00E-92	transferase activity	Function	other molecular function
QPX_transcriptome_v1_Contig_415	Q5ZLV4	tRNA (cytosine(34)-C(5))-methyltransferase	5.00E-92	tRNA processing	Process	RNA metabolism
QPX_transcriptome_v1_Contig_416	O94480	UPF0617 protein C1919.13c	3.00E-17	nucleus	Component	nucleus
QPX_transcriptome_v1_Contig_417	Q8QZR1	Tyrosine aminotransferase	5.00E-111	transferase activity	Function	other molecular function
QPX_transcriptome_v1_Contig_417	Q8QZR1	Tyrosine aminotransferase	5.00E-111	transaminase activity	Function	other molecular function
QPX_transcriptome_v1_Contig_417	Q8QZR1	Tyrosine aminotransferase	5.00E-111	L-phenylalanine catabolic process	Process	other metabolic processes
QPX_transcriptome_v1_Contig_417	Q8QZR1	Tyrosine aminotransferase	5.00E-111	tyrosine catabolic process	Process	other metabolic processes
QPX_transcriptome_v1_Contig_418	P38559	Glutamine synthetase root isozyme 1	1.00E-146	cytoplasm	Component	other cellular component
QPX_transcriptome_v1_Contig_418	P38559	Glutamine synthetase root isozyme 1	1.00E-146	ATP binding	Function	other molecular function
QPX_transcriptome_v1_Contig_418	P38559	Glutamine synthetase root isozyme 1	1.00E-146	nucleotide binding	Function	other molecular function
QPX_transcriptome_v1_Contig_418	P38559	Glutamine synthetase root isozyme 1	1.00E-146	ligase activity	Function	other molecular function
QPX_transcriptome_v1_Contig_419	Q5RBR8	Eukaryotic translation initiation factor 4H	1.00E-20	cytoplasm	Component	other cellular component
QPX_transcriptome_v1_Contig_419	Q5RBR8	Eukaryotic translation initiation factor 4H	1.00E-20	translation initiation factor activity	Function	nucleic acid binding activity
QPX_transcriptome_v1_Contig_419	Q5RBR8	Eukaryotic translation initiation factor 4H	1.00E-20	RNA binding	Function	nucleic acid binding activity
QPX_transcriptome_v1_Contig_419	Q5RBR8	Eukaryotic translation initiation factor 4H	1.00E-20	translation	Process	protein metabolism
QPX_transcriptome_v1_Contig_421	O26884	Uncharacterized protein MTH_793	4.00E-28	.	.	.
QPX_transcriptome_v1_Contig_422	O08796	Eukaryotic elongation factor 2 kinase	6.00E-36	calcium ion binding	Function	other molecular function
QPX_transcriptome_v1_Contig_422	O08796	Eukaryotic elongation factor 2 kinase	6.00E-36	calmodulin binding	Function	other molecular function
QPX_transcriptome_v1_Contig_422	O08796	Eukaryotic elongation factor 2 kinase	6.00E-36	protein serine/threonine kinase activity	Function	kinase activity
QPX_transcriptome_v1_Contig_422	O08796	Eukaryotic elongation factor 2 kinase	6.00E-36	kinase activity	Function	kinase activity
QPX_transcriptome_v1_Contig_422	O08796	Eukaryotic elongation factor 2 kinase	6.00E-36	nucleotide binding	Function	other molecular function
QPX_transcriptome_v1_Contig_422	O08796	Eukaryotic elongation factor 2 kinase	6.00E-36	transferase activity	Function	other molecular function
QPX_transcriptome_v1_Contig_422	O08796	Eukaryotic elongation factor 2 kinase	6.00E-36	ATP binding	Function	other molecular function
QPX_transcriptome_v1_Contig_423	Q5QYE1	Polyribonucleotide nucleotidyltransferase	7.00E-34	cytoplasm	Component	other cellular component
QPX_transcriptome_v1_Contig_423	Q5QYE1	Polyribonucleotide nucleotidyltransferase	7.00E-34	RNA binding	Function	nucleic acid binding activity
QPX_transcriptome_v1_Contig_423	Q5QYE1	Polyribonucleotide nucleotidyltransferase	7.00E-34	transferase activity	Function	other molecular function
QPX_transcriptome_v1_Contig_423	Q5QYE1	Polyribonucleotide nucleotidyltransferase	7.00E-34	nucleotidyltransferase activity	Function	other molecular function
QPX_transcriptome_v1_Contig_424	A5PK63	40S ribosomal protein S17	3.00E-47	ribosome	Component	translational apparatus
QPX_transcriptome_v1_Contig_424	A5PK63	40S ribosomal protein S17	3.00E-47	ribonucleoprotein complex	Component	other cellular component
QPX_transcriptome_v1_Contig_425	O32507	Succinate-semialdehyde dehydrogenase [NADP+]	4.00E-63	oxidoreductase activity	Function	other molecular function
QPX_transcriptome_v1_Contig_425	O32507	Succinate-semialdehyde dehydrogenase [NADP+]	4.00E-63	oxidation reduction	Process	other metabolic processes
QPX_transcriptome_v1_Contig_426	P06876	Transcriptional activator Myb	7.00E-34	nucleus	Component	nucleus
QPX_transcriptome_v1_Contig_426	P06876	Transcriptional activator Myb	7.00E-34	DNA binding	Function	nucleic acid binding activity
QPX_transcriptome_v1_Contig_426	P06876	Transcriptional activator Myb	7.00E-34	regulation of transcription	Process	RNA metabolism
QPX_transcriptome_v1_Contig_426	P06876	Transcriptional activator Myb	7.00E-34	transcription	Process	RNA metabolism
QPX_transcriptome_v1_Contig_427	Q6P6R0	Glutamate [NMDA] receptor-associated protein 1	9.00E-43	integral to membrane	Component	other membranes
QPX_transcriptome_v1_Contig_427	Q6P6R0	Glutamate [NMDA] receptor-associated protein 1	9.00E-43	membrane	Component	other membranes
QPX_transcriptome_v1_Contig_428	Q7ZYS8	60S ribosomal protein L10a	4.00E-69	ribosome	Component	translational apparatus
QPX_transcriptome_v1_Contig_428	Q7ZYS8	60S ribosomal protein L10a	4.00E-69	ribonucleoprotein complex	Component	other cellular component
QPX_transcriptome_v1_Contig_429	Q6C4G1	Translationally-controlled tumor protein homolog	1.00E-06	cytoplasm	Component	other cellular component
QPX_transcriptome_v1_Contig_429	Q6C4G1	Translationally-controlled tumor protein homolog	1.00E-06	microtubule	Component	cytoskeleton
QPX_transcriptome_v1_Contig_429	Q6C4G1	Translationally-controlled tumor protein homolog	1.00E-06	translation	Process	protein metabolism
QPX_transcriptome_v1_Contig_431	Q7PC88	ABC transporter G family member 31	0	membrane	Component	other membranes
QPX_transcriptome_v1_Contig_431	Q7PC88	ABC transporter G family member 31	0	integral to membrane	Component	other membranes
QPX_transcriptome_v1_Contig_431	Q7PC88	ABC transporter G family member 31	0	nucleotide binding	Function	other molecular function
QPX_transcriptome_v1_Contig_431	Q7PC88	ABC transporter G family member 31	0	ATP binding	Function	other molecular function
QPX_transcriptome_v1_Contig_431	Q7PC88	ABC transporter G family member 31	0	transport	Process	transport
QPX_transcriptome_v1_Contig_432	Q9I4V0	Nitronate monooxygenase	1.00E-89	.	.	.
QPX_transcriptome_v1_Contig_433	Q6DHR8	Nogo-B receptor	4.00E-08	integral to membrane	Component	other membranes
QPX_transcriptome_v1_Contig_433	Q6DHR8	Nogo-B receptor	4.00E-08	membrane	Component	other membranes
QPX_transcriptome_v1_Contig_433	Q6DHR8	Nogo-B receptor	4.00E-08	receptor activity	Function	signal transduction activity
QPX_transcriptome_v1_Contig_434	Q8LPJ4	ABC transporter E family member 2	0	membrane	Component	other membranes
QPX_transcriptome_v1_Contig_434	Q8LPJ4	ABC transporter E family member 2	0	metal ion binding	Function	other molecular function
QPX_transcriptome_v1_Contig_434	Q8LPJ4	ABC transporter E family member 2	0	iron-sulfur cluster binding	Function	other molecular function
QPX_transcriptome_v1_Contig_434	Q8LPJ4	ABC transporter E family member 2	0	nucleotide binding	Function	other molecular function
QPX_transcriptome_v1_Contig_434	Q8LPJ4	ABC transporter E family member 2	0	4 iron, 4 sulfur cluster binding	Function	other molecular function
QPX_transcriptome_v1_Contig_434	Q8LPJ4	ABC transporter E family member 2	0	ATP binding	Function	other molecular function
QPX_transcriptome_v1_Contig_434	Q8LPJ4	ABC transporter E family member 2	0	iron ion binding	Function	other molecular function
QPX_transcriptome_v1_Contig_434	Q8LPJ4	ABC transporter E family member 2	0	transport	Process	transport
QPX_transcriptome_v1_Contig_435	B0K709	Deoxyribose-phosphate aldolase	3.00E-59	cytoplasm	Component	other cellular component
QPX_transcriptome_v1_Contig_435	B0K709	Deoxyribose-phosphate aldolase	3.00E-59	lyase activity	Function	other molecular function
QPX_transcriptome_v1_Contig_436	Q797A7	Uncharacterized amino acid permease YfnA	7.00E-59	integral to membrane	Component	other membranes
QPX_transcriptome_v1_Contig_436	Q797A7	Uncharacterized amino acid permease YfnA	7.00E-59	plasma membrane	Component	plasma membrane
QPX_transcriptome_v1_Contig_436	Q797A7	Uncharacterized amino acid permease YfnA	7.00E-59	plasma membrane	Component	other membranes
QPX_transcriptome_v1_Contig_436	Q797A7	Uncharacterized amino acid permease YfnA	7.00E-59	membrane	Component	other membranes
QPX_transcriptome_v1_Contig_438	Q7ZVR1	WD repeat-containing protein 75	2.00E-16	nucleus	Component	nucleus
QPX_transcriptome_v1_Contig_439	Q54NM9	Dolichyl-diphosphooligosaccharide--protein glycosyltransferase subunit STT3	4.00E-128	membrane	Component	other membranes
QPX_transcriptome_v1_Contig_439	Q54NM9	Dolichyl-diphosphooligosaccharide--protein glycosyltransferase subunit STT3	4.00E-128	integral to membrane	Component	other membranes
QPX_transcriptome_v1_Contig_439	Q54NM9	Dolichyl-diphosphooligosaccharide--protein glycosyltransferase subunit STT3	4.00E-128	endoplasmic reticulum	Component	ER/Golgi
QPX_transcriptome_v1_Contig_439	Q54NM9	Dolichyl-diphosphooligosaccharide--protein glycosyltransferase subunit STT3	4.00E-128	transferase activity	Function	other molecular function
QPX_transcriptome_v1_Contig_440	Q15034	Probable E3 ubiquitin-protein ligase HERC3	7.00E-26	cytoplasmic vesicle	Component	other cellular component
QPX_transcriptome_v1_Contig_440	Q15034	Probable E3 ubiquitin-protein ligase HERC3	7.00E-26	cytoplasm	Component	other cellular component
QPX_transcriptome_v1_Contig_440	Q15034	Probable E3 ubiquitin-protein ligase HERC3	7.00E-26	ligase activity	Function	other molecular function
QPX_transcriptome_v1_Contig_440	Q15034	Probable E3 ubiquitin-protein ligase HERC3	7.00E-26	modification-dependent protein catabolic process	Process	protein metabolism
QPX_transcriptome_v1_Contig_441	Q43362	V-type proton ATPase 16 kDa proteolipid subunit	4.00E-50	membrane	Component	other membranes
QPX_transcriptome_v1_Contig_441	Q43362	V-type proton ATPase 16 kDa proteolipid subunit	4.00E-50	vacuole	Component	other cytoplasmic organelle
QPX_transcriptome_v1_Contig_441	Q43362	V-type proton ATPase 16 kDa proteolipid subunit	4.00E-50	integral to membrane	Component	other membranes
QPX_transcriptome_v1_Contig_441	Q43362	V-type proton ATPase 16 kDa proteolipid subunit	4.00E-50	transport	Process	transport
QPX_transcriptome_v1_Contig_441	Q43362	V-type proton ATPase 16 kDa proteolipid subunit	4.00E-50	proton transport	Process	transport
QPX_transcriptome_v1_Contig_441	Q43362	V-type proton ATPase 16 kDa proteolipid subunit	4.00E-50	ion transport	Process	transport
QPX_transcriptome_v1_Contig_443	Q50EK3	Cytochrome P450 704C1	1.00E-06	membrane	Component	other membranes
QPX_transcriptome_v1_Contig_443	Q50EK3	Cytochrome P450 704C1	1.00E-06	integral to membrane	Component	other membranes
QPX_transcriptome_v1_Contig_443	Q50EK3	Cytochrome P450 704C1	1.00E-06	iron ion binding	Function	other molecular function
QPX_transcriptome_v1_Contig_443	Q50EK3	Cytochrome P450 704C1	1.00E-06	metal ion binding	Function	other molecular function
QPX_transcriptome_v1_Contig_443	Q50EK3	Cytochrome P450 704C1	1.00E-06	oxidoreductase activity	Function	other molecular function
QPX_transcriptome_v1_Contig_443	Q50EK3	Cytochrome P450 704C1	1.00E-06	monooxygenase activity	Function	other molecular function
QPX_transcriptome_v1_Contig_443	Q50EK3	Cytochrome P450 704C1	1.00E-06	oxidation reduction	Process	other metabolic processes
QPX_transcriptome_v1_Contig_444	P45693	Stage V sporulation protein S	1.00E-08	sporulation resulting in formation of a cellular spore	Process	other biological processes
QPX_transcriptome_v1_Contig_444	P45693	Stage V sporulation protein S	1.00E-08	cell division	Process	other biological processes
QPX_transcriptome_v1_Contig_444	P45693	Stage V sporulation protein S	1.00E-08	cell cycle	Process	cell cycle and proliferation
QPX_transcriptome_v1_Contig_444	P45693	Stage V sporulation protein S	1.00E-08	barrier septum formation	Process	cell organization and biogenesis
QPX_transcriptome_v1_Contig_445	Q0Z8U2	40S ribosomal protein S3	9.00E-109	ribosome	Component	translational apparatus
QPX_transcriptome_v1_Contig_445	Q0Z8U2	40S ribosomal protein S3	9.00E-109	ribonucleoprotein complex	Component	other cellular component
QPX_transcriptome_v1_Contig_445	Q0Z8U2	40S ribosomal protein S3	9.00E-109	cytoplasm	Component	other cellular component
QPX_transcriptome_v1_Contig_445	Q0Z8U2	40S ribosomal protein S3	9.00E-109	ribonucleoprotein complex	Component	other cellular component
QPX_transcriptome_v1_Contig_445	Q0Z8U2	40S ribosomal protein S3	9.00E-109	RNA binding	Function	nucleic acid binding activity
QPX_transcriptome_v1_Contig_447	A0JM23	Nephrocystin-3	8.00E-08	.	.	.
QPX_transcriptome_v1_Contig_448	Q8GVC7	Serine/threonine-protein kinase PKZ1	6.00E-41	.	.	.
QPX_transcriptome_v1_Contig_450	P94131	Cis,cis-muconate transport protein	7.00E-08	membrane	Component	other membranes
QPX_transcriptome_v1_Contig_450	P94131	Cis,cis-muconate transport protein	7.00E-08	plasma membrane	Component	plasma membrane
QPX_transcriptome_v1_Contig_450	P94131	Cis,cis-muconate transport protein	7.00E-08	plasma membrane	Component	other membranes
QPX_transcriptome_v1_Contig_450	P94131	Cis,cis-muconate transport protein	7.00E-08	integral to membrane	Component	other membranes
QPX_transcriptome_v1_Contig_450	P94131	Cis,cis-muconate transport protein	7.00E-08	plasma membrane	Component	plasma membrane
QPX_transcriptome_v1_Contig_450	P94131	Cis,cis-muconate transport protein	7.00E-08	plasma membrane	Component	other membranes
QPX_transcriptome_v1_Contig_450	P94131	Cis,cis-muconate transport protein	7.00E-08	transport	Process	transport
QPX_transcriptome_v1_Contig_451	P97852	Peroxisomal multifunctional enzyme type 2	5.00E-110	peroxisome	Component	other cytoplasmic organelle
QPX_transcriptome_v1_Contig_451	P97852	Peroxisomal multifunctional enzyme type 2	5.00E-110	isomerase activity	Function	other molecular function
QPX_transcriptome_v1_Contig_451	P97852	Peroxisomal multifunctional enzyme type 2	5.00E-110	oxidoreductase activity	Function	other molecular function
QPX_transcriptome_v1_Contig_451	P97852	Peroxisomal multifunctional enzyme type 2	5.00E-110	lyase activity	Function	other molecular function
QPX_transcriptome_v1_Contig_451	P97852	Peroxisomal multifunctional enzyme type 2	5.00E-110	fatty acid metabolic process	Process	other metabolic processes
QPX_transcriptome_v1_Contig_451	P97852	Peroxisomal multifunctional enzyme type 2	5.00E-110	lipid metabolic process	Process	other metabolic processes
QPX_transcriptome_v1_Contig_451	P97852	Peroxisomal multifunctional enzyme type 2	5.00E-110	oxidation reduction	Process	other metabolic processes
QPX_transcriptome_v1_Contig_453	Q9W0C7	Protein OPI10 homolog	4.00E-13	.	.	.
QPX_transcriptome_v1_Contig_454	Q15751	Probable E3 ubiquitin-protein ligase HERC1	3.00E-15	cytoplasm	Component	other cellular component
QPX_transcriptome_v1_Contig_454	Q15751	Probable E3 ubiquitin-protein ligase HERC1	3.00E-15	Golgi apparatus	Component	ER/Golgi
QPX_transcriptome_v1_Contig_454	Q15751	Probable E3 ubiquitin-protein ligase HERC1	3.00E-15	membrane	Component	other membranes
QPX_transcriptome_v1_Contig_454	Q15751	Probable E3 ubiquitin-protein ligase HERC1	3.00E-15	guanyl-nucleotide exchange factor activity	Function	enzyme regulator activity
QPX_transcriptome_v1_Contig_454	Q15751	Probable E3 ubiquitin-protein ligase HERC1	3.00E-15	ligase activity	Function	other molecular function
QPX_transcriptome_v1_Contig_454	Q15751	Probable E3 ubiquitin-protein ligase HERC1	3.00E-15	modification-dependent protein catabolic process	Process	protein metabolism
QPX_transcriptome_v1_Contig_454	Q15751	Probable E3 ubiquitin-protein ligase HERC1	3.00E-15	transport	Process	transport
QPX_transcriptome_v1_Contig_455	P63533	Putative flavin-containing monoamine oxidase AofH	2.00E-13	oxidoreductase activity	Function	other molecular function
QPX_transcriptome_v1_Contig_455	P63533	Putative flavin-containing monoamine oxidase AofH	2.00E-13	oxidation reduction	Process	other metabolic processes
QPX_transcriptome_v1_Contig_456	Q24733	Actin	4.00E-12	cytoplasm	Component	other cellular component
QPX_transcriptome_v1_Contig_456	Q24733	Actin	4.00E-12	cytoskeleton	Component	cytoskeleton
QPX_transcriptome_v1_Contig_456	Q24733	Actin	4.00E-12	nucleotide binding	Function	other molecular function
QPX_transcriptome_v1_Contig_456	Q24733	Actin	4.00E-12	ATP binding	Function	other molecular function
QPX_transcriptome_v1_Contig_457	Q7ZZ25	ATPase family AAA domain-containing protein 1-A	6.00E-78	ATP binding	Function	other molecular function
QPX_transcriptome_v1_Contig_457	Q7ZZ25	ATPase family AAA domain-containing protein 1-A	6.00E-78	nucleotide binding	Function	other molecular function
QPX_transcriptome_v1_Contig_458	Q10VR3	Probable aspartoacylase	3.00E-52	metal ion binding	Function	other molecular function
QPX_transcriptome_v1_Contig_458	Q10VR3	Probable aspartoacylase	3.00E-52	hydrolase activity	Function	other molecular function
QPX_transcriptome_v1_Contig_458	Q10VR3	Probable aspartoacylase	3.00E-52	zinc ion binding	Function	other molecular function
QPX_transcriptome_v1_Contig_459	Q94HF1	Eukaryotic translation initiation factor 3 subunit K	1.00E-28	cytoplasm	Component	other cellular component
QPX_transcriptome_v1_Contig_459	Q94HF1	Eukaryotic translation initiation factor 3 subunit K	1.00E-28	translation initiation factor activity	Function	nucleic acid binding activity
QPX_transcriptome_v1_Contig_459	Q94HF1	Eukaryotic translation initiation factor 3 subunit K	1.00E-28	translation	Process	protein metabolism
QPX_transcriptome_v1_Contig_460	Q94AH6	Cullin-1	7.00E-41	cytoskeleton	Component	cytoskeleton
QPX_transcriptome_v1_Contig_460	Q94AH6	Cullin-1	7.00E-41	cytoplasm	Component	other cellular component
QPX_transcriptome_v1_Contig_460	Q94AH6	Cullin-1	7.00E-41	nucleus	Component	nucleus
QPX_transcriptome_v1_Contig_460	Q94AH6	Cullin-1	7.00E-41	ethylene mediated signaling pathway	Process	signal transduction
QPX_transcriptome_v1_Contig_460	Q94AH6	Cullin-1	7.00E-41	multicellular organismal development	Process	developmental processes
QPX_transcriptome_v1_Contig_460	Q94AH6	Cullin-1	7.00E-41	auxin mediated signaling pathway	Process	signal transduction
QPX_transcriptome_v1_Contig_460	Q94AH6	Cullin-1	7.00E-41	cell cycle	Process	cell cycle and proliferation
QPX_transcriptome_v1_Contig_460	Q94AH6	Cullin-1	7.00E-41	modification-dependent protein catabolic process	Process	protein metabolism
QPX_transcriptome_v1_Contig_462	Q8VZD4	Glyoxysomal processing protease, glyoxysomal	1.00E-42	.	.	.
QPX_transcriptome_v1_Contig_463	A7Z1S6	Cadmium, cobalt and zinc/H(+)-K(+) antiporter	3.00E-08	membrane	Component	other membranes
QPX_transcriptome_v1_Contig_463	A7Z1S6	Cadmium, cobalt and zinc/H(+)-K(+) antiporter	3.00E-08	integral to membrane	Component	other membranes
QPX_transcriptome_v1_Contig_463	A7Z1S6	Cadmium, cobalt and zinc/H(+)-K(+) antiporter	3.00E-08	plasma membrane	Component	plasma membrane
QPX_transcriptome_v1_Contig_463	A7Z1S6	Cadmium, cobalt and zinc/H(+)-K(+) antiporter	3.00E-08	plasma membrane	Component	other membranes
QPX_transcriptome_v1_Contig_463	A7Z1S6	Cadmium, cobalt and zinc/H(+)-K(+) antiporter	3.00E-08	cobalt ion binding	Function	other molecular function
QPX_transcriptome_v1_Contig_463	A7Z1S6	Cadmium, cobalt and zinc/H(+)-K(+) antiporter	3.00E-08	cadmium ion binding	Function	other molecular function
QPX_transcriptome_v1_Contig_463	A7Z1S6	Cadmium, cobalt and zinc/H(+)-K(+) antiporter	3.00E-08	potassium ion binding	Function	other molecular function
QPX_transcriptome_v1_Contig_463	A7Z1S6	Cadmium, cobalt and zinc/H(+)-K(+) antiporter	3.00E-08	zinc ion binding	Function	other molecular function
QPX_transcriptome_v1_Contig_463	A7Z1S6	Cadmium, cobalt and zinc/H(+)-K(+) antiporter	3.00E-08	ion transport	Process	transport
QPX_transcriptome_v1_Contig_463	A7Z1S6	Cadmium, cobalt and zinc/H(+)-K(+) antiporter	3.00E-08	cobalt ion transport	Process	transport
QPX_transcriptome_v1_Contig_463	A7Z1S6	Cadmium, cobalt and zinc/H(+)-K(+) antiporter	3.00E-08	zinc ion transport	Process	transport
QPX_transcriptome_v1_Contig_463	A7Z1S6	Cadmium, cobalt and zinc/H(+)-K(+) antiporter	3.00E-08	transport	Process	transport
QPX_transcriptome_v1_Contig_463	A7Z1S6	Cadmium, cobalt and zinc/H(+)-K(+) antiporter	3.00E-08	potassium ion transport	Process	transport
QPX_transcriptome_v1_Contig_464	Q8MPM1	Gelsolin-like protein 2	3.00E-69	cytoskeleton	Component	cytoskeleton
QPX_transcriptome_v1_Contig_464	Q8MPM1	Gelsolin-like protein 2	3.00E-69	cytoplasm	Component	other cellular component
QPX_transcriptome_v1_Contig_464	Q8MPM1	Gelsolin-like protein 2	3.00E-69	calcium ion binding	Function	other molecular function
QPX_transcriptome_v1_Contig_464	Q8MPM1	Gelsolin-like protein 2	3.00E-69	actin binding	Function	cytoskeletal activity
QPX_transcriptome_v1_Contig_464	Q8MPM1	Gelsolin-like protein 2	3.00E-69	actin filament capping	Process	protein metabolism
QPX_transcriptome_v1_Contig_464	Q8MPM1	Gelsolin-like protein 2	3.00E-69	actin filament capping	Process	cell organization and biogenesis
QPX_transcriptome_v1_Contig_465	O57656	Glycerol-3-phosphate dehydrogenase [NAD+], cytoplasmic	2.00E-86	cytoplasm	Component	other cellular component
QPX_transcriptome_v1_Contig_465	O57656	Glycerol-3-phosphate dehydrogenase [NAD+], cytoplasmic	2.00E-86	oxidoreductase activity	Function	other molecular function
QPX_transcriptome_v1_Contig_465	O57656	Glycerol-3-phosphate dehydrogenase [NAD+], cytoplasmic	2.00E-86	oxidation reduction	Process	other metabolic processes
QPX_transcriptome_v1_Contig_466	Q7X660	Probable metal-nicotianamine transporter YSL11	3.00E-40	integral to membrane	Component	other membranes
QPX_transcriptome_v1_Contig_466	Q7X660	Probable metal-nicotianamine transporter YSL11	3.00E-40	membrane	Component	other membranes
QPX_transcriptome_v1_Contig_466	Q7X660	Probable metal-nicotianamine transporter YSL11	3.00E-40	transport	Process	transport
QPX_transcriptome_v1_Contig_467	P16924	Prolyl 4-hydroxylase subunit alpha-1	3.00E-16	endoplasmic reticulum	Component	ER/Golgi
QPX_transcriptome_v1_Contig_467	P16924	Prolyl 4-hydroxylase subunit alpha-1	3.00E-16	iron ion binding	Function	other molecular function
QPX_transcriptome_v1_Contig_467	P16924	Prolyl 4-hydroxylase subunit alpha-1	3.00E-16	metal ion binding	Function	other molecular function
QPX_transcriptome_v1_Contig_467	P16924	Prolyl 4-hydroxylase subunit alpha-1	3.00E-16	oxidoreductase activity	Function	other molecular function
QPX_transcriptome_v1_Contig_467	P16924	Prolyl 4-hydroxylase subunit alpha-1	3.00E-16	L-ascorbic acid binding	Function	other molecular function
QPX_transcriptome_v1_Contig_467	P16924	Prolyl 4-hydroxylase subunit alpha-1	3.00E-16	oxidoreductase activity, acting on single donors with incorporation of molecular oxygen, incorporation of two atoms of oxygen	Function	other molecular function
QPX_transcriptome_v1_Contig_467	P16924	Prolyl 4-hydroxylase subunit alpha-1	3.00E-16	oxidation reduction	Process	other metabolic processes
QPX_transcriptome_v1_Contig_468	B0CCF6	Probable cytosol aminopeptidase	1.00E-76	cytoplasm	Component	other cellular component
QPX_transcriptome_v1_Contig_468	B0CCF6	Probable cytosol aminopeptidase	1.00E-76	manganese ion binding	Function	other molecular function
QPX_transcriptome_v1_Contig_468	B0CCF6	Probable cytosol aminopeptidase	1.00E-76	metal ion binding	Function	other molecular function
QPX_transcriptome_v1_Contig_468	B0CCF6	Probable cytosol aminopeptidase	1.00E-76	peptidase activity	Function	other molecular function
QPX_transcriptome_v1_Contig_468	B0CCF6	Probable cytosol aminopeptidase	1.00E-76	aminopeptidase activity	Function	other molecular function
QPX_transcriptome_v1_Contig_468	B0CCF6	Probable cytosol aminopeptidase	1.00E-76	hydrolase activity	Function	other molecular function
QPX_transcriptome_v1_Contig_469	Q93099	Homogentisate 1,2-dioxygenase	2.00E-161	iron ion binding	Function	other molecular function
QPX_transcriptome_v1_Contig_469	Q93099	Homogentisate 1,2-dioxygenase	2.00E-161	oxidoreductase activity	Function	other molecular function
QPX_transcriptome_v1_Contig_469	Q93099	Homogentisate 1,2-dioxygenase	2.00E-161	metal ion binding	Function	other molecular function
QPX_transcriptome_v1_Contig_469	Q93099	Homogentisate 1,2-dioxygenase	2.00E-161	oxidoreductase activity, acting on single donors with incorporation of molecular oxygen, incorporation of two atoms of oxygen	Function	other molecular function
QPX_transcriptome_v1_Contig_469	Q93099	Homogentisate 1,2-dioxygenase	2.00E-161	L-phenylalanine catabolic process	Process	other metabolic processes
QPX_transcriptome_v1_Contig_469	Q93099	Homogentisate 1,2-dioxygenase	2.00E-161	tyrosine catabolic process	Process	other metabolic processes
QPX_transcriptome_v1_Contig_469	Q93099	Homogentisate 1,2-dioxygenase	2.00E-161	oxidation reduction	Process	other metabolic processes
QPX_transcriptome_v1_Contig_470	Q4FZT0	Stomatin-like protein 2	2.00E-103	cytoskeleton	Component	cytoskeleton
QPX_transcriptome_v1_Contig_470	Q4FZT0	Stomatin-like protein 2	2.00E-103	cytoplasm	Component	other cellular component
QPX_transcriptome_v1_Contig_470	Q4FZT0	Stomatin-like protein 2	2.00E-103	membrane	Component	other membranes
QPX_transcriptome_v1_Contig_472	Q3USY0	Putative sodium-coupled neutral amino acid transporter 11	2.00E-52	integral to membrane	Component	other membranes
QPX_transcriptome_v1_Contig_472	Q3USY0	Putative sodium-coupled neutral amino acid transporter 11	2.00E-52	membrane	Component	other membranes
QPX_transcriptome_v1_Contig_472	Q3USY0	Putative sodium-coupled neutral amino acid transporter 11	2.00E-52	sodium ion binding	Function	other molecular function
QPX_transcriptome_v1_Contig_472	Q3USY0	Putative sodium-coupled neutral amino acid transporter 11	2.00E-52	transport	Process	transport
QPX_transcriptome_v1_Contig_472	Q3USY0	Putative sodium-coupled neutral amino acid transporter 11	2.00E-52	amino acid transport	Process	transport
QPX_transcriptome_v1_Contig_472	Q3USY0	Putative sodium-coupled neutral amino acid transporter 11	2.00E-52	sodium ion transport	Process	transport
QPX_transcriptome_v1_Contig_472	Q3USY0	Putative sodium-coupled neutral amino acid transporter 11	2.00E-52	ion transport	Process	transport
QPX_transcriptome_v1_Contig_473	P54965	Choloylglycine hydrolase	8.00E-28	hydrolase activity	Function	other molecular function
QPX_transcriptome_v1_Contig_474	O01705	Exostosin-2	5.00E-15	integral to membrane	Component	other membranes
QPX_transcriptome_v1_Contig_474	O01705	Exostosin-2	5.00E-15	membrane	Component	other membranes
QPX_transcriptome_v1_Contig_474	O01705	Exostosin-2	5.00E-15	endoplasmic reticulum	Component	ER/Golgi
QPX_transcriptome_v1_Contig_474	O01705	Exostosin-2	5.00E-15	transferase activity	Function	other molecular function
QPX_transcriptome_v1_Contig_474	O01705	Exostosin-2	5.00E-15	transferase activity, transferring glycosyl groups	Function	other molecular function
QPX_transcriptome_v1_Contig_475	A1VZR5	Phosphoenolpyruvate carboxykinase [ATP]	0	cytoplasm	Component	other cellular component
QPX_transcriptome_v1_Contig_475	A1VZR5	Phosphoenolpyruvate carboxykinase [ATP]	0	ATP binding	Function	other molecular function
QPX_transcriptome_v1_Contig_475	A1VZR5	Phosphoenolpyruvate carboxykinase [ATP]	0	lyase activity	Function	other molecular function
QPX_transcriptome_v1_Contig_475	A1VZR5	Phosphoenolpyruvate carboxykinase [ATP]	0	nucleotide binding	Function	other molecular function
QPX_transcriptome_v1_Contig_475	A1VZR5	Phosphoenolpyruvate carboxykinase [ATP]	0	carboxy-lyase activity	Function	other molecular function
QPX_transcriptome_v1_Contig_475	A1VZR5	Phosphoenolpyruvate carboxykinase [ATP]	0	gluconeogenesis	Process	other metabolic processes
QPX_transcriptome_v1_Contig_477	P32660	Phospholipid-transporting ATPase DNF1	8.00E-45	membrane	Component	other membranes
QPX_transcriptome_v1_Contig_477	P32660	Phospholipid-transporting ATPase DNF1	8.00E-45	integral to membrane	Component	other membranes
QPX_transcriptome_v1_Contig_477	P32660	Phospholipid-transporting ATPase DNF1	8.00E-45	nucleotide binding	Function	other molecular function
QPX_transcriptome_v1_Contig_477	P32660	Phospholipid-transporting ATPase DNF1	8.00E-45	hydrolase activity	Function	other molecular function
QPX_transcriptome_v1_Contig_477	P32660	Phospholipid-transporting ATPase DNF1	8.00E-45	ATP binding	Function	other molecular function
QPX_transcriptome_v1_Contig_477	P32660	Phospholipid-transporting ATPase DNF1	8.00E-45	magnesium ion binding	Function	other molecular function
QPX_transcriptome_v1_Contig_478	Q9MAS5	Putative vesicle-associated membrane protein 726	4.00E-06	integral to membrane	Component	other membranes
QPX_transcriptome_v1_Contig_478	Q9MAS5	Putative vesicle-associated membrane protein 726	4.00E-06	membrane	Component	other membranes
QPX_transcriptome_v1_Contig_478	Q9MAS5	Putative vesicle-associated membrane protein 726	4.00E-06	protein transport	Process	transport
QPX_transcriptome_v1_Contig_478	Q9MAS5	Putative vesicle-associated membrane protein 726	4.00E-06	transport	Process	transport
QPX_transcriptome_v1_Contig_479	Q9H2K2	Tankyrase-2	3.00E-19	chromosome	Component	other cellular component
QPX_transcriptome_v1_Contig_479	Q9H2K2	Tankyrase-2	3.00E-19	cytoplasm	Component	other cellular component
QPX_transcriptome_v1_Contig_479	Q9H2K2	Tankyrase-2	3.00E-19	membrane	Component	other membranes
QPX_transcriptome_v1_Contig_479	Q9H2K2	Tankyrase-2	3.00E-19	nucleus	Component	nucleus
QPX_transcriptome_v1_Contig_479	Q9H2K2	Tankyrase-2	3.00E-19	Golgi apparatus	Component	ER/Golgi
QPX_transcriptome_v1_Contig_479	Q9H2K2	Tankyrase-2	3.00E-19	chromosome, telomeric region	Component	other cellular component
QPX_transcriptome_v1_Contig_479	Q9H2K2	Tankyrase-2	3.00E-19	transferase activity, transferring glycosyl groups	Function	other molecular function
QPX_transcriptome_v1_Contig_479	Q9H2K2	Tankyrase-2	3.00E-19	transferase activity	Function	other molecular function
QPX_transcriptome_v1_Contig_480	O43242	26S proteasome non-ATPase regulatory subunit 3	2.00E-105	proteasome complex	Component	other cellular component
QPX_transcriptome_v1_Contig_481	Q99JX3	Golgi reassembly-stacking protein 2	5.00E-27	membrane	Component	other membranes
QPX_transcriptome_v1_Contig_481	Q99JX3	Golgi reassembly-stacking protein 2	5.00E-27	Golgi apparatus	Component	ER/Golgi
QPX_transcriptome_v1_Contig_482	A9UY97	Probable serine incorporator	1.00E-35	endoplasmic reticulum	Component	ER/Golgi
QPX_transcriptome_v1_Contig_482	A9UY97	Probable serine incorporator	1.00E-35	integral to membrane	Component	other membranes
QPX_transcriptome_v1_Contig_482	A9UY97	Probable serine incorporator	1.00E-35	membrane	Component	other membranes
QPX_transcriptome_v1_Contig_482	A9UY97	Probable serine incorporator	1.00E-35	phospholipid biosynthetic process	Process	other metabolic processes
QPX_transcriptome_v1_Contig_482	A9UY97	Probable serine incorporator	1.00E-35	lipid metabolic process	Process	other metabolic processes
QPX_transcriptome_v1_Contig_483	Q23236	Nudix hydrolase 3	1.00E-06	metal ion binding	Function	other molecular function
QPX_transcriptome_v1_Contig_483	Q23236	Nudix hydrolase 3	1.00E-06	manganese ion binding	Function	other molecular function
QPX_transcriptome_v1_Contig_483	Q23236	Nudix hydrolase 3	1.00E-06	magnesium ion binding	Function	other molecular function
QPX_transcriptome_v1_Contig_483	Q23236	Nudix hydrolase 3	1.00E-06	hydrolase activity	Function	other molecular function
QPX_transcriptome_v1_Contig_484	Q1ZXQ1	Fumarylacetoacetase	3.00E-176	magnesium ion binding	Function	other molecular function
QPX_transcriptome_v1_Contig_484	Q1ZXQ1	Fumarylacetoacetase	3.00E-176	calcium ion binding	Function	other molecular function
QPX_transcriptome_v1_Contig_484	Q1ZXQ1	Fumarylacetoacetase	3.00E-176	hydrolase activity	Function	other molecular function
QPX_transcriptome_v1_Contig_484	Q1ZXQ1	Fumarylacetoacetase	3.00E-176	metal ion binding	Function	other molecular function
QPX_transcriptome_v1_Contig_484	Q1ZXQ1	Fumarylacetoacetase	3.00E-176	tyrosine catabolic process	Process	other metabolic processes
QPX_transcriptome_v1_Contig_484	Q1ZXQ1	Fumarylacetoacetase	3.00E-176	L-phenylalanine catabolic process	Process	other metabolic processes
QPX_transcriptome_v1_Contig_485	Q9HCG1	Zinc finger protein 160	1.00E-16	nucleus	Component	nucleus
QPX_transcriptome_v1_Contig_485	Q9HCG1	Zinc finger protein 160	1.00E-16	zinc ion binding	Function	other molecular function
QPX_transcriptome_v1_Contig_485	Q9HCG1	Zinc finger protein 160	1.00E-16	DNA binding	Function	nucleic acid binding activity
QPX_transcriptome_v1_Contig_485	Q9HCG1	Zinc finger protein 160	1.00E-16	metal ion binding	Function	other molecular function
QPX_transcriptome_v1_Contig_485	Q9HCG1	Zinc finger protein 160	1.00E-16	transcription	Process	RNA metabolism
QPX_transcriptome_v1_Contig_485	Q9HCG1	Zinc finger protein 160	1.00E-16	regulation of transcription	Process	RNA metabolism
QPX_transcriptome_v1_Contig_487	P38129	Transcription initiation factor TFIID subunit 5	2.00E-58	nucleus	Component	nucleus
QPX_transcriptome_v1_Contig_487	P38129	Transcription initiation factor TFIID subunit 5	2.00E-58	transcription	Process	RNA metabolism
QPX_transcriptome_v1_Contig_487	P38129	Transcription initiation factor TFIID subunit 5	2.00E-58	regulation of transcription	Process	RNA metabolism
QPX_transcriptome_v1_Contig_488	Q39017	Diacylglycerol kinase 1	1.00E-70	integral to membrane	Component	other membranes
QPX_transcriptome_v1_Contig_488	Q39017	Diacylglycerol kinase 1	1.00E-70	membrane	Component	other membranes
QPX_transcriptome_v1_Contig_488	Q39017	Diacylglycerol kinase 1	1.00E-70	metal ion binding	Function	other molecular function
QPX_transcriptome_v1_Contig_488	Q39017	Diacylglycerol kinase 1	1.00E-70	ATP binding	Function	other molecular function
QPX_transcriptome_v1_Contig_488	Q39017	Diacylglycerol kinase 1	1.00E-70	nucleotide binding	Function	other molecular function
QPX_transcriptome_v1_Contig_488	Q39017	Diacylglycerol kinase 1	1.00E-70	transferase activity	Function	other molecular function
QPX_transcriptome_v1_Contig_488	Q39017	Diacylglycerol kinase 1	1.00E-70	kinase activity	Function	kinase activity
QPX_transcriptome_v1_Contig_488	Q39017	Diacylglycerol kinase 1	1.00E-70	zinc ion binding	Function	other molecular function
QPX_transcriptome_v1_Contig_489	Q304B9	Neutral ceramidase	0	extracellular region	Component	non-structural extracellular
QPX_transcriptome_v1_Contig_489	Q304B9	Neutral ceramidase	0	hydrolase activity	Function	other molecular function
QPX_transcriptome_v1_Contig_489	Q304B9	Neutral ceramidase	0	lipid metabolic process	Process	other metabolic processes
QPX_transcriptome_v1_Contig_489	Q304B9	Neutral ceramidase	0	sphingolipid metabolic process	Process	other metabolic processes
QPX_transcriptome_v1_Contig_491	Q13907	Isopentenyl-diphosphate Delta-isomerase 1	4.00E-60	peroxisome	Component	other cytoplasmic organelle
QPX_transcriptome_v1_Contig_491	Q13907	Isopentenyl-diphosphate Delta-isomerase 1	4.00E-60	magnesium ion binding	Function	other molecular function
QPX_transcriptome_v1_Contig_491	Q13907	Isopentenyl-diphosphate Delta-isomerase 1	4.00E-60	isomerase activity	Function	other molecular function
QPX_transcriptome_v1_Contig_491	Q13907	Isopentenyl-diphosphate Delta-isomerase 1	4.00E-60	metal ion binding	Function	other molecular function
QPX_transcriptome_v1_Contig_491	Q13907	Isopentenyl-diphosphate Delta-isomerase 1	4.00E-60	isoprenoid biosynthetic process	Process	other metabolic processes
QPX_transcriptome_v1_Contig_491	Q13907	Isopentenyl-diphosphate Delta-isomerase 1	4.00E-60	lipid biosynthetic process	Process	other metabolic processes
QPX_transcriptome_v1_Contig_491	Q13907	Isopentenyl-diphosphate Delta-isomerase 1	4.00E-60	carotenoid biosynthetic process	Process	other metabolic processes
QPX_transcriptome_v1_Contig_491	Q13907	Isopentenyl-diphosphate Delta-isomerase 1	4.00E-60	steroid biosynthetic process	Process	other metabolic processes
QPX_transcriptome_v1_Contig_491	Q13907	Isopentenyl-diphosphate Delta-isomerase 1	4.00E-60	sterol biosynthetic process	Process	other metabolic processes
QPX_transcriptome_v1_Contig_491	Q13907	Isopentenyl-diphosphate Delta-isomerase 1	4.00E-60	cholesterol biosynthetic process	Process	other metabolic processes
QPX_transcriptome_v1_Contig_493	P62912	60S ribosomal protein L32	4.00E-35	ribonucleoprotein complex	Component	other cellular component
QPX_transcriptome_v1_Contig_493	P62912	60S ribosomal protein L32	4.00E-35	ribosome	Component	translational apparatus
QPX_transcriptome_v1_Contig_494	Q8L633	Ribonuclease Z, chloroplastic	2.00E-20	chloroplast	Component	other cellular component
QPX_transcriptome_v1_Contig_494	Q8L633	Ribonuclease Z, chloroplastic	2.00E-20	plastid	Component	other cellular component
QPX_transcriptome_v1_Contig_494	Q8L633	Ribonuclease Z, chloroplastic	2.00E-20	endonuclease activity	Function	other molecular function
QPX_transcriptome_v1_Contig_494	Q8L633	Ribonuclease Z, chloroplastic	2.00E-20	hydrolase activity	Function	other molecular function
QPX_transcriptome_v1_Contig_494	Q8L633	Ribonuclease Z, chloroplastic	2.00E-20	nuclease activity	Function	other molecular function
QPX_transcriptome_v1_Contig_494	Q8L633	Ribonuclease Z, chloroplastic	2.00E-20	zinc ion binding	Function	other molecular function
QPX_transcriptome_v1_Contig_494	Q8L633	Ribonuclease Z, chloroplastic	2.00E-20	metal ion binding	Function	other molecular function
QPX_transcriptome_v1_Contig_494	Q8L633	Ribonuclease Z, chloroplastic	2.00E-20	tRNA processing	Process	RNA metabolism
QPX_transcriptome_v1_Contig_495	P97346	Nucleoredoxin	8.00E-28	nucleus	Component	nucleus
QPX_transcriptome_v1_Contig_495	P97346	Nucleoredoxin	8.00E-28	cytoplasm	Component	other cellular component
QPX_transcriptome_v1_Contig_495	P97346	Nucleoredoxin	8.00E-28	oxidoreductase activity	Function	other molecular function
QPX_transcriptome_v1_Contig_495	P97346	Nucleoredoxin	8.00E-28	oxidation reduction	Process	other metabolic processes
QPX_transcriptome_v1_Contig_495	P97346	Nucleoredoxin	8.00E-28	Wnt receptor signaling pathway	Process	signal transduction
QPX_transcriptome_v1_Contig_495	P97346	Nucleoredoxin	8.00E-28	multicellular organismal development	Process	developmental processes
QPX_transcriptome_v1_Contig_495	P97346	Nucleoredoxin	8.00E-28	cell differentiation	Process	other biological processes
QPX_transcriptome_v1_Contig_496	P32897	Mitochondrial import inner membrane translocase subunit TIM23	6.00E-15	mitochondrion	Component	mitochondrion
QPX_transcriptome_v1_Contig_496	P32897	Mitochondrial import inner membrane translocase subunit TIM23	6.00E-15	integral to membrane	Component	other membranes
QPX_transcriptome_v1_Contig_496	P32897	Mitochondrial import inner membrane translocase subunit TIM23	6.00E-15	mitochondrial inner membrane	Component	mitochondrion
QPX_transcriptome_v1_Contig_496	P32897	Mitochondrial import inner membrane translocase subunit TIM23	6.00E-15	mitochondrial inner membrane	Component	other membranes
QPX_transcriptome_v1_Contig_496	P32897	Mitochondrial import inner membrane translocase subunit TIM23	6.00E-15	membrane	Component	other membranes
QPX_transcriptome_v1_Contig_496	P32897	Mitochondrial import inner membrane translocase subunit TIM23	6.00E-15	transport	Process	transport
QPX_transcriptome_v1_Contig_496	P32897	Mitochondrial import inner membrane translocase subunit TIM23	6.00E-15	transmembrane transport	Process	transport
QPX_transcriptome_v1_Contig_496	P32897	Mitochondrial import inner membrane translocase subunit TIM23	6.00E-15	protein transport	Process	transport
QPX_transcriptome_v1_Contig_499	O34849	Uncharacterized membrane protein yerD	7.00E-92	membrane	Component	other membranes
QPX_transcriptome_v1_Contig_499	O34849	Uncharacterized membrane protein yerD	7.00E-92	plasma membrane	Component	plasma membrane
QPX_transcriptome_v1_Contig_499	O34849	Uncharacterized membrane protein yerD	7.00E-92	plasma membrane	Component	other membranes
QPX_transcriptome_v1_Contig_499	O34849	Uncharacterized membrane protein yerD	7.00E-92	integral to membrane	Component	other membranes
QPX_transcriptome_v1_Contig_500	A2XAZ3	Alcohol dehydrogenase class-3	2.00E-178	cytoplasm	Component	other cellular component
QPX_transcriptome_v1_Contig_500	A2XAZ3	Alcohol dehydrogenase class-3	2.00E-178	zinc ion binding	Function	other molecular function
QPX_transcriptome_v1_Contig_500	A2XAZ3	Alcohol dehydrogenase class-3	2.00E-178	oxidoreductase activity	Function	other molecular function
QPX_transcriptome_v1_Contig_500	A2XAZ3	Alcohol dehydrogenase class-3	2.00E-178	metal ion binding	Function	other molecular function
QPX_transcriptome_v1_Contig_500	A2XAZ3	Alcohol dehydrogenase class-3	2.00E-178	oxidation reduction	Process	other metabolic processes
QPX_transcriptome_v1_Contig_501	P17078	60S ribosomal protein L35	2.00E-13	ribosome	Component	translational apparatus
QPX_transcriptome_v1_Contig_501	P17078	60S ribosomal protein L35	2.00E-13	ribonucleoprotein complex	Component	other cellular component
QPX_transcriptome_v1_Contig_502	Q10137	Sec14 cytosolic factor	1.00E-27	membrane	Component	other membranes
QPX_transcriptome_v1_Contig_502	Q10137	Sec14 cytosolic factor	1.00E-27	nucleus	Component	nucleus
QPX_transcriptome_v1_Contig_502	Q10137	Sec14 cytosolic factor	1.00E-27	transport	Process	transport
QPX_transcriptome_v1_Contig_502	Q10137	Sec14 cytosolic factor	1.00E-27	protein transport	Process	transport
QPX_transcriptome_v1_Contig_504	Q6ZQ08	CCR4-NOT transcription complex subunit 1	6.00E-173	regulation of transcription	Process	RNA metabolism
QPX_transcriptome_v1_Contig_504	Q6ZQ08	CCR4-NOT transcription complex subunit 1	6.00E-173	transcription	Process	RNA metabolism
QPX_transcriptome_v1_Contig_506	P38680	N amino acid transport system protein	2.00E-11	integral to membrane	Component	other membranes
QPX_transcriptome_v1_Contig_506	P38680	N amino acid transport system protein	2.00E-11	membrane	Component	other membranes
QPX_transcriptome_v1_Contig_506	P38680	N amino acid transport system protein	2.00E-11	transport	Process	transport
QPX_transcriptome_v1_Contig_506	P38680	N amino acid transport system protein	2.00E-11	amino acid transport	Process	transport
QPX_transcriptome_v1_Contig_507	P16332	Methylmalonyl-CoA mutase, mitochondrial	0	mitochondrion	Component	mitochondrion
QPX_transcriptome_v1_Contig_507	P16332	Methylmalonyl-CoA mutase, mitochondrial	0	cobalt ion binding	Function	other molecular function
QPX_transcriptome_v1_Contig_507	P16332	Methylmalonyl-CoA mutase, mitochondrial	0	cobalamin binding	Function	other molecular function
QPX_transcriptome_v1_Contig_507	P16332	Methylmalonyl-CoA mutase, mitochondrial	0	isomerase activity	Function	other molecular function
QPX_transcriptome_v1_Contig_507	P16332	Methylmalonyl-CoA mutase, mitochondrial	0	metal ion binding	Function	other molecular function
QPX_transcriptome_v1_Contig_509	Q23716	Elongation factor 2	0	cytoplasm	Component	other cellular component
QPX_transcriptome_v1_Contig_509	Q23716	Elongation factor 2	0	translation elongation factor activity	Function	nucleic acid binding activity
QPX_transcriptome_v1_Contig_509	Q23716	Elongation factor 2	0	GTP binding	Function	other molecular function
QPX_transcriptome_v1_Contig_509	Q23716	Elongation factor 2	0	nucleotide binding	Function	other molecular function
QPX_transcriptome_v1_Contig_509	Q23716	Elongation factor 2	0	translation	Process	protein metabolism
QPX_transcriptome_v1_Contig_510	Q58DW3	60S ribosomal protein L29	2.00E-15	ribosome	Component	translational apparatus
QPX_transcriptome_v1_Contig_510	Q58DW3	60S ribosomal protein L29	2.00E-15	ribonucleoprotein complex	Component	other cellular component
QPX_transcriptome_v1_Contig_512	Q0WTY4	Vacuolar protein sorting-associated protein 2 homolog 2	2.00E-27	endosome	Component	other cytoplasmic organelle
QPX_transcriptome_v1_Contig_512	Q0WTY4	Vacuolar protein sorting-associated protein 2 homolog 2	2.00E-27	protein transport	Process	transport
QPX_transcriptome_v1_Contig_512	Q0WTY4	Vacuolar protein sorting-associated protein 2 homolog 2	2.00E-27	transport	Process	transport
QPX_transcriptome_v1_Contig_513	Q9ASR4	Branched-chain-amino-acid aminotransferase-like protein 2	6.00E-42	.	.	.
QPX_transcriptome_v1_Contig_516	O69853	Exopolysaccharide phosphotransferase SCO6023	6.00E-30	transferase activity	Function	other molecular function
QPX_transcriptome_v1_Contig_516	O69853	Exopolysaccharide phosphotransferase SCO6023	6.00E-30	polysaccharide biosynthetic process	Process	other metabolic processes
QPX_transcriptome_v1_Contig_517	P45335	Uncharacterized transporter HI_1706	2.00E-64	membrane	Component	other membranes
QPX_transcriptome_v1_Contig_517	P45335	Uncharacterized transporter HI_1706	2.00E-64	plasma membrane	Component	plasma membrane
QPX_transcriptome_v1_Contig_517	P45335	Uncharacterized transporter HI_1706	2.00E-64	plasma membrane	Component	other membranes
QPX_transcriptome_v1_Contig_517	P45335	Uncharacterized transporter HI_1706	2.00E-64	integral to membrane	Component	other membranes
QPX_transcriptome_v1_Contig_517	P45335	Uncharacterized transporter HI_1706	2.00E-64	plasma membrane	Component	plasma membrane
QPX_transcriptome_v1_Contig_517	P45335	Uncharacterized transporter HI_1706	2.00E-64	plasma membrane	Component	other membranes
QPX_transcriptome_v1_Contig_517	P45335	Uncharacterized transporter HI_1706	2.00E-64	transport	Process	transport
QPX_transcriptome_v1_Contig_518	P22131	Actin-1	0	cytoskeleton	Component	cytoskeleton
QPX_transcriptome_v1_Contig_518	P22131	Actin-1	0	cytoplasm	Component	other cellular component
QPX_transcriptome_v1_Contig_518	P22131	Actin-1	0	nucleotide binding	Function	other molecular function
QPX_transcriptome_v1_Contig_518	P22131	Actin-1	0	ATP binding	Function	other molecular function
QPX_transcriptome_v1_Contig_519	P38838	DNA damage response protein WSS1	4.00E-14	nucleus	Component	nucleus
QPX_transcriptome_v1_Contig_519	P38838	DNA damage response protein WSS1	4.00E-14	DNA repair	Process	stress response
QPX_transcriptome_v1_Contig_519	P38838	DNA damage response protein WSS1	4.00E-14	DNA repair	Process	DNA metabolism
QPX_transcriptome_v1_Contig_519	P38838	DNA damage response protein WSS1	4.00E-14	modification-dependent protein catabolic process	Process	protein metabolism
QPX_transcriptome_v1_Contig_519	P38838	DNA damage response protein WSS1	4.00E-14	DNA replication	Process	DNA metabolism
QPX_transcriptome_v1_Contig_519	P38838	DNA damage response protein WSS1	4.00E-14	response to DNA damage stimulus	Process	stress response
QPX_transcriptome_v1_Contig_520	Q8BQQ1	Probable palmitoyltransferase ZDHHC14	7.00E-42	integral to membrane	Component	other membranes
QPX_transcriptome_v1_Contig_520	Q8BQQ1	Probable palmitoyltransferase ZDHHC14	7.00E-42	membrane	Component	other membranes
QPX_transcriptome_v1_Contig_520	Q8BQQ1	Probable palmitoyltransferase ZDHHC14	7.00E-42	zinc ion binding	Function	other molecular function
QPX_transcriptome_v1_Contig_520	Q8BQQ1	Probable palmitoyltransferase ZDHHC14	7.00E-42	transferase activity	Function	other molecular function
QPX_transcriptome_v1_Contig_520	Q8BQQ1	Probable palmitoyltransferase ZDHHC14	7.00E-42	metal ion binding	Function	other molecular function
QPX_transcriptome_v1_Contig_520	Q8BQQ1	Probable palmitoyltransferase ZDHHC14	7.00E-42	acyltransferase activity	Function	other molecular function
QPX_transcriptome_v1_Contig_522	Q58536	Uncharacterized protein MJ1136	4.00E-75	.	.	.
QPX_transcriptome_v1_Contig_526	Q9LZD4	Ras-related protein RABE1d	2.00E-71	.	.	.
QPX_transcriptome_v1_Contig_528	Q9SGA6	40S ribosomal protein S19-1	1.00E-50	ribosome	Component	translational apparatus
QPX_transcriptome_v1_Contig_528	Q9SGA6	40S ribosomal protein S19-1	1.00E-50	ribonucleoprotein complex	Component	other cellular component
QPX_transcriptome_v1_Contig_530	Q2PG53	Heme oxygenase 2	2.00E-54	endoplasmic reticulum	Component	ER/Golgi
QPX_transcriptome_v1_Contig_530	Q2PG53	Heme oxygenase 2	2.00E-54	microsome	Component	other membranes
QPX_transcriptome_v1_Contig_530	Q2PG53	Heme oxygenase 2	2.00E-54	oxidoreductase activity	Function	other molecular function
QPX_transcriptome_v1_Contig_530	Q2PG53	Heme oxygenase 2	2.00E-54	metal ion binding	Function	other molecular function
QPX_transcriptome_v1_Contig_530	Q2PG53	Heme oxygenase 2	2.00E-54	iron ion binding	Function	other molecular function
QPX_transcriptome_v1_Contig_530	Q2PG53	Heme oxygenase 2	2.00E-54	oxidation reduction	Process	other metabolic processes
QPX_transcriptome_v1_Contig_531	Q9P7E8	Protein app1	3.00E-13	.	.	.
QPX_transcriptome_v1_Contig_532	P49098	Cytochrome b5	3.00E-26	integral to membrane	Component	other membranes
QPX_transcriptome_v1_Contig_532	P49098	Cytochrome b5	3.00E-26	microsome	Component	other membranes
QPX_transcriptome_v1_Contig_532	P49098	Cytochrome b5	3.00E-26	endoplasmic reticulum	Component	ER/Golgi
QPX_transcriptome_v1_Contig_532	P49098	Cytochrome b5	3.00E-26	membrane	Component	other membranes
QPX_transcriptome_v1_Contig_532	P49098	Cytochrome b5	3.00E-26	iron ion binding	Function	other molecular function
QPX_transcriptome_v1_Contig_532	P49098	Cytochrome b5	3.00E-26	metal ion binding	Function	other molecular function
QPX_transcriptome_v1_Contig_532	P49098	Cytochrome b5	3.00E-26	transport	Process	transport
QPX_transcriptome_v1_Contig_532	P49098	Cytochrome b5	3.00E-26	electron transport chain	Process	other metabolic processes
QPX_transcriptome_v1_Contig_533	Q6C8M8	Sterol 3-beta-glucosyltransferase	8.00E-81	membrane	Component	other membranes
QPX_transcriptome_v1_Contig_533	Q6C8M8	Sterol 3-beta-glucosyltransferase	8.00E-81	cytoplasm	Component	other cellular component
QPX_transcriptome_v1_Contig_533	Q6C8M8	Sterol 3-beta-glucosyltransferase	8.00E-81	transferase activity, transferring glycosyl groups	Function	other molecular function
QPX_transcriptome_v1_Contig_533	Q6C8M8	Sterol 3-beta-glucosyltransferase	8.00E-81	transferase activity	Function	other molecular function
QPX_transcriptome_v1_Contig_533	Q6C8M8	Sterol 3-beta-glucosyltransferase	8.00E-81	protein transport	Process	transport
QPX_transcriptome_v1_Contig_533	Q6C8M8	Sterol 3-beta-glucosyltransferase	8.00E-81	steroid biosynthetic process	Process	other metabolic processes
QPX_transcriptome_v1_Contig_533	Q6C8M8	Sterol 3-beta-glucosyltransferase	8.00E-81	autophagy	Process	other metabolic processes
QPX_transcriptome_v1_Contig_533	Q6C8M8	Sterol 3-beta-glucosyltransferase	8.00E-81	sterol biosynthetic process	Process	other metabolic processes
QPX_transcriptome_v1_Contig_533	Q6C8M8	Sterol 3-beta-glucosyltransferase	8.00E-81	transport	Process	transport
QPX_transcriptome_v1_Contig_533	Q6C8M8	Sterol 3-beta-glucosyltransferase	8.00E-81	lipid biosynthetic process	Process	other metabolic processes
QPX_transcriptome_v1_Contig_535	O14249	probable cardiolipin-specific deacylase, mitochondrial	1.00E-35	.	.	.
QPX_transcriptome_v1_Contig_536	O18404	3-hydroxyacyl-CoA dehydrogenase type-2	3.00E-65	mitochondrion	Component	mitochondrion
QPX_transcriptome_v1_Contig_536	O18404	3-hydroxyacyl-CoA dehydrogenase type-2	3.00E-65	mitochondrion	Component	mitochondrion
QPX_transcriptome_v1_Contig_536	O18404	3-hydroxyacyl-CoA dehydrogenase type-2	3.00E-65	oxidoreductase activity	Function	other molecular function
QPX_transcriptome_v1_Contig_536	O18404	3-hydroxyacyl-CoA dehydrogenase type-2	3.00E-65	tRNA processing	Process	RNA metabolism
QPX_transcriptome_v1_Contig_536	O18404	3-hydroxyacyl-CoA dehydrogenase type-2	3.00E-65	oxidation reduction	Process	other metabolic processes
QPX_transcriptome_v1_Contig_537	P41367	Medium-chain specific acyl-CoA dehydrogenase, mitochondrial	0	mitochondrion	Component	mitochondrion
QPX_transcriptome_v1_Contig_537	P41367	Medium-chain specific acyl-CoA dehydrogenase, mitochondrial	0	acyl-CoA dehydrogenase activity	Function	other molecular function
QPX_transcriptome_v1_Contig_537	P41367	Medium-chain specific acyl-CoA dehydrogenase, mitochondrial	0	oxidoreductase activity	Function	other molecular function
QPX_transcriptome_v1_Contig_537	P41367	Medium-chain specific acyl-CoA dehydrogenase, mitochondrial	0	oxidation reduction	Process	other metabolic processes
QPX_transcriptome_v1_Contig_537	P41367	Medium-chain specific acyl-CoA dehydrogenase, mitochondrial	0	fatty acid beta-oxidation	Process	other metabolic processes
QPX_transcriptome_v1_Contig_537	P41367	Medium-chain specific acyl-CoA dehydrogenase, mitochondrial	0	fatty acid metabolic process	Process	other metabolic processes
QPX_transcriptome_v1_Contig_537	P41367	Medium-chain specific acyl-CoA dehydrogenase, mitochondrial	0	lipid metabolic process	Process	other metabolic processes
QPX_transcriptome_v1_Contig_539	Q5ZJ17	Rab GTPase-activating protein 1-like	2.00E-22	GTPase activator activity	Function	enzyme regulator activity
QPX_transcriptome_v1_Contig_540	Q8NKF4	60S ribosomal protein L3	7.00E-176	cytoplasm	Component	other cellular component
QPX_transcriptome_v1_Contig_540	Q8NKF4	60S ribosomal protein L3	7.00E-176	ribosome	Component	translational apparatus
QPX_transcriptome_v1_Contig_540	Q8NKF4	60S ribosomal protein L3	7.00E-176	ribonucleoprotein complex	Component	other cellular component
QPX_transcriptome_v1_Contig_541	P79010	Cytochrome c oxidase subunit 4, mitochondrial	1.00E-07	mitochondrion	Component	mitochondrion
QPX_transcriptome_v1_Contig_541	P79010	Cytochrome c oxidase subunit 4, mitochondrial	1.00E-07	mitochondrial inner membrane	Component	mitochondrion
QPX_transcriptome_v1_Contig_541	P79010	Cytochrome c oxidase subunit 4, mitochondrial	1.00E-07	mitochondrial inner membrane	Component	other membranes
QPX_transcriptome_v1_Contig_541	P79010	Cytochrome c oxidase subunit 4, mitochondrial	1.00E-07	membrane	Component	other membranes
QPX_transcriptome_v1_Contig_541	P79010	Cytochrome c oxidase subunit 4, mitochondrial	1.00E-07	zinc ion binding	Function	other molecular function
QPX_transcriptome_v1_Contig_541	P79010	Cytochrome c oxidase subunit 4, mitochondrial	1.00E-07	metal ion binding	Function	other molecular function
QPX_transcriptome_v1_Contig_543	Q9UWF8	Carbamate kinase	5.00E-70	cytoplasm	Component	other cellular component
QPX_transcriptome_v1_Contig_543	Q9UWF8	Carbamate kinase	5.00E-70	transferase activity	Function	other molecular function
QPX_transcriptome_v1_Contig_543	Q9UWF8	Carbamate kinase	5.00E-70	nucleotide binding	Function	other molecular function
QPX_transcriptome_v1_Contig_543	Q9UWF8	Carbamate kinase	5.00E-70	ATP binding	Function	other molecular function
QPX_transcriptome_v1_Contig_543	Q9UWF8	Carbamate kinase	5.00E-70	kinase activity	Function	kinase activity
QPX_transcriptome_v1_Contig_545	P55142	Glutaredoxin-C6	1.00E-19	cytoplasm	Component	other cellular component
QPX_transcriptome_v1_Contig_545	P55142	Glutaredoxin-C6	1.00E-19	electron transport chain	Process	other metabolic processes
QPX_transcriptome_v1_Contig_545	P55142	Glutaredoxin-C6	1.00E-19	transport	Process	transport
QPX_transcriptome_v1_Contig_546	O08796	Eukaryotic elongation factor 2 kinase	1.00E-37	calcium ion binding	Function	other molecular function
QPX_transcriptome_v1_Contig_546	O08796	Eukaryotic elongation factor 2 kinase	1.00E-37	calmodulin binding	Function	other molecular function
QPX_transcriptome_v1_Contig_546	O08796	Eukaryotic elongation factor 2 kinase	1.00E-37	protein serine/threonine kinase activity	Function	kinase activity
QPX_transcriptome_v1_Contig_546	O08796	Eukaryotic elongation factor 2 kinase	1.00E-37	kinase activity	Function	kinase activity
QPX_transcriptome_v1_Contig_546	O08796	Eukaryotic elongation factor 2 kinase	1.00E-37	nucleotide binding	Function	other molecular function
QPX_transcriptome_v1_Contig_546	O08796	Eukaryotic elongation factor 2 kinase	1.00E-37	transferase activity	Function	other molecular function
QPX_transcriptome_v1_Contig_546	O08796	Eukaryotic elongation factor 2 kinase	1.00E-37	ATP binding	Function	other molecular function
QPX_transcriptome_v1_Contig_548	O35923	Breast cancer type 2 susceptibility protein homolog	4.00E-34	DNA repair	Process	stress response
QPX_transcriptome_v1_Contig_548	O35923	Breast cancer type 2 susceptibility protein homolog	4.00E-34	DNA repair	Process	DNA metabolism
QPX_transcriptome_v1_Contig_548	O35923	Breast cancer type 2 susceptibility protein homolog	4.00E-34	response to DNA damage stimulus	Process	stress response
QPX_transcriptome_v1_Contig_549	P54677	Phosphatidylinositol 4-kinase	6.00E-52	ATP binding	Function	other molecular function
QPX_transcriptome_v1_Contig_549	P54677	Phosphatidylinositol 4-kinase	6.00E-52	transferase activity	Function	other molecular function
QPX_transcriptome_v1_Contig_549	P54677	Phosphatidylinositol 4-kinase	6.00E-52	nucleotide binding	Function	other molecular function
QPX_transcriptome_v1_Contig_549	P54677	Phosphatidylinositol 4-kinase	6.00E-52	kinase activity	Function	kinase activity
QPX_transcriptome_v1_Contig_550	P0DJ19	60S ribosomal protein L27	6.00E-37	.	.	.
QPX_transcriptome_v1_Contig_551	Q9SAJ7	Metal tolerance protein 9	5.00E-58	.	.	.
QPX_transcriptome_v1_Contig_552	Q8CFJ7	Solute carrier family 25 member 45	4.00E-39	integral to membrane	Component	other membranes
QPX_transcriptome_v1_Contig_552	Q8CFJ7	Solute carrier family 25 member 45	4.00E-39	mitochondrial inner membrane	Component	mitochondrion
QPX_transcriptome_v1_Contig_552	Q8CFJ7	Solute carrier family 25 member 45	4.00E-39	mitochondrial inner membrane	Component	other membranes
QPX_transcriptome_v1_Contig_552	Q8CFJ7	Solute carrier family 25 member 45	4.00E-39	membrane	Component	other membranes
QPX_transcriptome_v1_Contig_552	Q8CFJ7	Solute carrier family 25 member 45	4.00E-39	mitochondrion	Component	mitochondrion
QPX_transcriptome_v1_Contig_552	Q8CFJ7	Solute carrier family 25 member 45	4.00E-39	transport	Process	transport
QPX_transcriptome_v1_Contig_553	Q54TS4	Protein YIPF1 homolog	4.00E-34	membrane	Component	other membranes
QPX_transcriptome_v1_Contig_553	Q54TS4	Protein YIPF1 homolog	4.00E-34	integral to membrane	Component	other membranes
QPX_transcriptome_v1_Contig_554	P51414	60S ribosomal protein L26-1	2.00E-36	ribonucleoprotein complex	Component	other cellular component
QPX_transcriptome_v1_Contig_554	P51414	60S ribosomal protein L26-1	2.00E-36	ribosome	Component	translational apparatus
QPX_transcriptome_v1_Contig_555	Q9LZD4	Ras-related protein RABE1d	1.00E-59	.	.	.
QPX_transcriptome_v1_Contig_556	Q12094	Ribosome biogenesis protein TSR3	1.00E-59	.	.	.
QPX_transcriptome_v1_Contig_557	Q8CE13	Coiled-coil domain-containing protein 17	6.00E-06	.	.	.
QPX_transcriptome_v1_Contig_559	Q6G554	Chaperone protein DnaK	0	ATP binding	Function	other molecular function
QPX_transcriptome_v1_Contig_559	Q6G554	Chaperone protein DnaK	0	nucleotide binding	Function	other molecular function
QPX_transcriptome_v1_Contig_559	Q6G554	Chaperone protein DnaK	0	response to stress	Process	stress response
QPX_transcriptome_v1_Contig_560	Q9LEW8	Protein-ribulosamine 3-kinase, chloroplastic	2.00E-42	kinase activity	Function	kinase activity
QPX_transcriptome_v1_Contig_560	Q9LEW8	Protein-ribulosamine 3-kinase, chloroplastic	2.00E-42	transferase activity	Function	other molecular function
QPX_transcriptome_v1_Contig_561	Q552J0	T-complex protein 1 subunit theta	0	cytoplasm	Component	other cellular component
QPX_transcriptome_v1_Contig_561	Q552J0	T-complex protein 1 subunit theta	0	ATP binding	Function	other molecular function
QPX_transcriptome_v1_Contig_561	Q552J0	T-complex protein 1 subunit theta	0	nucleotide binding	Function	other molecular function
QPX_transcriptome_v1_Contig_564	Q1K9C2	Sulfite reductase [NADPH] subunit beta	0	cytoplasm	Component	other cellular component
QPX_transcriptome_v1_Contig_564	Q1K9C2	Sulfite reductase [NADPH] subunit beta	0	oxidoreductase activity	Function	other molecular function
QPX_transcriptome_v1_Contig_564	Q1K9C2	Sulfite reductase [NADPH] subunit beta	0	iron-sulfur cluster binding	Function	other molecular function
QPX_transcriptome_v1_Contig_564	Q1K9C2	Sulfite reductase [NADPH] subunit beta	0	4 iron, 4 sulfur cluster binding	Function	other molecular function
QPX_transcriptome_v1_Contig_564	Q1K9C2	Sulfite reductase [NADPH] subunit beta	0	iron ion binding	Function	other molecular function
QPX_transcriptome_v1_Contig_564	Q1K9C2	Sulfite reductase [NADPH] subunit beta	0	metal ion binding	Function	other molecular function
QPX_transcriptome_v1_Contig_564	Q1K9C2	Sulfite reductase [NADPH] subunit beta	0	cysteine biosynthetic process	Process	other metabolic processes
QPX_transcriptome_v1_Contig_564	Q1K9C2	Sulfite reductase [NADPH] subunit beta	0	methionine biosynthetic process	Process	other metabolic processes
QPX_transcriptome_v1_Contig_564	Q1K9C2	Sulfite reductase [NADPH] subunit beta	0	oxidation reduction	Process	other metabolic processes
QPX_transcriptome_v1_Contig_564	Q1K9C2	Sulfite reductase [NADPH] subunit beta	0	cellular amino acid biosynthetic process	Process	other metabolic processes
QPX_transcriptome_v1_Contig_565	Q4P5P0	H/ACA ribonucleoprotein complex subunit 1	1.00E-30	nucleus	Component	nucleus
QPX_transcriptome_v1_Contig_565	Q4P5P0	H/ACA ribonucleoprotein complex subunit 1	1.00E-30	ribonucleoprotein complex	Component	other cellular component
QPX_transcriptome_v1_Contig_565	Q4P5P0	H/ACA ribonucleoprotein complex subunit 1	1.00E-30	RNA binding	Function	nucleic acid binding activity
QPX_transcriptome_v1_Contig_565	Q4P5P0	H/ACA ribonucleoprotein complex subunit 1	1.00E-30	ribosome biogenesis	Process	other biological processes
QPX_transcriptome_v1_Contig_565	Q4P5P0	H/ACA ribonucleoprotein complex subunit 1	1.00E-30	rRNA processing	Process	RNA metabolism
QPX_transcriptome_v1_Contig_566	Q9V3D5	Dual specificity tyrosine-phosphorylation-regulated kinase 2	2.00E-45	cytoplasm	Component	other cellular component
QPX_transcriptome_v1_Contig_566	Q9V3D5	Dual specificity tyrosine-phosphorylation-regulated kinase 2	2.00E-45	ATP binding	Function	other molecular function
QPX_transcriptome_v1_Contig_566	Q9V3D5	Dual specificity tyrosine-phosphorylation-regulated kinase 2	2.00E-45	protein tyrosine kinase activity	Function	kinase activity
QPX_transcriptome_v1_Contig_566	Q9V3D5	Dual specificity tyrosine-phosphorylation-regulated kinase 2	2.00E-45	protein serine/threonine kinase activity	Function	kinase activity
QPX_transcriptome_v1_Contig_566	Q9V3D5	Dual specificity tyrosine-phosphorylation-regulated kinase 2	2.00E-45	transferase activity	Function	other molecular function
QPX_transcriptome_v1_Contig_566	Q9V3D5	Dual specificity tyrosine-phosphorylation-regulated kinase 2	2.00E-45	magnesium ion binding	Function	other molecular function
QPX_transcriptome_v1_Contig_566	Q9V3D5	Dual specificity tyrosine-phosphorylation-regulated kinase 2	2.00E-45	nucleotide binding	Function	other molecular function
QPX_transcriptome_v1_Contig_566	Q9V3D5	Dual specificity tyrosine-phosphorylation-regulated kinase 2	2.00E-45	kinase activity	Function	kinase activity
QPX_transcriptome_v1_Contig_567	Q9N5K2	DNA-directed RNA polymerases I, II, and III subunit RPABC1	5.00E-64	nucleus	Component	nucleus
QPX_transcriptome_v1_Contig_567	Q9N5K2	DNA-directed RNA polymerases I, II, and III subunit RPABC1	5.00E-64	DNA-directed RNA polymerase activity	Function	other molecular function
QPX_transcriptome_v1_Contig_567	Q9N5K2	DNA-directed RNA polymerases I, II, and III subunit RPABC1	5.00E-64	transcription	Process	RNA metabolism
QPX_transcriptome_v1_Contig_571	P77493	Uncharacterized sugar kinase ydjH	8.00E-13	transferase activity	Function	other molecular function
QPX_transcriptome_v1_Contig_571	P77493	Uncharacterized sugar kinase ydjH	8.00E-13	kinase activity	Function	kinase activity
QPX_transcriptome_v1_Contig_572	P52481	Adenylyl cyclase-associated protein 2	2.00E-11	membrane	Component	other membranes
QPX_transcriptome_v1_Contig_572	P52481	Adenylyl cyclase-associated protein 2	2.00E-11	plasma membrane	Component	plasma membrane
QPX_transcriptome_v1_Contig_572	P52481	Adenylyl cyclase-associated protein 2	2.00E-11	plasma membrane	Component	other membranes
QPX_transcriptome_v1_Contig_574	P22232	rRNA 2'-O-methyltransferase fibrillarin	2.00E-126	ribonucleoprotein complex	Component	other cellular component
QPX_transcriptome_v1_Contig_574	P22232	rRNA 2'-O-methyltransferase fibrillarin	2.00E-126	nucleus	Component	nucleus
QPX_transcriptome_v1_Contig_574	P22232	rRNA 2'-O-methyltransferase fibrillarin	2.00E-126	methyltransferase activity	Function	other molecular function
QPX_transcriptome_v1_Contig_574	P22232	rRNA 2'-O-methyltransferase fibrillarin	2.00E-126	transferase activity	Function	other molecular function
QPX_transcriptome_v1_Contig_574	P22232	rRNA 2'-O-methyltransferase fibrillarin	2.00E-126	RNA binding	Function	nucleic acid binding activity
QPX_transcriptome_v1_Contig_574	P22232	rRNA 2'-O-methyltransferase fibrillarin	2.00E-126	rRNA processing	Process	RNA metabolism
QPX_transcriptome_v1_Contig_575	Q5RKI0	WD repeat-containing protein 1	1.00E-103	cytoplasm	Component	other cellular component
QPX_transcriptome_v1_Contig_575	Q5RKI0	WD repeat-containing protein 1	1.00E-103	cytoskeleton	Component	cytoskeleton
QPX_transcriptome_v1_Contig_575	Q5RKI0	WD repeat-containing protein 1	1.00E-103	actin binding	Function	cytoskeletal activity
QPX_transcriptome_v1_Contig_576	Q9TW28	Myosin-M heavy chain	2.00E-13	cytoplasm	Component	other cellular component
QPX_transcriptome_v1_Contig_576	Q9TW28	Myosin-M heavy chain	2.00E-13	myosin complex	Component	cytoskeleton
QPX_transcriptome_v1_Contig_576	Q9TW28	Myosin-M heavy chain	2.00E-13	motor activity	Function	cytoskeletal activity
QPX_transcriptome_v1_Contig_576	Q9TW28	Myosin-M heavy chain	2.00E-13	ATP binding	Function	other molecular function
QPX_transcriptome_v1_Contig_576	Q9TW28	Myosin-M heavy chain	2.00E-13	nucleotide binding	Function	other molecular function
QPX_transcriptome_v1_Contig_576	Q9TW28	Myosin-M heavy chain	2.00E-13	actin binding	Function	cytoskeletal activity
QPX_transcriptome_v1_Contig_577	P52917	Vacuolar protein sorting-associated protein 4	3.00E-138	membrane	Component	other membranes
QPX_transcriptome_v1_Contig_577	P52917	Vacuolar protein sorting-associated protein 4	3.00E-138	endosome	Component	other cytoplasmic organelle
QPX_transcriptome_v1_Contig_577	P52917	Vacuolar protein sorting-associated protein 4	3.00E-138	nucleotide binding	Function	other molecular function
QPX_transcriptome_v1_Contig_577	P52917	Vacuolar protein sorting-associated protein 4	3.00E-138	ATP binding	Function	other molecular function
QPX_transcriptome_v1_Contig_577	P52917	Vacuolar protein sorting-associated protein 4	3.00E-138	transport	Process	transport
QPX_transcriptome_v1_Contig_577	P52917	Vacuolar protein sorting-associated protein 4	3.00E-138	protein transport	Process	transport
QPX_transcriptome_v1_Contig_578	Q5U2V4	Phospholipase B-like 1	1.00E-113	extracellular region	Component	non-structural extracellular
QPX_transcriptome_v1_Contig_578	Q5U2V4	Phospholipase B-like 1	1.00E-113	hydrolase activity	Function	other molecular function
QPX_transcriptome_v1_Contig_578	Q5U2V4	Phospholipase B-like 1	1.00E-113	lipid catabolic process	Process	other metabolic processes
QPX_transcriptome_v1_Contig_579	Q7ZYC4	Long-chain-fatty-acid--CoA ligase ACSBG2	2.00E-145	cytoplasm	Component	other cellular component
QPX_transcriptome_v1_Contig_579	Q7ZYC4	Long-chain-fatty-acid--CoA ligase ACSBG2	2.00E-145	ligase activity	Function	other molecular function
QPX_transcriptome_v1_Contig_579	Q7ZYC4	Long-chain-fatty-acid--CoA ligase ACSBG2	2.00E-145	nucleotide binding	Function	other molecular function
QPX_transcriptome_v1_Contig_579	Q7ZYC4	Long-chain-fatty-acid--CoA ligase ACSBG2	2.00E-145	ATP binding	Function	other molecular function
QPX_transcriptome_v1_Contig_579	Q7ZYC4	Long-chain-fatty-acid--CoA ligase ACSBG2	2.00E-145	fatty acid metabolic process	Process	other metabolic processes
QPX_transcriptome_v1_Contig_579	Q7ZYC4	Long-chain-fatty-acid--CoA ligase ACSBG2	2.00E-145	lipid metabolic process	Process	other metabolic processes
QPX_transcriptome_v1_Contig_582	P16053	Neurofilament medium polypeptide	1.00E-10	intermediate filament	Component	cytoskeleton
QPX_transcriptome_v1_Contig_584	Q6DRI1	Eukaryotic translation initiation factor 3 subunit E-A	2.00E-91	cytoplasm	Component	other cellular component
QPX_transcriptome_v1_Contig_584	Q6DRI1	Eukaryotic translation initiation factor 3 subunit E-A	2.00E-91	eukaryotic translation initiation factor 3 complex	Component	other cellular component
QPX_transcriptome_v1_Contig_584	Q6DRI1	Eukaryotic translation initiation factor 3 subunit E-A	2.00E-91	nucleus	Component	nucleus
QPX_transcriptome_v1_Contig_584	Q6DRI1	Eukaryotic translation initiation factor 3 subunit E-A	2.00E-91	translation initiation factor activity	Function	nucleic acid binding activity
QPX_transcriptome_v1_Contig_584	Q6DRI1	Eukaryotic translation initiation factor 3 subunit E-A	2.00E-91	translation initiation factor activity	Function	nucleic acid binding activity
QPX_transcriptome_v1_Contig_584	Q6DRI1	Eukaryotic translation initiation factor 3 subunit E-A	2.00E-91	translational initiation	Process	protein metabolism
QPX_transcriptome_v1_Contig_584	Q6DRI1	Eukaryotic translation initiation factor 3 subunit E-A	2.00E-91	translation	Process	protein metabolism
QPX_transcriptome_v1_Contig_586	P24733	Myosin heavy chain, striated muscle	9.00E-14	myosin filament	Component	cytoskeleton
QPX_transcriptome_v1_Contig_586	P24733	Myosin heavy chain, striated muscle	9.00E-14	cytoplasm	Component	other cellular component
QPX_transcriptome_v1_Contig_586	P24733	Myosin heavy chain, striated muscle	9.00E-14	myosin complex	Component	cytoskeleton
QPX_transcriptome_v1_Contig_586	P24733	Myosin heavy chain, striated muscle	9.00E-14	motor activity	Function	cytoskeletal activity
QPX_transcriptome_v1_Contig_586	P24733	Myosin heavy chain, striated muscle	9.00E-14	ATP binding	Function	other molecular function
QPX_transcriptome_v1_Contig_586	P24733	Myosin heavy chain, striated muscle	9.00E-14	actin binding	Function	cytoskeletal activity
QPX_transcriptome_v1_Contig_586	P24733	Myosin heavy chain, striated muscle	9.00E-14	nucleotide binding	Function	other molecular function
QPX_transcriptome_v1_Contig_586	P24733	Myosin heavy chain, striated muscle	9.00E-14	calmodulin binding	Function	other molecular function
QPX_transcriptome_v1_Contig_587	Q86AX3	Probable urocanate hydratase	0	lyase activity	Function	other molecular function
QPX_transcriptome_v1_Contig_587	Q86AX3	Probable urocanate hydratase	0	histidine metabolic process	Process	other metabolic processes
QPX_transcriptome_v1_Contig_589	O34873	Hydroxymethylglutaryl-CoA lyase yngG	3.00E-47	metal ion binding	Function	other molecular function
QPX_transcriptome_v1_Contig_589	O34873	Hydroxymethylglutaryl-CoA lyase yngG	3.00E-47	hydroxymethylglutaryl-CoA lyase activity	Function	other molecular function
QPX_transcriptome_v1_Contig_589	O34873	Hydroxymethylglutaryl-CoA lyase yngG	3.00E-47	lyase activity	Function	other molecular function
QPX_transcriptome_v1_Contig_589	O34873	Hydroxymethylglutaryl-CoA lyase yngG	3.00E-47	metal ion binding	Function	other molecular function
QPX_transcriptome_v1_Contig_590	Q6RUV5	Ras-related C3 botulinum toxin substrate 1	4.00E-102	plasma membrane	Component	plasma membrane
QPX_transcriptome_v1_Contig_590	Q6RUV5	Ras-related C3 botulinum toxin substrate 1	4.00E-102	plasma membrane	Component	other membranes
QPX_transcriptome_v1_Contig_590	Q6RUV5	Ras-related C3 botulinum toxin substrate 1	4.00E-102	membrane	Component	other membranes
QPX_transcriptome_v1_Contig_590	Q6RUV5	Ras-related C3 botulinum toxin substrate 1	4.00E-102	GTP binding	Function	other molecular function
QPX_transcriptome_v1_Contig_590	Q6RUV5	Ras-related C3 botulinum toxin substrate 1	4.00E-102	nucleotide binding	Function	other molecular function
QPX_transcriptome_v1_Contig_593	Q9LKW9	Sodium/hydrogen exchanger 7	4.00E-77	membrane	Component	other membranes
QPX_transcriptome_v1_Contig_593	Q9LKW9	Sodium/hydrogen exchanger 7	4.00E-77	plasma membrane	Component	plasma membrane
QPX_transcriptome_v1_Contig_593	Q9LKW9	Sodium/hydrogen exchanger 7	4.00E-77	plasma membrane	Component	other membranes
QPX_transcriptome_v1_Contig_593	Q9LKW9	Sodium/hydrogen exchanger 7	4.00E-77	integral to membrane	Component	other membranes
QPX_transcriptome_v1_Contig_593	Q9LKW9	Sodium/hydrogen exchanger 7	4.00E-77	sodium ion binding	Function	other molecular function
QPX_transcriptome_v1_Contig_593	Q9LKW9	Sodium/hydrogen exchanger 7	4.00E-77	antiporter activity	Function	transporter activity
QPX_transcriptome_v1_Contig_593	Q9LKW9	Sodium/hydrogen exchanger 7	4.00E-77	ion transport	Process	transport
QPX_transcriptome_v1_Contig_593	Q9LKW9	Sodium/hydrogen exchanger 7	4.00E-77	sodium ion transport	Process	transport
QPX_transcriptome_v1_Contig_593	Q9LKW9	Sodium/hydrogen exchanger 7	4.00E-77	transport	Process	transport
QPX_transcriptome_v1_Contig_594	Q9SZJ5	Serine hydroxymethyltransferase, mitochondrial	0	mitochondrion	Component	mitochondrion
QPX_transcriptome_v1_Contig_594	Q9SZJ5	Serine hydroxymethyltransferase, mitochondrial	0	transferase activity	Function	other molecular function
QPX_transcriptome_v1_Contig_594	Q9SZJ5	Serine hydroxymethyltransferase, mitochondrial	0	one-carbon metabolic process	Process	other metabolic processes
QPX_transcriptome_v1_Contig_595	Q54DA4	Putative potassium transport protein DDB_G0292412	9.00E-38	membrane	Component	other membranes
QPX_transcriptome_v1_Contig_595	Q54DA4	Putative potassium transport protein DDB_G0292412	9.00E-38	integral to membrane	Component	other membranes
QPX_transcriptome_v1_Contig_595	Q54DA4	Putative potassium transport protein DDB_G0292412	9.00E-38	potassium ion binding	Function	other molecular function
QPX_transcriptome_v1_Contig_595	Q54DA4	Putative potassium transport protein DDB_G0292412	9.00E-38	potassium ion transport	Process	transport
QPX_transcriptome_v1_Contig_595	Q54DA4	Putative potassium transport protein DDB_G0292412	9.00E-38	transport	Process	transport
QPX_transcriptome_v1_Contig_595	Q54DA4	Putative potassium transport protein DDB_G0292412	9.00E-38	ion transport	Process	transport
QPX_transcriptome_v1_Contig_597	O21272	NADH-ubiquinone oxidoreductase 20 kDa subunit	1.00E-95	mitochondrion	Component	mitochondrion
QPX_transcriptome_v1_Contig_597	O21272	NADH-ubiquinone oxidoreductase 20 kDa subunit	1.00E-95	respiratory chain	Component	other membranes
QPX_transcriptome_v1_Contig_597	O21272	NADH-ubiquinone oxidoreductase 20 kDa subunit	1.00E-95	metal ion binding	Function	other molecular function
QPX_transcriptome_v1_Contig_597	O21272	NADH-ubiquinone oxidoreductase 20 kDa subunit	1.00E-95	4 iron, 4 sulfur cluster binding	Function	other molecular function
QPX_transcriptome_v1_Contig_597	O21272	NADH-ubiquinone oxidoreductase 20 kDa subunit	1.00E-95	oxidoreductase activity	Function	other molecular function
QPX_transcriptome_v1_Contig_597	O21272	NADH-ubiquinone oxidoreductase 20 kDa subunit	1.00E-95	iron ion binding	Function	other molecular function
QPX_transcriptome_v1_Contig_597	O21272	NADH-ubiquinone oxidoreductase 20 kDa subunit	1.00E-95	iron-sulfur cluster binding	Function	other molecular function
QPX_transcriptome_v1_Contig_597	O21272	NADH-ubiquinone oxidoreductase 20 kDa subunit	1.00E-95	electron transport chain	Process	other metabolic processes
QPX_transcriptome_v1_Contig_597	O21272	NADH-ubiquinone oxidoreductase 20 kDa subunit	1.00E-95	transport	Process	transport
QPX_transcriptome_v1_Contig_597	O21272	NADH-ubiquinone oxidoreductase 20 kDa subunit	1.00E-95	oxidation reduction	Process	other metabolic processes
QPX_transcriptome_v1_Contig_598	Q58DG1	UPF0160 protein MYG1, mitochondrial	4.00E-102	nucleus	Component	nucleus
QPX_transcriptome_v1_Contig_598	Q58DG1	UPF0160 protein MYG1, mitochondrial	4.00E-102	mitochondrion	Component	mitochondrion
QPX_transcriptome_v1_Contig_599	P33300	Mannosyl phosphorylinositol ceramide synthase SUR1	9.00E-25	membrane	Component	other membranes
QPX_transcriptome_v1_Contig_599	P33300	Mannosyl phosphorylinositol ceramide synthase SUR1	9.00E-25	integral to membrane	Component	other membranes
QPX_transcriptome_v1_Contig_599	P33300	Mannosyl phosphorylinositol ceramide synthase SUR1	9.00E-25	transferase activity	Function	other molecular function
QPX_transcriptome_v1_Contig_599	P33300	Mannosyl phosphorylinositol ceramide synthase SUR1	9.00E-25	transferase activity, transferring glycosyl groups	Function	other molecular function
QPX_transcriptome_v1_Contig_600	O94481	Transcription factor TFIIIB component B''	6.00E-14	nucleus	Component	nucleus
QPX_transcriptome_v1_Contig_600	O94481	Transcription factor TFIIIB component B''	6.00E-14	transcription	Process	RNA metabolism
QPX_transcriptome_v1_Contig_600	O94481	Transcription factor TFIIIB component B''	6.00E-14	regulation of transcription	Process	RNA metabolism
QPX_transcriptome_v1_Contig_602	Q26481	60S ribosomal protein L5	2.00E-87	ribonucleoprotein complex	Component	other cellular component
QPX_transcriptome_v1_Contig_602	Q26481	60S ribosomal protein L5	2.00E-87	ribosome	Component	translational apparatus
QPX_transcriptome_v1_Contig_602	Q26481	60S ribosomal protein L5	2.00E-87	cytoplasm	Component	other cellular component
QPX_transcriptome_v1_Contig_602	Q26481	60S ribosomal protein L5	2.00E-87	rRNA binding	Function	nucleic acid binding activity
QPX_transcriptome_v1_Contig_602	Q26481	60S ribosomal protein L5	2.00E-87	RNA binding	Function	nucleic acid binding activity
QPX_transcriptome_v1_Contig_603	P62752	60S ribosomal protein L23a	3.00E-50	ribosome	Component	translational apparatus
QPX_transcriptome_v1_Contig_603	P62752	60S ribosomal protein L23a	3.00E-50	ribonucleoprotein complex	Component	other cellular component
QPX_transcriptome_v1_Contig_603	P62752	60S ribosomal protein L23a	3.00E-50	rRNA binding	Function	nucleic acid binding activity
QPX_transcriptome_v1_Contig_603	P62752	60S ribosomal protein L23a	3.00E-50	RNA binding	Function	nucleic acid binding activity
QPX_transcriptome_v1_Contig_605	O43272	Proline dehydrogenase 1, mitochondrial	1.00E-106	mitochondrion	Component	mitochondrion
QPX_transcriptome_v1_Contig_605	O43272	Proline dehydrogenase 1, mitochondrial	1.00E-106	oxidoreductase activity	Function	other molecular function
QPX_transcriptome_v1_Contig_605	O43272	Proline dehydrogenase 1, mitochondrial	1.00E-106	oxidation reduction	Process	other metabolic processes
QPX_transcriptome_v1_Contig_605	O43272	Proline dehydrogenase 1, mitochondrial	1.00E-106	proline metabolic process	Process	other metabolic processes
QPX_transcriptome_v1_Contig_606	P23965	Enoyl-CoA delta isomerase 1, mitochondrial	2.00E-43	mitochondrion	Component	mitochondrion
QPX_transcriptome_v1_Contig_606	P23965	Enoyl-CoA delta isomerase 1, mitochondrial	2.00E-43	isomerase activity	Function	other molecular function
QPX_transcriptome_v1_Contig_606	P23965	Enoyl-CoA delta isomerase 1, mitochondrial	2.00E-43	lipid metabolic process	Process	other metabolic processes
QPX_transcriptome_v1_Contig_606	P23965	Enoyl-CoA delta isomerase 1, mitochondrial	2.00E-43	fatty acid metabolic process	Process	other metabolic processes
QPX_transcriptome_v1_Contig_607	Q14679	Tubulin polyglutamylase TTLL4	7.00E-21	cell projection	Component	other cellular component
QPX_transcriptome_v1_Contig_607	Q14679	Tubulin polyglutamylase TTLL4	7.00E-21	cytoskeleton	Component	cytoskeleton
QPX_transcriptome_v1_Contig_607	Q14679	Tubulin polyglutamylase TTLL4	7.00E-21	cytoplasm	Component	other cellular component
QPX_transcriptome_v1_Contig_607	Q14679	Tubulin polyglutamylase TTLL4	7.00E-21	cilium	Component	other cellular component
QPX_transcriptome_v1_Contig_607	Q14679	Tubulin polyglutamylase TTLL4	7.00E-21	ligase activity	Function	other molecular function
QPX_transcriptome_v1_Contig_609	Q4FL49	Formate--tetrahydrofolate ligase	0	nucleotide binding	Function	other molecular function
QPX_transcriptome_v1_Contig_609	Q4FL49	Formate--tetrahydrofolate ligase	0	ligase activity	Function	other molecular function
QPX_transcriptome_v1_Contig_609	Q4FL49	Formate--tetrahydrofolate ligase	0	ATP binding	Function	other molecular function
QPX_transcriptome_v1_Contig_609	Q4FL49	Formate--tetrahydrofolate ligase	0	one-carbon metabolic process	Process	other metabolic processes
QPX_transcriptome_v1_Contig_610	P32483	Para-aminobenzoate synthase	4.00E-84	transferase activity	Function	other molecular function
QPX_transcriptome_v1_Contig_610	P32483	Para-aminobenzoate synthase	4.00E-84	catalytic activity	Function	other molecular function
QPX_transcriptome_v1_Contig_610	P32483	Para-aminobenzoate synthase	4.00E-84	antibiotic biosynthetic process	Process	other metabolic processes
QPX_transcriptome_v1_Contig_610	P32483	Para-aminobenzoate synthase	4.00E-84	folic acid biosynthetic process	Process	other metabolic processes
QPX_transcriptome_v1_Contig_610	P32483	Para-aminobenzoate synthase	4.00E-84	glutamine metabolic process	Process	other metabolic processes
QPX_transcriptome_v1_Contig_612	Q9M573	60S ribosomal protein L31	2.00E-42	ribonucleoprotein complex	Component	other cellular component
QPX_transcriptome_v1_Contig_612	Q9M573	60S ribosomal protein L31	2.00E-42	ribosome	Component	translational apparatus
QPX_transcriptome_v1_Contig_613	Q8L493	Branched-chain-amino-acid aminotransferase-like protein 3, chloroplastic	1.00E-50	chloroplast	Component	other cellular component
QPX_transcriptome_v1_Contig_613	Q8L493	Branched-chain-amino-acid aminotransferase-like protein 3, chloroplastic	1.00E-50	plastid	Component	other cellular component
QPX_transcriptome_v1_Contig_613	Q8L493	Branched-chain-amino-acid aminotransferase-like protein 3, chloroplastic	1.00E-50	transaminase activity	Function	other molecular function
QPX_transcriptome_v1_Contig_613	Q8L493	Branched-chain-amino-acid aminotransferase-like protein 3, chloroplastic	1.00E-50	transferase activity	Function	other molecular function
QPX_transcriptome_v1_Contig_614	O42901	Uncharacterized protein C119.09c	1.00E-10	membrane	Component	other membranes
QPX_transcriptome_v1_Contig_614	O42901	Uncharacterized protein C119.09c	1.00E-10	endoplasmic reticulum	Component	ER/Golgi
QPX_transcriptome_v1_Contig_614	O42901	Uncharacterized protein C119.09c	1.00E-10	integral to membrane	Component	other membranes
QPX_transcriptome_v1_Contig_615	P80859	6-phosphogluconate dehydrogenase, decarboxylating 2	3.00E-155	oxidoreductase activity	Function	other molecular function
QPX_transcriptome_v1_Contig_615	P80859	6-phosphogluconate dehydrogenase, decarboxylating 2	3.00E-155	oxidation reduction	Process	other metabolic processes
QPX_transcriptome_v1_Contig_615	P80859	6-phosphogluconate dehydrogenase, decarboxylating 2	3.00E-155	pentose-phosphate shunt	Process	other metabolic processes
QPX_transcriptome_v1_Contig_615	P80859	6-phosphogluconate dehydrogenase, decarboxylating 2	3.00E-155	D-gluconate metabolic process	Process	other metabolic processes
QPX_transcriptome_v1_Contig_616	Q8T1C6	[Skp1-protein]-hydroxyproline N-acetylglucosaminyltransferase	5.00E-28	cytoplasm	Component	other cellular component
QPX_transcriptome_v1_Contig_616	Q8T1C6	[Skp1-protein]-hydroxyproline N-acetylglucosaminyltransferase	5.00E-28	magnesium ion binding	Function	other molecular function
QPX_transcriptome_v1_Contig_616	Q8T1C6	[Skp1-protein]-hydroxyproline N-acetylglucosaminyltransferase	5.00E-28	transferase activity	Function	other molecular function
QPX_transcriptome_v1_Contig_616	Q8T1C6	[Skp1-protein]-hydroxyproline N-acetylglucosaminyltransferase	5.00E-28	metal ion binding	Function	other molecular function
QPX_transcriptome_v1_Contig_616	Q8T1C6	[Skp1-protein]-hydroxyproline N-acetylglucosaminyltransferase	5.00E-28	transferase activity, transferring glycosyl groups	Function	other molecular function
QPX_transcriptome_v1_Contig_617	A7SG73	Nicotinate-nucleotide pyrophosphorylase [carboxylating]	3.00E-96	transferase activity	Function	other molecular function
QPX_transcriptome_v1_Contig_617	A7SG73	Nicotinate-nucleotide pyrophosphorylase [carboxylating]	3.00E-96	transferase activity, transferring glycosyl groups	Function	other molecular function
QPX_transcriptome_v1_Contig_617	A7SG73	Nicotinate-nucleotide pyrophosphorylase [carboxylating]	3.00E-96	pyridine nucleotide biosynthetic process	Process	other metabolic processes
QPX_transcriptome_v1_Contig_618	Q55FN7	2-oxoisovalerate dehydrogenase subunit beta, mitochondrial	3.00E-180	mitochondrial alpha-ketoglutarate dehydrogenase complex	Component	mitochondrion
QPX_transcriptome_v1_Contig_618	Q55FN7	2-oxoisovalerate dehydrogenase subunit beta, mitochondrial	3.00E-180	mitochondrion	Component	mitochondrion
QPX_transcriptome_v1_Contig_618	Q55FN7	2-oxoisovalerate dehydrogenase subunit beta, mitochondrial	3.00E-180	oxidoreductase activity	Function	other molecular function
QPX_transcriptome_v1_Contig_618	Q55FN7	2-oxoisovalerate dehydrogenase subunit beta, mitochondrial	3.00E-180	branched chain family amino acid catabolic process	Process	other metabolic processes
QPX_transcriptome_v1_Contig_618	Q55FN7	2-oxoisovalerate dehydrogenase subunit beta, mitochondrial	3.00E-180	oxidation reduction	Process	other metabolic processes
QPX_transcriptome_v1_Contig_619	Q2KIU0	Vesicle transport through interaction with t-SNAREs homolog 1B	4.00E-06	integral to membrane	Component	other membranes
QPX_transcriptome_v1_Contig_619	Q2KIU0	Vesicle transport through interaction with t-SNAREs homolog 1B	4.00E-06	membrane	Component	other membranes
QPX_transcriptome_v1_Contig_619	Q2KIU0	Vesicle transport through interaction with t-SNAREs homolog 1B	4.00E-06	protein transport	Process	transport
QPX_transcriptome_v1_Contig_619	Q2KIU0	Vesicle transport through interaction with t-SNAREs homolog 1B	4.00E-06	transport	Process	transport
QPX_transcriptome_v1_Contig_620	Q03131	Erythronolide synthase, modules 1 and 2	8.00E-86	acyltransferase activity	Function	other molecular function
QPX_transcriptome_v1_Contig_620	Q03131	Erythronolide synthase, modules 1 and 2	8.00E-86	catalytic activity	Function	other molecular function
QPX_transcriptome_v1_Contig_620	Q03131	Erythronolide synthase, modules 1 and 2	8.00E-86	transferase activity	Function	other molecular function
QPX_transcriptome_v1_Contig_620	Q03131	Erythronolide synthase, modules 1 and 2	8.00E-86	antibiotic biosynthetic process	Process	other metabolic processes
QPX_transcriptome_v1_Contig_621	Q08480	Adenylate kinase B	2.00E-91	kinase activity	Function	kinase activity
QPX_transcriptome_v1_Contig_621	Q08480	Adenylate kinase B	2.00E-91	ATP binding	Function	other molecular function
QPX_transcriptome_v1_Contig_621	Q08480	Adenylate kinase B	2.00E-91	transferase activity	Function	other molecular function
QPX_transcriptome_v1_Contig_621	Q08480	Adenylate kinase B	2.00E-91	nucleotide binding	Function	other molecular function
QPX_transcriptome_v1_Contig_622	Q91309	6-phosphofructo-2-kinase/fructose-2,6-biphosphatase	1.00E-87	kinase activity	Function	kinase activity
QPX_transcriptome_v1_Contig_622	Q91309	6-phosphofructo-2-kinase/fructose-2,6-biphosphatase	1.00E-87	ATP binding	Function	other molecular function
QPX_transcriptome_v1_Contig_622	Q91309	6-phosphofructo-2-kinase/fructose-2,6-biphosphatase	1.00E-87	transferase activity	Function	other molecular function
QPX_transcriptome_v1_Contig_622	Q91309	6-phosphofructo-2-kinase/fructose-2,6-biphosphatase	1.00E-87	nucleotide binding	Function	other molecular function
QPX_transcriptome_v1_Contig_622	Q91309	6-phosphofructo-2-kinase/fructose-2,6-biphosphatase	1.00E-87	catalytic activity	Function	other molecular function
QPX_transcriptome_v1_Contig_622	Q91309	6-phosphofructo-2-kinase/fructose-2,6-biphosphatase	1.00E-87	hydrolase activity	Function	other molecular function
QPX_transcriptome_v1_Contig_624	O65731	40S ribosomal protein S5	6.00E-99	ribonucleoprotein complex	Component	other cellular component
QPX_transcriptome_v1_Contig_624	O65731	40S ribosomal protein S5	6.00E-99	ribosome	Component	translational apparatus
QPX_transcriptome_v1_Contig_625	Q4UMH6	Putative ankyrin repeat protein RF_0381	1.00E-32	.	.	.
QPX_transcriptome_v1_Contig_627	A7RK30	Quinone oxidoreductase-like protein 2 homolog	1.00E-53	oxidoreductase activity	Function	other molecular function
QPX_transcriptome_v1_Contig_627	A7RK30	Quinone oxidoreductase-like protein 2 homolog	1.00E-53	oxidation reduction	Process	other metabolic processes
QPX_transcriptome_v1_Contig_631	B1XN08	Phosphoadenosine phosphosulfate reductase	7.00E-66	cytoplasm	Component	other cellular component
QPX_transcriptome_v1_Contig_631	B1XN08	Phosphoadenosine phosphosulfate reductase	7.00E-66	oxidoreductase activity	Function	other molecular function
QPX_transcriptome_v1_Contig_631	B1XN08	Phosphoadenosine phosphosulfate reductase	7.00E-66	oxidation reduction	Process	other metabolic processes
QPX_transcriptome_v1_Contig_632	Q28FK7	Acylphosphatase-1	1.00E-18	hydrolase activity	Function	other molecular function
QPX_transcriptome_v1_Contig_634	Q3SWX0	Magnesium transporter NIPA2	3.00E-15	plasma membrane	Component	plasma membrane
QPX_transcriptome_v1_Contig_634	Q3SWX0	Magnesium transporter NIPA2	3.00E-15	plasma membrane	Component	other membranes
QPX_transcriptome_v1_Contig_634	Q3SWX0	Magnesium transporter NIPA2	3.00E-15	membrane	Component	other membranes
QPX_transcriptome_v1_Contig_634	Q3SWX0	Magnesium transporter NIPA2	3.00E-15	integral to membrane	Component	other membranes
QPX_transcriptome_v1_Contig_634	Q3SWX0	Magnesium transporter NIPA2	3.00E-15	endosome	Component	other cytoplasmic organelle
QPX_transcriptome_v1_Contig_634	Q3SWX0	Magnesium transporter NIPA2	3.00E-15	magnesium ion binding	Function	other molecular function
QPX_transcriptome_v1_Contig_634	Q3SWX0	Magnesium transporter NIPA2	3.00E-15	transport	Process	transport
QPX_transcriptome_v1_Contig_634	Q3SWX0	Magnesium transporter NIPA2	3.00E-15	ion transport	Process	transport
QPX_transcriptome_v1_Contig_636	Q9FMY1	Cytochrome P450 86B1	6.00E-38	.	.	.
QPX_transcriptome_v1_Contig_637	Q9H9E3	Conserved oligomeric Golgi complex subunit 4	5.00E-08	membrane	Component	other membranes
QPX_transcriptome_v1_Contig_637	Q9H9E3	Conserved oligomeric Golgi complex subunit 4	5.00E-08	Golgi apparatus	Component	ER/Golgi
QPX_transcriptome_v1_Contig_637	Q9H9E3	Conserved oligomeric Golgi complex subunit 4	5.00E-08	protein binding	Function	other molecular function
QPX_transcriptome_v1_Contig_637	Q9H9E3	Conserved oligomeric Golgi complex subunit 4	5.00E-08	protein binding	Function	other molecular function
QPX_transcriptome_v1_Contig_637	Q9H9E3	Conserved oligomeric Golgi complex subunit 4	5.00E-08	protein transport	Process	transport
QPX_transcriptome_v1_Contig_637	Q9H9E3	Conserved oligomeric Golgi complex subunit 4	5.00E-08	transport	Process	transport
QPX_transcriptome_v1_Contig_639	P93099	60S ribosomal protein L13a	4.00E-74	ribosome	Component	translational apparatus
QPX_transcriptome_v1_Contig_639	P93099	60S ribosomal protein L13a	4.00E-74	ribonucleoprotein complex	Component	other cellular component
QPX_transcriptome_v1_Contig_640	P22035	Myb-like DNA-binding protein BAS1	2.00E-20	nucleus	Component	nucleus
QPX_transcriptome_v1_Contig_640	P22035	Myb-like DNA-binding protein BAS1	2.00E-20	DNA binding	Function	nucleic acid binding activity
QPX_transcriptome_v1_Contig_640	P22035	Myb-like DNA-binding protein BAS1	2.00E-20	transcription	Process	RNA metabolism
QPX_transcriptome_v1_Contig_640	P22035	Myb-like DNA-binding protein BAS1	2.00E-20	regulation of transcription	Process	RNA metabolism
QPX_transcriptome_v1_Contig_641	O70579	Peroxisomal membrane protein PMP34	2.00E-58	integral to membrane	Component	other membranes
QPX_transcriptome_v1_Contig_641	O70579	Peroxisomal membrane protein PMP34	2.00E-58	peroxisome	Component	other cytoplasmic organelle
QPX_transcriptome_v1_Contig_641	O70579	Peroxisomal membrane protein PMP34	2.00E-58	membrane	Component	other membranes
QPX_transcriptome_v1_Contig_641	O70579	Peroxisomal membrane protein PMP34	2.00E-58	transport	Process	transport
QPX_transcriptome_v1_Contig_642	Q7U004	Probable enoyl-CoA hydratase echA12	6.00E-41	lyase activity	Function	other molecular function
QPX_transcriptome_v1_Contig_642	Q7U004	Probable enoyl-CoA hydratase echA12	6.00E-41	lipid metabolic process	Process	other metabolic processes
QPX_transcriptome_v1_Contig_642	Q7U004	Probable enoyl-CoA hydratase echA12	6.00E-41	fatty acid metabolic process	Process	other metabolic processes
QPX_transcriptome_v1_Contig_643	O32169	Methionine import ATP-binding protein MetN	1.00E-17	plasma membrane	Component	plasma membrane
QPX_transcriptome_v1_Contig_643	O32169	Methionine import ATP-binding protein MetN	1.00E-17	plasma membrane	Component	other membranes
QPX_transcriptome_v1_Contig_643	O32169	Methionine import ATP-binding protein MetN	1.00E-17	membrane	Component	other membranes
QPX_transcriptome_v1_Contig_643	O32169	Methionine import ATP-binding protein MetN	1.00E-17	ATP binding	Function	other molecular function
QPX_transcriptome_v1_Contig_643	O32169	Methionine import ATP-binding protein MetN	1.00E-17	hydrolase activity	Function	other molecular function
QPX_transcriptome_v1_Contig_643	O32169	Methionine import ATP-binding protein MetN	1.00E-17	nucleotide binding	Function	other molecular function
QPX_transcriptome_v1_Contig_643	O32169	Methionine import ATP-binding protein MetN	1.00E-17	amino acid transport	Process	transport
QPX_transcriptome_v1_Contig_643	O32169	Methionine import ATP-binding protein MetN	1.00E-17	transport	Process	transport
QPX_transcriptome_v1_Contig_646	Q6YUU5	Putative multidrug resistance protein	3.00E-81	membrane	Component	other membranes
QPX_transcriptome_v1_Contig_646	Q6YUU5	Putative multidrug resistance protein	3.00E-81	integral to membrane	Component	other membranes
QPX_transcriptome_v1_Contig_646	Q6YUU5	Putative multidrug resistance protein	3.00E-81	nucleotide binding	Function	other molecular function
QPX_transcriptome_v1_Contig_646	Q6YUU5	Putative multidrug resistance protein	3.00E-81	ATP binding	Function	other molecular function
QPX_transcriptome_v1_Contig_646	Q6YUU5	Putative multidrug resistance protein	3.00E-81	transport	Process	transport
QPX_transcriptome_v1_Contig_647	Q54LC9	Uncharacterized FAM18-like protein 2	3.00E-41	membrane	Component	other membranes
QPX_transcriptome_v1_Contig_647	Q54LC9	Uncharacterized FAM18-like protein 2	3.00E-41	integral to membrane	Component	other membranes
QPX_transcriptome_v1_Contig_648	Q9VLU5	WW domain-containing oxidoreductase	9.00E-12	cytoplasm	Component	other cellular component
QPX_transcriptome_v1_Contig_648	Q9VLU5	WW domain-containing oxidoreductase	9.00E-12	oxidoreductase activity	Function	other molecular function
QPX_transcriptome_v1_Contig_648	Q9VLU5	WW domain-containing oxidoreductase	9.00E-12	oxidation reduction	Process	other metabolic processes
QPX_transcriptome_v1_Contig_648	Q9VLU5	WW domain-containing oxidoreductase	9.00E-12	apoptosis	Process	death
QPX_transcriptome_v1_Contig_648	Q9VLU5	WW domain-containing oxidoreductase	9.00E-12	Wnt receptor signaling pathway	Process	signal transduction
QPX_transcriptome_v1_Contig_649	Q3T1J9	MOB kinase activator 1A	2.00E-64	metal ion binding	Function	other molecular function
QPX_transcriptome_v1_Contig_649	Q3T1J9	MOB kinase activator 1A	2.00E-64	zinc ion binding	Function	other molecular function
QPX_transcriptome_v1_Contig_650	P55017	Solute carrier family 12 member 3	3.00E-39	integral to membrane	Component	other membranes
QPX_transcriptome_v1_Contig_650	P55017	Solute carrier family 12 member 3	3.00E-39	apical plasma membrane	Component	plasma membrane
QPX_transcriptome_v1_Contig_650	P55017	Solute carrier family 12 member 3	3.00E-39	apical plasma membrane	Component	other membranes
QPX_transcriptome_v1_Contig_650	P55017	Solute carrier family 12 member 3	3.00E-39	membrane	Component	other membranes
QPX_transcriptome_v1_Contig_650	P55017	Solute carrier family 12 member 3	3.00E-39	symporter activity	Function	transporter activity
QPX_transcriptome_v1_Contig_650	P55017	Solute carrier family 12 member 3	3.00E-39	transporter activity	Function	transporter activity
QPX_transcriptome_v1_Contig_650	P55017	Solute carrier family 12 member 3	3.00E-39	sodium ion binding	Function	other molecular function
QPX_transcriptome_v1_Contig_650	P55017	Solute carrier family 12 member 3	3.00E-39	transport	Process	transport
QPX_transcriptome_v1_Contig_650	P55017	Solute carrier family 12 member 3	3.00E-39	ion transport	Process	transport
QPX_transcriptome_v1_Contig_650	P55017	Solute carrier family 12 member 3	3.00E-39	sodium ion transport	Process	transport
QPX_transcriptome_v1_Contig_650	P55017	Solute carrier family 12 member 3	3.00E-39	sodium ion transport	Process	transport
QPX_transcriptome_v1_Contig_651	Q9LFT9	Ras-related protein RABH1e	5.00E-90	.	.	.
QPX_transcriptome_v1_Contig_652	Q4R910	Ubiquitin-associated domain-containing protein 2	5.00E-23	integral to membrane	Component	other membranes
QPX_transcriptome_v1_Contig_652	Q4R910	Ubiquitin-associated domain-containing protein 2	5.00E-23	membrane	Component	other membranes
QPX_transcriptome_v1_Contig_656	Q9DG68	60S acidic ribosomal protein P0	7.00E-86	ribosome	Component	translational apparatus
QPX_transcriptome_v1_Contig_656	Q9DG68	60S acidic ribosomal protein P0	7.00E-86	ribonucleoprotein complex	Component	other cellular component
QPX_transcriptome_v1_Contig_657	Q0UWA6	ATP-dependent RNA helicase DED1	1.00E-173	cytoplasm	Component	other cellular component
QPX_transcriptome_v1_Contig_657	Q0UWA6	ATP-dependent RNA helicase DED1	1.00E-173	translation initiation factor activity	Function	nucleic acid binding activity
QPX_transcriptome_v1_Contig_657	Q0UWA6	ATP-dependent RNA helicase DED1	1.00E-173	hydrolase activity	Function	other molecular function
QPX_transcriptome_v1_Contig_657	Q0UWA6	ATP-dependent RNA helicase DED1	1.00E-173	nucleotide binding	Function	other molecular function
QPX_transcriptome_v1_Contig_657	Q0UWA6	ATP-dependent RNA helicase DED1	1.00E-173	RNA binding	Function	nucleic acid binding activity
QPX_transcriptome_v1_Contig_657	Q0UWA6	ATP-dependent RNA helicase DED1	1.00E-173	helicase activity	Function	other molecular function
QPX_transcriptome_v1_Contig_657	Q0UWA6	ATP-dependent RNA helicase DED1	1.00E-173	ATP binding	Function	other molecular function
QPX_transcriptome_v1_Contig_657	Q0UWA6	ATP-dependent RNA helicase DED1	1.00E-173	translation	Process	protein metabolism
QPX_transcriptome_v1_Contig_658	Q54SN4	DNA-directed RNA polymerases I and III subunit rpac1	6.00E-79	nucleus	Component	nucleus
QPX_transcriptome_v1_Contig_658	Q54SN4	DNA-directed RNA polymerases I and III subunit rpac1	6.00E-79	DNA-directed RNA polymerase activity	Function	other molecular function
QPX_transcriptome_v1_Contig_658	Q54SN4	DNA-directed RNA polymerases I and III subunit rpac1	6.00E-79	transcription	Process	RNA metabolism
QPX_transcriptome_v1_Contig_660	Q8WUX1	Sodium-coupled neutral amino acid transporter 5	7.00E-28	plasma membrane	Component	plasma membrane
QPX_transcriptome_v1_Contig_660	Q8WUX1	Sodium-coupled neutral amino acid transporter 5	7.00E-28	plasma membrane	Component	other membranes
QPX_transcriptome_v1_Contig_660	Q8WUX1	Sodium-coupled neutral amino acid transporter 5	7.00E-28	membrane	Component	other membranes
QPX_transcriptome_v1_Contig_660	Q8WUX1	Sodium-coupled neutral amino acid transporter 5	7.00E-28	integral to membrane	Component	other membranes
QPX_transcriptome_v1_Contig_661	P82013	Voltage-dependent anion-selective channel protein 2	1.00E-25	mitochondrial outer membrane	Component	mitochondrion
QPX_transcriptome_v1_Contig_661	P82013	Voltage-dependent anion-selective channel protein 2	1.00E-25	mitochondrial outer membrane	Component	other membranes
QPX_transcriptome_v1_Contig_661	P82013	Voltage-dependent anion-selective channel protein 2	1.00E-25	pore complex	Component	other membranes
QPX_transcriptome_v1_Contig_661	P82013	Voltage-dependent anion-selective channel protein 2	1.00E-25	integral to membrane	Component	other membranes
QPX_transcriptome_v1_Contig_661	P82013	Voltage-dependent anion-selective channel protein 2	1.00E-25	membrane	Component	other membranes
QPX_transcriptome_v1_Contig_661	P82013	Voltage-dependent anion-selective channel protein 2	1.00E-25	mitochondrion	Component	mitochondrion
QPX_transcriptome_v1_Contig_661	P82013	Voltage-dependent anion-selective channel protein 2	1.00E-25	nucleotide binding	Function	other molecular function
QPX_transcriptome_v1_Contig_661	P82013	Voltage-dependent anion-selective channel protein 2	1.00E-25	ion transport	Process	transport
QPX_transcriptome_v1_Contig_661	P82013	Voltage-dependent anion-selective channel protein 2	1.00E-25	transport	Process	transport
QPX_transcriptome_v1_Contig_662	Q5U2P1	Metal transporter CNNM2	7.00E-84	membrane	Component	other membranes
QPX_transcriptome_v1_Contig_662	Q5U2P1	Metal transporter CNNM2	7.00E-84	plasma membrane	Component	plasma membrane
QPX_transcriptome_v1_Contig_662	Q5U2P1	Metal transporter CNNM2	7.00E-84	plasma membrane	Component	other membranes
QPX_transcriptome_v1_Contig_662	Q5U2P1	Metal transporter CNNM2	7.00E-84	integral to membrane	Component	other membranes
QPX_transcriptome_v1_Contig_662	Q5U2P1	Metal transporter CNNM2	7.00E-84	transport	Process	transport
QPX_transcriptome_v1_Contig_662	Q5U2P1	Metal transporter CNNM2	7.00E-84	ion transport	Process	transport
QPX_transcriptome_v1_Contig_663	P54311	Guanine nucleotide-binding protein G(I)/G(S)/G(T) subunit beta-1	9.00E-134	signal transducer activity	Function	signal transduction activity
QPX_transcriptome_v1_Contig_663	P54311	Guanine nucleotide-binding protein G(I)/G(S)/G(T) subunit beta-1	9.00E-134	signal transduction	Process	signal transduction
QPX_transcriptome_v1_Contig_664	P28024	Proteasome subunit beta type-4	2.00E-73	proteasome complex	Component	other cellular component
QPX_transcriptome_v1_Contig_664	P28024	Proteasome subunit beta type-4	2.00E-73	cytoplasm	Component	other cellular component
QPX_transcriptome_v1_Contig_664	P28024	Proteasome subunit beta type-4	2.00E-73	nucleus	Component	nucleus
QPX_transcriptome_v1_Contig_664	P28024	Proteasome subunit beta type-4	2.00E-73	threonine-type endopeptidase activity	Function	other molecular function
QPX_transcriptome_v1_Contig_664	P28024	Proteasome subunit beta type-4	2.00E-73	hydrolase activity	Function	other molecular function
QPX_transcriptome_v1_Contig_664	P28024	Proteasome subunit beta type-4	2.00E-73	peptidase activity	Function	other molecular function
QPX_transcriptome_v1_Contig_665	O74327	Putative amino acid permease C1685.07c	4.00E-20	membrane	Component	other membranes
QPX_transcriptome_v1_Contig_665	O74327	Putative amino acid permease C1685.07c	4.00E-20	integral to membrane	Component	other membranes
QPX_transcriptome_v1_Contig_665	O74327	Putative amino acid permease C1685.07c	4.00E-20	transport	Process	transport
QPX_transcriptome_v1_Contig_665	O74327	Putative amino acid permease C1685.07c	4.00E-20	amino acid transport	Process	transport
QPX_transcriptome_v1_Contig_666	Q58455	Uncharacterized protein MJ1055	3.00E-67	lyase activity	Function	other molecular function
QPX_transcriptome_v1_Contig_667	Q39572	Ras-related protein YPTC6	2.00E-43	membrane	Component	other membranes
QPX_transcriptome_v1_Contig_667	Q39572	Ras-related protein YPTC6	2.00E-43	plasma membrane	Component	plasma membrane
QPX_transcriptome_v1_Contig_667	Q39572	Ras-related protein YPTC6	2.00E-43	plasma membrane	Component	other membranes
QPX_transcriptome_v1_Contig_667	Q39572	Ras-related protein YPTC6	2.00E-43	nucleotide binding	Function	other molecular function
QPX_transcriptome_v1_Contig_667	Q39572	Ras-related protein YPTC6	2.00E-43	GTP binding	Function	other molecular function
QPX_transcriptome_v1_Contig_668	Q55GK8	Membrane-associated sulfotransferase kil1	2.00E-18	membrane	Component	other membranes
QPX_transcriptome_v1_Contig_668	Q55GK8	Membrane-associated sulfotransferase kil1	2.00E-18	integral to membrane	Component	other membranes
QPX_transcriptome_v1_Contig_668	Q55GK8	Membrane-associated sulfotransferase kil1	2.00E-18	transferase activity	Function	other molecular function
QPX_transcriptome_v1_Contig_669	P29610	Cytochrome c1-2, heme protein, mitochondrial	8.00E-112	mitochondrion	Component	mitochondrion
QPX_transcriptome_v1_Contig_669	P29610	Cytochrome c1-2, heme protein, mitochondrial	8.00E-112	respiratory chain	Component	other membranes
QPX_transcriptome_v1_Contig_669	P29610	Cytochrome c1-2, heme protein, mitochondrial	8.00E-112	membrane	Component	other membranes
QPX_transcriptome_v1_Contig_669	P29610	Cytochrome c1-2, heme protein, mitochondrial	8.00E-112	mitochondrial inner membrane	Component	mitochondrion
QPX_transcriptome_v1_Contig_669	P29610	Cytochrome c1-2, heme protein, mitochondrial	8.00E-112	mitochondrial inner membrane	Component	other membranes
QPX_transcriptome_v1_Contig_669	P29610	Cytochrome c1-2, heme protein, mitochondrial	8.00E-112	integral to membrane	Component	other membranes
QPX_transcriptome_v1_Contig_669	P29610	Cytochrome c1-2, heme protein, mitochondrial	8.00E-112	metal ion binding	Function	other molecular function
QPX_transcriptome_v1_Contig_669	P29610	Cytochrome c1-2, heme protein, mitochondrial	8.00E-112	iron ion binding	Function	other molecular function
QPX_transcriptome_v1_Contig_669	P29610	Cytochrome c1-2, heme protein, mitochondrial	8.00E-112	electron transport chain	Process	other metabolic processes
QPX_transcriptome_v1_Contig_669	P29610	Cytochrome c1-2, heme protein, mitochondrial	8.00E-112	transport	Process	transport
QPX_transcriptome_v1_Contig_670	P59481	VIP36-like protein	2.00E-29	integral to membrane	Component	other membranes
QPX_transcriptome_v1_Contig_670	P59481	VIP36-like protein	2.00E-29	Golgi apparatus	Component	ER/Golgi
QPX_transcriptome_v1_Contig_670	P59481	VIP36-like protein	2.00E-29	endoplasmic reticulum membrane	Component	ER/Golgi
QPX_transcriptome_v1_Contig_670	P59481	VIP36-like protein	2.00E-29	endoplasmic reticulum membrane	Component	other membranes
QPX_transcriptome_v1_Contig_670	P59481	VIP36-like protein	2.00E-29	Golgi apparatus	Component	ER/Golgi
QPX_transcriptome_v1_Contig_670	P59481	VIP36-like protein	2.00E-29	endoplasmic reticulum	Component	ER/Golgi
QPX_transcriptome_v1_Contig_670	P59481	VIP36-like protein	2.00E-29	membrane	Component	other membranes
QPX_transcriptome_v1_Contig_670	P59481	VIP36-like protein	2.00E-29	sugar binding	Function	other molecular function
QPX_transcriptome_v1_Contig_670	P59481	VIP36-like protein	2.00E-29	protein transport	Process	transport
QPX_transcriptome_v1_Contig_672	Q0SRK2	Aspartate--ammonia ligase	2.00E-88	cytoplasm	Component	other cellular component
QPX_transcriptome_v1_Contig_672	Q0SRK2	Aspartate--ammonia ligase	2.00E-88	nucleotide binding	Function	other molecular function
QPX_transcriptome_v1_Contig_672	Q0SRK2	Aspartate--ammonia ligase	2.00E-88	ligase activity	Function	other molecular function
QPX_transcriptome_v1_Contig_672	Q0SRK2	Aspartate--ammonia ligase	2.00E-88	ATP binding	Function	other molecular function
QPX_transcriptome_v1_Contig_672	Q0SRK2	Aspartate--ammonia ligase	2.00E-88	asparagine biosynthetic process	Process	other metabolic processes
QPX_transcriptome_v1_Contig_672	Q0SRK2	Aspartate--ammonia ligase	2.00E-88	cellular amino acid biosynthetic process	Process	other metabolic processes
QPX_transcriptome_v1_Contig_673	Q6TGY8	Tetratricopeptide repeat protein 35	2.00E-45	nucleus	Component	nucleus
QPX_transcriptome_v1_Contig_674	P46686	Tubby-related protein 2	2.00E-20	cytoplasm	Component	other cellular component
QPX_transcriptome_v1_Contig_674	P46686	Tubby-related protein 2	2.00E-20	extracellular region	Component	non-structural extracellular
QPX_transcriptome_v1_Contig_675	Q8ISP0	40S ribosomal protein S18	7.00E-63	cytoplasm	Component	other cellular component
QPX_transcriptome_v1_Contig_675	Q8ISP0	40S ribosomal protein S18	7.00E-63	ribosome	Component	translational apparatus
QPX_transcriptome_v1_Contig_675	Q8ISP0	40S ribosomal protein S18	7.00E-63	ribonucleoprotein complex	Component	other cellular component
QPX_transcriptome_v1_Contig_675	Q8ISP0	40S ribosomal protein S18	7.00E-63	rRNA binding	Function	nucleic acid binding activity
QPX_transcriptome_v1_Contig_675	Q8ISP0	40S ribosomal protein S18	7.00E-63	RNA binding	Function	nucleic acid binding activity
QPX_transcriptome_v1_Contig_676	Q6YXY2	Probable histone acetyltransferase HAC-like 1	1.00E-08	nucleus	Component	nucleus
QPX_transcriptome_v1_Contig_676	Q6YXY2	Probable histone acetyltransferase HAC-like 1	1.00E-08	transferase activity	Function	other molecular function
QPX_transcriptome_v1_Contig_676	Q6YXY2	Probable histone acetyltransferase HAC-like 1	1.00E-08	metal ion binding	Function	other molecular function
QPX_transcriptome_v1_Contig_676	Q6YXY2	Probable histone acetyltransferase HAC-like 1	1.00E-08	acyltransferase activity	Function	other molecular function
QPX_transcriptome_v1_Contig_676	Q6YXY2	Probable histone acetyltransferase HAC-like 1	1.00E-08	zinc ion binding	Function	other molecular function
QPX_transcriptome_v1_Contig_676	Q6YXY2	Probable histone acetyltransferase HAC-like 1	1.00E-08	transcription	Process	RNA metabolism
QPX_transcriptome_v1_Contig_676	Q6YXY2	Probable histone acetyltransferase HAC-like 1	1.00E-08	chromatin modification	Process	cell organization and biogenesis
QPX_transcriptome_v1_Contig_676	Q6YXY2	Probable histone acetyltransferase HAC-like 1	1.00E-08	regulation of transcription	Process	RNA metabolism
QPX_transcriptome_v1_Contig_677	Q55DA0	ABC transporter G family member 22	2.00E-79	.	.	.
QPX_transcriptome_v1_Contig_679	P63687	Probable cation-transporting ATPase F	3.00E-156	integral to membrane	Component	other membranes
QPX_transcriptome_v1_Contig_679	P63687	Probable cation-transporting ATPase F	3.00E-156	membrane	Component	other membranes
QPX_transcriptome_v1_Contig_679	P63687	Probable cation-transporting ATPase F	3.00E-156	plasma membrane	Component	plasma membrane
QPX_transcriptome_v1_Contig_679	P63687	Probable cation-transporting ATPase F	3.00E-156	plasma membrane	Component	other membranes
QPX_transcriptome_v1_Contig_679	P63687	Probable cation-transporting ATPase F	3.00E-156	nucleotide binding	Function	other molecular function
QPX_transcriptome_v1_Contig_679	P63687	Probable cation-transporting ATPase F	3.00E-156	magnesium ion binding	Function	other molecular function
QPX_transcriptome_v1_Contig_679	P63687	Probable cation-transporting ATPase F	3.00E-156	ATP binding	Function	other molecular function
QPX_transcriptome_v1_Contig_679	P63687	Probable cation-transporting ATPase F	3.00E-156	metal ion binding	Function	other molecular function
QPX_transcriptome_v1_Contig_679	P63687	Probable cation-transporting ATPase F	3.00E-156	hydrolase activity	Function	other molecular function
QPX_transcriptome_v1_Contig_680	P53569	CCAAT/enhancer-binding protein zeta	9.00E-42	nucleus	Component	nucleus
QPX_transcriptome_v1_Contig_680	P53569	CCAAT/enhancer-binding protein zeta	9.00E-42	regulation of transcription	Process	RNA metabolism
QPX_transcriptome_v1_Contig_680	P53569	CCAAT/enhancer-binding protein zeta	9.00E-42	transcription	Process	RNA metabolism
QPX_transcriptome_v1_Contig_682	Q9V3B6	Protein CWC15 homolog	2.00E-10	nucleus	Component	nucleus
QPX_transcriptome_v1_Contig_682	Q9V3B6	Protein CWC15 homolog	2.00E-10	RNA binding	Function	nucleic acid binding activity
QPX_transcriptome_v1_Contig_682	Q9V3B6	Protein CWC15 homolog	2.00E-10	nuclear mRNA splicing, via spliceosome	Process	RNA metabolism
QPX_transcriptome_v1_Contig_682	Q9V3B6	Protein CWC15 homolog	2.00E-10	RNA splicing	Process	RNA metabolism
QPX_transcriptome_v1_Contig_682	Q9V3B6	Protein CWC15 homolog	2.00E-10	mRNA processing	Process	RNA metabolism
QPX_transcriptome_v1_Contig_685	P11960	2-oxoisovalerate dehydrogenase subunit alpha, mitochondrial	1.00E-121	mitochondrion	Component	mitochondrion
QPX_transcriptome_v1_Contig_685	P11960	2-oxoisovalerate dehydrogenase subunit alpha, mitochondrial	1.00E-121	oxidoreductase activity	Function	other molecular function
QPX_transcriptome_v1_Contig_685	P11960	2-oxoisovalerate dehydrogenase subunit alpha, mitochondrial	1.00E-121	metal ion binding	Function	other molecular function
QPX_transcriptome_v1_Contig_685	P11960	2-oxoisovalerate dehydrogenase subunit alpha, mitochondrial	1.00E-121	potassium ion binding	Function	other molecular function
QPX_transcriptome_v1_Contig_685	P11960	2-oxoisovalerate dehydrogenase subunit alpha, mitochondrial	1.00E-121	oxidation reduction	Process	other metabolic processes
QPX_transcriptome_v1_Contig_687	Q7Z8P9	Nucleoside diphosphate kinase	2.00E-61	magnesium ion binding	Function	other molecular function
QPX_transcriptome_v1_Contig_687	Q7Z8P9	Nucleoside diphosphate kinase	2.00E-61	metal ion binding	Function	other molecular function
QPX_transcriptome_v1_Contig_687	Q7Z8P9	Nucleoside diphosphate kinase	2.00E-61	kinase activity	Function	kinase activity
QPX_transcriptome_v1_Contig_687	Q7Z8P9	Nucleoside diphosphate kinase	2.00E-61	ATP binding	Function	other molecular function
QPX_transcriptome_v1_Contig_687	Q7Z8P9	Nucleoside diphosphate kinase	2.00E-61	transferase activity	Function	other molecular function
QPX_transcriptome_v1_Contig_687	Q7Z8P9	Nucleoside diphosphate kinase	2.00E-61	nucleotide binding	Function	other molecular function
QPX_transcriptome_v1_Contig_687	Q7Z8P9	Nucleoside diphosphate kinase	2.00E-61	nucleotide metabolic process	Process	other metabolic processes
QPX_transcriptome_v1_Contig_688	P35682	Protein BUD31 homolog 3	3.00E-26	nucleus	Component	nucleus
QPX_transcriptome_v1_Contig_692	O34896	Uncharacterized oxidoreductase uxuB	2.00E-61	oxidoreductase activity	Function	other molecular function
QPX_transcriptome_v1_Contig_692	O34896	Uncharacterized oxidoreductase uxuB	2.00E-61	oxidation reduction	Process	other metabolic processes
QPX_transcriptome_v1_Contig_693	O49397	Two-component response regulator ARR10	7.00E-15	nucleus	Component	nucleus
QPX_transcriptome_v1_Contig_693	O49397	Two-component response regulator ARR10	7.00E-15	DNA binding	Function	nucleic acid binding activity
QPX_transcriptome_v1_Contig_693	O49397	Two-component response regulator ARR10	7.00E-15	regulation of transcription	Process	RNA metabolism
QPX_transcriptome_v1_Contig_693	O49397	Two-component response regulator ARR10	7.00E-15	transcription	Process	RNA metabolism
QPX_transcriptome_v1_Contig_693	O49397	Two-component response regulator ARR10	7.00E-15	two-component signal transduction system (phosphorelay)	Process	signal transduction
QPX_transcriptome_v1_Contig_693	O49397	Two-component response regulator ARR10	7.00E-15	cytokinin mediated signaling pathway	Process	signal transduction
QPX_transcriptome_v1_Contig_696	Q9SLY8	Calreticulin	6.00E-101	endoplasmic reticulum	Component	ER/Golgi
QPX_transcriptome_v1_Contig_696	Q9SLY8	Calreticulin	6.00E-101	calcium ion binding	Function	other molecular function
QPX_transcriptome_v1_Contig_696	Q9SLY8	Calreticulin	6.00E-101	metal ion binding	Function	other molecular function
QPX_transcriptome_v1_Contig_696	Q9SLY8	Calreticulin	6.00E-101	sugar binding	Function	other molecular function
QPX_transcriptome_v1_Contig_696	Q9SLY8	Calreticulin	6.00E-101	zinc ion binding	Function	other molecular function
QPX_transcriptome_v1_Contig_697	A8MR93	Dol-P-Man:Man(7)GlcNAc(2)-PP-Dol alpha-1,6-mannosyltransferase	3.00E-66	.	.	.
QPX_transcriptome_v1_Contig_699	Q5RC70	DnaJ homolog subfamily C member 11	3.00E-19	.	.	.
QPX_transcriptome_v1_Contig_701	Q54E04	Vacuolar proton translocating ATPase 100 kDa subunit	1.00E-159	lysosome	Component	other cytoplasmic organelle
QPX_transcriptome_v1_Contig_701	Q54E04	Vacuolar proton translocating ATPase 100 kDa subunit	1.00E-159	membrane	Component	other membranes
QPX_transcriptome_v1_Contig_701	Q54E04	Vacuolar proton translocating ATPase 100 kDa subunit	1.00E-159	integral to membrane	Component	other membranes
QPX_transcriptome_v1_Contig_701	Q54E04	Vacuolar proton translocating ATPase 100 kDa subunit	1.00E-159	cytoplasmic vesicle	Component	other cellular component
QPX_transcriptome_v1_Contig_701	Q54E04	Vacuolar proton translocating ATPase 100 kDa subunit	1.00E-159	vacuole	Component	other cytoplasmic organelle
QPX_transcriptome_v1_Contig_701	Q54E04	Vacuolar proton translocating ATPase 100 kDa subunit	1.00E-159	endosome	Component	other cytoplasmic organelle
QPX_transcriptome_v1_Contig_701	Q54E04	Vacuolar proton translocating ATPase 100 kDa subunit	1.00E-159	ion transport	Process	transport
QPX_transcriptome_v1_Contig_701	Q54E04	Vacuolar proton translocating ATPase 100 kDa subunit	1.00E-159	proton transport	Process	transport
QPX_transcriptome_v1_Contig_701	Q54E04	Vacuolar proton translocating ATPase 100 kDa subunit	1.00E-159	transport	Process	transport
QPX_transcriptome_v1_Contig_703	Q18434	Guanine nucleotide-binding protein alpha-17 subunit	4.00E-88	cell projection	Component	other cellular component
QPX_transcriptome_v1_Contig_703	Q18434	Guanine nucleotide-binding protein alpha-17 subunit	4.00E-88	cilium	Component	other cellular component
QPX_transcriptome_v1_Contig_703	Q18434	Guanine nucleotide-binding protein alpha-17 subunit	4.00E-88	nucleotide binding	Function	other molecular function
QPX_transcriptome_v1_Contig_703	Q18434	Guanine nucleotide-binding protein alpha-17 subunit	4.00E-88	GTP binding	Function	other molecular function
QPX_transcriptome_v1_Contig_703	Q18434	Guanine nucleotide-binding protein alpha-17 subunit	4.00E-88	signal transducer activity	Function	signal transduction activity
QPX_transcriptome_v1_Contig_703	Q18434	Guanine nucleotide-binding protein alpha-17 subunit	4.00E-88	sensory perception of smell	Process	other biological processes
QPX_transcriptome_v1_Contig_703	Q18434	Guanine nucleotide-binding protein alpha-17 subunit	4.00E-88	response to stimulus	Process	other biological processes
QPX_transcriptome_v1_Contig_703	Q18434	Guanine nucleotide-binding protein alpha-17 subunit	4.00E-88	signal transduction	Process	signal transduction
QPX_transcriptome_v1_Contig_703	Q18434	Guanine nucleotide-binding protein alpha-17 subunit	4.00E-88	chemotaxis	Process	other biological processes
QPX_transcriptome_v1_Contig_704	Q55GJ6	Proteasome subunit beta type-6	1.00E-81	cytoplasm	Component	other cellular component
QPX_transcriptome_v1_Contig_704	Q55GJ6	Proteasome subunit beta type-6	1.00E-81	nucleus	Component	nucleus
QPX_transcriptome_v1_Contig_704	Q55GJ6	Proteasome subunit beta type-6	1.00E-81	proteasome complex	Component	other cellular component
QPX_transcriptome_v1_Contig_704	Q55GJ6	Proteasome subunit beta type-6	1.00E-81	peptidase activity	Function	other molecular function
QPX_transcriptome_v1_Contig_704	Q55GJ6	Proteasome subunit beta type-6	1.00E-81	threonine-type endopeptidase activity	Function	other molecular function
QPX_transcriptome_v1_Contig_704	Q55GJ6	Proteasome subunit beta type-6	1.00E-81	hydrolase activity	Function	other molecular function
QPX_transcriptome_v1_Contig_705	Q69JW3	Sucrose transport protein SUT5	3.00E-08	.	.	.
QPX_transcriptome_v1_Contig_706	Q5UPJ7	Tyrosine--tRNA ligase	2.00E-80	aminoacyl-tRNA ligase activity	Function	other molecular function
QPX_transcriptome_v1_Contig_706	Q5UPJ7	Tyrosine--tRNA ligase	2.00E-80	nucleotide binding	Function	other molecular function
QPX_transcriptome_v1_Contig_706	Q5UPJ7	Tyrosine--tRNA ligase	2.00E-80	ligase activity	Function	other molecular function
QPX_transcriptome_v1_Contig_706	Q5UPJ7	Tyrosine--tRNA ligase	2.00E-80	ATP binding	Function	other molecular function
QPX_transcriptome_v1_Contig_706	Q5UPJ7	Tyrosine--tRNA ligase	2.00E-80	translation	Process	protein metabolism
QPX_transcriptome_v1_Contig_708	Q6IDS6	E3 ubiquitin-protein ligase makorin	9.00E-40	ligase activity	Function	other molecular function
QPX_transcriptome_v1_Contig_708	Q6IDS6	E3 ubiquitin-protein ligase makorin	9.00E-40	metal ion binding	Function	other molecular function
QPX_transcriptome_v1_Contig_708	Q6IDS6	E3 ubiquitin-protein ligase makorin	9.00E-40	DNA binding	Function	nucleic acid binding activity
QPX_transcriptome_v1_Contig_708	Q6IDS6	E3 ubiquitin-protein ligase makorin	9.00E-40	zinc ion binding	Function	other molecular function
QPX_transcriptome_v1_Contig_708	Q6IDS6	E3 ubiquitin-protein ligase makorin	9.00E-40	modification-dependent protein catabolic process	Process	protein metabolism
QPX_transcriptome_v1_Contig_709	P19950	40S ribosomal protein S14	7.00E-59	ribosome	Component	translational apparatus
QPX_transcriptome_v1_Contig_709	P19950	40S ribosomal protein S14	7.00E-59	ribonucleoprotein complex	Component	other cellular component
QPX_transcriptome_v1_Contig_711	Q8AAB1	Glucosamine--fructose-6-phosphate aminotransferase [isomerizing]	0	cytoplasm	Component	other cellular component
QPX_transcriptome_v1_Contig_711	Q8AAB1	Glucosamine--fructose-6-phosphate aminotransferase [isomerizing]	0	transferase activity	Function	other molecular function
QPX_transcriptome_v1_Contig_711	Q8AAB1	Glucosamine--fructose-6-phosphate aminotransferase [isomerizing]	0	transaminase activity	Function	other molecular function
QPX_transcriptome_v1_Contig_711	Q8AAB1	Glucosamine--fructose-6-phosphate aminotransferase [isomerizing]	0	glutamine metabolic process	Process	other metabolic processes
QPX_transcriptome_v1_Contig_713	Q8JGM4	Sulfhydryl oxidase 1	8.00E-14	membrane	Component	other membranes
QPX_transcriptome_v1_Contig_713	Q8JGM4	Sulfhydryl oxidase 1	8.00E-14	extracellular space	Component	non-structural extracellular
QPX_transcriptome_v1_Contig_713	Q8JGM4	Sulfhydryl oxidase 1	8.00E-14	Golgi apparatus	Component	ER/Golgi
QPX_transcriptome_v1_Contig_713	Q8JGM4	Sulfhydryl oxidase 1	8.00E-14	integral to membrane	Component	other membranes
QPX_transcriptome_v1_Contig_713	Q8JGM4	Sulfhydryl oxidase 1	8.00E-14	oxidoreductase activity	Function	other molecular function
QPX_transcriptome_v1_Contig_713	Q8JGM4	Sulfhydryl oxidase 1	8.00E-14	flavin-linked sulfhydryl oxidase activity	Function	other molecular function
QPX_transcriptome_v1_Contig_713	Q8JGM4	Sulfhydryl oxidase 1	8.00E-14	protein thiol-disulfide exchange	Process	protein metabolism
QPX_transcriptome_v1_Contig_713	Q8JGM4	Sulfhydryl oxidase 1	8.00E-14	oxidation reduction	Process	other metabolic processes
QPX_transcriptome_v1_Contig_714	Q9H1K1	Iron-sulfur cluster assembly enzyme ISCU, mitochondrial	4.00E-62	nucleus	Component	nucleus
QPX_transcriptome_v1_Contig_714	Q9H1K1	Iron-sulfur cluster assembly enzyme ISCU, mitochondrial	4.00E-62	cytoplasm	Component	other cellular component
QPX_transcriptome_v1_Contig_714	Q9H1K1	Iron-sulfur cluster assembly enzyme ISCU, mitochondrial	4.00E-62	mitochondrion	Component	mitochondrion
QPX_transcriptome_v1_Contig_714	Q9H1K1	Iron-sulfur cluster assembly enzyme ISCU, mitochondrial	4.00E-62	iron ion binding	Function	other molecular function
QPX_transcriptome_v1_Contig_714	Q9H1K1	Iron-sulfur cluster assembly enzyme ISCU, mitochondrial	4.00E-62	metal ion binding	Function	other molecular function
QPX_transcriptome_v1_Contig_716	Q99P61	Fatty acid-binding protein, heart	4.00E-11	cytoplasm	Component	other cellular component
QPX_transcriptome_v1_Contig_716	Q99P61	Fatty acid-binding protein, heart	4.00E-11	lipid binding	Function	other molecular function
QPX_transcriptome_v1_Contig_716	Q99P61	Fatty acid-binding protein, heart	4.00E-11	hibernation	Process	other biological processes
QPX_transcriptome_v1_Contig_716	Q99P61	Fatty acid-binding protein, heart	4.00E-11	transport	Process	transport
QPX_transcriptome_v1_Contig_718	Q8T9W4	ABC transporter B family member 3	0	.	.	.
QPX_transcriptome_v1_Contig_720	Q58DH2	Phosphatidylserine decarboxylase proenzyme	6.00E-62	mitochondrion	Component	mitochondrion
QPX_transcriptome_v1_Contig_720	Q58DH2	Phosphatidylserine decarboxylase proenzyme	6.00E-62	carboxy-lyase activity	Function	other molecular function
QPX_transcriptome_v1_Contig_720	Q58DH2	Phosphatidylserine decarboxylase proenzyme	6.00E-62	lyase activity	Function	other molecular function
QPX_transcriptome_v1_Contig_720	Q58DH2	Phosphatidylserine decarboxylase proenzyme	6.00E-62	phospholipid biosynthetic process	Process	other metabolic processes
QPX_transcriptome_v1_Contig_722	Q9BT23	LIM domain-containing protein 2	3.00E-16	zinc ion binding	Function	other molecular function
QPX_transcriptome_v1_Contig_722	Q9BT23	LIM domain-containing protein 2	3.00E-16	metal ion binding	Function	other molecular function
QPX_transcriptome_v1_Contig_724	Q9HZP7	Electron transfer flavoprotein subunit alpha	3.00E-115	electron transport chain	Process	other metabolic processes
QPX_transcriptome_v1_Contig_724	Q9HZP7	Electron transfer flavoprotein subunit alpha	3.00E-115	transport	Process	transport
QPX_transcriptome_v1_Contig_725	Q8RWY3	Putative chromatin-remodeling complex ATPase chain	0	nucleus	Component	nucleus
QPX_transcriptome_v1_Contig_725	Q8RWY3	Putative chromatin-remodeling complex ATPase chain	0	ATP binding	Function	other molecular function
QPX_transcriptome_v1_Contig_725	Q8RWY3	Putative chromatin-remodeling complex ATPase chain	0	hydrolase activity	Function	other molecular function
QPX_transcriptome_v1_Contig_725	Q8RWY3	Putative chromatin-remodeling complex ATPase chain	0	helicase activity	Function	other molecular function
QPX_transcriptome_v1_Contig_725	Q8RWY3	Putative chromatin-remodeling complex ATPase chain	0	nucleotide binding	Function	other molecular function
QPX_transcriptome_v1_Contig_725	Q8RWY3	Putative chromatin-remodeling complex ATPase chain	0	chromatin modification	Process	cell organization and biogenesis
QPX_transcriptome_v1_Contig_726	P0C6T1	Chromosome transmission fidelity protein 8 homolog	3.00E-16	nucleus	Component	nucleus
QPX_transcriptome_v1_Contig_726	P0C6T1	Chromosome transmission fidelity protein 8 homolog	3.00E-16	DNA binding	Function	nucleic acid binding activity
QPX_transcriptome_v1_Contig_726	P0C6T1	Chromosome transmission fidelity protein 8 homolog	3.00E-16	cell cycle	Process	cell cycle and proliferation
QPX_transcriptome_v1_Contig_726	P0C6T1	Chromosome transmission fidelity protein 8 homolog	3.00E-16	DNA replication	Process	DNA metabolism
QPX_transcriptome_v1_Contig_727	Q9TXJ0	Calcium/calmodulin-dependent protein kinase type 1	3.00E-57	.	.	.
QPX_transcriptome_v1_Contig_730	P52551	Myb-related protein B	1.00E-21	nucleus	Component	nucleus
QPX_transcriptome_v1_Contig_730	P52551	Myb-related protein B	1.00E-21	DNA binding	Function	nucleic acid binding activity
QPX_transcriptome_v1_Contig_730	P52551	Myb-related protein B	1.00E-21	regulation of transcription	Process	RNA metabolism
QPX_transcriptome_v1_Contig_730	P52551	Myb-related protein B	1.00E-21	transcription	Process	RNA metabolism
QPX_transcriptome_v1_Contig_731	Q797A7	Uncharacterized amino acid permease YfnA	1.00E-48	integral to membrane	Component	other membranes
QPX_transcriptome_v1_Contig_731	Q797A7	Uncharacterized amino acid permease YfnA	1.00E-48	plasma membrane	Component	plasma membrane
QPX_transcriptome_v1_Contig_731	Q797A7	Uncharacterized amino acid permease YfnA	1.00E-48	plasma membrane	Component	other membranes
QPX_transcriptome_v1_Contig_731	Q797A7	Uncharacterized amino acid permease YfnA	1.00E-48	membrane	Component	other membranes
QPX_transcriptome_v1_Contig_732	Q9SCX8	Purple acid phosphatase 17	8.00E-34	extracellular region	Component	non-structural extracellular
QPX_transcriptome_v1_Contig_732	Q9SCX8	Purple acid phosphatase 17	8.00E-34	zinc ion binding	Function	other molecular function
QPX_transcriptome_v1_Contig_732	Q9SCX8	Purple acid phosphatase 17	8.00E-34	iron ion binding	Function	other molecular function
QPX_transcriptome_v1_Contig_732	Q9SCX8	Purple acid phosphatase 17	8.00E-34	oxidoreductase activity	Function	other molecular function
QPX_transcriptome_v1_Contig_732	Q9SCX8	Purple acid phosphatase 17	8.00E-34	metal ion binding	Function	other molecular function
QPX_transcriptome_v1_Contig_732	Q9SCX8	Purple acid phosphatase 17	8.00E-34	hydrolase activity	Function	other molecular function
QPX_transcriptome_v1_Contig_732	Q9SCX8	Purple acid phosphatase 17	8.00E-34	oxidation reduction	Process	other metabolic processes
QPX_transcriptome_v1_Contig_733	O65743	60S ribosomal protein L24	2.00E-23	ribonucleoprotein complex	Component	other cellular component
QPX_transcriptome_v1_Contig_733	O65743	60S ribosomal protein L24	2.00E-23	cytoplasm	Component	other cellular component
QPX_transcriptome_v1_Contig_733	O65743	60S ribosomal protein L24	2.00E-23	ribosome	Component	translational apparatus
QPX_transcriptome_v1_Contig_735	O74439	Uncharacterized mitochondrial carrier C1682.09c	8.00E-109	membrane	Component	other membranes
QPX_transcriptome_v1_Contig_735	O74439	Uncharacterized mitochondrial carrier C1682.09c	8.00E-109	mitochondrion	Component	mitochondrion
QPX_transcriptome_v1_Contig_735	O74439	Uncharacterized mitochondrial carrier C1682.09c	8.00E-109	mitochondrial inner membrane	Component	mitochondrion
QPX_transcriptome_v1_Contig_735	O74439	Uncharacterized mitochondrial carrier C1682.09c	8.00E-109	mitochondrial inner membrane	Component	other membranes
QPX_transcriptome_v1_Contig_735	O74439	Uncharacterized mitochondrial carrier C1682.09c	8.00E-109	integral to membrane	Component	other membranes
QPX_transcriptome_v1_Contig_735	O74439	Uncharacterized mitochondrial carrier C1682.09c	8.00E-109	transport	Process	transport
QPX_transcriptome_v1_Contig_736	Q00004	Signal recognition particle 68 kDa protein	3.00E-66	cytoplasm	Component	other cellular component
QPX_transcriptome_v1_Contig_736	Q00004	Signal recognition particle 68 kDa protein	3.00E-66	nucleus	Component	nucleus
QPX_transcriptome_v1_Contig_736	Q00004	Signal recognition particle 68 kDa protein	3.00E-66	signal recognition particle, endoplasmic reticulum targeting	Component	translational apparatus
QPX_transcriptome_v1_Contig_736	Q00004	Signal recognition particle 68 kDa protein	3.00E-66	ribonucleoprotein complex	Component	other cellular component
QPX_transcriptome_v1_Contig_736	Q00004	Signal recognition particle 68 kDa protein	3.00E-66	RNA binding	Function	nucleic acid binding activity
QPX_transcriptome_v1_Contig_737	Q01890	Ras-like GTP-binding protein YPT1	9.00E-104	plasma membrane	Component	plasma membrane
QPX_transcriptome_v1_Contig_737	Q01890	Ras-like GTP-binding protein YPT1	9.00E-104	plasma membrane	Component	other membranes
QPX_transcriptome_v1_Contig_737	Q01890	Ras-like GTP-binding protein YPT1	9.00E-104	membrane	Component	other membranes
QPX_transcriptome_v1_Contig_737	Q01890	Ras-like GTP-binding protein YPT1	9.00E-104	nucleotide binding	Function	other molecular function
QPX_transcriptome_v1_Contig_737	Q01890	Ras-like GTP-binding protein YPT1	9.00E-104	GTP binding	Function	other molecular function
QPX_transcriptome_v1_Contig_737	Q01890	Ras-like GTP-binding protein YPT1	9.00E-104	transport	Process	transport
QPX_transcriptome_v1_Contig_737	Q01890	Ras-like GTP-binding protein YPT1	9.00E-104	protein transport	Process	transport
QPX_transcriptome_v1_Contig_738	P24733	Myosin heavy chain, striated muscle	2.00E-12	myosin filament	Component	cytoskeleton
QPX_transcriptome_v1_Contig_738	P24733	Myosin heavy chain, striated muscle	2.00E-12	cytoplasm	Component	other cellular component
QPX_transcriptome_v1_Contig_738	P24733	Myosin heavy chain, striated muscle	2.00E-12	myosin complex	Component	cytoskeleton
QPX_transcriptome_v1_Contig_738	P24733	Myosin heavy chain, striated muscle	2.00E-12	motor activity	Function	cytoskeletal activity
QPX_transcriptome_v1_Contig_738	P24733	Myosin heavy chain, striated muscle	2.00E-12	ATP binding	Function	other molecular function
QPX_transcriptome_v1_Contig_738	P24733	Myosin heavy chain, striated muscle	2.00E-12	actin binding	Function	cytoskeletal activity
QPX_transcriptome_v1_Contig_738	P24733	Myosin heavy chain, striated muscle	2.00E-12	nucleotide binding	Function	other molecular function
QPX_transcriptome_v1_Contig_738	P24733	Myosin heavy chain, striated muscle	2.00E-12	calmodulin binding	Function	other molecular function
QPX_transcriptome_v1_Contig_739	P12344	Aspartate aminotransferase, mitochondrial	2.00E-175	mitochondrion	Component	mitochondrion
QPX_transcriptome_v1_Contig_739	P12344	Aspartate aminotransferase, mitochondrial	2.00E-175	plasma membrane	Component	plasma membrane
QPX_transcriptome_v1_Contig_739	P12344	Aspartate aminotransferase, mitochondrial	2.00E-175	plasma membrane	Component	other membranes
QPX_transcriptome_v1_Contig_739	P12344	Aspartate aminotransferase, mitochondrial	2.00E-175	membrane	Component	other membranes
QPX_transcriptome_v1_Contig_739	P12344	Aspartate aminotransferase, mitochondrial	2.00E-175	mitochondrion	Component	mitochondrion
QPX_transcriptome_v1_Contig_739	P12344	Aspartate aminotransferase, mitochondrial	2.00E-175	L-aspartate:2-oxoglutarate aminotransferase activity	Function	other molecular function
QPX_transcriptome_v1_Contig_739	P12344	Aspartate aminotransferase, mitochondrial	2.00E-175	transaminase activity	Function	other molecular function
QPX_transcriptome_v1_Contig_739	P12344	Aspartate aminotransferase, mitochondrial	2.00E-175	transferase activity	Function	other molecular function
QPX_transcriptome_v1_Contig_739	P12344	Aspartate aminotransferase, mitochondrial	2.00E-175	lipid transport	Process	transport
QPX_transcriptome_v1_Contig_739	P12344	Aspartate aminotransferase, mitochondrial	2.00E-175	aspartate metabolic process	Process	other metabolic processes
QPX_transcriptome_v1_Contig_739	P12344	Aspartate aminotransferase, mitochondrial	2.00E-175	transport	Process	transport
QPX_transcriptome_v1_Contig_739	P12344	Aspartate aminotransferase, mitochondrial	2.00E-175	2-oxoglutarate metabolic process	Process	other metabolic processes
QPX_transcriptome_v1_Contig_739	P12344	Aspartate aminotransferase, mitochondrial	2.00E-175	glutamate metabolic process	Process	other metabolic processes
QPX_transcriptome_v1_Contig_741	P56432	Transcription factor AP-1	3.00E-06	nucleus	Component	nucleus
QPX_transcriptome_v1_Contig_741	P56432	Transcription factor AP-1	3.00E-06	DNA binding	Function	nucleic acid binding activity
QPX_transcriptome_v1_Contig_741	P56432	Transcription factor AP-1	3.00E-06	regulation of transcription	Process	RNA metabolism
QPX_transcriptome_v1_Contig_741	P56432	Transcription factor AP-1	3.00E-06	transcription	Process	RNA metabolism
QPX_transcriptome_v1_Contig_742	Q09751	Lactoylglutathione lyase	2.00E-59	nickel ion binding	Function	other molecular function
QPX_transcriptome_v1_Contig_742	Q09751	Lactoylglutathione lyase	2.00E-59	lyase activity	Function	other molecular function
QPX_transcriptome_v1_Contig_742	Q09751	Lactoylglutathione lyase	2.00E-59	manganese ion binding	Function	other molecular function
QPX_transcriptome_v1_Contig_742	Q09751	Lactoylglutathione lyase	2.00E-59	zinc ion binding	Function	other molecular function
QPX_transcriptome_v1_Contig_742	Q09751	Lactoylglutathione lyase	2.00E-59	cobalt ion binding	Function	other molecular function
QPX_transcriptome_v1_Contig_742	Q09751	Lactoylglutathione lyase	2.00E-59	metal ion binding	Function	other molecular function
QPX_transcriptome_v1_Contig_746	Q9VIM5	Probable actin-related protein 2/3 complex subunit 2	2.00E-45	cytoplasm	Component	other cellular component
QPX_transcriptome_v1_Contig_746	Q9VIM5	Probable actin-related protein 2/3 complex subunit 2	2.00E-45	cytoskeleton	Component	cytoskeleton
QPX_transcriptome_v1_Contig_746	Q9VIM5	Probable actin-related protein 2/3 complex subunit 2	2.00E-45	actin binding	Function	cytoskeletal activity
QPX_transcriptome_v1_Contig_747	Q6CUZ1	Autophagy-related protein 22	1.00E-06	integral to membrane	Component	other membranes
QPX_transcriptome_v1_Contig_747	Q6CUZ1	Autophagy-related protein 22	1.00E-06	vacuole	Component	other cytoplasmic organelle
QPX_transcriptome_v1_Contig_747	Q6CUZ1	Autophagy-related protein 22	1.00E-06	membrane	Component	other membranes
QPX_transcriptome_v1_Contig_747	Q6CUZ1	Autophagy-related protein 22	1.00E-06	protein transport	Process	transport
QPX_transcriptome_v1_Contig_747	Q6CUZ1	Autophagy-related protein 22	1.00E-06	transport	Process	transport
QPX_transcriptome_v1_Contig_747	Q6CUZ1	Autophagy-related protein 22	1.00E-06	autophagy	Process	other metabolic processes
QPX_transcriptome_v1_Contig_748	O94634	Threonine dehydratase, mitochondrial	4.00E-145	mitochondrion	Component	mitochondrion
QPX_transcriptome_v1_Contig_748	O94634	Threonine dehydratase, mitochondrial	4.00E-145	cytoplasm	Component	other cellular component
QPX_transcriptome_v1_Contig_748	O94634	Threonine dehydratase, mitochondrial	4.00E-145	lyase activity	Function	other molecular function
QPX_transcriptome_v1_Contig_748	O94634	Threonine dehydratase, mitochondrial	4.00E-145	isoleucine biosynthetic process	Process	other metabolic processes
QPX_transcriptome_v1_Contig_748	O94634	Threonine dehydratase, mitochondrial	4.00E-145	branched chain family amino acid biosynthetic process	Process	other metabolic processes
QPX_transcriptome_v1_Contig_748	O94634	Threonine dehydratase, mitochondrial	4.00E-145	cellular amino acid biosynthetic process	Process	other metabolic processes
QPX_transcriptome_v1_Contig_749	Q8H715	Autophagy-related protein 8	6.00E-60	vacuole	Component	other cytoplasmic organelle
QPX_transcriptome_v1_Contig_749	Q8H715	Autophagy-related protein 8	6.00E-60	membrane	Component	other membranes
QPX_transcriptome_v1_Contig_749	Q8H715	Autophagy-related protein 8	6.00E-60	cytoplasmic vesicle	Component	other cellular component
QPX_transcriptome_v1_Contig_749	Q8H715	Autophagy-related protein 8	6.00E-60	modification-dependent protein catabolic process	Process	protein metabolism
QPX_transcriptome_v1_Contig_749	Q8H715	Autophagy-related protein 8	6.00E-60	autophagy	Process	other metabolic processes
QPX_transcriptome_v1_Contig_749	Q8H715	Autophagy-related protein 8	6.00E-60	transport	Process	transport
QPX_transcriptome_v1_Contig_749	Q8H715	Autophagy-related protein 8	6.00E-60	protein transport	Process	transport
QPX_transcriptome_v1_Contig_751	P77258	N-ethylmaleimide reductase	2.00E-71	oxidoreductase activity	Function	other molecular function
QPX_transcriptome_v1_Contig_751	P77258	N-ethylmaleimide reductase	2.00E-71	oxidation reduction	Process	other metabolic processes
QPX_transcriptome_v1_Contig_752	Q9XYS3	Superoxide-generating NADPH oxidase heavy chain subunit A	1.00E-64	integral to membrane	Component	other membranes
QPX_transcriptome_v1_Contig_752	Q9XYS3	Superoxide-generating NADPH oxidase heavy chain subunit A	1.00E-64	membrane	Component	other membranes
QPX_transcriptome_v1_Contig_752	Q9XYS3	Superoxide-generating NADPH oxidase heavy chain subunit A	1.00E-64	iron ion binding	Function	other molecular function
QPX_transcriptome_v1_Contig_752	Q9XYS3	Superoxide-generating NADPH oxidase heavy chain subunit A	1.00E-64	metal ion binding	Function	other molecular function
QPX_transcriptome_v1_Contig_752	Q9XYS3	Superoxide-generating NADPH oxidase heavy chain subunit A	1.00E-64	oxidoreductase activity	Function	other molecular function
QPX_transcriptome_v1_Contig_752	Q9XYS3	Superoxide-generating NADPH oxidase heavy chain subunit A	1.00E-64	electron transport chain	Process	other metabolic processes
QPX_transcriptome_v1_Contig_752	Q9XYS3	Superoxide-generating NADPH oxidase heavy chain subunit A	1.00E-64	oxidation reduction	Process	other metabolic processes
QPX_transcriptome_v1_Contig_752	Q9XYS3	Superoxide-generating NADPH oxidase heavy chain subunit A	1.00E-64	transport	Process	transport
QPX_transcriptome_v1_Contig_753	O22151	Golgi SNARE 12 protein	3.00E-16	endoplasmic reticulum	Component	ER/Golgi
QPX_transcriptome_v1_Contig_753	O22151	Golgi SNARE 12 protein	3.00E-16	integral to membrane	Component	other membranes
QPX_transcriptome_v1_Contig_753	O22151	Golgi SNARE 12 protein	3.00E-16	Golgi apparatus	Component	ER/Golgi
QPX_transcriptome_v1_Contig_753	O22151	Golgi SNARE 12 protein	3.00E-16	membrane	Component	other membranes
QPX_transcriptome_v1_Contig_753	O22151	Golgi SNARE 12 protein	3.00E-16	transport	Process	transport
QPX_transcriptome_v1_Contig_753	O22151	Golgi SNARE 12 protein	3.00E-16	protein transport	Process	transport
QPX_transcriptome_v1_Contig_753	O22151	Golgi SNARE 12 protein	3.00E-16	vesicle-mediated transport	Process	transport
QPX_transcriptome_v1_Contig_755	Q93ZQ5	SPX domain-containing membrane protein At4g22990	2.00E-20	.	.	.
QPX_transcriptome_v1_Contig_757	Q9MAB3	Probable nucleolar protein 5-2	2.00E-146	nucleus	Component	nucleus
QPX_transcriptome_v1_Contig_757	Q9MAB3	Probable nucleolar protein 5-2	2.00E-146	ribosome biogenesis	Process	other biological processes
QPX_transcriptome_v1_Contig_758	Q16342	Programmed cell death protein 2	9.00E-40	nucleus	Component	nucleus
QPX_transcriptome_v1_Contig_758	Q16342	Programmed cell death protein 2	9.00E-40	DNA binding	Function	nucleic acid binding activity
QPX_transcriptome_v1_Contig_758	Q16342	Programmed cell death protein 2	9.00E-40	zinc ion binding	Function	other molecular function
QPX_transcriptome_v1_Contig_758	Q16342	Programmed cell death protein 2	9.00E-40	metal ion binding	Function	other molecular function
QPX_transcriptome_v1_Contig_758	Q16342	Programmed cell death protein 2	9.00E-40	apoptosis	Process	death
QPX_transcriptome_v1_Contig_759	Q5BCC5	Carbonic anhydrase	4.00E-55	zinc ion binding	Function	other molecular function
QPX_transcriptome_v1_Contig_759	Q5BCC5	Carbonic anhydrase	4.00E-55	lyase activity	Function	other molecular function
QPX_transcriptome_v1_Contig_759	Q5BCC5	Carbonic anhydrase	4.00E-55	metal ion binding	Function	other molecular function
QPX_transcriptome_v1_Contig_759	Q5BCC5	Carbonic anhydrase	4.00E-55	response to stress	Process	stress response
QPX_transcriptome_v1_Contig_760	Q9ERI6	Retinol dehydrogenase 14	1.00E-43	oxidoreductase activity	Function	other molecular function
QPX_transcriptome_v1_Contig_760	Q9ERI6	Retinol dehydrogenase 14	1.00E-43	oxidation reduction	Process	other metabolic processes
QPX_transcriptome_v1_Contig_761	Q9LYQ4	PRA1 family protein B6	4.00E-09	membrane	Component	other membranes
QPX_transcriptome_v1_Contig_761	Q9LYQ4	PRA1 family protein B6	4.00E-09	endoplasmic reticulum	Component	ER/Golgi
QPX_transcriptome_v1_Contig_761	Q9LYQ4	PRA1 family protein B6	4.00E-09	integral to membrane	Component	other membranes
QPX_transcriptome_v1_Contig_761	Q9LYQ4	PRA1 family protein B6	4.00E-09	transport	Process	transport
QPX_transcriptome_v1_Contig_762	Q8VXZ9	Putative DNA binding protein ACBF	4.00E-64	.	.	.
QPX_transcriptome_v1_Contig_763	Q9XHM1	Eukaryotic translation initiation factor 3 subunit C	3.00E-125	cytoplasm	Component	other cellular component
QPX_transcriptome_v1_Contig_763	Q9XHM1	Eukaryotic translation initiation factor 3 subunit C	3.00E-125	translation initiation factor activity	Function	nucleic acid binding activity
QPX_transcriptome_v1_Contig_763	Q9XHM1	Eukaryotic translation initiation factor 3 subunit C	3.00E-125	translation	Process	protein metabolism
QPX_transcriptome_v1_Contig_765	Q9UM54	Myosin-VI	7.00E-58	membrane	Component	other membranes
QPX_transcriptome_v1_Contig_765	Q9UM54	Myosin-VI	7.00E-58	coated pit	Component	other membranes
QPX_transcriptome_v1_Contig_765	Q9UM54	Myosin-VI	7.00E-58	cytoplasmic vesicle	Component	other cellular component
QPX_transcriptome_v1_Contig_765	Q9UM54	Myosin-VI	7.00E-58	cell projection	Component	other cellular component
QPX_transcriptome_v1_Contig_765	Q9UM54	Myosin-VI	7.00E-58	plasma membrane	Component	plasma membrane
QPX_transcriptome_v1_Contig_765	Q9UM54	Myosin-VI	7.00E-58	plasma membrane	Component	other membranes
QPX_transcriptome_v1_Contig_765	Q9UM54	Myosin-VI	7.00E-58	myosin complex	Component	cytoskeleton
QPX_transcriptome_v1_Contig_765	Q9UM54	Myosin-VI	7.00E-58	cytoplasm	Component	other cellular component
QPX_transcriptome_v1_Contig_765	Q9UM54	Myosin-VI	7.00E-58	perinuclear region of cytoplasm	Component	other cellular component
QPX_transcriptome_v1_Contig_765	Q9UM54	Myosin-VI	7.00E-58	cell cortex	Component	other cellular component
QPX_transcriptome_v1_Contig_765	Q9UM54	Myosin-VI	7.00E-58	nucleus	Component	nucleus
QPX_transcriptome_v1_Contig_765	Q9UM54	Myosin-VI	7.00E-58	endocytic vesicle	Component	other cellular component
QPX_transcriptome_v1_Contig_765	Q9UM54	Myosin-VI	7.00E-58	Golgi apparatus	Component	ER/Golgi
QPX_transcriptome_v1_Contig_765	Q9UM54	Myosin-VI	7.00E-58	filamentous actin	Component	cytoskeleton
QPX_transcriptome_v1_Contig_765	Q9UM54	Myosin-VI	7.00E-58	cytoplasm	Component	other cellular component
QPX_transcriptome_v1_Contig_765	Q9UM54	Myosin-VI	7.00E-58	nucleotide binding	Function	other molecular function
QPX_transcriptome_v1_Contig_765	Q9UM54	Myosin-VI	7.00E-58	calmodulin binding	Function	other molecular function
QPX_transcriptome_v1_Contig_765	Q9UM54	Myosin-VI	7.00E-58	motor activity	Function	cytoskeletal activity
QPX_transcriptome_v1_Contig_765	Q9UM54	Myosin-VI	7.00E-58	actin binding	Function	cytoskeletal activity
QPX_transcriptome_v1_Contig_765	Q9UM54	Myosin-VI	7.00E-58	protein binding	Function	other molecular function
QPX_transcriptome_v1_Contig_765	Q9UM54	Myosin-VI	7.00E-58	protein binding	Function	other molecular function
QPX_transcriptome_v1_Contig_765	Q9UM54	Myosin-VI	7.00E-58	protein binding	Function	other molecular function
QPX_transcriptome_v1_Contig_765	Q9UM54	Myosin-VI	7.00E-58	actin filament binding	Function	cytoskeletal activity
QPX_transcriptome_v1_Contig_765	Q9UM54	Myosin-VI	7.00E-58	ADP binding	Function	other molecular function
QPX_transcriptome_v1_Contig_765	Q9UM54	Myosin-VI	7.00E-58	calmodulin binding	Function	other molecular function
QPX_transcriptome_v1_Contig_765	Q9UM54	Myosin-VI	7.00E-58	protein binding	Function	other molecular function
QPX_transcriptome_v1_Contig_765	Q9UM54	Myosin-VI	7.00E-58	ATP binding	Function	other molecular function
QPX_transcriptome_v1_Contig_765	Q9UM54	Myosin-VI	7.00E-58	motor activity	Function	cytoskeletal activity
QPX_transcriptome_v1_Contig_765	Q9UM54	Myosin-VI	7.00E-58	intracellular protein transport	Process	transport
QPX_transcriptome_v1_Contig_765	Q9UM54	Myosin-VI	7.00E-58	transport	Process	transport
QPX_transcriptome_v1_Contig_765	Q9UM54	Myosin-VI	7.00E-58	actin filament-based movement	Process	transport
QPX_transcriptome_v1_Contig_765	Q9UM54	Myosin-VI	7.00E-58	endocytosis	Process	transport
QPX_transcriptome_v1_Contig_765	Q9UM54	Myosin-VI	7.00E-58	endocytosis	Process	cell organization and biogenesis
QPX_transcriptome_v1_Contig_765	Q9UM54	Myosin-VI	7.00E-58	protein transport	Process	transport
QPX_transcriptome_v1_Contig_765	Q9UM54	Myosin-VI	7.00E-58	sensory perception of sound	Process	other biological processes
QPX_transcriptome_v1_Contig_765	Q9UM54	Myosin-VI	7.00E-58	endocytosis	Process	transport
QPX_transcriptome_v1_Contig_765	Q9UM54	Myosin-VI	7.00E-58	endocytosis	Process	cell organization and biogenesis
QPX_transcriptome_v1_Contig_766	Q99615	DnaJ homolog subfamily C member 7	3.00E-43	.	.	.
QPX_transcriptome_v1_Contig_767	Q8VZN9	Probable protein phosphatase 2C 11	5.00E-31	integral to membrane	Component	other membranes
QPX_transcriptome_v1_Contig_767	Q8VZN9	Probable protein phosphatase 2C 11	5.00E-31	membrane	Component	other membranes
QPX_transcriptome_v1_Contig_767	Q8VZN9	Probable protein phosphatase 2C 11	5.00E-31	hydrolase activity	Function	other molecular function
QPX_transcriptome_v1_Contig_767	Q8VZN9	Probable protein phosphatase 2C 11	5.00E-31	manganese ion binding	Function	other molecular function
QPX_transcriptome_v1_Contig_767	Q8VZN9	Probable protein phosphatase 2C 11	5.00E-31	phosphoprotein phosphatase activity	Function	other molecular function
QPX_transcriptome_v1_Contig_767	Q8VZN9	Probable protein phosphatase 2C 11	5.00E-31	magnesium ion binding	Function	other molecular function
QPX_transcriptome_v1_Contig_767	Q8VZN9	Probable protein phosphatase 2C 11	5.00E-31	metal ion binding	Function	other molecular function
QPX_transcriptome_v1_Contig_769	Q64380	Sarcosine dehydrogenase, mitochondrial	0	mitochondrion	Component	mitochondrion
QPX_transcriptome_v1_Contig_769	Q64380	Sarcosine dehydrogenase, mitochondrial	0	mitochondrion	Component	mitochondrion
QPX_transcriptome_v1_Contig_769	Q64380	Sarcosine dehydrogenase, mitochondrial	0	oxidoreductase activity	Function	other molecular function
QPX_transcriptome_v1_Contig_769	Q64380	Sarcosine dehydrogenase, mitochondrial	0	oxidation reduction	Process	other metabolic processes
QPX_transcriptome_v1_Contig_770	Q6P5F9	Exportin-1	0	nucleus	Component	nucleus
QPX_transcriptome_v1_Contig_770	Q6P5F9	Exportin-1	0	cytoplasm	Component	other cellular component
QPX_transcriptome_v1_Contig_770	Q6P5F9	Exportin-1	0	kinetochore	Component	other cellular component
QPX_transcriptome_v1_Contig_770	Q6P5F9	Exportin-1	0	RNA binding	Function	nucleic acid binding activity
QPX_transcriptome_v1_Contig_770	Q6P5F9	Exportin-1	0	mRNA transport	Process	transport
QPX_transcriptome_v1_Contig_770	Q6P5F9	Exportin-1	0	protein transport	Process	transport
QPX_transcriptome_v1_Contig_770	Q6P5F9	Exportin-1	0	transport	Process	transport
QPX_transcriptome_v1_Contig_771	P02434	60S ribosomal protein L35a	2.00E-37	ribosome	Component	translational apparatus
QPX_transcriptome_v1_Contig_771	P02434	60S ribosomal protein L35a	2.00E-37	ribonucleoprotein complex	Component	other cellular component
QPX_transcriptome_v1_Contig_771	P02434	60S ribosomal protein L35a	2.00E-37	tRNA binding	Function	nucleic acid binding activity
QPX_transcriptome_v1_Contig_771	P02434	60S ribosomal protein L35a	2.00E-37	RNA binding	Function	nucleic acid binding activity
QPX_transcriptome_v1_Contig_772	Q09195	Delta(14)-sterol reductase	1.00E-116	integral to membrane	Component	other membranes
QPX_transcriptome_v1_Contig_772	Q09195	Delta(14)-sterol reductase	1.00E-116	membrane	Component	other membranes
QPX_transcriptome_v1_Contig_772	Q09195	Delta(14)-sterol reductase	1.00E-116	oxidoreductase activity	Function	other molecular function
QPX_transcriptome_v1_Contig_772	Q09195	Delta(14)-sterol reductase	1.00E-116	steroid biosynthetic process	Process	other metabolic processes
QPX_transcriptome_v1_Contig_772	Q09195	Delta(14)-sterol reductase	1.00E-116	sterol biosynthetic process	Process	other metabolic processes
QPX_transcriptome_v1_Contig_772	Q09195	Delta(14)-sterol reductase	1.00E-116	lipid biosynthetic process	Process	other metabolic processes
QPX_transcriptome_v1_Contig_772	Q09195	Delta(14)-sterol reductase	1.00E-116	oxidation reduction	Process	other metabolic processes
QPX_transcriptome_v1_Contig_773	P26883	Peptidyl-prolyl cis-trans isomerase FKBP1A	1.00E-32	cytoplasm	Component	other cellular component
QPX_transcriptome_v1_Contig_773	P26883	Peptidyl-prolyl cis-trans isomerase FKBP1A	1.00E-32	isomerase activity	Function	other molecular function
QPX_transcriptome_v1_Contig_773	P26883	Peptidyl-prolyl cis-trans isomerase FKBP1A	1.00E-32	peptidyl-prolyl cis-trans isomerase activity	Function	other molecular function
QPX_transcriptome_v1_Contig_773	P26883	Peptidyl-prolyl cis-trans isomerase FKBP1A	1.00E-32	protein folding	Process	protein metabolism
QPX_transcriptome_v1_Contig_774	P57093	Phytanoyl-CoA dioxygenase, peroxisomal	3.00E-83	peroxisome	Component	other cytoplasmic organelle
QPX_transcriptome_v1_Contig_774	P57093	Phytanoyl-CoA dioxygenase, peroxisomal	3.00E-83	iron ion binding	Function	other molecular function
QPX_transcriptome_v1_Contig_774	P57093	Phytanoyl-CoA dioxygenase, peroxisomal	3.00E-83	L-ascorbic acid binding	Function	other molecular function
QPX_transcriptome_v1_Contig_774	P57093	Phytanoyl-CoA dioxygenase, peroxisomal	3.00E-83	oxidoreductase activity, acting on single donors with incorporation of molecular oxygen, incorporation of two atoms of oxygen	Function	other molecular function
QPX_transcriptome_v1_Contig_774	P57093	Phytanoyl-CoA dioxygenase, peroxisomal	3.00E-83	oxidoreductase activity	Function	other molecular function
QPX_transcriptome_v1_Contig_774	P57093	Phytanoyl-CoA dioxygenase, peroxisomal	3.00E-83	metal ion binding	Function	other molecular function
QPX_transcriptome_v1_Contig_774	P57093	Phytanoyl-CoA dioxygenase, peroxisomal	3.00E-83	oxidation reduction	Process	other metabolic processes
QPX_transcriptome_v1_Contig_777	Q3EBC2	Probable S-acyltransferase At3g04970	2.00E-46	integral to membrane	Component	other membranes
QPX_transcriptome_v1_Contig_777	Q3EBC2	Probable S-acyltransferase At3g04970	2.00E-46	membrane	Component	other membranes
QPX_transcriptome_v1_Contig_777	Q3EBC2	Probable S-acyltransferase At3g04970	2.00E-46	zinc ion binding	Function	other molecular function
QPX_transcriptome_v1_Contig_777	Q3EBC2	Probable S-acyltransferase At3g04970	2.00E-46	acyltransferase activity	Function	other molecular function
QPX_transcriptome_v1_Contig_777	Q3EBC2	Probable S-acyltransferase At3g04970	2.00E-46	metal ion binding	Function	other molecular function
QPX_transcriptome_v1_Contig_777	Q3EBC2	Probable S-acyltransferase At3g04970	2.00E-46	transferase activity	Function	other molecular function
QPX_transcriptome_v1_Contig_778	Q19713	Phenylalanine--tRNA ligase beta chain	5.00E-150	cytoplasm	Component	other cellular component
QPX_transcriptome_v1_Contig_778	Q19713	Phenylalanine--tRNA ligase beta chain	5.00E-150	nucleotide binding	Function	other molecular function
QPX_transcriptome_v1_Contig_778	Q19713	Phenylalanine--tRNA ligase beta chain	5.00E-150	ligase activity	Function	other molecular function
QPX_transcriptome_v1_Contig_778	Q19713	Phenylalanine--tRNA ligase beta chain	5.00E-150	aminoacyl-tRNA ligase activity	Function	other molecular function
QPX_transcriptome_v1_Contig_778	Q19713	Phenylalanine--tRNA ligase beta chain	5.00E-150	ATP binding	Function	other molecular function
QPX_transcriptome_v1_Contig_778	Q19713	Phenylalanine--tRNA ligase beta chain	5.00E-150	translation	Process	protein metabolism
QPX_transcriptome_v1_Contig_779	Q64127	Transcription intermediary factor 1-alpha	7.00E-08	nucleus	Component	nucleus
QPX_transcriptome_v1_Contig_779	Q64127	Transcription intermediary factor 1-alpha	7.00E-08	protein binding	Function	other molecular function
QPX_transcriptome_v1_Contig_779	Q64127	Transcription intermediary factor 1-alpha	7.00E-08	DNA binding	Function	nucleic acid binding activity
QPX_transcriptome_v1_Contig_779	Q64127	Transcription intermediary factor 1-alpha	7.00E-08	protein binding	Function	other molecular function
QPX_transcriptome_v1_Contig_779	Q64127	Transcription intermediary factor 1-alpha	7.00E-08	zinc ion binding	Function	other molecular function
QPX_transcriptome_v1_Contig_779	Q64127	Transcription intermediary factor 1-alpha	7.00E-08	protein binding	Function	other molecular function
QPX_transcriptome_v1_Contig_779	Q64127	Transcription intermediary factor 1-alpha	7.00E-08	metal ion binding	Function	other molecular function
QPX_transcriptome_v1_Contig_779	Q64127	Transcription intermediary factor 1-alpha	7.00E-08	protein binding	Function	other molecular function
QPX_transcriptome_v1_Contig_779	Q64127	Transcription intermediary factor 1-alpha	7.00E-08	protein binding	Function	other molecular function
QPX_transcriptome_v1_Contig_779	Q64127	Transcription intermediary factor 1-alpha	7.00E-08	protein binding	Function	other molecular function
QPX_transcriptome_v1_Contig_779	Q64127	Transcription intermediary factor 1-alpha	7.00E-08	protein binding	Function	other molecular function
QPX_transcriptome_v1_Contig_779	Q64127	Transcription intermediary factor 1-alpha	7.00E-08	transcription	Process	RNA metabolism
QPX_transcriptome_v1_Contig_779	Q64127	Transcription intermediary factor 1-alpha	7.00E-08	regulation of transcription	Process	RNA metabolism
QPX_transcriptome_v1_Contig_780	Q6GQ39	Transmembrane protein 135	9.00E-06	integral to membrane	Component	other membranes
QPX_transcriptome_v1_Contig_780	Q6GQ39	Transmembrane protein 135	9.00E-06	membrane	Component	other membranes
QPX_transcriptome_v1_Contig_781	Q8T2J9	Methylcrotonoyl-CoA carboxylase beta chain, mitochondrial	0	mitochondrion	Component	mitochondrion
QPX_transcriptome_v1_Contig_781	Q8T2J9	Methylcrotonoyl-CoA carboxylase beta chain, mitochondrial	0	ATP binding	Function	other molecular function
QPX_transcriptome_v1_Contig_781	Q8T2J9	Methylcrotonoyl-CoA carboxylase beta chain, mitochondrial	0	nucleotide binding	Function	other molecular function
QPX_transcriptome_v1_Contig_781	Q8T2J9	Methylcrotonoyl-CoA carboxylase beta chain, mitochondrial	0	ligase activity	Function	other molecular function
QPX_transcriptome_v1_Contig_783	O94901	SUN domain-containing protein 1	6.00E-10	integral to membrane	Component	other membranes
QPX_transcriptome_v1_Contig_783	O94901	SUN domain-containing protein 1	6.00E-10	nucleus	Component	nucleus
QPX_transcriptome_v1_Contig_783	O94901	SUN domain-containing protein 1	6.00E-10	cytoplasm	Component	other cellular component
QPX_transcriptome_v1_Contig_783	O94901	SUN domain-containing protein 1	6.00E-10	membrane	Component	other membranes
QPX_transcriptome_v1_Contig_783	O94901	SUN domain-containing protein 1	6.00E-10	protein binding	Function	other molecular function
QPX_transcriptome_v1_Contig_783	O94901	SUN domain-containing protein 1	6.00E-10	protein binding	Function	other molecular function
QPX_transcriptome_v1_Contig_783	O94901	SUN domain-containing protein 1	6.00E-10	protein binding	Function	other molecular function
QPX_transcriptome_v1_Contig_784	C1DHS2	Ubiquinone/menaquinone biosynthesis methyltransferase ubiE	3.00E-07	transferase activity	Function	other molecular function
QPX_transcriptome_v1_Contig_784	C1DHS2	Ubiquinone/menaquinone biosynthesis methyltransferase ubiE	3.00E-07	methyltransferase activity	Function	other molecular function
QPX_transcriptome_v1_Contig_784	C1DHS2	Ubiquinone/menaquinone biosynthesis methyltransferase ubiE	3.00E-07	menaquinone biosynthetic process	Process	other metabolic processes
QPX_transcriptome_v1_Contig_784	C1DHS2	Ubiquinone/menaquinone biosynthesis methyltransferase ubiE	3.00E-07	ubiquinone biosynthetic process	Process	other metabolic processes
QPX_transcriptome_v1_Contig_785	P14766	Fructose-1,6-bisphosphatase, cytosolic	3.00E-76	cytoplasm	Component	other cellular component
QPX_transcriptome_v1_Contig_785	P14766	Fructose-1,6-bisphosphatase, cytosolic	3.00E-76	hydrolase activity	Function	other molecular function
QPX_transcriptome_v1_Contig_785	P14766	Fructose-1,6-bisphosphatase, cytosolic	3.00E-76	metal ion binding	Function	other molecular function
QPX_transcriptome_v1_Contig_785	P14766	Fructose-1,6-bisphosphatase, cytosolic	3.00E-76	magnesium ion binding	Function	other molecular function
QPX_transcriptome_v1_Contig_785	P14766	Fructose-1,6-bisphosphatase, cytosolic	3.00E-76	carbohydrate metabolic process	Process	other metabolic processes
QPX_transcriptome_v1_Contig_787	Q3AU90	Zinc transporter ZupT	3.00E-39	integral to membrane	Component	other membranes
QPX_transcriptome_v1_Contig_787	Q3AU90	Zinc transporter ZupT	3.00E-39	plasma membrane	Component	plasma membrane
QPX_transcriptome_v1_Contig_787	Q3AU90	Zinc transporter ZupT	3.00E-39	plasma membrane	Component	other membranes
QPX_transcriptome_v1_Contig_787	Q3AU90	Zinc transporter ZupT	3.00E-39	membrane	Component	other membranes
QPX_transcriptome_v1_Contig_787	Q3AU90	Zinc transporter ZupT	3.00E-39	zinc ion binding	Function	other molecular function
QPX_transcriptome_v1_Contig_787	Q3AU90	Zinc transporter ZupT	3.00E-39	zinc ion transport	Process	transport
QPX_transcriptome_v1_Contig_787	Q3AU90	Zinc transporter ZupT	3.00E-39	ion transport	Process	transport
QPX_transcriptome_v1_Contig_787	Q3AU90	Zinc transporter ZupT	3.00E-39	transport	Process	transport
QPX_transcriptome_v1_Contig_788	Q86B00	Type-1 glutamine synthetase 1	9.00E-40	ligase activity	Function	other molecular function
QPX_transcriptome_v1_Contig_788	Q86B00	Type-1 glutamine synthetase 1	9.00E-40	nucleotide binding	Function	other molecular function
QPX_transcriptome_v1_Contig_788	Q86B00	Type-1 glutamine synthetase 1	9.00E-40	ATP binding	Function	other molecular function
QPX_transcriptome_v1_Contig_790	Q5EB25	Cytosolic Fe-S cluster assembly factor nubp1	2.00E-98	cytosol	Component	cytosol
QPX_transcriptome_v1_Contig_790	Q5EB25	Cytosolic Fe-S cluster assembly factor nubp1	2.00E-98	cytoplasm	Component	other cellular component
QPX_transcriptome_v1_Contig_790	Q5EB25	Cytosolic Fe-S cluster assembly factor nubp1	2.00E-98	nucleotide binding	Function	other molecular function
QPX_transcriptome_v1_Contig_790	Q5EB25	Cytosolic Fe-S cluster assembly factor nubp1	2.00E-98	iron ion binding	Function	other molecular function
QPX_transcriptome_v1_Contig_790	Q5EB25	Cytosolic Fe-S cluster assembly factor nubp1	2.00E-98	4 iron, 4 sulfur cluster binding	Function	other molecular function
QPX_transcriptome_v1_Contig_790	Q5EB25	Cytosolic Fe-S cluster assembly factor nubp1	2.00E-98	ATP binding	Function	other molecular function
QPX_transcriptome_v1_Contig_790	Q5EB25	Cytosolic Fe-S cluster assembly factor nubp1	2.00E-98	iron-sulfur cluster binding	Function	other molecular function
QPX_transcriptome_v1_Contig_790	Q5EB25	Cytosolic Fe-S cluster assembly factor nubp1	2.00E-98	metal ion binding	Function	other molecular function
QPX_transcriptome_v1_Contig_790	Q5EB25	Cytosolic Fe-S cluster assembly factor nubp1	2.00E-98	iron-sulfur cluster binding	Function	other molecular function
QPX_transcriptome_v1_Contig_790	Q5EB25	Cytosolic Fe-S cluster assembly factor nubp1	2.00E-98	iron-sulfur cluster assembly	Process	other metabolic processes
QPX_transcriptome_v1_Contig_793	Q8BIQ5	Cleavage stimulation factor subunit 2	7.00E-29	nucleus	Component	nucleus
QPX_transcriptome_v1_Contig_793	Q8BIQ5	Cleavage stimulation factor subunit 2	7.00E-29	protein binding	Function	other molecular function
QPX_transcriptome_v1_Contig_793	Q8BIQ5	Cleavage stimulation factor subunit 2	7.00E-29	RNA binding	Function	nucleic acid binding activity
QPX_transcriptome_v1_Contig_793	Q8BIQ5	Cleavage stimulation factor subunit 2	7.00E-29	mRNA processing	Process	RNA metabolism
QPX_transcriptome_v1_Contig_794	Q13439	Golgin subfamily A member 4	4.00E-13	Golgi apparatus	Component	ER/Golgi
QPX_transcriptome_v1_Contig_794	Q13439	Golgin subfamily A member 4	4.00E-13	membrane	Component	other membranes
QPX_transcriptome_v1_Contig_794	Q13439	Golgin subfamily A member 4	4.00E-13	cytoplasm	Component	other cellular component
QPX_transcriptome_v1_Contig_795	Q797A7	Uncharacterized amino acid permease YfnA	7.00E-21	integral to membrane	Component	other membranes
QPX_transcriptome_v1_Contig_795	Q797A7	Uncharacterized amino acid permease YfnA	7.00E-21	plasma membrane	Component	plasma membrane
QPX_transcriptome_v1_Contig_795	Q797A7	Uncharacterized amino acid permease YfnA	7.00E-21	plasma membrane	Component	other membranes
QPX_transcriptome_v1_Contig_795	Q797A7	Uncharacterized amino acid permease YfnA	7.00E-21	membrane	Component	other membranes
QPX_transcriptome_v1_Contig_796	Q55BF2	60S ribosomal export protein NMD3	8.00E-96	nucleus	Component	nucleus
QPX_transcriptome_v1_Contig_796	Q55BF2	60S ribosomal export protein NMD3	8.00E-96	cytoplasm	Component	other cellular component
QPX_transcriptome_v1_Contig_796	Q55BF2	60S ribosomal export protein NMD3	8.00E-96	transport	Process	transport
QPX_transcriptome_v1_Contig_796	Q55BF2	60S ribosomal export protein NMD3	8.00E-96	protein transport	Process	transport
QPX_transcriptome_v1_Contig_797	O65059	40S ribosomal protein S15	1.00E-56	ribosome	Component	translational apparatus
QPX_transcriptome_v1_Contig_797	O65059	40S ribosomal protein S15	1.00E-56	ribonucleoprotein complex	Component	other cellular component
QPX_transcriptome_v1_Contig_798	Q9UG63	ATP-binding cassette sub-family F member 2	0	nucleotide binding	Function	other molecular function
QPX_transcriptome_v1_Contig_798	Q9UG63	ATP-binding cassette sub-family F member 2	0	ATP binding	Function	other molecular function
QPX_transcriptome_v1_Contig_799	Q9V333	Probable lysine-specific demethylase 4A	2.00E-58	nucleus	Component	nucleus
QPX_transcriptome_v1_Contig_799	Q9V333	Probable lysine-specific demethylase 4A	2.00E-58	nucleus	Component	nucleus
QPX_transcriptome_v1_Contig_799	Q9V333	Probable lysine-specific demethylase 4A	2.00E-58	oxidoreductase activity, acting on single donors with incorporation of molecular oxygen, incorporation of two atoms of oxygen	Function	other molecular function
QPX_transcriptome_v1_Contig_799	Q9V333	Probable lysine-specific demethylase 4A	2.00E-58	iron ion binding	Function	other molecular function
QPX_transcriptome_v1_Contig_799	Q9V333	Probable lysine-specific demethylase 4A	2.00E-58	transcription repressor activity	Function	transcription regulatory activity
QPX_transcriptome_v1_Contig_799	Q9V333	Probable lysine-specific demethylase 4A	2.00E-58	histone demethylase activity (H3-K36 specific)	Function	other molecular function
QPX_transcriptome_v1_Contig_799	Q9V333	Probable lysine-specific demethylase 4A	2.00E-58	oxidoreductase activity	Function	other molecular function
QPX_transcriptome_v1_Contig_799	Q9V333	Probable lysine-specific demethylase 4A	2.00E-58	zinc ion binding	Function	other molecular function
QPX_transcriptome_v1_Contig_799	Q9V333	Probable lysine-specific demethylase 4A	2.00E-58	metal ion binding	Function	other molecular function
QPX_transcriptome_v1_Contig_799	Q9V333	Probable lysine-specific demethylase 4A	2.00E-58	histone demethylation	Process	protein metabolism
QPX_transcriptome_v1_Contig_799	Q9V333	Probable lysine-specific demethylase 4A	2.00E-58	histone demethylation	Process	cell organization and biogenesis
QPX_transcriptome_v1_Contig_799	Q9V333	Probable lysine-specific demethylase 4A	2.00E-58	regulation of transcription	Process	RNA metabolism
QPX_transcriptome_v1_Contig_799	Q9V333	Probable lysine-specific demethylase 4A	2.00E-58	chromatin modification	Process	cell organization and biogenesis
QPX_transcriptome_v1_Contig_799	Q9V333	Probable lysine-specific demethylase 4A	2.00E-58	oxidation reduction	Process	other metabolic processes
QPX_transcriptome_v1_Contig_799	Q9V333	Probable lysine-specific demethylase 4A	2.00E-58	transcription	Process	RNA metabolism
QPX_transcriptome_v1_Contig_801	P33160	Formate dehydrogenase	0	oxidoreductase activity	Function	other molecular function
QPX_transcriptome_v1_Contig_801	P33160	Formate dehydrogenase	0	oxidation reduction	Process	other metabolic processes
QPX_transcriptome_v1_Contig_802	Q8VDD5	Myosin-9	2.00E-13	stress fiber	Component	cytoskeleton
QPX_transcriptome_v1_Contig_802	Q8VDD5	Myosin-9	2.00E-13	cleavage furrow	Component	other cellular component
QPX_transcriptome_v1_Contig_802	Q8VDD5	Myosin-9	2.00E-13	integrin complex	Component	plasma membrane
QPX_transcriptome_v1_Contig_802	Q8VDD5	Myosin-9	2.00E-13	integrin complex	Component	other membranes
QPX_transcriptome_v1_Contig_802	Q8VDD5	Myosin-9	2.00E-13	actin cytoskeleton	Component	cytoskeleton
QPX_transcriptome_v1_Contig_802	Q8VDD5	Myosin-9	2.00E-13	actomyosin contractile ring	Component	cytoskeleton
QPX_transcriptome_v1_Contig_802	Q8VDD5	Myosin-9	2.00E-13	plasma membrane	Component	plasma membrane
QPX_transcriptome_v1_Contig_802	Q8VDD5	Myosin-9	2.00E-13	plasma membrane	Component	other membranes
QPX_transcriptome_v1_Contig_802	Q8VDD5	Myosin-9	2.00E-13	cell leading edge	Component	other cellular component
QPX_transcriptome_v1_Contig_802	Q8VDD5	Myosin-9	2.00E-13	cytosol	Component	cytosol
QPX_transcriptome_v1_Contig_802	Q8VDD5	Myosin-9	2.00E-13	ruffle	Component	other cellular component
QPX_transcriptome_v1_Contig_802	Q8VDD5	Myosin-9	2.00E-13	nucleus	Component	nucleus
QPX_transcriptome_v1_Contig_802	Q8VDD5	Myosin-9	2.00E-13	protein complex	Component	other cellular component
QPX_transcriptome_v1_Contig_802	Q8VDD5	Myosin-9	2.00E-13	myosin complex	Component	cytoskeleton
QPX_transcriptome_v1_Contig_802	Q8VDD5	Myosin-9	2.00E-13	cytoplasm	Component	other cellular component
QPX_transcriptome_v1_Contig_802	Q8VDD5	Myosin-9	2.00E-13	nucleotide binding	Function	other molecular function
QPX_transcriptome_v1_Contig_802	Q8VDD5	Myosin-9	2.00E-13	protein homodimerization activity	Function	other molecular function
QPX_transcriptome_v1_Contig_802	Q8VDD5	Myosin-9	2.00E-13	protein anchor	Function	other molecular function
QPX_transcriptome_v1_Contig_802	Q8VDD5	Myosin-9	2.00E-13	actin binding	Function	cytoskeletal activity
QPX_transcriptome_v1_Contig_802	Q8VDD5	Myosin-9	2.00E-13	ATP binding	Function	other molecular function
QPX_transcriptome_v1_Contig_802	Q8VDD5	Myosin-9	2.00E-13	motor activity	Function	cytoskeletal activity
QPX_transcriptome_v1_Contig_802	Q8VDD5	Myosin-9	2.00E-13	microfilament motor activity	Function	cytoskeletal activity
QPX_transcriptome_v1_Contig_802	Q8VDD5	Myosin-9	2.00E-13	ATPase activity	Function	other molecular function
QPX_transcriptome_v1_Contig_802	Q8VDD5	Myosin-9	2.00E-13	protein binding	Function	other molecular function
QPX_transcriptome_v1_Contig_802	Q8VDD5	Myosin-9	2.00E-13	calmodulin binding	Function	other molecular function
QPX_transcriptome_v1_Contig_802	Q8VDD5	Myosin-9	2.00E-13	actin filament binding	Function	cytoskeletal activity
QPX_transcriptome_v1_Contig_802	Q8VDD5	Myosin-9	2.00E-13	actin cytoskeleton reorganization	Process	cell organization and biogenesis
QPX_transcriptome_v1_Contig_802	Q8VDD5	Myosin-9	2.00E-13	actin filament-based movement	Process	transport
QPX_transcriptome_v1_Contig_802	Q8VDD5	Myosin-9	2.00E-13	cytokinesis	Process	other biological processes
QPX_transcriptome_v1_Contig_802	Q8VDD5	Myosin-9	2.00E-13	angiogenesis	Process	developmental processes
QPX_transcriptome_v1_Contig_802	Q8VDD5	Myosin-9	2.00E-13	regulation of cell shape	Process	cell organization and biogenesis
QPX_transcriptome_v1_Contig_802	Q8VDD5	Myosin-9	2.00E-13	protein transport	Process	transport
QPX_transcriptome_v1_Contig_802	Q8VDD5	Myosin-9	2.00E-13	regulation of cell shape	Process	cell organization and biogenesis
QPX_transcriptome_v1_Contig_802	Q8VDD5	Myosin-9	2.00E-13	membrane protein ectodomain proteolysis	Process	protein metabolism
QPX_transcriptome_v1_Contig_802	Q8VDD5	Myosin-9	2.00E-13	monocyte differentiation	Process	developmental processes
QPX_transcriptome_v1_Contig_802	Q8VDD5	Myosin-9	2.00E-13	blood vessel endothelial cell migration	Process	other biological processes
QPX_transcriptome_v1_Contig_802	Q8VDD5	Myosin-9	2.00E-13	platelet formation	Process	developmental processes
QPX_transcriptome_v1_Contig_803	O43447	Peptidyl-prolyl cis-trans isomerase H	1.00E-69	cytoplasm	Component	other cellular component
QPX_transcriptome_v1_Contig_803	O43447	Peptidyl-prolyl cis-trans isomerase H	1.00E-69	nucleus	Component	nucleus
QPX_transcriptome_v1_Contig_803	O43447	Peptidyl-prolyl cis-trans isomerase H	1.00E-69	spliceosomal complex	Component	nucleus
QPX_transcriptome_v1_Contig_803	O43447	Peptidyl-prolyl cis-trans isomerase H	1.00E-69	peptidyl-prolyl cis-trans isomerase activity	Function	other molecular function
QPX_transcriptome_v1_Contig_803	O43447	Peptidyl-prolyl cis-trans isomerase H	1.00E-69	isomerase activity	Function	other molecular function
QPX_transcriptome_v1_Contig_803	O43447	Peptidyl-prolyl cis-trans isomerase H	1.00E-69	mRNA processing	Process	RNA metabolism
QPX_transcriptome_v1_Contig_803	O43447	Peptidyl-prolyl cis-trans isomerase H	1.00E-69	RNA splicing	Process	RNA metabolism
QPX_transcriptome_v1_Contig_803	O43447	Peptidyl-prolyl cis-trans isomerase H	1.00E-69	protein folding	Process	protein metabolism
QPX_transcriptome_v1_Contig_805	Q7X659	Vacuolar protein sorting-associated protein 35A	2.00E-163	.	.	.
QPX_transcriptome_v1_Contig_806	P49656	Inward rectifier potassium channel 2	9.00E-25	membrane	Component	other membranes
QPX_transcriptome_v1_Contig_806	P49656	Inward rectifier potassium channel 2	9.00E-25	integral to membrane	Component	other membranes
QPX_transcriptome_v1_Contig_806	P49656	Inward rectifier potassium channel 2	9.00E-25	potassium ion binding	Function	other molecular function
QPX_transcriptome_v1_Contig_806	P49656	Inward rectifier potassium channel 2	9.00E-25	ion channel activity	Function	transporter activity
QPX_transcriptome_v1_Contig_806	P49656	Inward rectifier potassium channel 2	9.00E-25	voltage-gated ion channel activity	Function	transporter activity
QPX_transcriptome_v1_Contig_806	P49656	Inward rectifier potassium channel 2	9.00E-25	potassium ion transport	Process	transport
QPX_transcriptome_v1_Contig_806	P49656	Inward rectifier potassium channel 2	9.00E-25	ion transport	Process	transport
QPX_transcriptome_v1_Contig_806	P49656	Inward rectifier potassium channel 2	9.00E-25	transport	Process	transport
QPX_transcriptome_v1_Contig_807	Q55CA0	Vacuolar protein sorting-associated protein 26	2.00E-119	membrane	Component	other membranes
QPX_transcriptome_v1_Contig_807	Q55CA0	Vacuolar protein sorting-associated protein 26	2.00E-119	transport	Process	transport
QPX_transcriptome_v1_Contig_807	Q55CA0	Vacuolar protein sorting-associated protein 26	2.00E-119	protein transport	Process	transport
QPX_transcriptome_v1_Contig_809	Q68FR6	Elongation factor 1-gamma	8.00E-31	translation elongation factor activity	Function	nucleic acid binding activity
QPX_transcriptome_v1_Contig_809	Q68FR6	Elongation factor 1-gamma	8.00E-31	translation	Process	protein metabolism
QPX_transcriptome_v1_Contig_810	Q59536	Protease 2	2.00E-166	peptidase activity	Function	other molecular function
QPX_transcriptome_v1_Contig_810	Q59536	Protease 2	2.00E-166	serine-type peptidase activity	Function	other molecular function
QPX_transcriptome_v1_Contig_810	Q59536	Protease 2	2.00E-166	hydrolase activity	Function	other molecular function
QPX_transcriptome_v1_Contig_812	Q8TZW4	Lysyl aminopeptidase	2.00E-17	.	.	.
QPX_transcriptome_v1_Contig_815	Q54TR1	Counting factor associated protein D	3.00E-56	extracellular region	Component	non-structural extracellular
QPX_transcriptome_v1_Contig_816	P49131	Triose phosphate/phosphate translocator, chloroplastic	5.00E-22	plastid	Component	other cellular component
QPX_transcriptome_v1_Contig_816	P49131	Triose phosphate/phosphate translocator, chloroplastic	5.00E-22	integral to membrane	Component	other membranes
QPX_transcriptome_v1_Contig_816	P49131	Triose phosphate/phosphate translocator, chloroplastic	5.00E-22	chloroplast	Component	other cellular component
QPX_transcriptome_v1_Contig_816	P49131	Triose phosphate/phosphate translocator, chloroplastic	5.00E-22	membrane	Component	other membranes
QPX_transcriptome_v1_Contig_816	P49131	Triose phosphate/phosphate translocator, chloroplastic	5.00E-22	transport	Process	transport
QPX_transcriptome_v1_Contig_817	P11310	Medium-chain specific acyl-CoA dehydrogenase, mitochondrial	1.00E-20	mitochondrion	Component	mitochondrion
QPX_transcriptome_v1_Contig_817	P11310	Medium-chain specific acyl-CoA dehydrogenase, mitochondrial	1.00E-20	oxidoreductase activity	Function	other molecular function
QPX_transcriptome_v1_Contig_817	P11310	Medium-chain specific acyl-CoA dehydrogenase, mitochondrial	1.00E-20	lipid metabolic process	Process	other metabolic processes
QPX_transcriptome_v1_Contig_817	P11310	Medium-chain specific acyl-CoA dehydrogenase, mitochondrial	1.00E-20	fatty acid metabolic process	Process	other metabolic processes
QPX_transcriptome_v1_Contig_817	P11310	Medium-chain specific acyl-CoA dehydrogenase, mitochondrial	1.00E-20	oxidation reduction	Process	other metabolic processes
QPX_transcriptome_v1_Contig_818	Q39044	Vacuolar-processing enzyme beta-isozyme	1.00E-73	vacuole	Component	other cytoplasmic organelle
QPX_transcriptome_v1_Contig_818	Q39044	Vacuolar-processing enzyme beta-isozyme	1.00E-73	cysteine-type peptidase activity	Function	other molecular function
QPX_transcriptome_v1_Contig_818	Q39044	Vacuolar-processing enzyme beta-isozyme	1.00E-73	peptidase activity	Function	other molecular function
QPX_transcriptome_v1_Contig_818	Q39044	Vacuolar-processing enzyme beta-isozyme	1.00E-73	hydrolase activity	Function	other molecular function
QPX_transcriptome_v1_Contig_819	O34678	Uncharacterized oxidoreductase YtbE	2.00E-26	oxidoreductase activity	Function	other molecular function
QPX_transcriptome_v1_Contig_819	O34678	Uncharacterized oxidoreductase YtbE	2.00E-26	oxidation reduction	Process	other metabolic processes
QPX_transcriptome_v1_Contig_821	Q9SZ67	Probable WRKY transcription factor 19	3.00E-56	nucleus	Component	nucleus
QPX_transcriptome_v1_Contig_821	Q9SZ67	Probable WRKY transcription factor 19	3.00E-56	kinase activity	Function	kinase activity
QPX_transcriptome_v1_Contig_821	Q9SZ67	Probable WRKY transcription factor 19	3.00E-56	DNA binding	Function	nucleic acid binding activity
QPX_transcriptome_v1_Contig_821	Q9SZ67	Probable WRKY transcription factor 19	3.00E-56	protein serine/threonine kinase activity	Function	kinase activity
QPX_transcriptome_v1_Contig_821	Q9SZ67	Probable WRKY transcription factor 19	3.00E-56	nucleotide binding	Function	other molecular function
QPX_transcriptome_v1_Contig_821	Q9SZ67	Probable WRKY transcription factor 19	3.00E-56	ATP binding	Function	other molecular function
QPX_transcriptome_v1_Contig_821	Q9SZ67	Probable WRKY transcription factor 19	3.00E-56	transferase activity	Function	other molecular function
QPX_transcriptome_v1_Contig_821	Q9SZ67	Probable WRKY transcription factor 19	3.00E-56	regulation of transcription	Process	RNA metabolism
QPX_transcriptome_v1_Contig_821	Q9SZ67	Probable WRKY transcription factor 19	3.00E-56	defense response	Process	stress response
QPX_transcriptome_v1_Contig_821	Q9SZ67	Probable WRKY transcription factor 19	3.00E-56	transcription	Process	RNA metabolism
QPX_transcriptome_v1_Contig_822	Q8DH42	Glutamate 5-kinase	4.00E-76	cytoplasm	Component	other cellular component
QPX_transcriptome_v1_Contig_822	Q8DH42	Glutamate 5-kinase	4.00E-76	kinase activity	Function	kinase activity
QPX_transcriptome_v1_Contig_822	Q8DH42	Glutamate 5-kinase	4.00E-76	nucleotide binding	Function	other molecular function
QPX_transcriptome_v1_Contig_822	Q8DH42	Glutamate 5-kinase	4.00E-76	transferase activity	Function	other molecular function
QPX_transcriptome_v1_Contig_822	Q8DH42	Glutamate 5-kinase	4.00E-76	ATP binding	Function	other molecular function
QPX_transcriptome_v1_Contig_822	Q8DH42	Glutamate 5-kinase	4.00E-76	cellular amino acid biosynthetic process	Process	other metabolic processes
QPX_transcriptome_v1_Contig_822	Q8DH42	Glutamate 5-kinase	4.00E-76	proline biosynthetic process	Process	other metabolic processes
QPX_transcriptome_v1_Contig_823	O75970	Multiple PDZ domain protein	4.00E-06	synapse	Component	other cellular component
QPX_transcriptome_v1_Contig_823	O75970	Multiple PDZ domain protein	4.00E-06	postsynaptic membrane	Component	other membranes
QPX_transcriptome_v1_Contig_823	O75970	Multiple PDZ domain protein	4.00E-06	membrane	Component	other membranes
QPX_transcriptome_v1_Contig_823	O75970	Multiple PDZ domain protein	4.00E-06	cell projection	Component	other cellular component
QPX_transcriptome_v1_Contig_823	O75970	Multiple PDZ domain protein	4.00E-06	cell junction	Component	plasma membrane
QPX_transcriptome_v1_Contig_823	O75970	Multiple PDZ domain protein	4.00E-06	cell junction	Component	other membranes
QPX_transcriptome_v1_Contig_823	O75970	Multiple PDZ domain protein	4.00E-06	plasma membrane	Component	plasma membrane
QPX_transcriptome_v1_Contig_823	O75970	Multiple PDZ domain protein	4.00E-06	plasma membrane	Component	other membranes
QPX_transcriptome_v1_Contig_823	O75970	Multiple PDZ domain protein	4.00E-06	tight junction	Component	plasma membrane
QPX_transcriptome_v1_Contig_823	O75970	Multiple PDZ domain protein	4.00E-06	tight junction	Component	other membranes
QPX_transcriptome_v1_Contig_823	O75970	Multiple PDZ domain protein	4.00E-06	synaptosome	Component	other membranes
QPX_transcriptome_v1_Contig_823	O75970	Multiple PDZ domain protein	4.00E-06	interspecies interaction between organisms	Process	other biological processes
QPX_transcriptome_v1_Contig_824	P19485	Adenylate cyclase 1	2.00E-27	plasma membrane	Component	plasma membrane
QPX_transcriptome_v1_Contig_824	P19485	Adenylate cyclase 1	2.00E-27	plasma membrane	Component	other membranes
QPX_transcriptome_v1_Contig_824	P19485	Adenylate cyclase 1	2.00E-27	membrane	Component	other membranes
QPX_transcriptome_v1_Contig_824	P19485	Adenylate cyclase 1	2.00E-27	integral to membrane	Component	other membranes
QPX_transcriptome_v1_Contig_824	P19485	Adenylate cyclase 1	2.00E-27	ATP binding	Function	other molecular function
QPX_transcriptome_v1_Contig_824	P19485	Adenylate cyclase 1	2.00E-27	magnesium ion binding	Function	other molecular function
QPX_transcriptome_v1_Contig_824	P19485	Adenylate cyclase 1	2.00E-27	metal ion binding	Function	other molecular function
QPX_transcriptome_v1_Contig_824	P19485	Adenylate cyclase 1	2.00E-27	nucleotide binding	Function	other molecular function
QPX_transcriptome_v1_Contig_824	P19485	Adenylate cyclase 1	2.00E-27	lyase activity	Function	other molecular function
QPX_transcriptome_v1_Contig_824	P19485	Adenylate cyclase 1	2.00E-27	cAMP biosynthetic process	Process	other metabolic processes
QPX_transcriptome_v1_Contig_825	Q96VN5	Triosephosphate isomerase	4.00E-74	isomerase activity	Function	other molecular function
QPX_transcriptome_v1_Contig_825	Q96VN5	Triosephosphate isomerase	4.00E-74	pentose-phosphate shunt	Process	other metabolic processes
QPX_transcriptome_v1_Contig_825	Q96VN5	Triosephosphate isomerase	4.00E-74	fatty acid biosynthetic process	Process	other metabolic processes
QPX_transcriptome_v1_Contig_825	Q96VN5	Triosephosphate isomerase	4.00E-74	gluconeogenesis	Process	other metabolic processes
QPX_transcriptome_v1_Contig_825	Q96VN5	Triosephosphate isomerase	4.00E-74	glycolysis	Process	other metabolic processes
QPX_transcriptome_v1_Contig_825	Q96VN5	Triosephosphate isomerase	4.00E-74	lipid biosynthetic process	Process	other metabolic processes
QPX_transcriptome_v1_Contig_826	Q5PQR5	U3 small nucleolar ribonucleoprotein protein IMP4	1.00E-93	ribonucleoprotein complex	Component	other cellular component
QPX_transcriptome_v1_Contig_826	Q5PQR5	U3 small nucleolar ribonucleoprotein protein IMP4	1.00E-93	nucleus	Component	nucleus
QPX_transcriptome_v1_Contig_826	Q5PQR5	U3 small nucleolar ribonucleoprotein protein IMP4	1.00E-93	rRNA processing	Process	RNA metabolism
QPX_transcriptome_v1_Contig_826	Q5PQR5	U3 small nucleolar ribonucleoprotein protein IMP4	1.00E-93	ribosome biogenesis	Process	other biological processes
QPX_transcriptome_v1_Contig_827	Q7TNE1	CaiB/baiF CoA-transferase family protein C7orf10 homolog	1.00E-55	transferase activity	Function	other molecular function
QPX_transcriptome_v1_Contig_831	Q27655	Enolase	1.00E-151	cytoplasm	Component	other cellular component
QPX_transcriptome_v1_Contig_831	Q27655	Enolase	1.00E-151	metal ion binding	Function	other molecular function
QPX_transcriptome_v1_Contig_831	Q27655	Enolase	1.00E-151	lyase activity	Function	other molecular function
QPX_transcriptome_v1_Contig_831	Q27655	Enolase	1.00E-151	magnesium ion binding	Function	other molecular function
QPX_transcriptome_v1_Contig_831	Q27655	Enolase	1.00E-151	glycolysis	Process	other metabolic processes
QPX_transcriptome_v1_Contig_832	O74944	DNA polymerase kappa	8.00E-60	nucleus	Component	nucleus
QPX_transcriptome_v1_Contig_832	O74944	DNA polymerase kappa	8.00E-60	cytoplasm	Component	other cellular component
QPX_transcriptome_v1_Contig_832	O74944	DNA polymerase kappa	8.00E-60	magnesium ion binding	Function	other molecular function
QPX_transcriptome_v1_Contig_832	O74944	DNA polymerase kappa	8.00E-60	DNA binding	Function	nucleic acid binding activity
QPX_transcriptome_v1_Contig_832	O74944	DNA polymerase kappa	8.00E-60	transferase activity	Function	other molecular function
QPX_transcriptome_v1_Contig_832	O74944	DNA polymerase kappa	8.00E-60	metal ion binding	Function	other molecular function
QPX_transcriptome_v1_Contig_832	O74944	DNA polymerase kappa	8.00E-60	nucleotidyltransferase activity	Function	other molecular function
QPX_transcriptome_v1_Contig_832	O74944	DNA polymerase kappa	8.00E-60	DNA-directed DNA polymerase activity	Function	other molecular function
QPX_transcriptome_v1_Contig_832	O74944	DNA polymerase kappa	8.00E-60	DNA replication	Process	DNA metabolism
QPX_transcriptome_v1_Contig_832	O74944	DNA polymerase kappa	8.00E-60	response to DNA damage stimulus	Process	stress response
QPX_transcriptome_v1_Contig_832	O74944	DNA polymerase kappa	8.00E-60	DNA replication	Process	DNA metabolism
QPX_transcriptome_v1_Contig_832	O74944	DNA polymerase kappa	8.00E-60	DNA repair	Process	stress response
QPX_transcriptome_v1_Contig_832	O74944	DNA polymerase kappa	8.00E-60	DNA repair	Process	DNA metabolism
QPX_transcriptome_v1_Contig_832	O74944	DNA polymerase kappa	8.00E-60	meiosis	Process	cell cycle and proliferation
QPX_transcriptome_v1_Contig_835	P16894	Guanine nucleotide-binding protein alpha-1 subunit	5.00E-78	GTP binding	Function	other molecular function
QPX_transcriptome_v1_Contig_835	P16894	Guanine nucleotide-binding protein alpha-1 subunit	5.00E-78	nucleotide binding	Function	other molecular function
QPX_transcriptome_v1_Contig_835	P16894	Guanine nucleotide-binding protein alpha-1 subunit	5.00E-78	signal transducer activity	Function	signal transduction activity
QPX_transcriptome_v1_Contig_835	P16894	Guanine nucleotide-binding protein alpha-1 subunit	5.00E-78	signal transduction	Process	signal transduction
QPX_transcriptome_v1_Contig_836	P05455	Lupus La protein	1.00E-19	nucleus	Component	nucleus
QPX_transcriptome_v1_Contig_836	P05455	Lupus La protein	1.00E-19	RNA binding	Function	nucleic acid binding activity
QPX_transcriptome_v1_Contig_837	Q9UDX3	SEC14-like protein 4	2.00E-15	lipid binding	Function	other molecular function
QPX_transcriptome_v1_Contig_837	Q9UDX3	SEC14-like protein 4	2.00E-15	transport	Process	transport
QPX_transcriptome_v1_Contig_838	P47808	High molecular weight form of myosin-1	4.00E-99	myosin complex	Component	cytoskeleton
QPX_transcriptome_v1_Contig_838	P47808	High molecular weight form of myosin-1	4.00E-99	actin binding	Function	cytoskeletal activity
QPX_transcriptome_v1_Contig_838	P47808	High molecular weight form of myosin-1	4.00E-99	ATP binding	Function	other molecular function
QPX_transcriptome_v1_Contig_838	P47808	High molecular weight form of myosin-1	4.00E-99	motor activity	Function	cytoskeletal activity
QPX_transcriptome_v1_Contig_838	P47808	High molecular weight form of myosin-1	4.00E-99	nucleotide binding	Function	other molecular function
QPX_transcriptome_v1_Contig_839	Q1JPX3	Phenylalanine--tRNA ligase alpha chain	3.00E-173	cytoplasm	Component	other cellular component
QPX_transcriptome_v1_Contig_839	Q1JPX3	Phenylalanine--tRNA ligase alpha chain	3.00E-173	aminoacyl-tRNA ligase activity	Function	other molecular function
QPX_transcriptome_v1_Contig_839	Q1JPX3	Phenylalanine--tRNA ligase alpha chain	3.00E-173	nucleotide binding	Function	other molecular function
QPX_transcriptome_v1_Contig_839	Q1JPX3	Phenylalanine--tRNA ligase alpha chain	3.00E-173	ligase activity	Function	other molecular function
QPX_transcriptome_v1_Contig_839	Q1JPX3	Phenylalanine--tRNA ligase alpha chain	3.00E-173	ATP binding	Function	other molecular function
QPX_transcriptome_v1_Contig_839	Q1JPX3	Phenylalanine--tRNA ligase alpha chain	3.00E-173	translation	Process	protein metabolism
QPX_transcriptome_v1_Contig_840	Q9SF85	Adenosine kinase 1	6.00E-132	transferase activity	Function	other molecular function
QPX_transcriptome_v1_Contig_840	Q9SF85	Adenosine kinase 1	6.00E-132	kinase activity	Function	kinase activity
QPX_transcriptome_v1_Contig_840	Q9SF85	Adenosine kinase 1	6.00E-132	magnesium ion binding	Function	other molecular function
QPX_transcriptome_v1_Contig_840	Q9SF85	Adenosine kinase 1	6.00E-132	ATP binding	Function	other molecular function
QPX_transcriptome_v1_Contig_840	Q9SF85	Adenosine kinase 1	6.00E-132	nucleotide binding	Function	other molecular function
QPX_transcriptome_v1_Contig_840	Q9SF85	Adenosine kinase 1	6.00E-132	interspecies interaction between organisms	Process	other biological processes
QPX_transcriptome_v1_Contig_840	Q9SF85	Adenosine kinase 1	6.00E-132	purine ribonucleoside salvage	Process	other metabolic processes
QPX_transcriptome_v1_Contig_845	P22307	Non-specific lipid-transfer protein	6.00E-20	mitochondrion	Component	mitochondrion
QPX_transcriptome_v1_Contig_845	P22307	Non-specific lipid-transfer protein	6.00E-20	peroxisome	Component	other cytoplasmic organelle
QPX_transcriptome_v1_Contig_845	P22307	Non-specific lipid-transfer protein	6.00E-20	cytoplasm	Component	other cellular component
QPX_transcriptome_v1_Contig_845	P22307	Non-specific lipid-transfer protein	6.00E-20	lipid binding	Function	other molecular function
QPX_transcriptome_v1_Contig_845	P22307	Non-specific lipid-transfer protein	6.00E-20	transferase activity	Function	other molecular function
QPX_transcriptome_v1_Contig_845	P22307	Non-specific lipid-transfer protein	6.00E-20	lipid transport	Process	transport
QPX_transcriptome_v1_Contig_845	P22307	Non-specific lipid-transfer protein	6.00E-20	transport	Process	transport
QPX_transcriptome_v1_Contig_846	P94488	Uncharacterized symporter ynaJ	1.00E-22	plasma membrane	Component	plasma membrane
QPX_transcriptome_v1_Contig_846	P94488	Uncharacterized symporter ynaJ	1.00E-22	plasma membrane	Component	other membranes
QPX_transcriptome_v1_Contig_846	P94488	Uncharacterized symporter ynaJ	1.00E-22	integral to membrane	Component	other membranes
QPX_transcriptome_v1_Contig_846	P94488	Uncharacterized symporter ynaJ	1.00E-22	membrane	Component	other membranes
QPX_transcriptome_v1_Contig_846	P94488	Uncharacterized symporter ynaJ	1.00E-22	symporter activity	Function	transporter activity
QPX_transcriptome_v1_Contig_846	P94488	Uncharacterized symporter ynaJ	1.00E-22	transport	Process	transport
QPX_transcriptome_v1_Contig_850	Q8NBK3	Sulfatase-modifying factor 1	3.00E-105	endoplasmic reticulum	Component	ER/Golgi
QPX_transcriptome_v1_Contig_850	Q8NBK3	Sulfatase-modifying factor 1	3.00E-105	metal ion binding	Function	other molecular function
QPX_transcriptome_v1_Contig_850	Q8NBK3	Sulfatase-modifying factor 1	3.00E-105	oxidoreductase activity	Function	other molecular function
QPX_transcriptome_v1_Contig_850	Q8NBK3	Sulfatase-modifying factor 1	3.00E-105	calcium ion binding	Function	other molecular function
QPX_transcriptome_v1_Contig_850	Q8NBK3	Sulfatase-modifying factor 1	3.00E-105	oxidation reduction	Process	other metabolic processes
QPX_transcriptome_v1_Contig_852	P59723	Hypoxia-inducible factor 1-alpha inhibitor	8.00E-08	nucleus	Component	nucleus
QPX_transcriptome_v1_Contig_852	P59723	Hypoxia-inducible factor 1-alpha inhibitor	8.00E-08	oxidoreductase activity	Function	other molecular function
QPX_transcriptome_v1_Contig_852	P59723	Hypoxia-inducible factor 1-alpha inhibitor	8.00E-08	iron ion binding	Function	other molecular function
QPX_transcriptome_v1_Contig_852	P59723	Hypoxia-inducible factor 1-alpha inhibitor	8.00E-08	oxidoreductase activity, acting on single donors with incorporation of molecular oxygen, incorporation of two atoms of oxygen	Function	other molecular function
QPX_transcriptome_v1_Contig_852	P59723	Hypoxia-inducible factor 1-alpha inhibitor	8.00E-08	metal ion binding	Function	other molecular function
QPX_transcriptome_v1_Contig_852	P59723	Hypoxia-inducible factor 1-alpha inhibitor	8.00E-08	regulation of transcription	Process	RNA metabolism
QPX_transcriptome_v1_Contig_852	P59723	Hypoxia-inducible factor 1-alpha inhibitor	8.00E-08	oxidation reduction	Process	other metabolic processes
QPX_transcriptome_v1_Contig_852	P59723	Hypoxia-inducible factor 1-alpha inhibitor	8.00E-08	transcription	Process	RNA metabolism
QPX_transcriptome_v1_Contig_854	Q55DL0	Dihydropyrimidinase	2.00E-161	hydrolase activity	Function	other molecular function
QPX_transcriptome_v1_Contig_854	Q55DL0	Dihydropyrimidinase	2.00E-161	metal ion binding	Function	other molecular function
QPX_transcriptome_v1_Contig_854	Q55DL0	Dihydropyrimidinase	2.00E-161	zinc ion binding	Function	other molecular function
QPX_transcriptome_v1_Contig_856	P19485	Adenylate cyclase 1	3.00E-32	plasma membrane	Component	plasma membrane
QPX_transcriptome_v1_Contig_856	P19485	Adenylate cyclase 1	3.00E-32	plasma membrane	Component	other membranes
QPX_transcriptome_v1_Contig_856	P19485	Adenylate cyclase 1	3.00E-32	membrane	Component	other membranes
QPX_transcriptome_v1_Contig_856	P19485	Adenylate cyclase 1	3.00E-32	integral to membrane	Component	other membranes
QPX_transcriptome_v1_Contig_856	P19485	Adenylate cyclase 1	3.00E-32	ATP binding	Function	other molecular function
QPX_transcriptome_v1_Contig_856	P19485	Adenylate cyclase 1	3.00E-32	magnesium ion binding	Function	other molecular function
QPX_transcriptome_v1_Contig_856	P19485	Adenylate cyclase 1	3.00E-32	metal ion binding	Function	other molecular function
QPX_transcriptome_v1_Contig_856	P19485	Adenylate cyclase 1	3.00E-32	nucleotide binding	Function	other molecular function
QPX_transcriptome_v1_Contig_856	P19485	Adenylate cyclase 1	3.00E-32	lyase activity	Function	other molecular function
QPX_transcriptome_v1_Contig_856	P19485	Adenylate cyclase 1	3.00E-32	cAMP biosynthetic process	Process	other metabolic processes
QPX_transcriptome_v1_Contig_857	Q1LVE8	Splicing factor 3B subunit 3	0	spliceosomal complex	Component	nucleus
QPX_transcriptome_v1_Contig_857	Q1LVE8	Splicing factor 3B subunit 3	0	nucleus	Component	nucleus
QPX_transcriptome_v1_Contig_857	Q1LVE8	Splicing factor 3B subunit 3	0	mRNA processing	Process	RNA metabolism
QPX_transcriptome_v1_Contig_857	Q1LVE8	Splicing factor 3B subunit 3	0	RNA splicing	Process	RNA metabolism
QPX_transcriptome_v1_Contig_858	Q9S7J8	Copper-transporting ATPase RAN1	2.00E-173	integral to membrane	Component	other membranes
QPX_transcriptome_v1_Contig_858	Q9S7J8	Copper-transporting ATPase RAN1	2.00E-173	membrane	Component	other membranes
QPX_transcriptome_v1_Contig_858	Q9S7J8	Copper-transporting ATPase RAN1	2.00E-173	metal ion binding	Function	other molecular function
QPX_transcriptome_v1_Contig_858	Q9S7J8	Copper-transporting ATPase RAN1	2.00E-173	ATP binding	Function	other molecular function
QPX_transcriptome_v1_Contig_858	Q9S7J8	Copper-transporting ATPase RAN1	2.00E-173	nucleotide binding	Function	other molecular function
QPX_transcriptome_v1_Contig_858	Q9S7J8	Copper-transporting ATPase RAN1	2.00E-173	magnesium ion binding	Function	other molecular function
QPX_transcriptome_v1_Contig_858	Q9S7J8	Copper-transporting ATPase RAN1	2.00E-173	hydrolase activity	Function	other molecular function
QPX_transcriptome_v1_Contig_858	Q9S7J8	Copper-transporting ATPase RAN1	2.00E-173	copper ion binding	Function	other molecular function
QPX_transcriptome_v1_Contig_858	Q9S7J8	Copper-transporting ATPase RAN1	2.00E-173	transport	Process	transport
QPX_transcriptome_v1_Contig_858	Q9S7J8	Copper-transporting ATPase RAN1	2.00E-173	ion transport	Process	transport
QPX_transcriptome_v1_Contig_858	Q9S7J8	Copper-transporting ATPase RAN1	2.00E-173	ethylene mediated signaling pathway	Process	signal transduction
QPX_transcriptome_v1_Contig_858	Q9S7J8	Copper-transporting ATPase RAN1	2.00E-173	copper ion transport	Process	transport
QPX_transcriptome_v1_Contig_859	Q92979	Ribosomal RNA small subunit methyltransferase NEP1	1.00E-57	cytoplasm	Component	other cellular component
QPX_transcriptome_v1_Contig_859	Q92979	Ribosomal RNA small subunit methyltransferase NEP1	1.00E-57	nucleolus	Component	nucleus
QPX_transcriptome_v1_Contig_859	Q92979	Ribosomal RNA small subunit methyltransferase NEP1	1.00E-57	nucleus	Component	nucleus
QPX_transcriptome_v1_Contig_859	Q92979	Ribosomal RNA small subunit methyltransferase NEP1	1.00E-57	nucleus	Component	nucleus
QPX_transcriptome_v1_Contig_859	Q92979	Ribosomal RNA small subunit methyltransferase NEP1	1.00E-57	RNA binding	Function	nucleic acid binding activity
QPX_transcriptome_v1_Contig_859	Q92979	Ribosomal RNA small subunit methyltransferase NEP1	1.00E-57	rRNA processing	Process	RNA metabolism
QPX_transcriptome_v1_Contig_859	Q92979	Ribosomal RNA small subunit methyltransferase NEP1	1.00E-57	ribosomal small subunit biogenesis	Process	other biological processes
QPX_transcriptome_v1_Contig_859	Q92979	Ribosomal RNA small subunit methyltransferase NEP1	1.00E-57	ribosome biogenesis	Process	other biological processes
QPX_transcriptome_v1_Contig_859	Q92979	Ribosomal RNA small subunit methyltransferase NEP1	1.00E-57	rRNA processing	Process	RNA metabolism
QPX_transcriptome_v1_Contig_860	Q87Q53	Phosphoribosylglycinamide formyltransferase 2	0	nucleotide binding	Function	other molecular function
QPX_transcriptome_v1_Contig_860	Q87Q53	Phosphoribosylglycinamide formyltransferase 2	0	ATP binding	Function	other molecular function
QPX_transcriptome_v1_Contig_860	Q87Q53	Phosphoribosylglycinamide formyltransferase 2	0	metal ion binding	Function	other molecular function
QPX_transcriptome_v1_Contig_860	Q87Q53	Phosphoribosylglycinamide formyltransferase 2	0	magnesium ion binding	Function	other molecular function
QPX_transcriptome_v1_Contig_860	Q87Q53	Phosphoribosylglycinamide formyltransferase 2	0	transferase activity	Function	other molecular function
QPX_transcriptome_v1_Contig_860	Q87Q53	Phosphoribosylglycinamide formyltransferase 2	0	purine nucleotide biosynthetic process	Process	other metabolic processes
QPX_transcriptome_v1_Contig_861	Q15751	Probable E3 ubiquitin-protein ligase HERC1	1.00E-06	cytoplasm	Component	other cellular component
QPX_transcriptome_v1_Contig_861	Q15751	Probable E3 ubiquitin-protein ligase HERC1	1.00E-06	Golgi apparatus	Component	ER/Golgi
QPX_transcriptome_v1_Contig_861	Q15751	Probable E3 ubiquitin-protein ligase HERC1	1.00E-06	membrane	Component	other membranes
QPX_transcriptome_v1_Contig_861	Q15751	Probable E3 ubiquitin-protein ligase HERC1	1.00E-06	guanyl-nucleotide exchange factor activity	Function	enzyme regulator activity
QPX_transcriptome_v1_Contig_861	Q15751	Probable E3 ubiquitin-protein ligase HERC1	1.00E-06	ligase activity	Function	other molecular function
QPX_transcriptome_v1_Contig_861	Q15751	Probable E3 ubiquitin-protein ligase HERC1	1.00E-06	modification-dependent protein catabolic process	Process	protein metabolism
QPX_transcriptome_v1_Contig_861	Q15751	Probable E3 ubiquitin-protein ligase HERC1	1.00E-06	transport	Process	transport
QPX_transcriptome_v1_Contig_865	Q0JL75	Probable protein phosphatase 2C 7	5.00E-41	hydrolase activity	Function	other molecular function
QPX_transcriptome_v1_Contig_865	Q0JL75	Probable protein phosphatase 2C 7	5.00E-41	manganese ion binding	Function	other molecular function
QPX_transcriptome_v1_Contig_865	Q0JL75	Probable protein phosphatase 2C 7	5.00E-41	metal ion binding	Function	other molecular function
QPX_transcriptome_v1_Contig_865	Q0JL75	Probable protein phosphatase 2C 7	5.00E-41	magnesium ion binding	Function	other molecular function
QPX_transcriptome_v1_Contig_865	Q0JL75	Probable protein phosphatase 2C 7	5.00E-41	phosphoprotein phosphatase activity	Function	other molecular function
QPX_transcriptome_v1_Contig_869	Q54JD9	Probable succinyl-CoA:3-ketoacid-coenzyme A transferase, mitochondrial	0	mitochondrion	Component	mitochondrion
QPX_transcriptome_v1_Contig_869	Q54JD9	Probable succinyl-CoA:3-ketoacid-coenzyme A transferase, mitochondrial	0	transferase activity	Function	other molecular function
QPX_transcriptome_v1_Contig_870	P35627	Peptidyl-prolyl cis-trans isomerase	1.00E-31	cytoplasm	Component	other cellular component
QPX_transcriptome_v1_Contig_870	P35627	Peptidyl-prolyl cis-trans isomerase	1.00E-31	isomerase activity	Function	other molecular function
QPX_transcriptome_v1_Contig_870	P35627	Peptidyl-prolyl cis-trans isomerase	1.00E-31	peptide binding	Function	other molecular function
QPX_transcriptome_v1_Contig_870	P35627	Peptidyl-prolyl cis-trans isomerase	1.00E-31	peptidyl-prolyl cis-trans isomerase activity	Function	other molecular function
QPX_transcriptome_v1_Contig_870	P35627	Peptidyl-prolyl cis-trans isomerase	1.00E-31	protein folding	Process	protein metabolism
QPX_transcriptome_v1_Contig_871	P74369	UPF0014 membrane protein slr1647	2.00E-35	membrane	Component	other membranes
QPX_transcriptome_v1_Contig_871	P74369	UPF0014 membrane protein slr1647	2.00E-35	integral to membrane	Component	other membranes
QPX_transcriptome_v1_Contig_871	P74369	UPF0014 membrane protein slr1647	2.00E-35	plasma membrane	Component	plasma membrane
QPX_transcriptome_v1_Contig_871	P74369	UPF0014 membrane protein slr1647	2.00E-35	plasma membrane	Component	other membranes
QPX_transcriptome_v1_Contig_872	B4LX78	Mesencephalic astrocyte-derived neurotrophic factor homolog	1.00E-19	extracellular region	Component	non-structural extracellular
QPX_transcriptome_v1_Contig_872	B4LX78	Mesencephalic astrocyte-derived neurotrophic factor homolog	1.00E-19	multicellular organismal development	Process	developmental processes
QPX_transcriptome_v1_Contig_873	Q9FMU5	U3 small nucleolar RNA-associated protein 18 homolog	3.00E-88	nucleus	Component	nucleus
QPX_transcriptome_v1_Contig_873	Q9FMU5	U3 small nucleolar RNA-associated protein 18 homolog	3.00E-88	rRNA processing	Process	RNA metabolism
QPX_transcriptome_v1_Contig_875	Q6GQ73	Protein Hook homolog 3	3.00E-17	cytoskeleton	Component	cytoskeleton
QPX_transcriptome_v1_Contig_875	Q6GQ73	Protein Hook homolog 3	3.00E-17	microtubule	Component	cytoskeleton
QPX_transcriptome_v1_Contig_875	Q6GQ73	Protein Hook homolog 3	3.00E-17	cytoplasm	Component	other cellular component
QPX_transcriptome_v1_Contig_875	Q6GQ73	Protein Hook homolog 3	3.00E-17	Golgi apparatus	Component	ER/Golgi
QPX_transcriptome_v1_Contig_875	Q6GQ73	Protein Hook homolog 3	3.00E-17	protein transport	Process	transport
QPX_transcriptome_v1_Contig_875	Q6GQ73	Protein Hook homolog 3	3.00E-17	endosome organization	Process	cell organization and biogenesis
QPX_transcriptome_v1_Contig_875	Q6GQ73	Protein Hook homolog 3	3.00E-17	endosome to lysosome transport	Process	transport
QPX_transcriptome_v1_Contig_875	Q6GQ73	Protein Hook homolog 3	3.00E-17	lysosome organization	Process	cell organization and biogenesis
QPX_transcriptome_v1_Contig_875	Q6GQ73	Protein Hook homolog 3	3.00E-17	early endosome to late endosome transport	Process	transport
QPX_transcriptome_v1_Contig_875	Q6GQ73	Protein Hook homolog 3	3.00E-17	transport	Process	transport
QPX_transcriptome_v1_Contig_876	P76536	Uncharacterized protein yfeX	2.00E-15	oxidoreductase activity	Function	other molecular function
QPX_transcriptome_v1_Contig_876	P76536	Uncharacterized protein yfeX	2.00E-15	oxidation reduction	Process	other metabolic processes
QPX_transcriptome_v1_Contig_877	Q28EW0	Transmembrane protein 87A	3.00E-28	membrane	Component	other membranes
QPX_transcriptome_v1_Contig_877	Q28EW0	Transmembrane protein 87A	3.00E-28	integral to membrane	Component	other membranes
QPX_transcriptome_v1_Contig_879	O14099	Uncharacterized RING finger protein C2F3.16	2.00E-73	metal ion binding	Function	other molecular function
QPX_transcriptome_v1_Contig_879	O14099	Uncharacterized RING finger protein C2F3.16	2.00E-73	zinc ion binding	Function	other molecular function
QPX_transcriptome_v1_Contig_882	Q8RWI9	ABC transporter G family member 15	3.00E-99	integral to membrane	Component	other membranes
QPX_transcriptome_v1_Contig_882	Q8RWI9	ABC transporter G family member 15	3.00E-99	membrane	Component	other membranes
QPX_transcriptome_v1_Contig_882	Q8RWI9	ABC transporter G family member 15	3.00E-99	ATP binding	Function	other molecular function
QPX_transcriptome_v1_Contig_882	Q8RWI9	ABC transporter G family member 15	3.00E-99	nucleotide binding	Function	other molecular function
QPX_transcriptome_v1_Contig_882	Q8RWI9	ABC transporter G family member 15	3.00E-99	transport	Process	transport
QPX_transcriptome_v1_Contig_883	P63687	Probable cation-transporting ATPase F	2.00E-115	integral to membrane	Component	other membranes
QPX_transcriptome_v1_Contig_883	P63687	Probable cation-transporting ATPase F	2.00E-115	membrane	Component	other membranes
QPX_transcriptome_v1_Contig_883	P63687	Probable cation-transporting ATPase F	2.00E-115	plasma membrane	Component	plasma membrane
QPX_transcriptome_v1_Contig_883	P63687	Probable cation-transporting ATPase F	2.00E-115	plasma membrane	Component	other membranes
QPX_transcriptome_v1_Contig_883	P63687	Probable cation-transporting ATPase F	2.00E-115	nucleotide binding	Function	other molecular function
QPX_transcriptome_v1_Contig_883	P63687	Probable cation-transporting ATPase F	2.00E-115	magnesium ion binding	Function	other molecular function
QPX_transcriptome_v1_Contig_883	P63687	Probable cation-transporting ATPase F	2.00E-115	ATP binding	Function	other molecular function
QPX_transcriptome_v1_Contig_883	P63687	Probable cation-transporting ATPase F	2.00E-115	metal ion binding	Function	other molecular function
QPX_transcriptome_v1_Contig_883	P63687	Probable cation-transporting ATPase F	2.00E-115	hydrolase activity	Function	other molecular function
QPX_transcriptome_v1_Contig_885	Q9STX5	Endoplasmin homolog	0	endoplasmic reticulum	Component	ER/Golgi
QPX_transcriptome_v1_Contig_885	Q9STX5	Endoplasmin homolog	0	calcium ion binding	Function	other molecular function
QPX_transcriptome_v1_Contig_885	Q9STX5	Endoplasmin homolog	0	ATP binding	Function	other molecular function
QPX_transcriptome_v1_Contig_885	Q9STX5	Endoplasmin homolog	0	nucleotide binding	Function	other molecular function
QPX_transcriptome_v1_Contig_887	P54647	V-type proton ATPase catalytic subunit A	0	hydrolase activity	Function	other molecular function
QPX_transcriptome_v1_Contig_887	P54647	V-type proton ATPase catalytic subunit A	0	nucleotide binding	Function	other molecular function
QPX_transcriptome_v1_Contig_887	P54647	V-type proton ATPase catalytic subunit A	0	ATP binding	Function	other molecular function
QPX_transcriptome_v1_Contig_887	P54647	V-type proton ATPase catalytic subunit A	0	transport	Process	transport
QPX_transcriptome_v1_Contig_887	P54647	V-type proton ATPase catalytic subunit A	0	proton transport	Process	transport
QPX_transcriptome_v1_Contig_887	P54647	V-type proton ATPase catalytic subunit A	0	ion transport	Process	transport
QPX_transcriptome_v1_Contig_888	Q08696	Axoneme-associated protein mst101(2)	2.00E-26	cytoplasm	Component	other cellular component
QPX_transcriptome_v1_Contig_889	Q8RXD3	E3 ubiquitin-protein ligase AIP2	5.00E-12	.	.	.
QPX_transcriptome_v1_Contig_892	P35085	Calcium-binding protein P	2.00E-12	calcium ion binding	Function	other molecular function
QPX_transcriptome_v1_Contig_893	Q6AY19	Uncharacterized aarF domain-containing protein kinase 4	3.00E-131	integral to membrane	Component	other membranes
QPX_transcriptome_v1_Contig_893	Q6AY19	Uncharacterized aarF domain-containing protein kinase 4	3.00E-131	membrane	Component	other membranes
QPX_transcriptome_v1_Contig_893	Q6AY19	Uncharacterized aarF domain-containing protein kinase 4	3.00E-131	protein serine/threonine kinase activity	Function	kinase activity
QPX_transcriptome_v1_Contig_893	Q6AY19	Uncharacterized aarF domain-containing protein kinase 4	3.00E-131	transferase activity	Function	other molecular function
QPX_transcriptome_v1_Contig_893	Q6AY19	Uncharacterized aarF domain-containing protein kinase 4	3.00E-131	kinase activity	Function	kinase activity
QPX_transcriptome_v1_Contig_894	Q9SYA6	DNA-directed RNA polymerases I, II, and III subunit RPABC5	5.00E-27	nucleus	Component	nucleus
QPX_transcriptome_v1_Contig_894	Q9SYA6	DNA-directed RNA polymerases I, II, and III subunit RPABC5	5.00E-27	metal ion binding	Function	other molecular function
QPX_transcriptome_v1_Contig_894	Q9SYA6	DNA-directed RNA polymerases I, II, and III subunit RPABC5	5.00E-27	DNA-directed RNA polymerase activity	Function	other molecular function
QPX_transcriptome_v1_Contig_894	Q9SYA6	DNA-directed RNA polymerases I, II, and III subunit RPABC5	5.00E-27	zinc ion binding	Function	other molecular function
QPX_transcriptome_v1_Contig_894	Q9SYA6	DNA-directed RNA polymerases I, II, and III subunit RPABC5	5.00E-27	transcription	Process	RNA metabolism
QPX_transcriptome_v1_Contig_895	P45745	Dimodular nonribosomal peptide synthase	0	ligase activity	Function	other molecular function
QPX_transcriptome_v1_Contig_900	Q981V0	Argininosuccinate lyase 2	7.00E-13	cytoplasm	Component	other cellular component
QPX_transcriptome_v1_Contig_900	Q981V0	Argininosuccinate lyase 2	7.00E-13	lyase activity	Function	other molecular function
QPX_transcriptome_v1_Contig_900	Q981V0	Argininosuccinate lyase 2	7.00E-13	cellular amino acid biosynthetic process	Process	other metabolic processes
QPX_transcriptome_v1_Contig_900	Q981V0	Argininosuccinate lyase 2	7.00E-13	arginine biosynthetic process	Process	other metabolic processes
QPX_transcriptome_v1_Contig_901	O15460	Prolyl 4-hydroxylase subunit alpha-2	3.00E-10	endoplasmic reticulum	Component	ER/Golgi
QPX_transcriptome_v1_Contig_901	O15460	Prolyl 4-hydroxylase subunit alpha-2	3.00E-10	oxidoreductase activity, acting on single donors with incorporation of molecular oxygen, incorporation of two atoms of oxygen	Function	other molecular function
QPX_transcriptome_v1_Contig_901	O15460	Prolyl 4-hydroxylase subunit alpha-2	3.00E-10	oxidoreductase activity	Function	other molecular function
QPX_transcriptome_v1_Contig_901	O15460	Prolyl 4-hydroxylase subunit alpha-2	3.00E-10	L-ascorbic acid binding	Function	other molecular function
QPX_transcriptome_v1_Contig_901	O15460	Prolyl 4-hydroxylase subunit alpha-2	3.00E-10	iron ion binding	Function	other molecular function
QPX_transcriptome_v1_Contig_901	O15460	Prolyl 4-hydroxylase subunit alpha-2	3.00E-10	metal ion binding	Function	other molecular function
QPX_transcriptome_v1_Contig_901	O15460	Prolyl 4-hydroxylase subunit alpha-2	3.00E-10	oxidation reduction	Process	other metabolic processes
QPX_transcriptome_v1_Contig_902	A8N7C6	40S ribosomal protein S0	9.00E-95	cytoplasm	Component	other cellular component
[truncated: 3,230,047 more chars]
