# Supplementary material for: Development of Genomic Resources for a thraustochytrid Pathogen and Investigation of Temperature Influences on Gene Expression
Source: PLoS One. 2013 Sep 17;8(9):e74196. doi: 10.1371/journal.pone.0074196 (PMC3775781; doi:10.1371/journal.pone.0074196)
Supplement: Table S4 — Putative single nucleotide polymorphisms (SNPs) from transcriptome sequencing. 1,925 putative SNPs were identified from 702 contigs in the de novo assembly of the transcriptome. Data in the Table include Contig ID, Position of SNP (bp) within the contig, Base variation at the SNP (Allele Variation), Respective frequencies of alleles (Allele Frequencies), Allele Counts, Coverage at each loci (number of reads). (TXT) [file pone.0074196.s006.txt]

Table S4: Putative SNPs from transcriptome sequencing
Contig ID	Position (bp)	Allele Variations	Allele Frequencies	Coverage (number of reads)
QPX_transcriptome_v1_Contig_6	820	A/T	62.0/37.9	7788
QPX_transcriptome_v1_Contig_6	869	C/T	62.2/37.8	8862
QPX_transcriptome_v1_Contig_6	875	T/A	54.0/45.9	6203
QPX_transcriptome_v1_Contig_6	1072	A/T	60.9/39.1	30876
QPX_transcriptome_v1_Contig_6	1076	G/A	56.5/43.5	21951
QPX_transcriptome_v1_Contig_11	1056	A/T	50.0/50.0	14
QPX_transcriptome_v1_Contig_15	50	G/C	58.9/41.1	129
QPX_transcriptome_v1_Contig_15	79	A/T	52.6/45.4	196
QPX_transcriptome_v1_Contig_18	191	A/T	63.8/35.8	268
QPX_transcriptome_v1_Contig_18	193	T/G	58.4/41.2	570
QPX_transcriptome_v1_Contig_18	195	T/G	54.8/45.2	640
QPX_transcriptome_v1_Contig_26	2592	A/C	50.0/46.4	28
QPX_transcriptome_v1_Contig_27	12	G/T	54.7/42.7	75
QPX_transcriptome_v1_Contig_33	134	A/T	61.7/38.3	60
QPX_transcriptome_v1_Contig_33	299	G/C	62.5/37.5	64
QPX_transcriptome_v1_Contig_33	300	C/T	61.4/38.6	70
QPX_transcriptome_v1_Contig_37	3	A/T	64.7/35.3	34
QPX_transcriptome_v1_Contig_38	1723	C/A	54.5/45.5	213
QPX_transcriptome_v1_Contig_50	4531	T/A	57.1/42.9	14
QPX_transcriptome_v1_Contig_50	4533	A/G	54.5/45.5	11
QPX_transcriptome_v1_Contig_53	61	T/C	56.5/43.5	23
QPX_transcriptome_v1_Contig_56	670	T/G	60.2/39.8	254
QPX_transcriptome_v1_Contig_56	671	G/C	53.0/47.0	268
QPX_transcriptome_v1_Contig_56	672	T/A	50.8/49.2	295
QPX_transcriptome_v1_Contig_56	674	C/G	54.7/45.3	333
QPX_transcriptome_v1_Contig_56	1403	A/T	51.7/48.3	60
QPX_transcriptome_v1_Contig_61	61	A/T	52.6/47.4	19
QPX_transcriptome_v1_Contig_63	741	T/A	61.1/38.9	18
QPX_transcriptome_v1_Contig_63	742	A/G	50.0/50.0	14
QPX_transcriptome_v1_Contig_80	23	A/G	56.1/43.9	82
QPX_transcriptome_v1_Contig_80	497	T/A	63.3/36.7	98
QPX_transcriptome_v1_Contig_101	1173	T/G	54.8/42.3	3523
QPX_transcriptome_v1_Contig_102	898	T/A	47.5/43.6	101
QPX_transcriptome_v1_Contig_110	20	A/T	53.9/43.4	76
QPX_transcriptome_v1_Contig_110	22	A/T	57.8/41.2	102
QPX_transcriptome_v1_Contig_110	23	T/A	54.1/44.4	133
QPX_transcriptome_v1_Contig_130	1422	T/G	47.2/38.5	12790
QPX_transcriptome_v1_Contig_130	1440	A/G	57.0/38.6	149059
QPX_transcriptome_v1_Contig_130	1461	T/A	53.1/46.7	61854
QPX_transcriptome_v1_Contig_137	563	C/A	46.5/40.3	129
QPX_transcriptome_v1_Contig_140	643	C/A	52.9/47.1	17
QPX_transcriptome_v1_Contig_150	62	T/C	54.5/45.5	22
QPX_transcriptome_v1_Contig_152	606	G/A	60.9/39.1	46
QPX_transcriptome_v1_Contig_155	3	C/T	52.4/46.5	2601
QPX_transcriptome_v1_Contig_155	51	G/A	61.2/38.3	17247
QPX_transcriptome_v1_Contig_157	116	C/A	56.8/43.2	37
QPX_transcriptome_v1_Contig_157	144	T/C	62.9/37.0	4739
QPX_transcriptome_v1_Contig_160	2561	G/A	59.7/40.3	211
QPX_transcriptome_v1_Contig_160	2562	A/T	57.7/40.8	130
QPX_transcriptome_v1_Contig_160	2565	T/A	51.1/47.8	92
QPX_transcriptome_v1_Contig_173	15	T/C	54.5/45.5	11
QPX_transcriptome_v1_Contig_175	23	A/G	51.9/48.1	27
QPX_transcriptome_v1_Contig_175	113	C/T	64.6/35.4	48
QPX_transcriptome_v1_Contig_177	3050	T/C	58.0/42.0	50
QPX_transcriptome_v1_Contig_177	3055	C/T	52.7/47.3	55
QPX_transcriptome_v1_Contig_177	3083	C/T	59.4/40.6	64
QPX_transcriptome_v1_Contig_177	3091	A/C	54.3/45.7	46
QPX_transcriptome_v1_Contig_178	561	A/C	54.2/45.8	72
QPX_transcriptome_v1_Contig_179	866	G/T	63.8/36.2	47
QPX_transcriptome_v1_Contig_179	888	T/G	57.4/42.6	54
QPX_transcriptome_v1_Contig_189	768	A/G	54.2/45.8	24
QPX_transcriptome_v1_Contig_189	769	T/A	52.6/47.4	19
QPX_transcriptome_v1_Contig_194	2496	G/A	55.4/44.6	130
QPX_transcriptome_v1_Contig_194	2498	A/G	53.7/46.3	123
QPX_transcriptome_v1_Contig_194	2500	A/C	51.7/48.3	89
QPX_transcriptome_v1_Contig_202	61	T/C	51.5/47.9	163
QPX_transcriptome_v1_Contig_202	305	T/A	61.5/38.5	361
QPX_transcriptome_v1_Contig_213	543	A/T	53.1/46.0	213
QPX_transcriptome_v1_Contig_214	1226	G/T	56.3/43.8	16
QPX_transcriptome_v1_Contig_232	1517	A/T	53.6/42.9	28
QPX_transcriptome_v1_Contig_232	1518	T/A	57.9/42.1	19
QPX_transcriptome_v1_Contig_233	622	G/A	58.5/41.5	41
QPX_transcriptome_v1_Contig_238	39	C/G	61.6/38.4	159
QPX_transcriptome_v1_Contig_244	2686	G/T	64.0/36.0	25
QPX_transcriptome_v1_Contig_244	2734	C/T	61.5/38.5	26
QPX_transcriptome_v1_Contig_253	2337	C/A	61.5/38.5	13
QPX_transcriptome_v1_Contig_255	585	A/G	57.6/42.4	1460
QPX_transcriptome_v1_Contig_255	615	T/C	54.4/45.6	882
QPX_transcriptome_v1_Contig_255	618	A/T	53.8/46.2	1049
QPX_transcriptome_v1_Contig_255	627	A/T	56.0/43.9	1173
QPX_transcriptome_v1_Contig_280	2785	C/A	60.3/39.7	58
QPX_transcriptome_v1_Contig_281	210	A/T	55.0/45.0	40
QPX_transcriptome_v1_Contig_281	272	C/T	57.7/42.3	26
QPX_transcriptome_v1_Contig_281	452	C/T	50.0/50.0	14
QPX_transcriptome_v1_Contig_288	143	G/T	55.9/44.1	34
QPX_transcriptome_v1_Contig_288	144	A/T	50.0/50.0	36
QPX_transcriptome_v1_Contig_288	146	T/C	56.8/43.2	44
QPX_transcriptome_v1_Contig_288	150	C/T	52.5/47.5	59
QPX_transcriptome_v1_Contig_304	14	T/G	54.5/45.5	11
QPX_transcriptome_v1_Contig_309	1039	T/A	42.1/41.1	107
QPX_transcriptome_v1_Contig_309	1040	T/A	56.9/37.4	123
QPX_transcriptome_v1_Contig_312	1356	T/A	57.9/42.1	19
QPX_transcriptome_v1_Contig_316	1675	A/C	59.0/40.9	3712
QPX_transcriptome_v1_Contig_316	1702	C/T	57.2/42.7	5510
QPX_transcriptome_v1_Contig_316	1714	A/G	61.7/38.3	10311
QPX_transcriptome_v1_Contig_316	1717	A/G	60.5/39.5	10057
QPX_transcriptome_v1_Contig_318	23	C/T	59.8/40.2	107
QPX_transcriptome_v1_Contig_318	33	T/C	55.3/44.7	141
QPX_transcriptome_v1_Contig_318	63	A/C	54.8/44.1	93
QPX_transcriptome_v1_Contig_335	44	G/C	53.3/46.7	45
QPX_transcriptome_v1_Contig_335	46	G/A	55.3/44.7	47
QPX_transcriptome_v1_Contig_337	1307	A/G	63.6/36.4	11
QPX_transcriptome_v1_Contig_338	794	G/A	57.1/42.9	21
QPX_transcriptome_v1_Contig_340	1006	A/G	60.0/40.0	30
QPX_transcriptome_v1_Contig_344	778	T/C	53.8/45.7	221
QPX_transcriptome_v1_Contig_365	3238	T/C	59.4/40.6	32
QPX_transcriptome_v1_Contig_387	101	C/A	56.1/43.6	1118
QPX_transcriptome_v1_Contig_392	113	C/T	54.0/46.0	50
QPX_transcriptome_v1_Contig_392	133	C/A	62.5/37.5	40
QPX_transcriptome_v1_Contig_392	136	A/C	55.8/44.2	43
QPX_transcriptome_v1_Contig_395	2195	T/A	54.8/35.7	42
QPX_transcriptome_v1_Contig_395	2197	A/C	57.9/42.1	19
QPX_transcriptome_v1_Contig_397	1791	A/T	45.5/45.5	11
QPX_transcriptome_v1_Contig_400	445	T/A	54.5/45.5	11
QPX_transcriptome_v1_Contig_400	525	A/G	52.6/47.3	7500
QPX_transcriptome_v1_Contig_400	528	T/C	54.7/45.3	6789
QPX_transcriptome_v1_Contig_406	435	T/A	61.5/38.5	39
QPX_transcriptome_v1_Contig_427	1139	T/A	57.9/42.1	57
QPX_transcriptome_v1_Contig_427	1140	T/A	58.6/41.4	58
QPX_transcriptome_v1_Contig_452	880	A/T	63.6/36.4	22
QPX_transcriptome_v1_Contig_456	3101	T/A	53.8/46.2	13
QPX_transcriptome_v1_Contig_456	3352	C/T	51.9/48.0	6764
QPX_transcriptome_v1_Contig_458	14	C/G	53.8/46.2	13
QPX_transcriptome_v1_Contig_494	4972	G/A	50.0/48.1	52
QPX_transcriptome_v1_Contig_494	4975	A/T	55.9/44.1	59
QPX_transcriptome_v1_Contig_494	5014	A/G	63.9/36.1	83
QPX_transcriptome_v1_Contig_497	1826	A/G	54.4/45.6	68
QPX_transcriptome_v1_Contig_497	1830	T/G	60.0/40.0	65
QPX_transcriptome_v1_Contig_497	1876	T/C	63.2/36.8	19
QPX_transcriptome_v1_Contig_498	1881	C/A	54.5/45.5	11
QPX_transcriptome_v1_Contig_514	553	C/G	50.1/49.7	463
QPX_transcriptome_v1_Contig_514	575	G/A	58.1/41.9	508
QPX_transcriptome_v1_Contig_521	2971	A/T	62.5/37.5	32
QPX_transcriptome_v1_Contig_527	15	A/T	50.0/50.0	44
QPX_transcriptome_v1_Contig_548	3014	G/T	57.9/42.1	38
QPX_transcriptome_v1_Contig_554	480	T/A	52.2/47.8	46
QPX_transcriptome_v1_Contig_559	2868	C/G	64.7/35.3	17
QPX_transcriptome_v1_Contig_573	548	A/T	56.3/43.8	16
QPX_transcriptome_v1_Contig_576	273	C/G	57.4/42.6	136
QPX_transcriptome_v1_Contig_599	1738	A/C	50.0/50.0	26
QPX_transcriptome_v1_Contig_604	508	T/C	47.9/46.0	457
QPX_transcriptome_v1_Contig_604	509	A/C	59.7/39.0	362
QPX_transcriptome_v1_Contig_604	6078	G/C	58.9/41.1	73
QPX_transcriptome_v1_Contig_604	6081	T/C	51.2/48.8	84
QPX_transcriptome_v1_Contig_609	6	G/T	63.6/36.4	11
QPX_transcriptome_v1_Contig_612	453	A/C	61.3/38.7	230
QPX_transcriptome_v1_Contig_621	29	A/T	56.3/43.8	16
QPX_transcriptome_v1_Contig_623	924	A/T	63.6/36.4	11
QPX_transcriptome_v1_Contig_624	22	A/T	45.5/40.9	22
QPX_transcriptome_v1_Contig_639	708	G/A	56.5/43.5	23
QPX_transcriptome_v1_Contig_646	369	C/G	61.1/38.9	247
QPX_transcriptome_v1_Contig_646	381	A/G	58.6/41.4	273
QPX_transcriptome_v1_Contig_646	422	T/C	62.2/37.8	238
QPX_transcriptome_v1_Contig_646	427	T/C	61.7/38.3	206
QPX_transcriptome_v1_Contig_646	449	C/A	56.3/43.8	96
QPX_transcriptome_v1_Contig_656	12	C/T	60.0/40.0	10
QPX_transcriptome_v1_Contig_661	12	T/C	50.0/45.0	20
QPX_transcriptome_v1_Contig_669	1086	T/C	57.1/38.1	21
QPX_transcriptome_v1_Contig_672	23	T/G	58.3/41.7	12
QPX_transcriptome_v1_Contig_675	401	A/G	63.3/36.7	278
QPX_transcriptome_v1_Contig_675	402	G/C	51.3/48.7	335
QPX_transcriptome_v1_Contig_702	263	T/A	54.2/45.8	24
QPX_transcriptome_v1_Contig_715	1215	C/G	62.5/37.5	32
QPX_transcriptome_v1_Contig_715	1217	T/A	57.1/42.9	21
QPX_transcriptome_v1_Contig_715	1218	G/C	63.2/36.8	19
QPX_transcriptome_v1_Contig_718	31	T/C	62.1/37.9	66
QPX_transcriptome_v1_Contig_724	11	G/T	53.6/46.4	28
QPX_transcriptome_v1_Contig_724	12	A/T	56.7/43.3	30
QPX_transcriptome_v1_Contig_733	512	A/T	50.0/35.7	42
QPX_transcriptome_v1_Contig_746	1033	G/C	60.0/40.0	10
QPX_transcriptome_v1_Contig_749	1622	A/T	43.0/35.8	279
QPX_transcriptome_v1_Contig_787	1707	T/A	52.2/47.8	23
QPX_transcriptome_v1_Contig_798	991	A/G	55.8/44.2	43
QPX_transcriptome_v1_Contig_800	46	G/C	63.3/36.7	49
QPX_transcriptome_v1_Contig_800	320	A/G	62.7/37.3	102
QPX_transcriptome_v1_Contig_800	344	T/C	63.1/36.9	65
QPX_transcriptome_v1_Contig_812	3983	T/C	57.4/42.6	47
QPX_transcriptome_v1_Contig_820	17	C/G	60.0/40.0	25
QPX_transcriptome_v1_Contig_820	65	A/G	50.8/47.6	126
QPX_transcriptome_v1_Contig_820	94	T/C	54.6/45.4	97
QPX_transcriptome_v1_Contig_820	208	A/G	60.8/36.5	74
QPX_transcriptome_v1_Contig_820	259	C/T	53.4/46.6	73
QPX_transcriptome_v1_Contig_820	434	A/G	51.1/48.9	45
QPX_transcriptome_v1_Contig_828	60	A/G	52.7/47.3	55
QPX_transcriptome_v1_Contig_837	2527	A/T	50.0/50.0	12
QPX_transcriptome_v1_Contig_837	2528	A/T	54.5/45.5	11
QPX_transcriptome_v1_Contig_865	147	C/T	50.0/50.0	18
QPX_transcriptome_v1_Contig_867	433	T/A	61.7/38.3	47
QPX_transcriptome_v1_Contig_867	531	T/C	57.4/42.6	54
QPX_transcriptome_v1_Contig_867	543	G/A	59.6/38.5	52
QPX_transcriptome_v1_Contig_867	678	C/A	56.5/43.5	62
QPX_transcriptome_v1_Contig_867	697	T/C	52.0/48.0	75
QPX_transcriptome_v1_Contig_867	721	T/C	59.4/40.6	64
QPX_transcriptome_v1_Contig_874	773	A/T	50.0/50.0	16
QPX_transcriptome_v1_Contig_874	774	A/C	50.0/50.0	16
QPX_transcriptome_v1_Contig_884	768	C/A	52.4/47.6	21
QPX_transcriptome_v1_Contig_887	1946	T/A	63.6/36.4	11
QPX_transcriptome_v1_Contig_890	4258	C/G	52.2/47.8	178
QPX_transcriptome_v1_Contig_890	4301	G/A	64.4/35.6	149
QPX_transcriptome_v1_Contig_890	4581	G/A	60.8/39.2	166
QPX_transcriptome_v1_Contig_890	4833	G/C	57.1/42.9	119
QPX_transcriptome_v1_Contig_890	5006	G/A	63.9/36.1	133
QPX_transcriptome_v1_Contig_890	5040	T/C	56.0/44.0	141
QPX_transcriptome_v1_Contig_902	980	A/T	39.8/37.3	83
QPX_transcriptome_v1_Contig_902	981	T/A	41.1/37.5	56
QPX_transcriptome_v1_Contig_917	1388	G/A	57.9/42.1	19
QPX_transcriptome_v1_Contig_928	1796	A/G	52.2/47.8	23
QPX_transcriptome_v1_Contig_932	48	A/C	58.8/41.2	17
QPX_transcriptome_v1_Contig_932	156	G/T	52.4/47.6	42
QPX_transcriptome_v1_Contig_932	190	T/A	53.1/46.9	32
QPX_transcriptome_v1_Contig_932	225	T/A	56.8/43.2	37
QPX_transcriptome_v1_Contig_932	330	A/C	61.9/38.1	63
QPX_transcriptome_v1_Contig_932	732	T/C	54.5/45.5	101
QPX_transcriptome_v1_Contig_932	864	G/A	53.8/46.2	106
QPX_transcriptome_v1_Contig_932	909	T/C	62.7/37.3	67
QPX_transcriptome_v1_Contig_944	9	T/C	54.5/45.5	11
QPX_transcriptome_v1_Contig_951	33	A/G	61.5/38.5	65
QPX_transcriptome_v1_Contig_951	42	C/G	56.9/43.1	58
QPX_transcriptome_v1_Contig_960	463	T/C	62.1/37.9	676
QPX_transcriptome_v1_Contig_960	464	G/C	54.2/45.8	780
QPX_transcriptome_v1_Contig_960	465	A/T	52.4/47.6	905
QPX_transcriptome_v1_Contig_967	72	C/T	50.0/50.0	244
QPX_transcriptome_v1_Contig_970	185	G/A	64.7/35.3	17
QPX_transcriptome_v1_Contig_987	118	C/T	51.8/48.2	56
QPX_transcriptome_v1_Contig_987	123	G/T	50.0/50.0	48
QPX_transcriptome_v1_Contig_993	10	A/T	50.0/50.0	10
QPX_transcriptome_v1_Contig_1004	23	G/A	51.3/48.7	39
QPX_transcriptome_v1_Contig_1004	39	G/A	57.4/42.6	54
QPX_transcriptome_v1_Contig_1004	45	C/T	55.4/44.6	56
QPX_transcriptome_v1_Contig_1023	25	C/A	52.8/47.2	36
QPX_transcriptome_v1_Contig_1023	35	A/G	56.5/43.5	46
QPX_transcriptome_v1_Contig_1023	68	A/G	55.0/45.0	20
QPX_transcriptome_v1_Contig_1023	76	C/T	64.7/35.3	17
QPX_transcriptome_v1_Contig_1023	77	A/G	57.9/42.1	19
QPX_transcriptome_v1_Contig_1023	140	A/C	58.8/41.2	68
QPX_transcriptome_v1_Contig_1023	311	A/G	61.2/38.8	67
QPX_transcriptome_v1_Contig_1023	506	G/T	64.7/35.3	119
QPX_transcriptome_v1_Contig_1023	584	C/T	61.5/37.4	91
QPX_transcriptome_v1_Contig_1023	797	A/G	63.1/36.9	84
QPX_transcriptome_v1_Contig_1031	407	A/C	39.0/37.3	118
QPX_transcriptome_v1_Contig_1037	2921	A/T	61.1/38.9	36
QPX_transcriptome_v1_Contig_1045	16	C/T	56.5/43.5	23
QPX_transcriptome_v1_Contig_1055	45	T/C	56.3/43.8	16
QPX_transcriptome_v1_Contig_1080	2060	C/A	63.6/36.4	11
QPX_transcriptome_v1_Contig_1134	744	T/C	41.2/37.2	226
QPX_transcriptome_v1_Contig_1143	109	T/C	64.3/35.7	14
QPX_transcriptome_v1_Contig_1148	94	T/C	52.8/47.2	106
QPX_transcriptome_v1_Contig_1148	289	T/C	57.3/42.7	131
QPX_transcriptome_v1_Contig_1148	318	T/G	63.6/36.4	132
QPX_transcriptome_v1_Contig_1148	347	T/C	59.6/40.4	166
QPX_transcriptome_v1_Contig_1148	508	G/A	60.0/40.0	145
QPX_transcriptome_v1_Contig_1148	651	C/T	53.1/43.8	96
QPX_transcriptome_v1_Contig_1148	672	T/C	51.6/48.4	93
QPX_transcriptome_v1_Contig_1148	1086	C/G	59.6/40.4	109
QPX_transcriptome_v1_Contig_1148	1245	T/G	59.1/40.0	115
QPX_transcriptome_v1_Contig_1148	1266	A/G	52.5/47.5	99
QPX_transcriptome_v1_Contig_1154	2368	T/A	57.1/35.7	14
QPX_transcriptome_v1_Contig_1157	401	G/C	53.2/46.8	62
QPX_transcriptome_v1_Contig_1157	402	A/T	51.6/48.4	64
QPX_transcriptome_v1_Contig_1159	447	A/C	60.6/39.4	198
QPX_transcriptome_v1_Contig_1162	2465	T/A	63.6/36.4	11
QPX_transcriptome_v1_Contig_1163	62	T/C	64.9/35.1	77
QPX_transcriptome_v1_Contig_1163	128	C/T	63.5/36.5	52
QPX_transcriptome_v1_Contig_1163	924	T/C	59.8/40.2	107
QPX_transcriptome_v1_Contig_1163	978	C/A	53.5/46.5	99
QPX_transcriptome_v1_Contig_1165	638	A/G	58.5/40.7	123
QPX_transcriptome_v1_Contig_1180	1862	C/T	60.0/40.0	25
QPX_transcriptome_v1_Contig_1263	117	C/G	50.0/50.0	34
QPX_transcriptome_v1_Contig_1263	155	A/G	61.4/38.6	57
QPX_transcriptome_v1_Contig_1269	1713	C/A	59.1/40.9	44
QPX_transcriptome_v1_Contig_1269	1714	C/A	52.4/47.6	42
QPX_transcriptome_v1_Contig_1269	1716	T/A	53.3/46.7	45
QPX_transcriptome_v1_Contig_1285	949	A/T	50.0/41.7	12
QPX_transcriptome_v1_Contig_1289	36	G/T	56.0/40.0	25
QPX_transcriptome_v1_Contig_1302	213	C/T	61.9/38.1	42
QPX_transcriptome_v1_Contig_1302	236	T/C	62.5/37.5	32
QPX_transcriptome_v1_Contig_1302	251	T/A	60.7/39.3	28
QPX_transcriptome_v1_Contig_1302	428	C/T	63.6/36.4	33
QPX_transcriptome_v1_Contig_1302	512	G/C	62.7/37.3	51
QPX_transcriptome_v1_Contig_1323	37	A/G	53.3/46.7	45
QPX_transcriptome_v1_Contig_1323	649	C/A	53.2/46.8	47
QPX_transcriptome_v1_Contig_1353	1577	G/T	57.5/41.1	73
QPX_transcriptome_v1_Contig_1353	1578	A/T	52.5/47.5	80
QPX_transcriptome_v1_Contig_1361	403	G/A	55.2/44.0	116
QPX_transcriptome_v1_Contig_1361	1843	T/G	51.3/48.7	304
QPX_transcriptome_v1_Contig_1363	45	G/C	57.1/42.9	14
QPX_transcriptome_v1_Contig_1367	2440	C/T	50.0/50.0	24
QPX_transcriptome_v1_Contig_1397	103	G/T	54.5/40.9	44
QPX_transcriptome_v1_Contig_1398	23	A/T	51.6/41.9	31
QPX_transcriptome_v1_Contig_1419	581	T/A	46.7/40.0	15
QPX_transcriptome_v1_Contig_1424	16	A/G	50.0/37.5	16
QPX_transcriptome_v1_Contig_1473	36	A/G	55.6/44.4	117
QPX_transcriptome_v1_Contig_1473	50	C/T	55.0/45.0	109
QPX_transcriptome_v1_Contig_1473	61	G/A	55.8/44.2	95
QPX_transcriptome_v1_Contig_1486	89	T/C	64.2/35.8	962
QPX_transcriptome_v1_Contig_1486	415	C/A	55.5/44.5	1123
QPX_transcriptome_v1_Contig_1500	11	A/C	63.3/36.7	308
QPX_transcriptome_v1_Contig_1500	28	C/T	62.0/37.9	774
QPX_transcriptome_v1_Contig_1500	46	A/C	60.2/39.7	748
QPX_transcriptome_v1_Contig_1509	23	A/G	51.2/48.8	41
QPX_transcriptome_v1_Contig_1509	34	A/T	59.2/40.8	49
QPX_transcriptome_v1_Contig_1510	43	C/T	53.2/46.8	47
QPX_transcriptome_v1_Contig_1510	74	G/T	54.7/45.3	64
QPX_transcriptome_v1_Contig_1510	77	A/G	52.4/47.6	63
QPX_transcriptome_v1_Contig_1510	89	T/C	64.3/35.7	56
QPX_transcriptome_v1_Contig_1510	149	T/G	59.1/40.9	66
QPX_transcriptome_v1_Contig_1510	154	A/G	61.4/38.6	70
QPX_transcriptome_v1_Contig_1510	258	C/T	63.2/36.8	57
QPX_transcriptome_v1_Contig_1511	1848	T/C	52.9/47.1	104
QPX_transcriptome_v1_Contig_1521	59	A/G	64.3/35.7	339
QPX_transcriptome_v1_Contig_1521	65	C/G	61.2/38.8	335
QPX_transcriptome_v1_Contig_1546	23	T/C	61.1/38.9	18
QPX_transcriptome_v1_Contig_1546	465	G/A	52.9/47.1	51
QPX_transcriptome_v1_Contig_1546	756	C/G	59.3/40.7	123
QPX_transcriptome_v1_Contig_1552	650	A/C	63.6/36.4	11
QPX_transcriptome_v1_Contig_1556	2177	G/C	60.0/40.0	75
QPX_transcriptome_v1_Contig_1556	2192	G/A	58.2/41.8	79
QPX_transcriptome_v1_Contig_1556	2210	C/T	61.7/38.3	60
QPX_transcriptome_v1_Contig_1564	48	C/G	51.9/48.1	52
QPX_transcriptome_v1_Contig_1577	2361	T/A	61.7/38.3	47
QPX_transcriptome_v1_Contig_1595	928	G/C	52.4/47.6	21
QPX_transcriptome_v1_Contig_1596	43	C/A	60.0/40.0	20
QPX_transcriptome_v1_Contig_1603	778	C/G	63.6/36.4	22
QPX_transcriptome_v1_Contig_1620	22	C/A	64.7/35.3	17
QPX_transcriptome_v1_Contig_1659	23	G/C	63.6/36.4	143
QPX_transcriptome_v1_Contig_1659	33	G/T	62.6/36.7	147
QPX_transcriptome_v1_Contig_1659	70	T/C	64.2/35.8	67
QPX_transcriptome_v1_Contig_1668	142	A/C	57.1/42.9	49
QPX_transcriptome_v1_Contig_1668	296	G/T	62.2/37.8	45
QPX_transcriptome_v1_Contig_1668	315	T/A	57.7/40.8	71
QPX_transcriptome_v1_Contig_1668	778	G/A	64.1/35.9	39
QPX_transcriptome_v1_Contig_1670	49	G/C	63.2/36.8	19
QPX_transcriptome_v1_Contig_1675	526	C/T	57.0/43.0	619
QPX_transcriptome_v1_Contig_1675	989	G/A	60.0/39.9	607
QPX_transcriptome_v1_Contig_1675	992	A/G	59.2/40.8	623
QPX_transcriptome_v1_Contig_1675	1042	A/T	52.9/47.1	1029
QPX_transcriptome_v1_Contig_1675	1219	G/A	57.9/42.1	931
QPX_transcriptome_v1_Contig_1681	1788	A/T	52.4/47.6	21
QPX_transcriptome_v1_Contig_1681	1805	G/T	64.9/35.1	37
QPX_transcriptome_v1_Contig_1681	1876	C/T	62.2/37.8	37
QPX_transcriptome_v1_Contig_1690	22	A/T	58.8/41.2	17
QPX_transcriptome_v1_Contig_1690	126	A/G	55.7/43.9	724
QPX_transcriptome_v1_Contig_1690	162	G/A	64.3/35.6	1185
QPX_transcriptome_v1_Contig_1690	174	A/C	61.2/38.8	902
QPX_transcriptome_v1_Contig_1690	175	C/G	55.6/44.4	958
QPX_transcriptome_v1_Contig_1690	259	T/G	62.8/36.6	320
QPX_transcriptome_v1_Contig_1694	1366	A/C	54.5/45.5	11
QPX_transcriptome_v1_Contig_1714	25	A/T	50.0/35.7	14
QPX_transcriptome_v1_Contig_1715	130	A/G	60.9/39.1	23
QPX_transcriptome_v1_Contig_1715	160	T/C	51.6/45.2	31
QPX_transcriptome_v1_Contig_1715	171	T/C	54.2/45.8	24
QPX_transcriptome_v1_Contig_1716	780	G/A	63.7/36.3	168
QPX_transcriptome_v1_Contig_1716	1578	A/C	63.6/36.4	11
QPX_transcriptome_v1_Contig_1724	587	G/A	64.0/36.0	111
QPX_transcriptome_v1_Contig_1732	3821	C/A	55.6/44.4	27
QPX_transcriptome_v1_Contig_1788	1200	A/T	60.3/37.0	73
QPX_transcriptome_v1_Contig_1795	818	T/A	52.9/47.1	17
QPX_transcriptome_v1_Contig_1795	820	T/G	57.9/42.1	19
QPX_transcriptome_v1_Contig_1817	23	C/T	55.4/44.6	56
QPX_transcriptome_v1_Contig_1824	9	G/T	54.5/45.5	11
QPX_transcriptome_v1_Contig_1859	363	A/C	50.0/50.0	54
QPX_transcriptome_v1_Contig_1875	63	T/C	61.4/38.6	132
QPX_transcriptome_v1_Contig_1877	285	G/A	52.3/47.7	883
QPX_transcriptome_v1_Contig_1877	384	T/C	58.1/41.9	910
QPX_transcriptome_v1_Contig_1884	2104	G/T	54.4/45.6	57
QPX_transcriptome_v1_Contig_1884	2106	A/T	52.5/47.5	61
QPX_transcriptome_v1_Contig_1891	21	C/G	58.3/41.7	12
QPX_transcriptome_v1_Contig_1891	25	T/C	56.3/43.8	16
QPX_transcriptome_v1_Contig_1891	46	T/C	59.1/40.9	22
QPX_transcriptome_v1_Contig_1891	193	G/T	62.1/37.9	29
QPX_transcriptome_v1_Contig_1929	874	C/A	58.3/41.7	12
QPX_transcriptome_v1_Contig_1934	13	A/T	58.3/41.7	12
QPX_transcriptome_v1_Contig_1948	106	G/T	53.8/38.5	13
QPX_transcriptome_v1_Contig_1956	895	T/C	58.5/41.5	164
QPX_transcriptome_v1_Contig_1960	49	T/C	53.0/45.5	66
QPX_transcriptome_v1_Contig_1961	66	T/G	62.7/37.3	2052
QPX_transcriptome_v1_Contig_1961	81	A/C	59.9/40.0	3040
QPX_transcriptome_v1_Contig_1961	93	G/A	57.6/42.3	2670
QPX_transcriptome_v1_Contig_1961	105	G/A	57.5/42.5	2008
QPX_transcriptome_v1_Contig_1962	456	C/G	60.3/39.7	73
QPX_transcriptome_v1_Contig_1962	475	A/G	59.3/40.7	86
QPX_transcriptome_v1_Contig_1962	487	T/C	54.1/45.9	85
QPX_transcriptome_v1_Contig_1962	497	C/T	56.5/43.5	62
QPX_transcriptome_v1_Contig_1966	33	A/G	58.8/41.2	131
QPX_transcriptome_v1_Contig_1966	34	T/C	59.1/40.9	132
QPX_transcriptome_v1_Contig_1987	531	A/T	53.1/43.8	32
QPX_transcriptome_v1_Contig_1996	1442	A/T	50.8/49.2	63
QPX_transcriptome_v1_Contig_1996	1457	A/C	55.4/44.6	56
QPX_transcriptome_v1_Contig_1996	1467	T/C	65.0/35.0	60
QPX_transcriptome_v1_Contig_2040	2309	A/T	54.5/45.5	33
QPX_transcriptome_v1_Contig_2040	2320	G/C	59.3/40.7	27
QPX_transcriptome_v1_Contig_2040	2328	T/C	58.1/41.9	31
QPX_transcriptome_v1_Contig_2059	23	T/C	64.6/35.4	99
QPX_transcriptome_v1_Contig_2068	10	G/T	61.5/38.5	13
QPX_transcriptome_v1_Contig_2086	9	T/C	54.5/45.5	11
QPX_transcriptome_v1_Contig_2091	154	C/A	57.6/39.4	33
QPX_transcriptome_v1_Contig_2111	45	A/T	46.4/35.7	56
QPX_transcriptome_v1_Contig_2132	656	A/C	52.5/47.5	120
QPX_transcriptome_v1_Contig_2135	23	A/C	63.9/36.1	97
QPX_transcriptome_v1_Contig_2138	16	C/T	58.3/41.7	12
QPX_transcriptome_v1_Contig_2146	118	G/A	55.9/44.1	34
QPX_transcriptome_v1_Contig_2146	240	C/A	61.3/38.7	31
QPX_transcriptome_v1_Contig_2196	863	T/C	51.1/46.8	47
QPX_transcriptome_v1_Contig_2206	1217	C/A	61.1/38.9	18
QPX_transcriptome_v1_Contig_2206	1218	A/G	50.0/50.0	14
QPX_transcriptome_v1_Contig_2233	1748	A/T	53.3/46.7	15
QPX_transcriptome_v1_Contig_2233	1749	A/T	50.0/50.0	14
QPX_transcriptome_v1_Contig_2251	2043	A/G	63.7/36.3	204
QPX_transcriptome_v1_Contig_2251	2138	T/C	54.5/45.5	22
QPX_transcriptome_v1_Contig_2251	2169	C/T	57.9/42.1	19
QPX_transcriptome_v1_Contig_2251	2171	C/A	53.6/46.4	28
QPX_transcriptome_v1_Contig_2271	163	T/A	56.9/42.6	195
QPX_transcriptome_v1_Contig_2271	166	A/T	50.7/48.8	203
QPX_transcriptome_v1_Contig_2271	167	A/G	51.4/48.6	173
QPX_transcriptome_v1_Contig_2271	168	C/G	62.5/37.5	152
QPX_transcriptome_v1_Contig_2294	6	T/G	58.3/41.7	12
QPX_transcriptome_v1_Contig_2294	7	G/T	53.3/46.7	15
QPX_transcriptome_v1_Contig_2294	8	A/T	53.3/46.7	15
QPX_transcriptome_v1_Contig_2318	2058	C/T	54.5/45.5	101
QPX_transcriptome_v1_Contig_2319	10	T/A	48.6/45.7	35
QPX_transcriptome_v1_Contig_2328	42	C/A	60.0/40.0	20
QPX_transcriptome_v1_Contig_2328	57	C/T	52.6/47.4	19
QPX_transcriptome_v1_Contig_2328	405	G/C	57.1/42.9	21
QPX_transcriptome_v1_Contig_2330	1877	A/T	51.2/48.8	84
QPX_transcriptome_v1_Contig_2331	56	A/G	55.3/44.7	407
QPX_transcriptome_v1_Contig_2331	74	A/T	55.0/45.0	338
QPX_transcriptome_v1_Contig_2331	80	G/A	54.7/45.3	433
QPX_transcriptome_v1_Contig_2353	35	T/A	63.2/36.8	250
QPX_transcriptome_v1_Contig_2353	38	A/G	59.2/40.8	228
QPX_transcriptome_v1_Contig_2368	961	G/C	60.3/39.7	239
QPX_transcriptome_v1_Contig_2417	164	A/C	60.0/40.0	65
QPX_transcriptome_v1_Contig_2417	399	T/A	61.9/38.1	63
QPX_transcriptome_v1_Contig_2448	27	G/T	50.0/50.0	14
QPX_transcriptome_v1_Contig_2450	602	G/A	64.7/35.3	34
QPX_transcriptome_v1_Contig_2470	895	T/A	63.2/36.8	19
QPX_transcriptome_v1_Contig_2470	896	T/A	57.9/42.1	19
QPX_transcriptome_v1_Contig_2470	897	A/T	52.6/47.4	19
QPX_transcriptome_v1_Contig_2474	63	T/A	53.5/46.5	443
QPX_transcriptome_v1_Contig_2474	151	G/C	53.2/46.8	348
QPX_transcriptome_v1_Contig_2474	511	G/A	51.3/48.7	316
QPX_transcriptome_v1_Contig_2478	583	A/C	62.5/37.0	216
QPX_transcriptome_v1_Contig_2494	23	A/G	60.0/40.0	30
QPX_transcriptome_v1_Contig_2494	53	T/C	57.1/42.9	63
QPX_transcriptome_v1_Contig_2494	143	T/C	62.7/37.3	59
QPX_transcriptome_v1_Contig_2494	169	A/G	61.0/39.0	41
QPX_transcriptome_v1_Contig_2494	268	G/C	55.0/45.0	40
QPX_transcriptome_v1_Contig_2494	269	C/T	56.8/43.2	37
QPX_transcriptome_v1_Contig_2494	277	C/T	55.6/44.4	45
QPX_transcriptome_v1_Contig_2494	1935	G/T	55.9/44.1	34
QPX_transcriptome_v1_Contig_2499	1337	T/C	55.2/44.8	518
QPX_transcriptome_v1_Contig_2499	1349	A/G	61.7/38.3	888
QPX_transcriptome_v1_Contig_2506	1095	T/A	50.0/42.9	14
QPX_transcriptome_v1_Contig_2514	13	T/A	52.4/47.6	21
QPX_transcriptome_v1_Contig_2514	14	T/A	52.4/47.6	21
QPX_transcriptome_v1_Contig_2533	10	G/T	60.0/40.0	10
QPX_transcriptome_v1_Contig_2551	1259	A/G	60.0/40.0	10
QPX_transcriptome_v1_Contig_2578	6	T/G	52.5/47.5	40
QPX_transcriptome_v1_Contig_2578	208	C/A	57.5/42.5	80
QPX_transcriptome_v1_Contig_2578	232	G/T	54.5/40.9	110
QPX_transcriptome_v1_Contig_2578	233	A/G	56.2/43.8	105
QPX_transcriptome_v1_Contig_2578	243	T/C	61.7/38.3	94
QPX_transcriptome_v1_Contig_2578	1384	A/T	50.0/50.0	16
QPX_transcriptome_v1_Contig_2578	1580	C/T	50.0/50.0	26
QPX_transcriptome_v1_Contig_2619	76	C/T	59.7/40.3	159
QPX_transcriptome_v1_Contig_2634	93	A/T	54.8/38.7	31
QPX_transcriptome_v1_Contig_2650	1342	T/C	64.7/35.3	17
QPX_transcriptome_v1_Contig_2689	1206	C/A	51.9/48.1	77
QPX_transcriptome_v1_Contig_2715	621	A/G	61.1/35.2	54
QPX_transcriptome_v1_Contig_2721	2378	T/C	62.3/37.7	61
QPX_transcriptome_v1_Contig_2727	922	G/A	60.0/40.0	70
QPX_transcriptome_v1_Contig_2745	463	A/C	63.6/36.4	11
QPX_transcriptome_v1_Contig_2775	345	T/C	55.2/44.8	116
QPX_transcriptome_v1_Contig_2775	472	T/C	55.4/44.6	193
QPX_transcriptome_v1_Contig_2797	23	C/T	60.5/39.5	38
QPX_transcriptome_v1_Contig_2805	792	C/G	64.7/35.3	34
QPX_transcriptome_v1_Contig_2812	1327	T/C	63.2/36.8	57
QPX_transcriptome_v1_Contig_2812	2329	G/C	61.8/38.2	34
QPX_transcriptome_v1_Contig_2815	1295	A/T	53.1/46.9	933
QPX_transcriptome_v1_Contig_2815	1298	C/T	55.5/44.5	876
QPX_transcriptome_v1_Contig_2837	141	A/G	63.7/36.3	135
QPX_transcriptome_v1_Contig_2842	174	A/T	60.2/36.6	93
QPX_transcriptome_v1_Contig_2842	175	A/C	61.5/38.5	91
QPX_transcriptome_v1_Contig_2845	774	C/G	56.2/43.3	178
QPX_transcriptome_v1_Contig_2845	889	C/T	51.6/48.4	182
QPX_transcriptome_v1_Contig_2845	1050	A/G	51.6/47.6	124
QPX_transcriptome_v1_Contig_2846	93	G/A	59.1/40.9	252
QPX_transcriptome_v1_Contig_2846	174	G/A	58.6/41.4	186
QPX_transcriptome_v1_Contig_2846	285	T/G	64.4/35.6	132
QPX_transcriptome_v1_Contig_2846	339	A/G	54.5/45.1	255
QPX_transcriptome_v1_Contig_2846	453	G/T	65.0/35.0	334
QPX_transcriptome_v1_Contig_2869	985	C/A	60.7/39.3	28
QPX_transcriptome_v1_Contig_2869	999	T/C	64.3/35.7	28
QPX_transcriptome_v1_Contig_2874	58	G/A	55.4/44.6	65
QPX_transcriptome_v1_Contig_2874	900	T/C	52.5/47.5	59
QPX_transcriptome_v1_Contig_2874	937	T/G	62.1/37.9	58
QPX_transcriptome_v1_Contig_2874	945	C/T	65.0/35.0	60
QPX_transcriptome_v1_Contig_2874	1101	T/A	59.6/38.5	52
QPX_transcriptome_v1_Contig_2874	1107	T/C	58.7/41.3	46
QPX_transcriptome_v1_Contig_2874	1112	A/G	61.5/38.5	39
QPX_transcriptome_v1_Contig_2874	1203	C/T	57.5/42.5	40
QPX_transcriptome_v1_Contig_2881	329	G/C	50.9/49.1	53
QPX_transcriptome_v1_Contig_2881	449	C/T	58.1/41.9	31
QPX_transcriptome_v1_Contig_2881	454	G/T	61.8/38.2	34
QPX_transcriptome_v1_Contig_2904	60	A/T	50.4/44.4	133
QPX_transcriptome_v1_Contig_2906	1687	C/A	53.3/46.7	15
QPX_transcriptome_v1_Contig_2910	1541	T/G	61.4/38.6	44
QPX_transcriptome_v1_Contig_2931	655	T/G	51.9/48.1	27
QPX_transcriptome_v1_Contig_2931	660	T/G	55.6/44.4	18
QPX_transcriptome_v1_Contig_2932	762	A/T	58.3/36.1	36
QPX_transcriptome_v1_Contig_2932	812	T/C	64.3/35.7	14
QPX_transcriptome_v1_Contig_2946	220	C/T	60.0/40.0	25
QPX_transcriptome_v1_Contig_2946	553	C/T	61.0/39.0	41
QPX_transcriptome_v1_Contig_2954	1300	C/T	59.7/40.3	62
QPX_transcriptome_v1_Contig_2954	1360	A/G	53.3/46.7	60
QPX_transcriptome_v1_Contig_2954	1363	G/A	56.3/43.8	48
QPX_transcriptome_v1_Contig_2974	1496	G/C	56.4/43.6	94
QPX_transcriptome_v1_Contig_2976	84	G/A	57.0/43.0	79
QPX_transcriptome_v1_Contig_2976	429	C/T	64.4/35.6	73
QPX_transcriptome_v1_Contig_2976	917	C/G	54.4/45.6	57
QPX_transcriptome_v1_Contig_2977	14	A/T	47.6/38.1	21
QPX_transcriptome_v1_Contig_3048	1465	A/G	59.0/41.0	439
QPX_transcriptome_v1_Contig_3048	1495	G/A	51.7/48.3	296
QPX_transcriptome_v1_Contig_3048	1622	G/A	64.5/35.5	186
QPX_transcriptome_v1_Contig_3048	2569	T/C	52.9/47.1	121
QPX_transcriptome_v1_Contig_3048	2627	A/G	55.1/44.9	127
QPX_transcriptome_v1_Contig_3048	2912	A/C	51.0/49.0	147
QPX_transcriptome_v1_Contig_3048	2954	T/G	51.2/48.0	125
QPX_transcriptome_v1_Contig_3048	2955	C/T	54.2/45.8	131
QPX_transcriptome_v1_Contig_3048	3057	C/T	51.4/48.6	148
QPX_transcriptome_v1_Contig_3051	111	C/A	63.8/36.2	94
QPX_transcriptome_v1_Contig_3066	133	G/T	63.9/36.1	36
QPX_transcriptome_v1_Contig_3066	134	A/C	60.0/40.0	40
QPX_transcriptome_v1_Contig_3077	11	G/T	50.0/50.0	12
QPX_transcriptome_v1_Contig_3108	29	G/T	57.7/41.5	402
QPX_transcriptome_v1_Contig_3108	53	T/G	59.1/40.9	186
QPX_transcriptome_v1_Contig_3108	80	G/A	52.7/47.1	503
QPX_transcriptome_v1_Contig_3108	113	T/G	44.6/35.9	370
QPX_transcriptome_v1_Contig_3108	292	C/A	52.8/47.2	142
QPX_transcriptome_v1_Contig_3135	377	C/T	57.6/42.4	59
QPX_transcriptome_v1_Contig_3135	383	T/C	64.5/35.5	62
QPX_transcriptome_v1_Contig_3135	484	G/A	52.1/47.9	48
QPX_transcriptome_v1_Contig_3188	1094	A/G	63.8/36.2	373
QPX_transcriptome_v1_Contig_3222	114	A/G	61.7/38.3	501
QPX_transcriptome_v1_Contig_3222	229	A/G	58.9/41.1	975
QPX_transcriptome_v1_Contig_3222	255	A/G	59.6/40.4	740
QPX_transcriptome_v1_Contig_3222	713	G/T	58.7/41.3	150
QPX_transcriptome_v1_Contig_3241	52	C/A	55.8/44.2	52
QPX_transcriptome_v1_Contig_3241	366	T/C	56.3/42.9	238
QPX_transcriptome_v1_Contig_3241	486	C/T	56.3/43.6	803
QPX_transcriptome_v1_Contig_3241	495	C/G	54.5/45.1	459
QPX_transcriptome_v1_Contig_3241	759	A/G	60.0/40.0	1856
QPX_transcriptome_v1_Contig_3242	363	G/C	52.8/47.2	36
QPX_transcriptome_v1_Contig_3243	38	C/T	50.0/50.0	14
QPX_transcriptome_v1_Contig_3247	230	C/T	56.5/43.5	46
QPX_transcriptome_v1_Contig_3247	302	C/A	52.2/47.8	69
QPX_transcriptome_v1_Contig_3247	1189	C/G	55.2/44.8	87
QPX_transcriptome_v1_Contig_3247	1808	T/C	60.0/40.0	30
QPX_transcriptome_v1_Contig_3247	1836	T/C	52.4/47.6	42
QPX_transcriptome_v1_Contig_3248	1864	G/A	53.8/46.2	26
QPX_transcriptome_v1_Contig_3248	1881	A/C	63.6/36.4	11
QPX_transcriptome_v1_Contig_3248	1882	G/T	60.0/40.0	10
QPX_transcriptome_v1_Contig_3264	31	A/G	50.0/50.0	12
QPX_transcriptome_v1_Contig_3264	38	T/G	56.3/43.8	16
QPX_transcriptome_v1_Contig_3312	26	A/T	61.5/38.5	13
QPX_transcriptome_v1_Contig_3332	808	A/G	61.5/38.5	26
QPX_transcriptome_v1_Contig_3355	14	G/C	65.0/35.0	60
QPX_transcriptome_v1_Contig_3355	435	A/G	54.5/45.5	55
QPX_transcriptome_v1_Contig_3355	517	C/T	50.0/50.0	108
QPX_transcriptome_v1_Contig_3355	527	C/T	50.6/49.0	247
QPX_transcriptome_v1_Contig_3355	574	G/A	55.8/43.8	507
QPX_transcriptome_v1_Contig_3355	609	C/T	55.7/44.3	194
QPX_transcriptome_v1_Contig_3365	725	G/T	62.9/36.2	224
QPX_transcriptome_v1_Contig_3365	759	T/C	59.3/40.0	135
QPX_transcriptome_v1_Contig_3365	762	G/T	63.0/37.0	27
QPX_transcriptome_v1_Contig_3373	44	C/T	63.6/36.4	22
QPX_transcriptome_v1_Contig_3373	65	C/T	52.0/48.0	25
QPX_transcriptome_v1_Contig_3393	8	G/A	53.6/46.4	56
QPX_transcriptome_v1_Contig_3396	1524	C/T	61.2/38.8	116
QPX_transcriptome_v1_Contig_3396	1576	A/G	60.5/39.4	2470
QPX_transcriptome_v1_Contig_3396	1618	T/C	53.4/46.5	835
QPX_transcriptome_v1_Contig_3396	1911	A/C	54.7/45.3	64
QPX_transcriptome_v1_Contig_3396	1953	C/T	55.8/44.2	77
QPX_transcriptome_v1_Contig_3421	872	A/T	50.0/44.4	18
QPX_transcriptome_v1_Contig_3426	2	T/C	56.0/36.0	25
QPX_transcriptome_v1_Contig_3427	975	A/T	61.3/35.5	31
QPX_transcriptome_v1_Contig_3434	763	C/T	62.5/37.5	16
QPX_transcriptome_v1_Contig_3434	893	A/G	61.5/38.5	26
QPX_transcriptome_v1_Contig_3444	114	A/G	64.0/36.0	25
QPX_transcriptome_v1_Contig_3444	251	C/G	59.2/38.8	49
QPX_transcriptome_v1_Contig_3444	820	G/A	52.7/46.2	91
QPX_transcriptome_v1_Contig_3463	649	G/T	64.5/35.5	124
QPX_transcriptome_v1_Contig_3463	772	G/A	64.2/35.8	137
QPX_transcriptome_v1_Contig_3463	820	G/T	58.3/40.9	132
QPX_transcriptome_v1_Contig_3495	33	C/T	51.0/49.0	49
QPX_transcriptome_v1_Contig_3495	49	A/G	61.1/38.9	54
QPX_transcriptome_v1_Contig_3495	226	G/A	55.2/44.8	58
QPX_transcriptome_v1_Contig_3495	335	G/A	64.1/35.9	78
QPX_transcriptome_v1_Contig_3495	435	G/C	62.7/37.3	59
QPX_transcriptome_v1_Contig_3495	539	T/A	55.4/44.6	65
QPX_transcriptome_v1_Contig_3495	678	T/C	61.0/39.0	77
QPX_transcriptome_v1_Contig_3495	754	G/A	57.1/42.9	63
QPX_transcriptome_v1_Contig_3495	762	C/A	57.1/42.9	70
QPX_transcriptome_v1_Contig_3495	767	C/T	61.4/38.6	70
QPX_transcriptome_v1_Contig_3495	951	A/T	60.0/38.7	75
QPX_transcriptome_v1_Contig_3557	825	G/A	57.7/42.3	104
QPX_transcriptome_v1_Contig_3557	876	T/C	64.5/35.5	62
QPX_transcriptome_v1_Contig_3557	1982	C/G	50.0/50.0	60
QPX_transcriptome_v1_Contig_3599	40	C/G	52.4/47.6	21
QPX_transcriptome_v1_Contig_3599	44	A/C	62.5/37.5	24
QPX_transcriptome_v1_Contig_3612	25	G/T	63.6/36.4	22
QPX_transcriptome_v1_Contig_3615	133	A/G	55.3/44.7	38
QPX_transcriptome_v1_Contig_3615	151	C/T	52.1/47.9	48
QPX_transcriptome_v1_Contig_3615	191	T/C	54.4/45.6	68
QPX_transcriptome_v1_Contig_3615	364	A/C	59.5/37.8	37
QPX_transcriptome_v1_Contig_3615	408	C/A	61.1/38.9	36
QPX_transcriptome_v1_Contig_3615	461	T/C	56.5/43.5	62
QPX_transcriptome_v1_Contig_3644	157	A/G	52.9/47.1	17
QPX_transcriptome_v1_Contig_3644	226	C/T	54.5/45.5	22
QPX_transcriptome_v1_Contig_3644	555	C/A	60.0/40.0	65
QPX_transcriptome_v1_Contig_3644	569	T/C	50.8/49.2	63
QPX_transcriptome_v1_Contig_3644	799	C/G	59.6/38.5	52
QPX_transcriptome_v1_Contig_3644	899	G/A	59.6/40.4	57
QPX_transcriptome_v1_Contig_3644	902	C/A	55.3/44.7	47
QPX_transcriptome_v1_Contig_3644	964	C/T	63.0/37.0	46
QPX_transcriptome_v1_Contig_3644	1041	A/G	62.2/37.8	37
QPX_transcriptome_v1_Contig_3644	1050	G/A	58.7/41.3	46
QPX_transcriptome_v1_Contig_3644	1057	T/G	64.4/35.6	45
QPX_transcriptome_v1_Contig_3644	1127	C/A	60.3/39.7	58
QPX_transcriptome_v1_Contig_3644	1196	G/A	60.0/40.0	50
QPX_transcriptome_v1_Contig_3644	1316	A/C	63.0/37.0	27
QPX_transcriptome_v1_Contig_3647	23	T/G	54.5/45.5	11
QPX_transcriptome_v1_Contig_3665	1235	T/C	54.9/45.1	142
QPX_transcriptome_v1_Contig_3666	452	A/T	58.3/41.7	96
QPX_transcriptome_v1_Contig_3666	461	G/T	55.4/44.6	121
QPX_transcriptome_v1_Contig_3666	543	A/T	57.0/43.0	121
QPX_transcriptome_v1_Contig_3666	602	G/A	54.1/45.9	98
QPX_transcriptome_v1_Contig_3666	720	T/G	58.8/41.2	68
QPX_transcriptome_v1_Contig_3666	726	G/A	58.3/41.7	72
QPX_transcriptome_v1_Contig_3666	928	C/G	60.5/39.5	81
QPX_transcriptome_v1_Contig_3666	956	G/T	64.8/35.2	91
QPX_transcriptome_v1_Contig_3708	547	G/T	54.3/45.7	35
QPX_transcriptome_v1_Contig_3708	548	C/G	54.3/45.7	35
QPX_transcriptome_v1_Contig_3708	642	A/C	57.7/42.3	26
QPX_transcriptome_v1_Contig_3708	680	T/C	59.4/40.6	32
QPX_transcriptome_v1_Contig_3708	707	A/C	57.1/42.9	42
QPX_transcriptome_v1_Contig_3708	758	T/G	61.5/38.5	13
QPX_transcriptome_v1_Contig_3723	2444	A/G	64.6/35.4	48
QPX_transcriptome_v1_Contig_3726	1165	C/A	56.6/43.4	122
QPX_transcriptome_v1_Contig_3726	1168	G/A	55.9/44.1	118
QPX_transcriptome_v1_Contig_3726	1459	A/G	64.1/35.9	167
QPX_transcriptome_v1_Contig_3739	431	G/A	63.3/36.7	30
QPX_transcriptome_v1_Contig_3766	743	A/G	59.0/41.0	200
QPX_transcriptome_v1_Contig_3785	164	C/G	59.5/40.5	42
QPX_transcriptome_v1_Contig_3785	344	G/A	51.5/45.5	33
QPX_transcriptome_v1_Contig_3785	554	G/A	64.3/35.7	14
QPX_transcriptome_v1_Contig_3816	4	C/T	60.0/40.0	10
QPX_transcriptome_v1_Contig_3819	2750	C/T	45.5/45.5	11
QPX_transcriptome_v1_Contig_3834	1127	G/A	51.1/48.9	190
QPX_transcriptome_v1_Contig_3864	80	T/C	64.1/35.9	39
QPX_transcriptome_v1_Contig_3871	2150	C/A	48.4/47.4	1365
QPX_transcriptome_v1_Contig_3871	2151	G/C	51.1/39.4	1650
QPX_transcriptome_v1_Contig_3871	2160	T/G	59.5/40.5	2714
QPX_transcriptome_v1_Contig_3878	38	G/A	62.5/37.5	40
QPX_transcriptome_v1_Contig_3878	133	G/A	58.7/41.3	63
QPX_transcriptome_v1_Contig_3878	164	T/G	50.7/49.3	71
QPX_transcriptome_v1_Contig_3878	264	G/A	58.0/42.0	50
QPX_transcriptome_v1_Contig_3878	295	G/A	53.8/46.2	93
QPX_transcriptome_v1_Contig_3908	233	C/A	55.9/44.1	93
QPX_transcriptome_v1_Contig_3908	254	T/G	61.3/38.8	80
QPX_transcriptome_v1_Contig_3908	281	G/C	59.0/41.0	78
QPX_transcriptome_v1_Contig_3908	381	G/T	61.9/38.1	84
QPX_transcriptome_v1_Contig_3908	719	C/A	51.4/47.1	70
QPX_transcriptome_v1_Contig_3914	1249	A/T	55.6/44.4	27
QPX_transcriptome_v1_Contig_3936	68	C/G	58.5/35.4	147
QPX_transcriptome_v1_Contig_3936	681	G/C	51.2/48.8	84
QPX_transcriptome_v1_Contig_3936	895	A/T	52.1/47.9	71
QPX_transcriptome_v1_Contig_3941	354	C/A	51.4/48.6	138
QPX_transcriptome_v1_Contig_3941	712	A/G	51.3/48.7	76
QPX_transcriptome_v1_Contig_3941	716	C/A	54.3/45.7	81
QPX_transcriptome_v1_Contig_3941	830	C/T	64.8/35.2	91
QPX_transcriptome_v1_Contig_3941	861	G/A	59.6/40.4	89
QPX_transcriptome_v1_Contig_3941	1135	C/A	54.4/45.6	57
QPX_transcriptome_v1_Contig_3941	1137	G/C	59.6/40.4	57
QPX_transcriptome_v1_Contig_3941	1173	A/G	57.0/43.0	79
QPX_transcriptome_v1_Contig_3941	1321	G/C	58.8/41.2	34
QPX_transcriptome_v1_Contig_3941	1329	G/C	52.2/47.8	23
QPX_transcriptome_v1_Contig_3941	1860	T/A	55.0/45.0	60
QPX_transcriptome_v1_Contig_3941	1939	T/C	51.1/48.9	88
QPX_transcriptome_v1_Contig_3941	2064	A/G	60.0/40.0	75
QPX_transcriptome_v1_Contig_3941	2078	C/T	64.8/35.2	71
QPX_transcriptome_v1_Contig_3941	2163	A/G	58.3/41.7	60
QPX_transcriptome_v1_Contig_3941	2187	G/A	63.3/36.7	60
QPX_transcriptome_v1_Contig_3941	2267	T/G	62.4/37.6	101
QPX_transcriptome_v1_Contig_3941	2295	C/G	53.4/46.6	73
QPX_transcriptome_v1_Contig_3941	2343	G/A	62.5/37.5	72
QPX_transcriptome_v1_Contig_3941	2352	A/G	54.2/45.8	72
QPX_transcriptome_v1_Contig_3941	2373	G/C	55.4/44.6	65
QPX_transcriptome_v1_Contig_3941	2439	G/T	63.6/36.4	55
QPX_transcriptome_v1_Contig_3941	2851	C/T	60.6/39.4	66
QPX_transcriptome_v1_Contig_3941	2892	G/T	61.3/35.5	62
QPX_transcriptome_v1_Contig_3941	2925	G/A	64.4/35.6	45
QPX_transcriptome_v1_Contig_3950	21	G/A	55.6/44.4	18
QPX_transcriptome_v1_Contig_3950	82	A/G	50.0/50.0	40
QPX_transcriptome_v1_Contig_3950	115	G/A	60.0/40.0	45
QPX_transcriptome_v1_Contig_3950	143	G/C	60.7/39.3	56
QPX_transcriptome_v1_Contig_3958	2040	A/T	61.0/39.0	649
QPX_transcriptome_v1_Contig_3958	2043	A/G	54.2/45.6	625
QPX_transcriptome_v1_Contig_3987	23	T/C	50.8/49.2	63
QPX_transcriptome_v1_Contig_3987	44	A/C	53.2/46.8	77
QPX_transcriptome_v1_Contig_4007	2	A/G	59.1/40.9	22
QPX_transcriptome_v1_Contig_4007	38	G/A	51.8/48.2	110
QPX_transcriptome_v1_Contig_4023	39	C/T	62.9/35.3	116
QPX_transcriptome_v1_Contig_4023	41	A/C	57.0/43.0	114
QPX_transcriptome_v1_Contig_4070	2141	C/G	57.9/42.1	19
QPX_transcriptome_v1_Contig_4072	332	T/C	57.9/42.1	107
QPX_transcriptome_v1_Contig_4072	404	A/C	53.0/47.0	2470
QPX_transcriptome_v1_Contig_4072	455	T/C	61.2/38.8	3399
QPX_transcriptome_v1_Contig_4074	604	C/T	61.7/36.7	60
QPX_transcriptome_v1_Contig_4097	933	A/G	50.0/38.9	18
QPX_transcriptome_v1_Contig_4105	1517	T/C	61.5/38.5	13
QPX_transcriptome_v1_Contig_4115	36	T/C	60.0/40.0	115
QPX_transcriptome_v1_Contig_4115	501	G/T	61.7/38.3	180
QPX_transcriptome_v1_Contig_4118	15	T/A	42.9/35.7	14
QPX_transcriptome_v1_Contig_4165	1393	C/T	57.7/42.3	26
QPX_transcriptome_v1_Contig_4186	538	T/A	52.5/47.5	40
QPX_transcriptome_v1_Contig_4186	968	A/G	50.0/50.0	72
QPX_transcriptome_v1_Contig_4186	1035	T/G	63.2/36.8	76
QPX_transcriptome_v1_Contig_4186	1086	A/G	60.0/40.0	25
QPX_transcriptome_v1_Contig_4186	1092	G/A	59.5/40.5	37
QPX_transcriptome_v1_Contig_4188	369	C/T	56.9/43.1	102
QPX_transcriptome_v1_Contig_4188	403	T/G	57.9/42.1	114
QPX_transcriptome_v1_Contig_4188	426	A/G	56.5/43.5	124
QPX_transcriptome_v1_Contig_4188	450	G/C	50.5/45.3	95
QPX_transcriptome_v1_Contig_4188	468	T/G	53.8/46.2	91
QPX_transcriptome_v1_Contig_4188	486	A/G	57.7/42.3	111
QPX_transcriptome_v1_Contig_4207	666	A/C	55.0/45.0	20
QPX_transcriptome_v1_Contig_4207	888	T/C	62.7/37.3	51
QPX_transcriptome_v1_Contig_4218	1439	T/C	57.0/43.0	121
QPX_transcriptome_v1_Contig_4218	1441	G/C	61.0/39.0	118
QPX_transcriptome_v1_Contig_4248	2125	C/G	61.1/38.9	72
QPX_transcriptome_v1_Contig_4263	81	A/T	57.9/42.1	19
QPX_transcriptome_v1_Contig_4263	83	G/T	64.7/35.3	17
QPX_transcriptome_v1_Contig_4265	1186	A/G	50.0/50.0	74
QPX_transcriptome_v1_Contig_4297	43	T/C	60.8/39.2	74
QPX_transcriptome_v1_Contig_4297	620	C/T	54.9/45.1	133
QPX_transcriptome_v1_Contig_4297	840	C/T	54.2/45.8	120
QPX_transcriptome_v1_Contig_4297	1296	C/T	50.0/50.0	112
QPX_transcriptome_v1_Contig_4297	1335	T/G	54.1/45.9	111
QPX_transcriptome_v1_Contig_4297	1336	T/C	56.8/43.2	95
QPX_transcriptome_v1_Contig_4297	1415	C/A	56.4/43.6	78
QPX_transcriptome_v1_Contig_4297	1451	C/T	54.0/46.0	63
QPX_transcriptome_v1_Contig_4297	1656	C/A	55.4/44.6	83
QPX_transcriptome_v1_Contig_4297	1734	G/A	63.3/36.7	30
QPX_transcriptome_v1_Contig_4327	56	A/G	59.2/40.8	98
QPX_transcriptome_v1_Contig_4330	241	G/A	53.3/46.7	15
QPX_transcriptome_v1_Contig_4337	84	G/T	54.7/45.3	150
QPX_transcriptome_v1_Contig_4337	180	C/G	55.3/44.7	208
QPX_transcriptome_v1_Contig_4337	441	T/G	51.4/48.6	105
QPX_transcriptome_v1_Contig_4337	1186	G/C	56.5/43.5	115
QPX_transcriptome_v1_Contig_4337	1349	C/T	55.4/44.6	65
QPX_transcriptome_v1_Contig_4337	1598	A/G	64.3/35.7	129
QPX_transcriptome_v1_Contig_4337	1616	G/T	54.7/45.3	137
QPX_transcriptome_v1_Contig_4337	1623	T/G	58.3/41.7	120
QPX_transcriptome_v1_Contig_4343	30	G/C	50.1/49.9	921
QPX_transcriptome_v1_Contig_4382	1447	T/G	53.8/46.2	13
QPX_transcriptome_v1_Contig_4382	1449	A/G	50.0/50.0	12
QPX_transcriptome_v1_Contig_4402	10	A/T	54.5/45.5	11
QPX_transcriptome_v1_Contig_4402	11	A/T	53.8/38.5	13
QPX_transcriptome_v1_Contig_4405	916	A/T	56.0/44.0	25
QPX_transcriptome_v1_Contig_4405	918	A/C	50.0/50.0	20
QPX_transcriptome_v1_Contig_4405	920	A/G	60.0/40.0	15
QPX_transcriptome_v1_Contig_4411	79	A/G	63.9/36.1	83
QPX_transcriptome_v1_Contig_4411	91	T/G	61.1/38.9	113
QPX_transcriptome_v1_Contig_4411	355	C/T	56.0/44.0	75
QPX_transcriptome_v1_Contig_4411	655	T/C	63.3/36.7	30
QPX_transcriptome_v1_Contig_4459	806	A/C	48.1/46.8	79
QPX_transcriptome_v1_Contig_4459	807	T/A	45.8/42.4	59
QPX_transcriptome_v1_Contig_4462	1158	A/G	55.6/44.4	36
QPX_transcriptome_v1_Contig_4462	1533	A/G	59.7/40.3	67
QPX_transcriptome_v1_Contig_4462	1663	A/G	64.7/35.3	51
QPX_transcriptome_v1_Contig_4462	1743	G/A	61.8/38.2	55
QPX_transcriptome_v1_Contig_4462	1978	C/T	50.6/49.4	77
QPX_transcriptome_v1_Contig_4462	2166	T/C	64.6/35.4	48
QPX_transcriptome_v1_Contig_4475	127	G/C	49.4/46.8	77
QPX_transcriptome_v1_Contig_4475	216	T/A	52.5/47.5	40
QPX_transcriptome_v1_Contig_4475	242	C/T	64.6/35.4	48
QPX_transcriptome_v1_Contig_4485	1262	G/T	53.6/35.7	56
QPX_transcriptome_v1_Contig_4485	1365	T/C	63.5/36.5	63
QPX_transcriptome_v1_Contig_4498	232	T/C	64.1/35.9	39
QPX_transcriptome_v1_Contig_4498	233	G/A	64.9/35.1	37
QPX_transcriptome_v1_Contig_4498	569	T/G	61.5/38.5	26
QPX_transcriptome_v1_Contig_4521	74	T/A	58.7/41.3	75
QPX_transcriptome_v1_Contig_4533	255	C/T	57.0/43.0	114
QPX_transcriptome_v1_Contig_4533	405	C/T	60.0/40.0	125
QPX_transcriptome_v1_Contig_4533	856	G/T	64.0/36.0	100
QPX_transcriptome_v1_Contig_4533	880	A/T	61.9/38.1	84
QPX_transcriptome_v1_Contig_4534	518	T/C	60.0/40.0	25
QPX_transcriptome_v1_Contig_4536	319	T/C	61.7/38.3	81
QPX_transcriptome_v1_Contig_4536	332	T/G	62.0/38.0	79
QPX_transcriptome_v1_Contig_4552	1175	G/T	57.9/42.1	38
QPX_transcriptome_v1_Contig_4552	1180	C/T	56.8/43.2	37
QPX_transcriptome_v1_Contig_4552	1253	C/T	64.3/35.7	28
QPX_transcriptome_v1_Contig_4552	1258	C/A	61.3/38.7	31
QPX_transcriptome_v1_Contig_4552	1580	C/T	60.7/39.3	56
QPX_transcriptome_v1_Contig_4614	4023	C/T	61.3/38.7	93
QPX_transcriptome_v1_Contig_4615	420	G/C	61.1/38.9	36
QPX_transcriptome_v1_Contig_4615	421	T/C	59.5/37.8	37
QPX_transcriptome_v1_Contig_4633	1137	T/G	60.0/40.0	10
QPX_transcriptome_v1_Contig_4658	26	C/G	55.0/44.6	249
QPX_transcriptome_v1_Contig_4658	68	T/C	57.0/43.0	279
QPX_transcriptome_v1_Contig_4658	296	G/C	63.4/36.1	238
QPX_transcriptome_v1_Contig_4658	628	G/A	56.4/43.6	195
QPX_transcriptome_v1_Contig_4661	80	A/G	62.1/37.9	29
QPX_transcriptome_v1_Contig_4661	370	C/G	61.5/38.5	39
QPX_transcriptome_v1_Contig_4661	520	A/G	63.6/36.4	22
QPX_transcriptome_v1_Contig_4661	580	C/T	64.9/35.1	37
QPX_transcriptome_v1_Contig_4661	604	T/G	56.7/43.3	30
QPX_transcriptome_v1_Contig_4661	685	C/T	57.5/42.5	40
QPX_transcriptome_v1_Contig_4661	777	C/G	63.0/37.0	27
QPX_transcriptome_v1_Contig_4661	997	T/C	52.8/47.2	36
QPX_transcriptome_v1_Contig_4661	1018	T/C	60.0/40.0	35
QPX_transcriptome_v1_Contig_4661	1210	T/C	60.0/40.0	20
QPX_transcriptome_v1_Contig_4661	1423	C/T	63.2/36.8	38
QPX_transcriptome_v1_Contig_4661	1515	C/T	62.5/37.5	24
QPX_transcriptome_v1_Contig_4664	252	T/C	64.4/35.6	73
QPX_transcriptome_v1_Contig_4679	732	A/C	51.8/48.2	110
QPX_transcriptome_v1_Contig_4679	752	T/C	60.5/39.5	76
QPX_transcriptome_v1_Contig_4679	979	A/G	64.7/35.3	68
QPX_transcriptome_v1_Contig_4679	1150	T/G	50.7/49.3	71
QPX_transcriptome_v1_Contig_4679	1381	A/G	51.6/48.4	62
QPX_transcriptome_v1_Contig_4712	86	C/G	64.7/35.3	17
QPX_transcriptome_v1_Contig_4712	114	G/A	65.0/35.0	20
QPX_transcriptome_v1_Contig_4751	582	C/T	41.2/41.2	34
QPX_transcriptome_v1_Contig_4751	613	A/C	55.8/44.2	43
QPX_transcriptome_v1_Contig_4751	729	T/A	60.0/40.0	30
QPX_transcriptome_v1_Contig_4751	752	G/C	58.1/41.9	31
QPX_transcriptome_v1_Contig_4751	756	A/C	59.3/40.7	27
QPX_transcriptome_v1_Contig_4751	801	G/A	62.0/38.0	50
QPX_transcriptome_v1_Contig_4751	858	C/T	62.5/37.5	32
QPX_transcriptome_v1_Contig_4752	131	T/C	59.9/40.1	252
QPX_transcriptome_v1_Contig_4752	133	G/A	63.0/37.0	243
QPX_transcriptome_v1_Contig_4752	174	T/C	60.7/39.3	229
QPX_transcriptome_v1_Contig_4752	199	G/A	54.2/45.3	236
QPX_transcriptome_v1_Contig_4752	490	T/C	63.8/36.2	127
QPX_transcriptome_v1_Contig_4752	1073	G/A	61.7/38.3	128
QPX_transcriptome_v1_Contig_4787	170	A/G	54.2/43.8	48
QPX_transcriptome_v1_Contig_4787	344	T/C	64.3/35.7	84
QPX_transcriptome_v1_Contig_4800	84	T/A	62.5/37.5	32
QPX_transcriptome_v1_Contig_4800	201	A/G	62.7/37.3	67
QPX_transcriptome_v1_Contig_4800	258	G/A	58.1/41.9	43
QPX_transcriptome_v1_Contig_4800	459	C/T	62.1/37.9	87
QPX_transcriptome_v1_Contig_4800	469	T/G	52.8/47.2	72
QPX_transcriptome_v1_Contig_4800	548	A/G	54.8/45.2	84
QPX_transcriptome_v1_Contig_4800	575	T/C	61.6/38.4	73
QPX_transcriptome_v1_Contig_4800	588	C/T	61.4/38.6	70
QPX_transcriptome_v1_Contig_4800	838	G/C	63.8/35.1	94
QPX_transcriptome_v1_Contig_4800	954	T/A	57.8/42.2	90
QPX_transcriptome_v1_Contig_4800	975	G/A	51.8/48.2	114
QPX_transcriptome_v1_Contig_4800	1032	C/T	60.8/39.2	125
QPX_transcriptome_v1_Contig_4800	1035	T/G	58.5/41.5	123
QPX_transcriptome_v1_Contig_4844	297	G/A	58.3/41.7	12
QPX_transcriptome_v1_Contig_4849	68	C/T	51.6/48.4	62
QPX_transcriptome_v1_Contig_4849	101	C/T	53.0/47.0	66
QPX_transcriptome_v1_Contig_4849	127	G/A	53.1/46.9	64
QPX_transcriptome_v1_Contig_4849	133	C/T	53.2/46.8	62
QPX_transcriptome_v1_Contig_4849	187	G/C	63.2/36.8	68
QPX_transcriptome_v1_Contig_4849	247	C/T	52.9/47.1	87
QPX_transcriptome_v1_Contig_4849	325	A/G	55.3/44.7	114
QPX_transcriptome_v1_Contig_4849	344	T/A	54.5/45.5	112
QPX_transcriptome_v1_Contig_4849	405	C/T	54.7/45.3	75
QPX_transcriptome_v1_Contig_4860	5	A/T	53.8/46.2	13
QPX_transcriptome_v1_Contig_4865	207	C/T	50.0/50.0	24
QPX_transcriptome_v1_Contig_4865	212	T/G	52.2/47.8	23
QPX_transcriptome_v1_Contig_4865	337	C/G	50.0/50.0	20
QPX_transcriptome_v1_Contig_4865	388	A/C	62.5/37.5	32
QPX_transcriptome_v1_Contig_4865	397	C/T	52.9/47.1	34
QPX_transcriptome_v1_Contig_4865	473	T/C	64.3/35.7	28
QPX_transcriptome_v1_Contig_4865	490	A/G	58.6/41.4	29
QPX_transcriptome_v1_Contig_4865	518	G/A	60.7/39.3	28
QPX_transcriptome_v1_Contig_4865	547	T/C	51.8/48.2	56
QPX_transcriptome_v1_Contig_4865	602	G/A	56.0/44.0	50
QPX_transcriptome_v1_Contig_4865	610	T/C	52.5/47.5	40
QPX_transcriptome_v1_Contig_4885	1266	G/A	63.8/36.2	47
QPX_transcriptome_v1_Contig_4885	1316	G/C	59.0/41.0	39
QPX_transcriptome_v1_Contig_4885	1425	C/T	56.4/43.6	39
QPX_transcriptome_v1_Contig_4885	1449	G/T	58.6/41.4	29
QPX_transcriptome_v1_Contig_4913	233	C/T	59.7/40.3	72
QPX_transcriptome_v1_Contig_4925	23	A/G	59.4/40.6	175
QPX_transcriptome_v1_Contig_4925	110	A/T	64.1/35.9	39
QPX_transcriptome_v1_Contig_4925	1073	T/A	59.6/40.4	52
QPX_transcriptome_v1_Contig_4925	1164	A/T	60.0/40.0	30
QPX_transcriptome_v1_Contig_4925	1165	G/T	60.0/40.0	30
QPX_transcriptome_v1_Contig_4925	1197	T/A	63.6/36.4	22
QPX_transcriptome_v1_Contig_4925	1290	C/T	52.2/47.8	23
QPX_transcriptome_v1_Contig_4926	25	T/C	51.2/48.8	129
QPX_transcriptome_v1_Contig_4933	512	T/G	62.9/37.1	89
QPX_transcriptome_v1_Contig_4933	612	G/C	64.7/35.3	51
QPX_transcriptome_v1_Contig_4933	826	A/T	63.4/36.6	71
QPX_transcriptome_v1_Contig_4933	848	C/G	50.0/50.0	56
QPX_transcriptome_v1_Contig_4973	1094	T/A	58.1/38.7	31
QPX_transcriptome_v1_Contig_4973	1095	C/A	58.6/41.4	29
QPX_transcriptome_v1_Contig_5032	35	C/T	57.1/40.8	49
QPX_transcriptome_v1_Contig_5034	46	G/A	59.3/40.7	472
QPX_transcriptome_v1_Contig_5034	82	G/C	48.2/39.8	83
QPX_transcriptome_v1_Contig_5053	760	A/G	64.7/35.3	34
QPX_transcriptome_v1_Contig_5063	23	G/A	60.0/40.0	195
QPX_transcriptome_v1_Contig_5063	34	C/A	58.6/41.4	292
QPX_transcriptome_v1_Contig_5063	40	T/C	55.0/45.0	269
QPX_transcriptome_v1_Contig_5097	264	A/T	59.5/40.5	37
QPX_transcriptome_v1_Contig_5097	300	A/G	64.3/35.7	42
QPX_transcriptome_v1_Contig_5097	504	T/G	52.9/47.1	34
QPX_transcriptome_v1_Contig_5097	506	C/T	64.7/35.3	34
QPX_transcriptome_v1_Contig_5102	59	C/T	53.6/46.4	56
QPX_transcriptome_v1_Contig_5102	209	A/G	63.4/36.6	71
QPX_transcriptome_v1_Contig_5102	362	A/G	64.3/35.7	70
QPX_transcriptome_v1_Contig_5109	25	G/C	64.3/35.7	14
QPX_transcriptome_v1_Contig_5111	30	C/G	62.6/37.4	123
QPX_transcriptome_v1_Contig_5111	40	T/G	51.4/48.6	179
QPX_transcriptome_v1_Contig_5146	42	T/G	64.6/35.4	82
QPX_transcriptome_v1_Contig_5146	206	A/C	50.0/41.3	46
QPX_transcriptome_v1_Contig_5146	327	G/A	58.3/41.7	48
QPX_transcriptome_v1_Contig_5146	392	G/A	62.7/37.3	67
QPX_transcriptome_v1_Contig_5146	482	A/T	64.0/36.0	50
QPX_transcriptome_v1_Contig_5146	551	A/G	61.6/38.4	73
QPX_transcriptome_v1_Contig_5152	1550	T/A	54.5/36.4	11
QPX_transcriptome_v1_Contig_5156	833	C/T	64.6/35.4	48
QPX_transcriptome_v1_Contig_5156	834	G/A	60.0/40.0	45
QPX_transcriptome_v1_Contig_5164	257	A/G	59.3/40.7	54
QPX_transcriptome_v1_Contig_5164	378	A/T	62.5/37.5	40
QPX_transcriptome_v1_Contig_5164	385	G/T	58.3/41.7	36
QPX_transcriptome_v1_Contig_5164	412	T/G	62.5/35.7	56
QPX_transcriptome_v1_Contig_5164	779	A/C	55.7/44.3	61
QPX_transcriptome_v1_Contig_5171	384	T/G	50.8/49.2	65
QPX_transcriptome_v1_Contig_5171	408	G/T	52.7/47.3	55
QPX_transcriptome_v1_Contig_5171	468	C/G	64.6/35.4	48
QPX_transcriptome_v1_Contig_5171	628	A/G	61.0/39.0	41
QPX_transcriptome_v1_Contig_5171	629	C/T	59.2/40.8	49
QPX_transcriptome_v1_Contig_5171	1139	C/T	60.4/39.6	48
QPX_transcriptome_v1_Contig_5171	1231	C/A	61.9/38.1	42
QPX_transcriptome_v1_Contig_5171	1251	T/C	58.7/41.3	46
QPX_transcriptome_v1_Contig_5184	227	T/G	54.5/45.5	33
QPX_transcriptome_v1_Contig_5184	237	T/C	58.5/41.5	41
QPX_transcriptome_v1_Contig_5184	1630	A/C	54.4/45.6	114
QPX_transcriptome_v1_Contig_5186	138	A/G	51.7/48.3	29
QPX_transcriptome_v1_Contig_5186	155	A/T	50.0/50.0	20
QPX_transcriptome_v1_Contig_5186	391	C/T	52.2/47.8	23
QPX_transcriptome_v1_Contig_5193	18	A/T	63.6/36.4	11
QPX_transcriptome_v1_Contig_5198	1737	A/C	63.9/36.1	61
QPX_transcriptome_v1_Contig_5219	475	G/A	52.2/47.8	46
QPX_transcriptome_v1_Contig_5219	627	T/C	51.6/48.4	64
QPX_transcriptome_v1_Contig_5219	682	C/T	53.2/46.8	47
QPX_transcriptome_v1_Contig_5239	605	C/T	59.5/40.5	269
QPX_transcriptome_v1_Contig_5239	743	T/G	54.1/45.2	418
QPX_transcriptome_v1_Contig_5239	749	T/A	52.5/47.5	362
QPX_transcriptome_v1_Contig_5240	301	T/A	52.4/47.6	21
QPX_transcriptome_v1_Contig_5245	38	T/A	54.9/45.1	71
QPX_transcriptome_v1_Contig_5269	24	A/G	54.2/45.8	24
QPX_transcriptome_v1_Contig_5276	15	A/G	63.6/36.4	11
QPX_transcriptome_v1_Contig_5281	78	C/G	61.4/38.6	44
QPX_transcriptome_v1_Contig_5281	321	T/C	63.6/36.4	44
QPX_transcriptome_v1_Contig_5281	324	A/G	62.5/37.5	40
QPX_transcriptome_v1_Contig_5281	714	T/C	56.4/41.8	55
QPX_transcriptome_v1_Contig_5283	152	T/G	52.4/46.1	191
QPX_transcriptome_v1_Contig_5296	602	T/C	53.7/46.3	41
QPX_transcriptome_v1_Contig_5296	607	T/G	57.5/42.5	40
QPX_transcriptome_v1_Contig_5296	635	G/C	63.6/36.4	22
QPX_transcriptome_v1_Contig_5318	15	T/A	62.5/37.5	16
QPX_transcriptome_v1_Contig_5321	27	T/G	60.0/40.0	100
QPX_transcriptome_v1_Contig_5321	40	G/A	55.4/44.6	92
QPX_transcriptome_v1_Contig_5321	42	A/G	52.9/47.1	87
QPX_transcriptome_v1_Contig_5330	2342	G/T	40.0/40.0	10
QPX_transcriptome_v1_Contig_5356	1	C/T	42.1/42.1	19
QPX_transcriptome_v1_Contig_5426	397	A/G	64.3/35.7	56
QPX_transcriptome_v1_Contig_5426	439	A/G	59.2/40.8	49
QPX_transcriptome_v1_Contig_5426	509	C/T	61.5/38.5	52
QPX_transcriptome_v1_Contig_5426	526	T/C	57.8/42.2	45
QPX_transcriptome_v1_Contig_5426	641	G/A	59.1/40.9	44
QPX_transcriptome_v1_Contig_5426	646	G/A	61.1/38.9	54
QPX_transcriptome_v1_Contig_5426	823	T/C	54.0/46.0	50
QPX_transcriptome_v1_Contig_5426	886	G/A	59.3/40.7	54
QPX_transcriptome_v1_Contig_5426	904	T/C	58.8/41.2	51
QPX_transcriptome_v1_Contig_5426	919	C/T	65.0/35.0	60
QPX_transcriptome_v1_Contig_5426	994	T/C	60.6/39.4	71
QPX_transcriptome_v1_Contig_5426	1108	C/G	58.6/41.4	99
QPX_transcriptome_v1_Contig_5427	23	T/C	63.8/36.2	105
QPX_transcriptome_v1_Contig_5432	45	C/T	59.2/40.8	71
QPX_transcriptome_v1_Contig_5432	438	G/A	63.4/36.6	101
QPX_transcriptome_v1_Contig_5432	1011	G/A	60.3/39.7	68
QPX_transcriptome_v1_Contig_5432	1368	A/C	61.5/38.5	130
QPX_transcriptome_v1_Contig_5441	72	T/A	62.9/37.1	35
QPX_transcriptome_v1_Contig_5478	23	A/G	60.0/40.0	15
QPX_transcriptome_v1_Contig_5478	62	G/T	59.3/40.7	27
QPX_transcriptome_v1_Contig_5509	67	T/C	61.1/38.9	36
QPX_transcriptome_v1_Contig_5509	78	G/T	52.9/47.1	34
QPX_transcriptome_v1_Contig_5509	103	A/T	50.0/50.0	28
QPX_transcriptome_v1_Contig_5516	1182	C/T	54.6/45.4	108
QPX_transcriptome_v1_Contig_5516	1208	A/G	55.1/44.9	118
QPX_transcriptome_v1_Contig_5554	1170	T/C	63.2/36.8	38
QPX_transcriptome_v1_Contig_5554	1205	A/G	64.4/35.6	45
QPX_transcriptome_v1_Contig_5554	1293	G/A	54.5/45.5	11
QPX_transcriptome_v1_Contig_5555	751	T/C	55.2/44.8	125
QPX_transcriptome_v1_Contig_5555	805	A/G	57.8/41.2	102
QPX_transcriptome_v1_Contig_5555	826	G/A	61.5/38.5	221
QPX_transcriptome_v1_Contig_5568	47	A/G	61.5/38.5	13
QPX_transcriptome_v1_Contig_5568	49	G/A	58.3/41.7	12
QPX_transcriptome_v1_Contig_5568	54	A/C	64.3/35.7	14
QPX_transcriptome_v1_Contig_5585	604	A/G	62.1/37.9	124
QPX_transcriptome_v1_Contig_5585	612	T/G	60.5/39.5	119
QPX_transcriptome_v1_Contig_5608	846	T/C	58.8/41.2	17
QPX_transcriptome_v1_Contig_5622	1872	C/T	51.5/48.5	101
QPX_transcriptome_v1_Contig_5622	1888	T/C	56.3/43.8	176
QPX_transcriptome_v1_Contig_5622	1891	A/T	54.4/45.6	182
QPX_transcriptome_v1_Contig_5631	80	T/C	60.7/39.3	112
QPX_transcriptome_v1_Contig_5631	292	G/T	62.0/36.0	100
QPX_transcriptome_v1_Contig_5674	128	C/T	54.4/45.6	90
QPX_transcriptome_v1_Contig_5705	274	A/G	56.8/43.2	44
QPX_transcriptome_v1_Contig_5712	22	G/A	57.1/42.9	14
QPX_transcriptome_v1_Contig_5712	70	T/C	58.8/41.2	17
QPX_transcriptome_v1_Contig_5712	84	A/C	61.9/38.1	21
QPX_transcriptome_v1_Contig_5729	23	G/A	56.4/43.6	133
QPX_transcriptome_v1_Contig_5749	908	T/A	58.3/41.7	12
QPX_transcriptome_v1_Contig_5773	59	T/C	53.8/46.2	26
QPX_transcriptome_v1_Contig_5773	228	A/G	50.0/50.0	38
QPX_transcriptome_v1_Contig_5773	251	C/T	57.1/40.5	42
QPX_transcriptome_v1_Contig_5773	432	A/G	62.5/37.5	32
QPX_transcriptome_v1_Contig_5773	433	A/G	62.5/37.5	32
QPX_transcriptome_v1_Contig_5773	467	T/C	58.3/41.7	36
QPX_transcriptome_v1_Contig_5773	601	C/A	55.1/44.9	49
QPX_transcriptome_v1_Contig_5773	636	G/A	61.1/38.9	54
QPX_transcriptome_v1_Contig_5773	641	C/T	54.2/45.8	48
QPX_transcriptome_v1_Contig_5773	671	G/A	55.8/44.2	43
QPX_transcriptome_v1_Contig_5773	767	T/C	59.1/40.9	66
QPX_transcriptome_v1_Contig_5773	884	T/C	59.5/40.5	37
QPX_transcriptome_v1_Contig_5773	908	G/A	53.1/46.9	49
QPX_transcriptome_v1_Contig_5803	141	G/T	64.2/35.8	53
QPX_transcriptome_v1_Contig_5803	348	G/A	57.1/42.9	56
QPX_transcriptome_v1_Contig_5803	515	A/G	50.0/50.0	40
QPX_transcriptome_v1_Contig_5803	562	T/C	59.1/40.9	22
QPX_transcriptome_v1_Contig_5803	652	A/G	56.3/43.8	32
QPX_transcriptome_v1_Contig_5803	720	C/T	53.5/46.5	43
QPX_transcriptome_v1_Contig_5803	723	A/G	50.0/50.0	38
QPX_transcriptome_v1_Contig_5803	848	T/C	60.0/40.0	30
QPX_transcriptome_v1_Contig_5803	880	G/T	58.8/41.2	34
QPX_transcriptome_v1_Contig_5803	921	T/A	64.5/35.5	31
QPX_transcriptome_v1_Contig_5803	922	G/T	58.1/41.9	31
QPX_transcriptome_v1_Contig_5823	327	C/T	57.1/42.9	14
QPX_transcriptome_v1_Contig_5838	184	C/T	60.0/40.0	25
QPX_transcriptome_v1_Contig_5838	456	T/G	64.7/35.3	17
QPX_transcriptome_v1_Contig_5846	66	C/T	62.8/37.2	129
QPX_transcriptome_v1_Contig_5846	75	C/T	52.4/47.6	105
QPX_transcriptome_v1_Contig_5847	20	A/G	50.0/50.0	28
QPX_transcriptome_v1_Contig_5847	27	T/C	51.2/48.8	41
QPX_transcriptome_v1_Contig_5847	46	G/A	63.3/36.7	49
QPX_transcriptome_v1_Contig_5858	65	C/T	62.4/37.6	93
QPX_transcriptome_v1_Contig_5858	194	C/T	63.5/36.5	126
QPX_transcriptome_v1_Contig_5858	238	C/G	60.5/39.5	152
QPX_transcriptome_v1_Contig_5858	305	T/C	63.1/36.9	111
QPX_transcriptome_v1_Contig_5858	364	A/G	59.1/40.9	93
QPX_transcriptome_v1_Contig_5858	373	T/C	61.5/38.5	91
QPX_transcriptome_v1_Contig_5884	801	A/G	35.7/35.7	14
QPX_transcriptome_v1_Contig_5919	26	T/A	58.3/41.7	12
QPX_transcriptome_v1_Contig_5919	560	T/G	64.6/35.4	161
QPX_transcriptome_v1_Contig_5933	2421	C/T	55.6/44.4	27
QPX_transcriptome_v1_Contig_5971	23	C/A	51.4/48.6	37
QPX_transcriptome_v1_Contig_5982	82	C/G	60.9/39.1	23
QPX_transcriptome_v1_Contig_5982	346	C/T	61.4/38.6	44
QPX_transcriptome_v1_Contig_5982	358	T/C	51.4/48.6	37
QPX_transcriptome_v1_Contig_5987	23	A/T	50.8/49.2	63
QPX_transcriptome_v1_Contig_5996	15	C/T	60.0/40.0	10
QPX_transcriptome_v1_Contig_6030	2682	G/C	62.5/37.5	24
QPX_transcriptome_v1_Contig_6030	2683	A/T	54.2/45.8	24
QPX_transcriptome_v1_Contig_6030	2712	A/G	53.3/46.7	30
QPX_transcriptome_v1_Contig_6030	2742	C/G	60.0/40.0	10
QPX_transcriptome_v1_Contig_6070	181	A/G	50.0/50.0	22
QPX_transcriptome_v1_Contig_6072	41	G/A	53.3/46.7	30
QPX_transcriptome_v1_Contig_6072	68	G/T	64.9/35.1	37
QPX_transcriptome_v1_Contig_6072	80	G/A	60.6/39.4	33
QPX_transcriptome_v1_Contig_6072	89	C/T	64.9/35.1	37
QPX_transcriptome_v1_Contig_6080	953	C/A	51.2/48.8	41
QPX_transcriptome_v1_Contig_6080	965	T/G	61.8/38.2	34
QPX_transcriptome_v1_Contig_6080	973	T/C	51.6/48.4	31
QPX_transcriptome_v1_Contig_6081	465	C/T	50.0/50.0	360
QPX_transcriptome_v1_Contig_6081	480	T/C	61.4/38.6	321
QPX_transcriptome_v1_Contig_6094	1473	A/G	58.3/41.7	24
QPX_transcriptome_v1_Contig_6114	359	T/A	56.5/42.0	69
QPX_transcriptome_v1_Contig_6114	360	A/T	57.1/42.9	70
QPX_transcriptome_v1_Contig_6114	377	T/G	59.7/40.3	62
QPX_transcriptome_v1_Contig_6138	1485	A/G	56.2/43.8	162
QPX_transcriptome_v1_Contig_6138	1492	C/T	52.8/47.2	142
QPX_transcriptome_v1_Contig_6138	1526	G/A	52.0/48.0	171
QPX_transcriptome_v1_Contig_6138	1598	C/A	55.4/44.6	139
QPX_transcriptome_v1_Contig_6138	1612	C/A	62.3/37.7	114
QPX_transcriptome_v1_Contig_6138	1666	A/C	51.6/48.4	95
QPX_transcriptome_v1_Contig_6145	52	T/C	57.5/42.5	106
QPX_transcriptome_v1_Contig_6176	168	G/A	52.4/47.6	21
QPX_transcriptome_v1_Contig_6176	270	A/G	50.0/50.0	20
QPX_transcriptome_v1_Contig_6197	1187	G/A	53.2/46.8	111
QPX_transcriptome_v1_Contig_6216	37	G/A	59.3/40.7	54
QPX_transcriptome_v1_Contig_6216	53	G/A	53.8/46.2	39
QPX_transcriptome_v1_Contig_6216	68	T/A	53.7/46.3	41
QPX_transcriptome_v1_Contig_6216	113	C/G	51.7/48.3	29
QPX_transcriptome_v1_Contig_6216	131	G/C	62.5/37.5	48
QPX_transcriptome_v1_Contig_6216	196	C/A	57.6/42.4	33
QPX_transcriptome_v1_Contig_6216	361	T/A	56.7/43.3	60
QPX_transcriptome_v1_Contig_6216	376	G/C	50.9/49.1	53
QPX_transcriptome_v1_Contig_6216	419	C/T	52.7/47.3	74
QPX_transcriptome_v1_Contig_6216	509	C/G	64.1/35.9	39
QPX_transcriptome_v1_Contig_6232	503	G/C	62.8/37.2	43
QPX_transcriptome_v1_Contig_6248	21	T/C	55.2/44.8	29
QPX_transcriptome_v1_Contig_6248	26	T/G	64.1/35.9	39
QPX_transcriptome_v1_Contig_6264	1465	G/A	55.1/44.9	89
QPX_transcriptome_v1_Contig_6264	1476	T/C	60.9/39.1	64
QPX_transcriptome_v1_Contig_6275	196	C/G	58.0/42.0	193
QPX_transcriptome_v1_Contig_6275	225	T/C	50.8/49.2	120
QPX_transcriptome_v1_Contig_6275	410	C/T	55.3/44.7	159
QPX_transcriptome_v1_Contig_6275	555	T/C	64.4/35.0	160
QPX_transcriptome_v1_Contig_6275	803	C/T	52.1/47.9	48
QPX_transcriptome_v1_Contig_6275	866	G/T	57.4/42.6	61
QPX_transcriptome_v1_Contig_6277	835	G/T	60.0/40.0	10
QPX_transcriptome_v1_Contig_6299	1712	G/A	53.1/46.9	32
QPX_transcriptome_v1_Contig_6299	1722	G/A	60.0/40.0	30
QPX_transcriptome_v1_Contig_6328	357	T/C	64.3/35.7	28
QPX_transcriptome_v1_Contig_6328	370	T/C	54.2/45.8	24
QPX_transcriptome_v1_Contig_6347	135	C/A	51.7/48.3	60
QPX_transcriptome_v1_Contig_6347	175	G/A	55.2/44.8	29
QPX_transcriptome_v1_Contig_6347	180	T/C	55.2/44.8	29
QPX_transcriptome_v1_Contig_6370	55	C/T	55.2/44.8	29
QPX_transcriptome_v1_Contig_6370	211	C/G	60.0/40.0	30
QPX_transcriptome_v1_Contig_6370	441	A/G	58.5/41.5	53
QPX_transcriptome_v1_Contig_6370	778	C/A	57.3/42.7	82
QPX_transcriptome_v1_Contig_6370	946	G/C	64.4/35.6	73
QPX_transcriptome_v1_Contig_6370	1057	A/T	62.7/37.3	75
QPX_transcriptome_v1_Contig_6370	1092	T/G	63.5/36.5	74
QPX_transcriptome_v1_Contig_6381	75	G/A	64.6/35.4	65
QPX_transcriptome_v1_Contig_6382	1249	A/C	60.0/40.0	10
QPX_transcriptome_v1_Contig_6384	35	A/G	55.6/44.4	45
QPX_transcriptome_v1_Contig_6390	102	A/G	58.3/41.7	60
QPX_transcriptome_v1_Contig_6390	205	A/G	62.2/36.5	74
QPX_transcriptome_v1_Contig_6390	207	C/G	60.8/39.2	79
QPX_transcriptome_v1_Contig_6395	211	C/A	59.1/40.9	66
QPX_transcriptome_v1_Contig_6437	243	T/C	55.6/44.4	547
QPX_transcriptome_v1_Contig_6437	249	C/A	52.2/47.8	510
QPX_transcriptome_v1_Contig_6437	251	G/A	52.3/47.7	465
QPX_transcriptome_v1_Contig_6440	807	C/A	60.0/40.0	10
QPX_transcriptome_v1_Contig_6443	221	G/T	56.3/43.7	238
QPX_transcriptome_v1_Contig_6465	80	T/G	62.7/37.3	59
QPX_transcriptome_v1_Contig_6465	182	T/G	61.3/38.7	62
QPX_transcriptome_v1_Contig_6465	196	G/A	56.7/43.3	67
QPX_transcriptome_v1_Contig_6465	209	G/C	62.1/37.9	66
QPX_transcriptome_v1_Contig_6465	293	T/C	55.6/44.4	45
QPX_transcriptome_v1_Contig_6465	476	A/G	55.0/45.0	40
QPX_transcriptome_v1_Contig_6473	38	T/C	56.0/44.0	50
QPX_transcriptome_v1_Contig_6473	39	A/G	60.4/39.6	53
QPX_transcriptome_v1_Contig_6491	598	G/C	51.5/48.5	33
QPX_transcriptome_v1_Contig_6491	663	A/G	55.6/44.4	18
QPX_transcriptome_v1_Contig_6514	72	G/C	60.0/40.0	55
QPX_transcriptome_v1_Contig_6514	147	A/T	55.2/44.8	67
QPX_transcriptome_v1_Contig_6514	164	G/A	64.4/35.6	59
QPX_transcriptome_v1_Contig_6514	226	G/A	55.7/44.3	70
QPX_transcriptome_v1_Contig_6514	281	G/A	64.8/35.2	54
QPX_transcriptome_v1_Contig_6514	405	T/C	64.3/35.7	56
QPX_transcriptome_v1_Contig_6514	436	T/C	56.9/43.1	58
QPX_transcriptome_v1_Contig_6514	490	A/G	64.9/35.1	77
QPX_transcriptome_v1_Contig_6514	569	G/C	53.1/46.9	64
QPX_transcriptome_v1_Contig_6514	609	A/T	53.3/46.7	60
QPX_transcriptome_v1_Contig_6514	873	G/A	61.0/39.0	77
QPX_transcriptome_v1_Contig_6514	1006	T/A	56.5/42.7	131
QPX_transcriptome_v1_Contig_6514	1095	G/T	51.5/48.5	136
QPX_transcriptome_v1_Contig_6514	1281	A/G	55.0/45.0	60
QPX_transcriptome_v1_Contig_6514	1355	T/A	58.3/41.7	12
QPX_transcriptome_v1_Contig_6514	1356	G/A	58.3/41.7	12
QPX_transcriptome_v1_Contig_6556	519	G/A	55.9/44.1	161
QPX_transcriptome_v1_Contig_6556	526	G/C	63.4/35.2	822
QPX_transcriptome_v1_Contig_6556	527	A/T	55.6/43.1	912
QPX_transcriptome_v1_Contig_6556	528	A/G	62.7/36.6	1219
QPX_transcriptome_v1_Contig_6582	127	A/G	63.6/36.4	11
QPX_transcriptome_v1_Contig_6582	128	T/G	63.6/36.4	11
QPX_transcriptome_v1_Contig_6582	1011	A/G	50.0/50.0	22
QPX_transcriptome_v1_Contig_6582	1332	A/G	60.0/40.0	15
QPX_transcriptome_v1_Contig_6582	1460	T/C	54.5/45.5	11
QPX_transcriptome_v1_Contig_6612	527	T/G	60.7/39.3	28
QPX_transcriptome_v1_Contig_6612	528	A/G	60.0/40.0	30
QPX_transcriptome_v1_Contig_6617	189	C/A	62.1/37.9	29
QPX_transcriptome_v1_Contig_6671	116	T/G	55.9/44.1	34
QPX_transcriptome_v1_Contig_6672	363	T/G	52.2/47.8	46
QPX_transcriptome_v1_Contig_6672	402	G/A	53.1/46.9	32
QPX_transcriptome_v1_Contig_6672	411	C/A	52.5/47.5	40
QPX_transcriptome_v1_Contig_6676	342	C/T	63.0/37.0	27
QPX_transcriptome_v1_Contig_6676	429	G/A	53.3/46.7	60
QPX_transcriptome_v1_Contig_6676	484	T/C	64.3/35.7	70
QPX_transcriptome_v1_Contig_6676	554	G/C	63.2/36.8	68
QPX_transcriptome_v1_Contig_6676	593	A/G	63.2/35.8	95
QPX_transcriptome_v1_Contig_6676	618	A/C	59.7/40.3	62
QPX_transcriptome_v1_Contig_6676	649	T/C	52.2/47.8	46
QPX_transcriptome_v1_Contig_6676	661	C/T	50.9/49.1	53
QPX_transcriptome_v1_Contig_6676	724	C/A	52.9/47.1	17
QPX_transcriptome_v1_Contig_6676	741	G/T	52.2/47.8	23
QPX_transcriptome_v1_Contig_6676	763	A/G	50.0/50.0	10
QPX_transcriptome_v1_Contig_6692	33	G/C	60.0/40.0	30
QPX_transcriptome_v1_Contig_6692	490	G/A	63.3/36.7	30
QPX_transcriptome_v1_Contig_6692	494	C/A	56.0/44.0	25
QPX_transcriptome_v1_Contig_6697	34	A/T	52.9/47.1	51
QPX_transcriptome_v1_Contig_6697	81	G/T	56.0/44.0	25
QPX_transcriptome_v1_Contig_6733	323	A/C	60.4/39.6	48
QPX_transcriptome_v1_Contig_6733	460	T/C	59.6/40.4	47
QPX_transcriptome_v1_Contig_6737	894	T/C	50.0/40.0	10
QPX_transcriptome_v1_Contig_6753	571	C/A	61.9/38.1	21
QPX_transcriptome_v1_Contig_6753	578	C/A	54.8/45.2	31
QPX_transcriptome_v1_Contig_6753	602	G/C	45.5/36.4	11
QPX_transcriptome_v1_Contig_6777	92	T/C	52.0/48.0	204
QPX_transcriptome_v1_Contig_6777	110	G/T	62.7/37.3	209
QPX_transcriptome_v1_Contig_6788	47	G/A	54.5/45.5	22
QPX_transcriptome_v1_Contig_6821	36	G/A	62.5/37.5	32
QPX_transcriptome_v1_Contig_6821	204	C/T	60.0/40.0	40
QPX_transcriptome_v1_Contig_6821	207	A/T	61.1/38.9	36
QPX_transcriptome_v1_Contig_6821	336	G/A	50.9/49.1	55
QPX_transcriptome_v1_Contig_6860	9	G/T	50.0/50.0	14
QPX_transcriptome_v1_Contig_6932	43	A/G	50.0/48.3	58
QPX_transcriptome_v1_Contig_6932	69	A/G	60.9/39.1	46
QPX_transcriptome_v1_Contig_6932	116	C/A	60.8/39.2	74
QPX_transcriptome_v1_Contig_6932	131	T/C	50.9/49.1	57
QPX_transcriptome_v1_Contig_6932	157	G/T	50.7/49.3	73
QPX_transcriptome_v1_Contig_6932	185	G/C	52.5/47.5	61
QPX_transcriptome_v1_Contig_6932	244	T/G	59.6/40.4	47
QPX_transcriptome_v1_Contig_6932	248	A/G	52.8/47.2	53
QPX_transcriptome_v1_Contig_6932	339	T/G	55.4/44.6	56
QPX_transcriptome_v1_Contig_6932	349	G/A	58.3/41.7	48
QPX_transcriptome_v1_Contig_6932	372	C/A	64.9/35.1	57
QPX_transcriptome_v1_Contig_6932	529	G/C	52.4/47.6	63
QPX_transcriptome_v1_Contig_6932	735	G/A	56.1/43.9	66
QPX_transcriptome_v1_Contig_6932	966	A/G	52.9/47.1	85
QPX_transcriptome_v1_Contig_6932	1035	T/C	52.4/47.6	82
QPX_transcriptome_v1_Contig_6932	1066	G/A	50.9/49.1	106
QPX_transcriptome_v1_Contig_6932	1088	G/A	59.5/40.5	111
QPX_transcriptome_v1_Contig_6932	1102	G/A	58.7/41.3	92
QPX_transcriptome_v1_Contig_6932	1162	C/G	51.3/48.7	78
QPX_transcriptome_v1_Contig_6932	1168	G/A	56.4/43.6	78
QPX_transcriptome_v1_Contig_6932	1190	C/A	53.1/46.9	96
QPX_transcriptome_v1_Contig_6932	1231	G/C	58.7/41.3	46
QPX_transcriptome_v1_Contig_6945	43	G/A	52.8/47.2	53
QPX_transcriptome_v1_Contig_6945	75	A/G	58.3/41.7	36
QPX_transcriptome_v1_Contig_6945	80	G/C	56.3/43.8	32
QPX_transcriptome_v1_Contig_6951	104	G/A	52.6/47.4	19
QPX_transcriptome_v1_Contig_6951	395	G/A	63.2/36.8	38
QPX_transcriptome_v1_Contig_6999	434	A/G	53.8/38.5	13
QPX_transcriptome_v1_Contig_6999	465	A/T	51.8/41.1	56
QPX_transcriptome_v1_Contig_7019	93	G/A	64.6/35.4	48
QPX_transcriptome_v1_Contig_7048	66	C/T	58.1/41.9	31
QPX_transcriptome_v1_Contig_7100	201	C/T	56.6/43.4	113
QPX_transcriptome_v1_Contig_7100	222	C/T	55.9/44.1	118
QPX_transcriptome_v1_Contig_7100	246	A/G	57.7/42.3	97
QPX_transcriptome_v1_Contig_7100	288	A/C	51.7/46.9	143
QPX_transcriptome_v1_Contig_7100	375	T/A	56.7/42.3	104
QPX_transcriptome_v1_Contig_7100	425	G/T	50.0/50.0	76
QPX_transcriptome_v1_Contig_7100	444	C/G	51.4/48.6	72
QPX_transcriptome_v1_Contig_7100	450	C/T	51.9/48.1	54
QPX_transcriptome_v1_Contig_7123	1354	C/T	64.3/35.7	28
QPX_transcriptome_v1_Contig_7177	596	T/C	63.9/36.1	36
QPX_transcriptome_v1_Contig_7177	727	G/A	52.8/47.2	36
QPX_transcriptome_v1_Contig_7177	762	C/G	63.0/37.0	27
QPX_transcriptome_v1_Contig_7177	839	A/G	52.9/47.1	17
QPX_transcriptome_v1_Contig_7177	841	T/G	60.0/40.0	15
QPX_transcriptome_v1_Contig_7183	19	T/C	61.5/38.5	13
QPX_transcriptome_v1_Contig_7197	379	A/G	62.7/37.3	51
QPX_transcriptome_v1_Contig_7199	75	C/A	64.7/35.3	34
QPX_transcriptome_v1_Contig_7199	230	C/T	62.2/37.8	45
QPX_transcriptome_v1_Contig_7199	285	T/G	58.6/41.4	58
QPX_transcriptome_v1_Contig_7206	41	T/A	55.7/44.3	61
QPX_transcriptome_v1_Contig_7206	50	T/C	55.3/44.7	47
QPX_transcriptome_v1_Contig_7206	114	C/G	61.4/38.6	70
QPX_transcriptome_v1_Contig_7206	1091	A/T	52.5/47.5	40
QPX_transcriptome_v1_Contig_7232	48	C/G	63.9/36.1	36
QPX_transcriptome_v1_Contig_7232	249	A/G	62.5/37.5	24
QPX_transcriptome_v1_Contig_7232	258	A/G	54.5/45.5	22
QPX_transcriptome_v1_Contig_7232	533	G/A	60.0/40.0	25
QPX_transcriptome_v1_Contig_7232	638	G/A	57.7/42.3	26
QPX_transcriptome_v1_Contig_7264	21	A/C	63.6/36.4	11
QPX_transcriptome_v1_Contig_7312	1147	A/G	50.6/49.4	87
QPX_transcriptome_v1_Contig_7312	1148	C/A	54.9/45.1	91
QPX_transcriptome_v1_Contig_7312	1154	C/T	59.8/40.2	117
QPX_transcriptome_v1_Contig_7312	1190	C/T	51.2/46.4	84
QPX_transcriptome_v1_Contig_7346	295	T/G	60.0/40.0	15
QPX_transcriptome_v1_Contig_7346	296	G/C	52.9/47.1	17
QPX_transcriptome_v1_Contig_7365	19	T/A	59.4/37.5	32
QPX_transcriptome_v1_Contig_7378	213	C/T	61.9/38.1	21
QPX_transcriptome_v1_Contig_7378	315	A/T	61.0/39.0	41
QPX_transcriptome_v1_Contig_7380	620	A/T	58.1/41.9	31
QPX_transcriptome_v1_Contig_7380	703	T/G	58.3/41.7	12
QPX_transcriptome_v1_Contig_7397	274	G/T	53.8/46.2	26
QPX_transcriptome_v1_Contig_7407	563	G/A	54.8/45.2	31
QPX_transcriptome_v1_Contig_7411	408	A/C	64.6/35.4	48
QPX_transcriptome_v1_Contig_7411	497	T/C	65.0/35.0	40
QPX_transcriptome_v1_Contig_7482	36	T/A	52.0/48.0	50
QPX_transcriptome_v1_Contig_7482	48	A/G	52.0/48.0	50
QPX_transcriptome_v1_Contig_7482	58	G/A	56.1/43.9	41
QPX_transcriptome_v1_Contig_7482	732	A/T	56.3/43.8	16
QPX_transcriptome_v1_Contig_7521	20	A/G	63.6/36.4	11
QPX_transcriptome_v1_Contig_7521	26	G/A	62.5/37.5	16
QPX_transcriptome_v1_Contig_7521	56	G/A	61.5/38.5	26
QPX_transcriptome_v1_Contig_7521	105	C/T	56.7/43.3	30
QPX_transcriptome_v1_Contig_7521	173	G/T	56.8/40.5	37
QPX_transcriptome_v1_Contig_7521	174	A/G	59.5/40.5	37
QPX_transcriptome_v1_Contig_7521	203	G/C	58.3/41.7	48
QPX_transcriptome_v1_Contig_7521	216	C/T	50.0/50.0	40
QPX_transcriptome_v1_Contig_7521	258	G/T	58.8/41.2	34
QPX_transcriptome_v1_Contig_7521	369	T/G	54.1/45.9	37
QPX_transcriptome_v1_Contig_7521	506	G/A	65.0/35.0	40
QPX_transcriptome_v1_Contig_7521	507	G/T	64.1/35.9	39
QPX_transcriptome_v1_Contig_7521	590	A/G	52.6/47.4	38
QPX_transcriptome_v1_Contig_7521	617	G/T	60.0/40.0	30
QPX_transcriptome_v1_Contig_7521	647	T/C	53.7/46.3	41
QPX_transcriptome_v1_Contig_7521	861	A/G	60.0/40.0	60
QPX_transcriptome_v1_Contig_7521	866	T/C	64.3/35.7	70
QPX_transcriptome_v1_Contig_7565	134	A/C	54.8/45.2	42
QPX_transcriptome_v1_Contig_7565	169	A/G	63.2/36.8	57
QPX_transcriptome_v1_Contig_7565	223	T/A	57.7/42.3	52
QPX_transcriptome_v1_Contig_7565	236	T/C	58.7/41.3	46
QPX_transcriptome_v1_Contig_7616	20	T/C	64.3/35.7	14
QPX_transcriptome_v1_Contig_7616	27	T/C	64.7/35.3	17
QPX_transcriptome_v1_Contig_7616	290	T/A	56.8/43.2	37
QPX_transcriptome_v1_Contig_7616	335	G/A	57.7/42.3	26
QPX_transcriptome_v1_Contig_7616	407	C/T	61.3/38.7	31
QPX_transcriptome_v1_Contig_7616	531	A/G	59.5/40.5	37
QPX_transcriptome_v1_Contig_7616	674	G/A	60.0/40.0	45
QPX_transcriptome_v1_Contig_7616	695	T/A	62.5/37.5	40
QPX_transcriptome_v1_Contig_7616	795	A/C	45.8/45.8	48
QPX_transcriptome_v1_Contig_7616	850	A/G	64.3/35.7	28
QPX_transcriptome_v1_Contig_7616	902	T/A	53.8/46.2	39
QPX_transcriptome_v1_Contig_7616	936	A/C	54.2/45.8	24
QPX_transcriptome_v1_Contig_7616	967	G/C	64.7/35.3	34
QPX_transcriptome_v1_Contig_7616	1064	T/A	56.4/43.6	39
QPX_transcriptome_v1_Contig_7616	1155	T/C	60.0/40.0	40
QPX_transcriptome_v1_Contig_7616	1160	T/C	61.5/38.5	39
QPX_transcriptome_v1_Contig_7616	1178	T/C	57.1/42.9	35
QPX_transcriptome_v1_Contig_7616	1190	G/T	51.5/48.5	33
QPX_transcriptome_v1_Contig_7616	1276	A/G	50.0/50.0	36
QPX_transcriptome_v1_Contig_7616	1306	A/T	52.8/47.2	36
QPX_transcriptome_v1_Contig_7616	1334	G/T	64.7/35.3	17
QPX_transcriptome_v1_Contig_7647	181	T/C	62.1/37.9	103
QPX_transcriptome_v1_Contig_7667	132	T/G	56.3/43.8	48
QPX_transcriptome_v1_Contig_7667	136	G/T	54.8/45.2	42
QPX_transcriptome_v1_Contig_7667	161	T/C	59.6/40.4	47
QPX_transcriptome_v1_Contig_7667	210	A/C	60.0/40.0	30
QPX_transcriptome_v1_Contig_7667	235	A/T	54.7/45.3	53
QPX_transcriptome_v1_Contig_7667	248	A/G	60.5/39.5	38
QPX_transcriptome_v1_Contig_7667	256	A/C	50.0/46.2	26
QPX_transcriptome_v1_Contig_7686	306	G/T	63.6/36.4	33
QPX_transcriptome_v1_Contig_7692	1477	G/C	53.6/46.4	28
QPX_transcriptome_v1_Contig_7692	1500	T/G	58.6/41.4	29
QPX_transcriptome_v1_Contig_7692	1501	G/A	58.6/41.4	29
QPX_transcriptome_v1_Contig_7718	1206	G/A	56.0/44.0	25
QPX_transcriptome_v1_Contig_7718	1207	C/G	60.9/39.1	23
QPX_transcriptome_v1_Contig_7722	1526	C/T	55.6/44.4	18
QPX_transcriptome_v1_Contig_7738	34	A/C	58.3/41.7	12
QPX_transcriptome_v1_Contig_7738	109	G/T	57.7/42.3	26
QPX_transcriptome_v1_Contig_7738	178	T/C	58.6/41.4	29
QPX_transcriptome_v1_Contig_7738	247	T/A	53.3/46.7	30
QPX_transcriptome_v1_Contig_7738	250	G/A	51.7/48.3	29
QPX_transcriptome_v1_Contig_7738	625	A/C	59.1/38.6	44
QPX_transcriptome_v1_Contig_7738	673	G/C	65.0/35.0	40
QPX_transcriptome_v1_Contig_7738	703	G/C	60.4/39.6	53
QPX_transcriptome_v1_Contig_7738	712	A/C	54.7/45.3	53
QPX_transcriptome_v1_Contig_7738	871	G/A	64.3/35.7	14
QPX_transcriptome_v1_Contig_7742	703	C/T	58.6/41.4	58
QPX_transcriptome_v1_Contig_7742	713	A/G	51.4/48.6	70
QPX_transcriptome_v1_Contig_7742	727	G/T	53.0/47.0	83
QPX_transcriptome_v1_Contig_7742	742	G/A	60.3/39.7	58
QPX_transcriptome_v1_Contig_7742	744	C/T	63.8/36.2	58
QPX_transcriptome_v1_Contig_7750	581	C/T	56.6/43.4	53
QPX_transcriptome_v1_Contig_7750	657	T/C	64.3/35.7	42
QPX_transcriptome_v1_Contig_7750	683	G/A	64.1/35.9	39
QPX_transcriptome_v1_Contig_7750	790	G/A	61.3/38.7	75
QPX_transcriptome_v1_Contig_7750	802	A/T	63.2/36.8	95
QPX_transcriptome_v1_Contig_7750	852	A/C	53.0/47.0	66
QPX_transcriptome_v1_Contig_7750	1035	T/A	64.2/35.8	53
QPX_transcriptome_v1_Contig_7750	1077	T/C	50.7/49.3	67
QPX_transcriptome_v1_Contig_7750	1110	A/G	55.6/41.3	63
QPX_transcriptome_v1_Contig_7750	1210	C/G	57.6/42.4	33
QPX_transcriptome_v1_Contig_7780	1136	T/C	50.6/49.4	77
QPX_transcriptome_v1_Contig_7783	394	G/A	56.5/43.5	23
QPX_transcriptome_v1_Contig_7783	715	A/C	50.0/50.0	16
QPX_transcriptome_v1_Contig_7799	66	G/A	56.0/44.0	50
QPX_transcriptome_v1_Contig_7799	87	G/A	59.6/40.4	52
QPX_transcriptome_v1_Contig_7813	151	C/T	61.3/38.7	31
QPX_transcriptome_v1_Contig_7820	89	A/G	56.7/43.3	30
QPX_transcriptome_v1_Contig_7820	326	C/T	56.5/43.5	23
QPX_transcriptome_v1_Contig_7823	292	T/G	59.9/40.1	147
QPX_transcriptome_v1_Contig_7823	390	T/C	50.6/41.9	172
QPX_transcriptome_v1_Contig_7823	471	G/T	63.1/36.9	84
QPX_transcriptome_v1_Contig_7823	573	G/C	59.6/40.4	114
QPX_transcriptome_v1_Contig_7839	360	G/A	58.6/41.4	58
QPX_transcriptome_v1_Contig_7839	563	C/T	61.7/38.3	60
QPX_transcriptome_v1_Contig_7856	90	T/C	55.9/44.1	152
QPX_transcriptome_v1_Contig_7856	225	C/T	61.1/38.9	167
QPX_transcriptome_v1_Contig_7856	228	C/T	53.8/46.2	145
QPX_transcriptome_v1_Contig_7856	240	T/C	59.3/40.0	135
QPX_transcriptome_v1_Contig_7856	285	T/A	58.0/42.0	143
QPX_transcriptome_v1_Contig_7856	339	A/G	52.0/48.0	148
QPX_transcriptome_v1_Contig_7856	345	T/C	61.9/38.1	118
QPX_transcriptome_v1_Contig_7876	23	T/C	51.0/49.0	104
QPX_transcriptome_v1_Contig_7926	355	C/A	64.3/35.7	42
QPX_transcriptome_v1_Contig_7951	460	T/A	61.5/38.5	26
QPX_transcriptome_v1_Contig_7951	510	A/G	50.0/50.0	22
QPX_transcriptome_v1_Contig_7951	644	C/T	61.1/38.9	36
QPX_transcriptome_v1_Contig_7952	211	A/T	58.8/41.2	34
QPX_transcriptome_v1_Contig_8015	13	C/A	52.9/47.1	17
QPX_transcriptome_v1_Contig_8015	56	C/A	61.3/38.7	62
QPX_transcriptome_v1_Contig_8028	244	A/T	53.3/46.7	15
QPX_transcriptome_v1_Contig_8028	323	T/A	61.0/39.0	41
QPX_transcriptome_v1_Contig_8028	341	A/G	59.6/40.4	47
QPX_transcriptome_v1_Contig_8028	344	G/T	54.8/45.2	42
QPX_transcriptome_v1_Contig_8028	383	G/A	59.3/39.0	59
QPX_transcriptome_v1_Contig_8028	440	A/G	61.8/36.4	55
QPX_transcriptome_v1_Contig_8028	521	G/A	53.8/46.2	39
QPX_transcriptome_v1_Contig_8028	572	T/C	55.1/44.9	49
QPX_transcriptome_v1_Contig_8028	623	G/T	62.5/37.5	40
QPX_transcriptome_v1_Contig_8028	654	C/G	61.5/38.5	26
QPX_transcriptome_v1_Contig_8028	671	T/C	59.5/40.5	37
QPX_transcriptome_v1_Contig_8028	689	A/G	55.6/42.6	54
QPX_transcriptome_v1_Contig_8028	704	G/A	56.6/43.4	53
QPX_transcriptome_v1_Contig_8028	728	T/C	52.3/47.7	44
QPX_transcriptome_v1_Contig_8028	770	A/G	59.5/40.5	42
QPX_transcriptome_v1_Contig_8028	819	G/A	51.1/48.9	47
QPX_transcriptome_v1_Contig_8028	824	C/T	52.4/47.6	42
QPX_transcriptome_v1_Contig_8028	839	G/T	50.0/50.0	42
QPX_transcriptome_v1_Contig_8028	875	T/C	61.4/38.6	57
QPX_transcriptome_v1_Contig_8079	65	C/T	57.1/42.9	21
QPX_transcriptome_v1_Contig_8079	78	A/G	50.0/50.0	28
QPX_transcriptome_v1_Contig_8079	81	C/T	52.0/48.0	25
QPX_transcriptome_v1_Contig_8079	124	C/T	57.1/42.9	28
QPX_transcriptome_v1_Contig_8079	132	T/C	56.0/44.0	25
QPX_transcriptome_v1_Contig_8079	591	T/C	64.7/35.3	17
QPX_transcriptome_v1_Contig_8079	726	T/C	54.2/45.8	24
QPX_transcriptome_v1_Contig_8082	653	T/C	58.3/41.7	12
QPX_transcriptome_v1_Contig_8088	419	G/T	54.5/45.5	11
QPX_transcriptome_v1_Contig_8110	452	C/T	52.6/47.4	19
QPX_transcriptome_v1_Contig_8110	474	A/G	52.8/47.2	36
QPX_transcriptome_v1_Contig_8110	486	A/G	57.1/42.9	28
QPX_transcriptome_v1_Contig_8128	444	C/T	55.6/44.4	18
QPX_transcriptome_v1_Contig_8128	454	C/T	53.3/46.7	15
QPX_transcriptome_v1_Contig_8151	118	G/C	63.6/36.4	11
QPX_transcriptome_v1_Contig_8151	150	A/G	60.9/39.1	23
QPX_transcriptome_v1_Contig_8151	151	C/A	60.9/39.1	23
QPX_transcriptome_v1_Contig_8151	154	T/G	59.1/40.9	22
QPX_transcriptome_v1_Contig_8151	249	C/T	64.7/35.3	17
QPX_transcriptome_v1_Contig_8151	397	C/G	63.2/36.8	19
QPX_transcriptome_v1_Contig_8151	409	C/T	60.0/40.0	10
QPX_transcriptome_v1_Contig_8156	655	C/T	64.5/35.5	183
QPX_transcriptome_v1_Contig_8186	32	A/G	61.8/38.2	76
QPX_transcriptome_v1_Contig_8186	120	A/T	58.0/42.0	157
QPX_transcriptome_v1_Contig_8186	123	A/G	60.1/39.9	173
QPX_transcriptome_v1_Contig_8186	589	T/C	50.0/49.2	120
QPX_transcriptome_v1_Contig_8198	142	T/A	52.4/47.6	21
QPX_transcriptome_v1_Contig_8198	144	A/T	50.0/50.0	22
QPX_transcriptome_v1_Contig_8202	44	C/T	59.4/40.6	32
QPX_transcriptome_v1_Contig_8202	52	C/T	51.6/48.4	31
QPX_transcriptome_v1_Contig_8202	150	C/T	64.7/35.3	34
QPX_transcriptome_v1_Contig_8202	241	G/A	62.5/37.5	24
QPX_transcriptome_v1_Contig_8202	265	T/C	57.1/42.9	28
QPX_transcriptome_v1_Contig_8202	282	G/A	55.6/44.4	27
QPX_transcriptome_v1_Contig_8202	298	T/C	62.5/37.5	24
QPX_transcriptome_v1_Contig_8202	316	A/G	55.6/44.4	18
QPX_transcriptome_v1_Contig_8202	418	G/C	63.0/37.0	27
QPX_transcriptome_v1_Contig_8202	440	C/G	57.7/42.3	26
QPX_transcriptome_v1_Contig_8202	445	A/G	58.3/41.7	24
QPX_transcriptome_v1_Contig_8202	463	G/C	57.9/42.1	19
QPX_transcriptome_v1_Contig_8202	503	T/C	62.5/37.5	32
QPX_transcriptome_v1_Contig_8202	535	G/C	52.0/48.0	25
QPX_transcriptome_v1_Contig_8202	612	C/T	60.5/39.5	38
QPX_transcriptome_v1_Contig_8202	642	G/A	51.9/48.1	27
QPX_transcriptome_v1_Contig_8202	734	T/C	64.0/36.0	25
QPX_transcriptome_v1_Contig_8202	761	G/A	56.0/44.0	25
QPX_transcriptome_v1_Contig_8202	765	T/C	54.5/45.5	22
QPX_transcriptome_v1_Contig_8246	19	C/T	60.0/40.0	10
QPX_transcriptome_v1_Contig_8246	84	T/G	58.3/41.7	24
QPX_transcriptome_v1_Contig_8264	53	G/A	55.9/44.1	34
QPX_transcriptome_v1_Contig_8286	279	G/A	61.5/38.5	39
QPX_transcriptome_v1_Contig_8286	290	T/C	53.1/46.9	32
QPX_transcriptome_v1_Contig_8286	330	G/A	59.5/40.5	37
QPX_transcriptome_v1_Contig_8286	430	T/C	60.0/40.0	25
QPX_transcriptome_v1_Contig_8286	605	T/C	56.0/44.0	25
QPX_transcriptome_v1_Contig_8286	648	G/A	62.5/37.5	32
QPX_transcriptome_v1_Contig_8286	805	G/A	54.2/45.8	24
QPX_transcriptome_v1_Contig_8286	874	T/G	52.4/47.6	21
QPX_transcriptome_v1_Contig_8287	21	C/T	52.4/47.6	21
QPX_transcriptome_v1_Contig_8287	222	T/G	62.5/37.5	24
QPX_transcriptome_v1_Contig_8287	260	T/C	51.9/48.1	27
QPX_transcriptome_v1_Contig_8287	265	G/C	55.2/44.8	29
QPX_transcriptome_v1_Contig_8287	267	A/G	57.1/42.9	28
QPX_transcriptome_v1_Contig_8287	300	A/T	58.3/41.7	36
QPX_transcriptome_v1_Contig_8287	453	G/A	60.0/40.0	40
QPX_transcriptome_v1_Contig_8287	684	A/G	51.6/48.4	31
QPX_transcriptome_v1_Contig_8287	907	C/T	60.9/39.1	46
QPX_transcriptome_v1_Contig_8287	919	G/C	61.7/38.3	47
QPX_transcriptome_v1_Contig_8287	921	A/G	63.0/37.0	54
QPX_transcriptome_v1_Contig_8287	1032	A/G	57.0/43.0	86
QPX_transcriptome_v1_Contig_8287	1253	C/G	60.5/39.5	38
QPX_transcriptome_v1_Contig_8297	107	T/C	58.8/41.2	34
QPX_transcriptome_v1_Contig_8297	110	G/T	60.6/39.4	33
QPX_transcriptome_v1_Contig_8297	765	C/T	53.4/36.0	178
QPX_transcriptome_v1_Contig_8297	795	A/G	56.4/43.6	291
QPX_transcriptome_v1_Contig_8297	801	C/A	54.8/42.2	166
QPX_transcriptome_v1_Contig_8297	804	A/T	61.2/38.8	98
QPX_transcriptome_v1_Contig_8328	322	G/A	54.5/45.5	22
QPX_transcriptome_v1_Contig_8328	1051	C/A	63.4/36.6	41
QPX_transcriptome_v1_Contig_8353	191	C/T	55.3/44.7	47
QPX_transcriptome_v1_Contig_8353	209	C/A	57.4/42.6	47
QPX_transcriptome_v1_Contig_8353	219	A/T	60.5/39.5	43
QPX_transcriptome_v1_Contig_8358	166	A/G	62.5/37.5	40
QPX_transcriptome_v1_Contig_8371	186	A/T	59.1/40.9	22
QPX_transcriptome_v1_Contig_8372	250	A/C	55.2/44.8	87
QPX_transcriptome_v1_Contig_8372	268	G/T	51.9/48.1	135
QPX_transcriptome_v1_Contig_8372	287	G/C	61.1/38.9	113
QPX_transcriptome_v1_Contig_8372	311	G/C	54.3/45.7	94
QPX_transcriptome_v1_Contig_8372	330	C/T	58.1/41.9	86
QPX_transcriptome_v1_Contig_8372	357	C/T	55.1/44.9	107
QPX_transcriptome_v1_Contig_8372	379	C/T	54.9/45.1	71
QPX_transcriptome_v1_Contig_8394	51	G/A	56.1/39.0	41
QPX_transcriptome_v1_Contig_8403	285	G/A	55.6/44.4	18
QPX_transcriptome_v1_Contig_8423	232	G/A	61.4/35.7	70
QPX_transcriptome_v1_Contig_8423	234	A/T	48.6/48.6	72
QPX_transcriptome_v1_Contig_8448	17	C/T	58.8/41.2	17
QPX_transcriptome_v1_Contig_8483	973	A/G	52.3/47.7	44
QPX_transcriptome_v1_Contig_8531	36	T/G	56.5/43.5	23
QPX_transcriptome_v1_Contig_8531	37	C/T	57.1/39.3	28
QPX_transcriptome_v1_Contig_8531	409	T/C	64.4/35.6	59
QPX_transcriptome_v1_Contig_8531	506	G/T	64.1/35.9	39
QPX_transcriptome_v1_Contig_8531	513	A/C	58.5/39.0	41
QPX_transcriptome_v1_Contig_8548	8	G/A	60.0/40.0	10
QPX_transcriptome_v1_Contig_8548	270	G/A	52.6/47.4	38
QPX_transcriptome_v1_Contig_8548	348	C/A	50.0/47.6	42
QPX_transcriptome_v1_Contig_8581	105	C/T	60.0/40.0	30
QPX_transcriptome_v1_Contig_8650	337	A/C	51.9/48.1	52
QPX_transcriptome_v1_Contig_8650	466	T/G	56.7/42.2	90
QPX_transcriptome_v1_Contig_8683	144	A/G	60.3/39.7	58
QPX_transcriptome_v1_Contig_8683	165	C/T	57.9/42.1	57
QPX_transcriptome_v1_Contig_8683	242	A/G	58.7/41.3	75
QPX_transcriptome_v1_Contig_8683	275	C/T	51.3/48.7	39
QPX_transcriptome_v1_Contig_8683	302	C/T	52.1/47.9	73
QPX_transcriptome_v1_Contig_8683	314	A/T	56.2/43.8	73
QPX_transcriptome_v1_Contig_8683	369	C/G	59.3/40.7	27
QPX_transcriptome_v1_Contig_8683	387	G/A	51.1/48.9	45
QPX_transcriptome_v1_Contig_8683	423	T/C	64.0/36.0	25
QPX_transcriptome_v1_Contig_8683	477	T/C	54.2/45.8	48
QPX_transcriptome_v1_Contig_8717	468	G/A	61.3/38.7	31
QPX_transcriptome_v1_Contig_8733	46	A/G	58.8/41.2	17
QPX_transcriptome_v1_Contig_8733	50	A/G	57.9/42.1	19
QPX_transcriptome_v1_Contig_8733	189	A/C	60.7/39.3	28
QPX_transcriptome_v1_Contig_8733	202	T/C	64.3/35.7	28
QPX_transcriptome_v1_Contig_8733	332	G/A	53.7/46.3	41
QPX_transcriptome_v1_Contig_8733	343	C/T	50.0/50.0	38
QPX_transcriptome_v1_Contig_8733	433	G/T	59.5/40.5	42
QPX_transcriptome_v1_Contig_8733	448	C/T	52.9/47.1	34
QPX_transcriptome_v1_Contig_8752	70	G/C	58.6/41.4	29
QPX_transcriptome_v1_Contig_8752	192	T/G	54.0/44.0	50
QPX_transcriptome_v1_Contig_8752	292	T/G	52.9/47.1	17
QPX_transcriptome_v1_Contig_8752	293	C/T	50.0/50.0	16
QPX_transcriptome_v1_Contig_8752	366	A/G	64.5/35.5	31
QPX_transcriptome_v1_Contig_8752	415	G/C	62.1/37.9	29
QPX_transcriptome_v1_Contig_8771	372	T/G	60.0/40.0	25
QPX_transcriptome_v1_Contig_8792	61	A/G	54.2/45.8	24
QPX_transcriptome_v1_Contig_8792	149	A/G	56.1/43.9	66
QPX_transcriptome_v1_Contig_8792	150	T/C	52.9/47.1	68
QPX_transcriptome_v1_Contig_8792	179	C/T	57.1/42.9	42
QPX_transcriptome_v1_Contig_8792	219	G/C	62.5/37.5	40
QPX_transcriptome_v1_Contig_8792	343	C/G	56.4/43.6	39
QPX_transcriptome_v1_Contig_8792	560	A/T	54.2/45.8	59
QPX_transcriptome_v1_Contig_8792	730	T/C	54.0/46.0	50
QPX_transcriptome_v1_Contig_8810	835	T/C	52.0/48.0	25
QPX_transcriptome_v1_Contig_8839	355	C/T	52.2/47.8	23
QPX_transcriptome_v1_Contig_8839	357	C/A	56.0/40.0	25
QPX_transcriptome_v1_Contig_8839	389	A/G	60.9/39.1	23
QPX_transcriptome_v1_Contig_8839	391	T/G	64.0/36.0	25
QPX_transcriptome_v1_Contig_8845	240	C/A	52.9/47.1	17
QPX_transcriptome_v1_Contig_8858	650	T/G	60.0/40.0	10
QPX_transcriptome_v1_Contig_8865	59	T/C	54.5/45.5	77
QPX_transcriptome_v1_Contig_8874	112	C/A	56.4/43.6	39
QPX_transcriptome_v1_Contig_8924	35	A/T	53.3/46.7	90
QPX_transcriptome_v1_Contig_8924	43	C/T	54.3/45.7	81
QPX_transcriptome_v1_Contig_8924	97	C/T	61.9/38.1	42
QPX_transcriptome_v1_Contig_8924	166	T/C	54.2/45.8	48
QPX_transcriptome_v1_Contig_8928	587	A/G	60.9/39.1	23
QPX_transcriptome_v1_Contig_8928	612	C/G	57.1/42.9	14
QPX_transcriptome_v1_Contig_8931	1350	T/A	58.4/41.6	77
QPX_transcriptome_v1_Contig_8931	1402	G/T	65.0/35.0	60
QPX_transcriptome_v1_Contig_8941	231	G/A	56.3/43.8	32
QPX_transcriptome_v1_Contig_8941	562	T/G	58.6/41.4	29
QPX_transcriptome_v1_Contig_8978	362	A/G	55.2/44.8	116
QPX_transcriptome_v1_Contig_8984	2516	C/G	56.0/44.0	75
QPX_transcriptome_v1_Contig_8984	2534	C/T	63.3/36.7	109
QPX_transcriptome_v1_Contig_8987	615	A/T	64.7/35.3	150
QPX_transcriptome_v1_Contig_8987	641	G/A	61.8/38.2	131
QPX_transcriptome_v1_Contig_8991	552	C/A	53.2/46.8	47
QPX_transcriptome_v1_Contig_8991	579	C/A	64.7/35.3	17
QPX_transcriptome_v1_Contig_8996	478	C/T	50.0/50.0	14
QPX_transcriptome_v1_Contig_9016	29	A/C	53.3/46.7	15
QPX_transcriptome_v1_Contig_9016	124	G/A	52.2/47.8	23
QPX_transcriptome_v1_Contig_9016	239	C/T	59.1/40.9	44
QPX_transcriptome_v1_Contig_9038	36	G/A	61.4/38.6	44
QPX_transcriptome_v1_Contig_9038	114	T/G	54.4/45.6	57
QPX_transcriptome_v1_Contig_9038	166	T/C	59.6/40.4	57
QPX_transcriptome_v1_Contig_9038	249	T/G	56.0/44.0	25
QPX_transcriptome_v1_Contig_9038	334	A/C	64.3/35.7	42
QPX_transcriptome_v1_Contig_9038	476	A/T	61.1/38.9	36
QPX_transcriptome_v1_Contig_9038	501	G/A	61.1/38.9	36
QPX_transcriptome_v1_Contig_9038	686	T/C	55.6/44.4	36
QPX_transcriptome_v1_Contig_9038	701	G/T	53.1/46.9	32
QPX_transcriptome_v1_Contig_9038	808	A/G	56.0/44.0	50
QPX_transcriptome_v1_Contig_9038	874	A/T	50.0/50.0	48
QPX_transcriptome_v1_Contig_9038	957	G/T	54.8/45.2	42
QPX_transcriptome_v1_Contig_9038	1006	C/G	55.9/44.1	34
QPX_transcriptome_v1_Contig_9038	1045	G/A	55.3/44.7	47
QPX_transcriptome_v1_Contig_9038	1052	C/T	63.5/36.5	52
QPX_transcriptome_v1_Contig_9038	1130	T/G	57.6/42.4	33
QPX_transcriptome_v1_Contig_9038	1155	C/A	61.1/38.9	36
QPX_transcriptome_v1_Contig_9038	1174	G/T	55.3/44.7	47
QPX_transcriptome_v1_Contig_9038	1234	A/G	50.0/50.0	40
QPX_transcriptome_v1_Contig_9038	1314	C/A	60.5/39.5	43
QPX_transcriptome_v1_Contig_9038	1326	T/C	64.4/35.6	45
QPX_transcriptome_v1_Contig_9038	1423	T/G	52.0/48.0	50
QPX_transcriptome_v1_Contig_9038	1424	A/C	54.0/46.0	50
QPX_transcriptome_v1_Contig_9038	1425	C/G	51.9/48.1	52
QPX_transcriptome_v1_Contig_9082	99	G/A	62.5/37.5	40
QPX_transcriptome_v1_Contig_9082	236	T/C	61.7/38.3	47
QPX_transcriptome_v1_Contig_9101	472	T/A	64.9/35.1	37
QPX_transcriptome_v1_Contig_9101	477	G/A	52.6/47.4	38
QPX_transcriptome_v1_Contig_9134	18	G/A	61.9/38.1	21
QPX_transcriptome_v1_Contig_9134	39	A/G	56.8/43.2	37
QPX_transcriptome_v1_Contig_9134	56	T/C	56.8/43.2	37
QPX_transcriptome_v1_Contig_9134	243	C/A	53.3/46.7	30
QPX_transcriptome_v1_Contig_9134	279	G/A	64.9/35.1	37
QPX_transcriptome_v1_Contig_9134	368	T/G	64.1/35.9	39
QPX_transcriptome_v1_Contig_9134	443	A/G	56.3/43.8	32
QPX_transcriptome_v1_Contig_9134	489	A/G	50.0/50.0	50
QPX_transcriptome_v1_Contig_9134	497	G/T	53.5/46.5	43
QPX_transcriptome_v1_Contig_9134	528	G/A	56.0/44.0	50
QPX_transcriptome_v1_Contig_9134	577	A/C	64.9/35.1	37
QPX_transcriptome_v1_Contig_9136	52	C/A	56.3/43.8	16
QPX_transcriptome_v1_Contig_9136	153	C/T	52.0/48.0	25
QPX_transcriptome_v1_Contig_9181	26	A/C	65.0/35.0	20
QPX_transcriptome_v1_Contig_9181	137	C/G	62.5/37.5	48
QPX_transcriptome_v1_Contig_9181	377	A/G	56.7/43.3	60
QPX_transcriptome_v1_Contig_9210	17	C/A	55.0/45.0	20
QPX_transcriptome_v1_Contig_9210	31	T/C	60.0/40.0	25
QPX_transcriptome_v1_Contig_9225	23	A/G	64.7/35.3	17
QPX_transcriptome_v1_Contig_9226	140	A/C	56.5/39.1	23
QPX_transcriptome_v1_Contig_9228	133	G/A	54.5/45.5	55
QPX_transcriptome_v1_Contig_9228	343	G/A	59.0/41.0	78
QPX_transcriptome_v1_Contig_9228	352	A/G	60.0/40.0	65
QPX_transcriptome_v1_Contig_9228	391	G/T	61.5/38.5	39
QPX_transcriptome_v1_Contig_9256	556	T/C	64.3/35.7	14
QPX_transcriptome_v1_Contig_9327	24	T/C	61.1/38.9	18
QPX_transcriptome_v1_Contig_9327	72	A/G	58.8/41.2	17
QPX_transcriptome_v1_Contig_9327	143	A/G	56.3/43.8	16
QPX_transcriptome_v1_Contig_9327	618	C/T	50.0/50.0	22
QPX_transcriptome_v1_Contig_9329	256	T/A	52.1/37.5	48
QPX_transcriptome_v1_Contig_9329	330	G/A	63.3/36.7	30
QPX_transcriptome_v1_Contig_9364	100	C/T	58.8/41.2	17
QPX_transcriptome_v1_Contig_9364	297	G/T	62.5/37.5	16
QPX_transcriptome_v1_Contig_9368	345	A/G	50.0/50.0	16
QPX_transcriptome_v1_Contig_9368	384	C/T	54.8/45.2	31
QPX_transcriptome_v1_Contig_9368	441	G/A	60.0/40.0	20
QPX_transcriptome_v1_Contig_9385	76	A/G	60.0/40.0	20
QPX_transcriptome_v1_Contig_9396	25	G/A	57.1/42.9	14
QPX_transcriptome_v1_Contig_9396	463	C/T	61.5/38.5	13
QPX_transcriptome_v1_Contig_9398	549	T/C	51.9/48.1	104
QPX_transcriptome_v1_Contig_9398	555	C/A	59.6/40.4	136
QPX_transcriptome_v1_Contig_9401	328	T/C	56.0/44.0	50
QPX_transcriptome_v1_Contig_9401	341	A/C	64.0/36.0	50
QPX_transcriptome_v1_Contig_9405	413	G/A	59.5/40.5	42
QPX_transcriptome_v1_Contig_9405	418	A/G	56.4/43.6	39
QPX_transcriptome_v1_Contig_9406	573	C/T	58.3/41.7	12
QPX_transcriptome_v1_Contig_9406	611	G/A	62.5/37.5	16
QPX_transcriptome_v1_Contig_9474	42	T/C	61.5/38.5	78
QPX_transcriptome_v1_Contig_9474	53	G/T	50.9/49.1	57
QPX_transcriptome_v1_Contig_9474	60	T/C	60.0/40.0	40
QPX_transcriptome_v1_Contig_9486	264	G/T	59.6/40.4	47
QPX_transcriptome_v1_Contig_9491	12	A/G	58.8/41.2	17
QPX_transcriptome_v1_Contig_9491	15	A/G	52.9/47.1	17
QPX_transcriptome_v1_Contig_9491	18	T/C	61.1/38.9	18
QPX_transcriptome_v1_Contig_9491	30	G/A	52.4/47.6	21
QPX_transcriptome_v1_Contig_9491	41	A/T	58.8/41.2	17
QPX_transcriptome_v1_Contig_9491	207	A/G	58.1/41.9	31
QPX_transcriptome_v1_Contig_9491	276	G/A	52.0/48.0	25
QPX_transcriptome_v1_Contig_9491	393	G/A	55.6/44.4	18
QPX_transcriptome_v1_Contig_9491	422	G/A	64.2/35.8	95
QPX_transcriptome_v1_Contig_9495	23	A/G	50.0/50.0	16
QPX_transcriptome_v1_Contig_9506	137	C/G	61.0/39.0	41
QPX_transcriptome_v1_Contig_9506	138	T/G	39.0/36.6	41
QPX_transcriptome_v1_Contig_9506	235	C/G	60.6/39.4	33
QPX_transcriptome_v1_Contig_9510	300	T/C	64.1/35.9	39
QPX_transcriptome_v1_Contig_9510	489	T/C	60.5/39.5	38
QPX_transcriptome_v1_Contig_9510	1171	G/C	60.0/40.0	45
QPX_transcriptome_v1_Contig_9510	1250	T/C	53.8/46.2	39
QPX_transcriptome_v1_Contig_9510	1350	C/T	57.1/42.9	35
QPX_transcriptome_v1_Contig_9510	1378	T/C	64.7/35.3	34
QPX_transcriptome_v1_Contig_9510	1502	A/G	63.9/36.1	36
QPX_transcriptome_v1_Contig_9510	1588	T/C	53.3/46.7	15
QPX_transcriptome_v1_Contig_9510	1622	A/G	52.6/47.4	19
QPX_transcriptome_v1_Contig_9535	145	C/G	50.0/50.0	28
QPX_transcriptome_v1_Contig_9587	38	A/C	58.1/38.7	31
QPX_transcriptome_v1_Contig_9588	25	G/T	50.0/50.0	12
QPX_transcriptome_v1_Contig_9588	168	G/C	63.6/36.4	22
QPX_transcriptome_v1_Contig_9588	285	T/C	65.0/35.0	20
QPX_transcriptome_v1_Contig_9588	310	A/G	65.0/35.0	20
QPX_transcriptome_v1_Contig_9588	385	G/C	55.0/45.0	20
QPX_transcriptome_v1_Contig_9639	334	T/C	60.4/39.6	48
QPX_transcriptome_v1_Contig_9642	28	T/G	58.8/41.2	17
QPX_transcriptome_v1_Contig_9642	139	T/C	54.5/45.5	22
QPX_transcriptome_v1_Contig_9642	272	A/G	59.3/40.7	27
QPX_transcriptome_v1_Contig_9642	392	C/G	53.6/46.4	28
QPX_transcriptome_v1_Contig_9642	468	C/G	60.0/40.0	25
QPX_transcriptome_v1_Contig_9656	223	T/A	56.5/43.5	23
QPX_transcriptome_v1_Contig_9685	48	C/G	58.3/41.7	36
QPX_transcriptome_v1_Contig_9733	34	C/G	50.0/50.0	16
QPX_transcriptome_v1_Contig_9733	159	C/G	58.5/41.5	41
QPX_transcriptome_v1_Contig_9733	511	T/C	59.5/40.5	42
QPX_transcriptome_v1_Contig_9733	538	T/C	63.2/36.8	38
QPX_transcriptome_v1_Contig_9735	349	A/G	63.6/36.4	22
QPX_transcriptome_v1_Contig_9740	500	G/T	62.1/37.9	29
QPX_transcriptome_v1_Contig_9745	70	A/G	64.3/35.7	28
QPX_transcriptome_v1_Contig_9758	1016	T/C	61.2/38.8	49
QPX_transcriptome_v1_Contig_9758	1018	A/G	52.6/47.4	57
QPX_transcriptome_v1_Contig_9758	1048	C/A	58.8/41.2	119
QPX_transcriptome_v1_Contig_9762	307	C/T	52.6/47.4	19
QPX_transcriptome_v1_Contig_9788	169	G/A	63.8/36.2	58
QPX_transcriptome_v1_Contig_9793	23	T/A	51.4/48.6	74
QPX_transcriptome_v1_Contig_9793	38	C/T	52.3/47.7	155
QPX_transcriptome_v1_Contig_9793	54	G/A	52.8/47.2	125
QPX_transcriptome_v1_Contig_9793	60	A/G	57.0/43.0	114
QPX_transcriptome_v1_Contig_9795	8	C/T	54.5/45.5	11
QPX_transcriptome_v1_Contig_9822	444	A/G	63.9/36.1	36
QPX_transcriptome_v1_Contig_9822	891	A/G	56.9/43.1	72
QPX_transcriptome_v1_Contig_9822	1074	G/A	55.6/44.4	45
QPX_transcriptome_v1_Contig_9822	1304	A/G	59.3/40.7	27
QPX_transcriptome_v1_Contig_9824	135	C/A	64.7/35.3	17
QPX_transcriptome_v1_Contig_9824	231	G/A	54.2/45.8	24
QPX_transcriptome_v1_Contig_9824	282	A/T	60.0/40.0	25
QPX_transcriptome_v1_Contig_9843	481	C/T	50.0/50.0	20
QPX_transcriptome_v1_Contig_9843	484	C/T	61.1/38.9	18
QPX_transcriptome_v1_Contig_9843	487	A/G	61.1/38.9	18
QPX_transcriptome_v1_Contig_9843	507	C/T	63.6/36.4	11
QPX_transcriptome_v1_Contig_9872	765	G/A	52.4/47.6	21
QPX_transcriptome_v1_Contig_9931	255	A/G	62.5/37.5	24
QPX_transcriptome_v1_Contig_9931	354	T/C	63.2/36.8	19
QPX_transcriptome_v1_Contig_9931	421	G/A	56.3/43.8	16
QPX_transcriptome_v1_Contig_9931	536	T/C	53.3/46.7	15
QPX_transcriptome_v1_Contig_9975	52	A/G	63.3/36.7	30
QPX_transcriptome_v1_Contig_9975	54	T/A	62.1/37.9	29
QPX_transcriptome_v1_Contig_10003	321	A/C	55.6/44.4	18
QPX_transcriptome_v1_Contig_10003	354	A/G	64.0/36.0	25
QPX_transcriptome_v1_Contig_10003	447	C/T	60.0/40.0	25
QPX_transcriptome_v1_Contig_10045	89	A/C	63.2/36.8	19
QPX_transcriptome_v1_Contig_10045	169	C/T	63.6/36.4	22
QPX_transcriptome_v1_Contig_10045	400	A/G	64.7/35.3	17
QPX_transcriptome_v1_Contig_10045	450	C/T	57.9/42.1	19
QPX_transcriptome_v1_Contig_10045	491	C/T	64.3/35.7	28
QPX_transcriptome_v1_Contig_10094	1017	A/G	65.0/35.0	20
QPX_transcriptome_v1_Contig_10102	133	C/T	52.9/47.1	34
QPX_transcriptome_v1_Contig_10102	141	T/C	52.9/47.1	34
QPX_transcriptome_v1_Contig_10102	168	C/T	59.3/40.7	27
QPX_transcriptome_v1_Contig_10102	194	A/G	61.1/38.9	36
QPX_transcriptome_v1_Contig_10102	208	G/C	63.6/36.4	33
QPX_transcriptome_v1_Contig_10102	224	A/T	62.5/37.5	32
QPX_transcriptome_v1_Contig_10102	357	G/A	56.3/43.8	32
QPX_transcriptome_v1_Contig_10102	361	G/T	51.4/48.6	37
QPX_transcriptome_v1_Contig_10102	432	C/T	59.3/40.7	27
QPX_transcriptome_v1_Contig_10116	1527	C/A	64.3/35.7	56
QPX_transcriptome_v1_Contig_10120	96	G/A	63.6/36.4	33
QPX_transcriptome_v1_Contig_10120	159	A/G	57.1/42.9	35
QPX_transcriptome_v1_Contig_10120	162	G/T	60.0/40.0	30
QPX_transcriptome_v1_Contig_10159	435	C/T	55.0/45.0	20
QPX_transcriptome_v1_Contig_10163	7	G/A	54.5/45.5	11
QPX_transcriptome_v1_Contig_10184	332	C/A	62.5/37.5	24
QPX_transcriptome_v1_Contig_10236	107	G/A	52.6/47.4	19
QPX_transcriptome_v1_Contig_10236	181	G/A	57.9/42.1	19
QPX_transcriptome_v1_Contig_10236	186	G/A	57.1/42.9	14
QPX_transcriptome_v1_Contig_10236	276	G/A	64.7/35.3	34
QPX_transcriptome_v1_Contig_10302	227	G/T	52.8/47.2	36
QPX_transcriptome_v1_Contig_10302	477	G/T	64.0/36.0	25
QPX_transcriptome_v1_Contig_10302	524	C/A	54.5/45.5	22
QPX_transcriptome_v1_Contig_10302	572	T/C	62.5/37.5	40
QPX_transcriptome_v1_Contig_10302	583	G/A	61.5/38.5	39
QPX_transcriptome_v1_Contig_10302	654	G/A	52.6/47.4	19
QPX_transcriptome_v1_Contig_10302	659	G/C	56.3/43.8	16
QPX_transcriptome_v1_Contig_10305	59	T/C	61.8/38.2	55
QPX_transcriptome_v1_Contig_10305	62	G/C	55.0/45.0	40
QPX_transcriptome_v1_Contig_10311	392	G/A	63.1/36.9	65
QPX_transcriptome_v1_Contig_10311	405	C/T	52.0/48.0	50
QPX_transcriptome_v1_Contig_10317	69	G/T	60.0/40.0	20
QPX_transcriptome_v1_Contig_10317	266	T/C	63.6/36.4	22
QPX_transcriptome_v1_Contig_10317	410	C/G	59.1/40.9	22
QPX_transcriptome_v1_Contig_10317	418	G/A	58.3/41.7	24
QPX_transcriptome_v1_Contig_10354	69	A/C	53.3/46.7	15
QPX_transcriptome_v1_Contig_10354	74	T/G	53.3/46.7	15
QPX_transcriptome_v1_Contig_10354	144	C/A	61.1/38.9	18
QPX_transcriptome_v1_Contig_10354	284	C/T	50.0/50.0	18
QPX_transcriptome_v1_Contig_10356	18	C/G	57.1/42.9	14
QPX_transcriptome_v1_Contig_10356	33	T/C	62.1/37.9	29
QPX_transcriptome_v1_Contig_10379	23	A/G	60.0/40.0	20
QPX_transcriptome_v1_Contig_10381	394	A/T	64.3/35.7	14
QPX_transcriptome_v1_Contig_10381	395	A/G	64.3/35.7	14
QPX_transcriptome_v1_Contig_10381	400	C/A	61.5/38.5	13
QPX_transcriptome_v1_Contig_10413	45	T/G	61.5/38.5	39
QPX_transcriptome_v1_Contig_10413	158	G/A	60.8/39.2	51
QPX_transcriptome_v1_Contig_10413	275	G/A	51.5/48.5	68
QPX_transcriptome_v1_Contig_10413	323	G/A	64.5/35.5	31
QPX_transcriptome_v1_Contig_10413	329	T/C	64.5/35.5	31
QPX_transcriptome_v1_Contig_10413	387	T/G	55.8/44.2	43
QPX_transcriptome_v1_Contig_10413	388	C/G	56.5/43.5	46
QPX_transcriptome_v1_Contig_10413	425	G/A	60.3/38.2	68
QPX_transcriptome_v1_Contig_10413	473	G/T	61.8/38.2	34
QPX_transcriptome_v1_Contig_10413	623	A/T	56.8/43.2	37
QPX_transcriptome_v1_Contig_10419	113	C/T	62.5/36.4	88
QPX_transcriptome_v1_Contig_10419	197	G/T	56.3/40.6	32
QPX_transcriptome_v1_Contig_10419	209	T/C	52.7/46.1	165
QPX_transcriptome_v1_Contig_10419	224	G/A	54.1/45.9	307
QPX_transcriptome_v1_Contig_10419	245	T/G	49.0/48.4	473
QPX_transcriptome_v1_Contig_10419	248	T/C	55.1/44.9	399
QPX_transcriptome_v1_Contig_10419	251	A/T	50.0/49.8	414
QPX_transcriptome_v1_Contig_10419	278	T/A	59.9/40.1	464
QPX_transcriptome_v1_Contig_10419	341	A/G	57.7/42.3	539
QPX_transcriptome_v1_Contig_10419	404	T/C	57.1/42.9	56
QPX_transcriptome_v1_Contig_10419	407	G/A	58.5/41.5	41
QPX_transcriptome_v1_Contig_10419	410	T/C	63.9/36.1	36
QPX_transcriptome_v1_Contig_10419	411	G/A	51.2/48.8	43
QPX_transcriptome_v1_Contig_10419	521	C/T	64.8/35.2	71
QPX_transcriptome_v1_Contig_10419	528	A/G	60.6/39.0	246
QPX_transcriptome_v1_Contig_10419	529	C/T	56.4/43.6	264
QPX_transcriptome_v1_Contig_10452	321	T/G	65.0/35.0	20
QPX_transcriptome_v1_Contig_10452	574	A/G	50.0/50.0	14
QPX_transcriptome_v1_Contig_10452	575	A/G	50.0/50.0	12
QPX_transcriptome_v1_Contig_10452	589	A/T	52.4/47.6	21
QPX_transcriptome_v1_Contig_10452	602	T/C	61.5/38.5	26
QPX_transcriptome_v1_Contig_10469	37	T/G	57.9/42.1	38
QPX_transcriptome_v1_Contig_10469	61	A/G	60.9/39.1	46
QPX_transcriptome_v1_Contig_10469	484	G/A	61.9/38.1	21
QPX_transcriptome_v1_Contig_10486	379	T/A	63.3/36.7	30
QPX_transcriptome_v1_Contig_10490	110	A/G	63.2/36.8	38
QPX_transcriptome_v1_Contig_10490	112	A/C	53.1/42.9	49
QPX_transcriptome_v1_Contig_10490	119	G/C	51.6/43.5	62
QPX_transcriptome_v1_Contig_10490	557	A/G	60.4/39.6	139
QPX_transcriptome_v1_Contig_10490	575	A/T	50.7/48.6	144
QPX_transcriptome_v1_Contig_10494	173	A/T	60.6/39.4	33
QPX_transcriptome_v1_Contig_10514	254	T/C	58.6/41.4	29
QPX_transcriptome_v1_Contig_10527	97	A/T	61.3/38.7	31
QPX_transcriptome_v1_Contig_10527	319	T/C	55.3/44.7	47
QPX_transcriptome_v1_Contig_10557	355	T/A	52.6/47.4	19
QPX_transcriptome_v1_Contig_10557	385	C/T	61.5/38.5	13
QPX_transcriptome_v1_Contig_10564	347	C/T	57.1/42.9	28
QPX_transcriptome_v1_Contig_10565	132	G/A	62.5/37.5	32
QPX_transcriptome_v1_Contig_10565	142	A/C	62.1/37.9	29
QPX_transcriptome_v1_Contig_10565	145	C/T	52.0/48.0	25
QPX_transcriptome_v1_Contig_10577	805	A/G	54.2/45.8	24
QPX_transcriptome_v1_Contig_10577	813	T/C	63.6/36.4	22
QPX_transcriptome_v1_Contig_10604	402	C/T	59.1/40.9	44
QPX_transcriptome_v1_Contig_10628	261	C/T	65.0/35.0	20
QPX_transcriptome_v1_Contig_10628	270	G/A	53.8/46.2	13
QPX_transcriptome_v1_Contig_10628	271	A/C	53.8/46.2	13
QPX_transcriptome_v1_Contig_10639	84	T/G	57.1/42.9	42
QPX_transcriptome_v1_Contig_10639	187	A/G	63.9/36.1	36
QPX_transcriptome_v1_Contig_10688	123	T/A	55.6/44.4	54
QPX_transcriptome_v1_Contig_10688	127	C/T	60.7/39.3	61
QPX_transcriptome_v1_Contig_10688	168	A/C	56.1/43.9	57
QPX_transcriptome_v1_Contig_10688	398	C/G	54.5/45.5	44
QPX_transcriptome_v1_Contig_10688	410	T/C	54.5/45.5	33
QPX_transcriptome_v1_Contig_10688	421	C/A	55.9/44.1	34
QPX_transcriptome_v1_Contig_10736	242	T/C	56.7/43.3	30
QPX_transcriptome_v1_Contig_10783	30	T/A	45.5/36.4	11
QPX_transcriptome_v1_Contig_10783	94	G/A	60.9/39.1	23
QPX_transcriptome_v1_Contig_10787	104	G/A	55.0/45.0	20
QPX_transcriptome_v1_Contig_10787	125	G/C	54.2/45.8	24
QPX_transcriptome_v1_Contig_10787	350	C/T	64.5/35.5	31
QPX_transcriptome_v1_Contig_10787	365	A/G	52.2/43.5	23
QPX_transcriptome_v1_Contig_10834	460	A/C	50.0/50.0	82
QPX_transcriptome_v1_Contig_10834	465	C/A	56.3/43.7	71
QPX_transcriptome_v1_Contig_10870	401	A/C	63.6/36.4	44
QPX_transcriptome_v1_Contig_10870	409	A/C	62.8/37.2	43
QPX_transcriptome_v1_Contig_10871	481	G/A	55.6/44.4	18
QPX_transcriptome_v1_Contig_10917	174	T/C	63.6/36.4	22
QPX_transcriptome_v1_Contig_10917	432	T/G	64.5/35.5	31
QPX_transcriptome_v1_Contig_10927	139	T/C	64.7/35.3	17
QPX_transcriptome_v1_Contig_10927	316	T/C	64.7/35.3	17
QPX_transcriptome_v1_Contig_10978	455	T/A	50.8/47.5	61
QPX_transcriptome_v1_Contig_11010	23	A/G	64.4/35.6	45
QPX_transcriptome_v1_Contig_11035	183	T/C	52.4/47.6	21
QPX_transcriptome_v1_Contig_11035	277	T/C	51.7/48.3	29
QPX_transcriptome_v1_Contig_11035	278	G/A	53.3/46.7	30
QPX_transcriptome_v1_Contig_11036	436	A/G	52.9/47.1	17
QPX_transcriptome_v1_Contig_11036	440	G/T	50.0/50.0	16
QPX_transcriptome_v1_Contig_11050	108	G/A	58.3/41.7	24
QPX_transcriptome_v1_Contig_11056	404	G/T	50.0/50.0	14
QPX_transcriptome_v1_Contig_11056	405	T/G	53.3/46.7	15
QPX_transcriptome_v1_Contig_11089	176	C/A	51.9/48.1	27
QPX_transcriptome_v1_Contig_11089	250	C/G	54.2/45.8	24
QPX_transcriptome_v1_Contig_11144	9	A/G	60.0/40.0	10
QPX_transcriptome_v1_Contig_11168	30	T/C	61.1/38.9	36
QPX_transcriptome_v1_Contig_11168	45	G/A	55.3/44.7	38
QPX_transcriptome_v1_Contig_11182	132	G/A	62.5/37.5	24
QPX_transcriptome_v1_Contig_11184	165	G/T	63.6/36.4	44
QPX_transcriptome_v1_Contig_11184	171	G/A	61.9/38.1	42
QPX_transcriptome_v1_Contig_11184	422	T/C	63.3/36.7	49
QPX_transcriptome_v1_Contig_11184	434	A/C	61.3/38.7	31
QPX_transcriptome_v1_Contig_11184	447	G/T	64.3/35.7	28
QPX_transcriptome_v1_Contig_11211	446	G/A	55.6/44.4	18
QPX_transcriptome_v1_Contig_11211	449	C/T	55.6/44.4	18
QPX_transcriptome_v1_Contig_11211	457	C/G	50.0/50.0	14
QPX_transcriptome_v1_Contig_11280	95	T/C	59.4/40.6	32
QPX_transcriptome_v1_Contig_11280	415	C/T	53.8/46.2	26
QPX_transcriptome_v1_Contig_11280	488	C/T	62.5/37.5	24
QPX_transcriptome_v1_Contig_11280	497	A/G	60.0/40.0	30
