# Supplementary material for: Development of Genomic Resources for a thraustochytrid Pathogen and Investigation of Temperature Influences on Gene Expression
Source: PLoS One. 2013 Sep 17;8(9):e74196. doi: 10.1371/journal.pone.0074196 (PMC3775781; doi:10.1371/journal.pone.0074196)
Supplement: Table S5 — Relative gene expression values (RPKM: reads per exon model per million mapped reads) between QPX cultures grown at 10C (QPX10) and 21C (QPX21). Of the 11,271 contigs, 849 contigs in the QPX transcriptome were expressed at a higher level in the QPX10 library and 728 contigs were expressed at a higher level in the QPX21 library. Data in the Table include Feature ID, QPX10 RPKM values, QPX21 RPKM values, and results from Kal’s Z-test with FDR p-value correction. Genes were considered differentially expressed in a given library when the p-value was less than or equal to 0.05. (TXT) [file pone.0074196.s007.txt]

Table S5: Relative gene expression values (RPKM) among QPX10 and QPX21 libraries
Feature ID	QPX10 RPKM	QPX21 RPKM	Kal's Z-test: FDR p-value correction
QPX_transcriptome_v1_Contig_1	59.81821656	62.55423577	0.734464196
QPX_transcriptome_v1_Contig_2	63.90059408	132.6623513	1.19E-06
QPX_transcriptome_v1_Contig_3	4247.613986	4961.689733	0
QPX_transcriptome_v1_Contig_4	61.39832403	29.2350792	0.025135653
QPX_transcriptome_v1_Contig_6	7585.055137	4381.613535	0
QPX_transcriptome_v1_Contig_7	6.799645611	14.99504743	0.20612934
QPX_transcriptome_v1_Contig_8	575.0882946	272.474687	0
QPX_transcriptome_v1_Contig_9	98.67636396	123.8868386	0.109689993
QPX_transcriptome_v1_Contig_10	1032.770421	2200.980613	0
QPX_transcriptome_v1_Contig_11	5504.015026	8953.440185	0
QPX_transcriptome_v1_Contig_12	160.5212547	82.66112355	0.000282147
QPX_transcriptome_v1_Contig_13	7.607524297	5.692073344	0.878511823
QPX_transcriptome_v1_Contig_14	36.22321497	18.22112772	0.155696961
QPX_transcriptome_v1_Contig_15	3376.329372	2674.331096	2.96E-07
QPX_transcriptome_v1_Contig_16	89.9728139	57.84403575	0.155447214
QPX_transcriptome_v1_Contig_17	1711.551207	792.9448492	0
QPX_transcriptome_v1_Contig_18	10864.37887	10380.49584	0.03346725
QPX_transcriptome_v1_Contig_19	985.4649345	845.7610036	0.395373695
QPX_transcriptome_v1_Contig_20	51.8384222	35.91532125	0.462351328
QPX_transcriptome_v1_Contig_21	4834.87618	5610.126471	0
QPX_transcriptome_v1_Contig_22	559.3801349	519.8604463	0.946448097
QPX_transcriptome_v1_Contig_23	14.95785252	15.13171335	0.918459923
QPX_transcriptome_v1_Contig_24	16.87276926	5.99705404	0.170866552
QPX_transcriptome_v1_Contig_25	28.14617798	34.30854931	0.547343597
QPX_transcriptome_v1_Contig_26	666.6445418	878.0696617	9.49E-11
QPX_transcriptome_v1_Contig_27	447.2763981	984.6124513	0
QPX_transcriptome_v1_Contig_28	30.09082301	17.29020775	0.347504035
QPX_transcriptome_v1_Contig_29	329.3411969	90.44657169	0
QPX_transcriptome_v1_Contig_30	256.3539962	136.3692668	5.11E-06
QPX_transcriptome_v1_Contig_31	3265.004801	2300.834627	0
QPX_transcriptome_v1_Contig_32	1662.106921	1014.379512	0
QPX_transcriptome_v1_Contig_33	31.32968953	28.18420689	0.97827471
QPX_transcriptome_v1_Contig_34	49.8652832	52.99912166	0.722362476
QPX_transcriptome_v1_Contig_35	768.6267457	444.7065448	3.17E-13
QPX_transcriptome_v1_Contig_36	822.9247843	321.9865742	0
QPX_transcriptome_v1_Contig_37	105.6393967	65.09578284	0.068561764
QPX_transcriptome_v1_Contig_38	3292.952951	1878.009301	0
QPX_transcriptome_v1_Contig_39	127.7859395	73.38660939	0.012592897
QPX_transcriptome_v1_Contig_40	726.4556211	362.9936711	0
QPX_transcriptome_v1_Contig_41	24.59513846	13.33535557	0.347611544
QPX_transcriptome_v1_Contig_42	21.46112404	30.27325022	0.364534909
QPX_transcriptome_v1_Contig_43	1141.85664	994.690947	0.493709914
QPX_transcriptome_v1_Contig_44	173.015203	155.9073063	0.949295388
QPX_transcriptome_v1_Contig_45	171.764355	237.8835226	0.000653153
QPX_transcriptome_v1_Contig_46	58.30294173	73.58638928	0.252922927
QPX_transcriptome_v1_Contig_47	139.3924954	122.1539061	0.87439003
QPX_transcriptome_v1_Contig_48	87.70331976	89.68694006	0.735848488
QPX_transcriptome_v1_Contig_49	13.742527	15.17849421	0.828251967
QPX_transcriptome_v1_Contig_50	53.16894218	111.8539242	8.84E-06
QPX_transcriptome_v1_Contig_51	176.4042546	231.0892813	0.004652881
QPX_transcriptome_v1_Contig_52	473.876186	314.931383	0.000157752
QPX_transcriptome_v1_Contig_53	702.5009653	703.7472498	0.327048738
QPX_transcriptome_v1_Contig_54	44.77717867	26.18551922	0.239587886
QPX_transcriptome_v1_Contig_55	10.46606312	16.22421256	0.448715088
QPX_transcriptome_v1_Contig_56	707.3319466	532.9007513	0.006284629
QPX_transcriptome_v1_Contig_57	48.31782264	60.03435203	0.348825157
QPX_transcriptome_v1_Contig_59	17.15606555	11.67458472	0.696569138
QPX_transcriptome_v1_Contig_60	57.83163156	35.44884517	0.220328313
QPX_transcriptome_v1_Contig_61	37.23669563	46.91497027	0.401444152
QPX_transcriptome_v1_Contig_62	60.99494429	59.25647718	0.904562883
QPX_transcriptome_v1_Contig_63	257.2339408	289.6033361	0.098857871
QPX_transcriptome_v1_Contig_64	35.05291761	29.4480424	0.882319619
QPX_transcriptome_v1_Contig_65	510.5578564	318.4419816	1.48E-06
QPX_transcriptome_v1_Contig_66	93.52650895	78.16399426	0.779577147
QPX_transcriptome_v1_Contig_67	26.40138611	27.03422421	0.869494553
QPX_transcriptome_v1_Contig_68	47.86719903	52.88633773	0.638654774
QPX_transcriptome_v1_Contig_69	76.97193955	76.84729818	0.819276765
QPX_transcriptome_v1_Contig_70	195.6071409	206.6311416	0.419566028
QPX_transcriptome_v1_Contig_71	12.77368635	16.67472374	0.62751592
QPX_transcriptome_v1_Contig_72	1183.431966	769.0051452	3.33E-12
QPX_transcriptome_v1_Contig_73	258.1965321	135.7596196	2.87E-06
QPX_transcriptome_v1_Contig_74	42.55120334	10.88221409	0.000939812
QPX_transcriptome_v1_Contig_75	580.438937	3531.211737	0
QPX_transcriptome_v1_Contig_76	276.5660583	460.6578738	1.56E-13
QPX_transcriptome_v1_Contig_77	608.9371917	551.3183097	0.922728892
QPX_transcriptome_v1_Contig_78	128.4580746	92.07875148	0.250891799
QPX_transcriptome_v1_Contig_79	776.7281149	1510.518895	0
QPX_transcriptome_v1_Contig_80	4171.868533	3956.191856	0.408987756
QPX_transcriptome_v1_Contig_81	11.91734763	4.952924095	0.367794557
QPX_transcriptome_v1_Contig_82	26.72010497	50.08870168	0.021535954
QPX_transcriptome_v1_Contig_83	13.6407305	17.47626354	0.638859116
QPX_transcriptome_v1_Contig_84	18.75168364	21.96810967	0.707372635
QPX_transcriptome_v1_Contig_86	386.7239965	89.35801813	0
QPX_transcriptome_v1_Contig_87	770.4278201	941.6853617	1.35E-07
QPX_transcriptome_v1_Contig_88	15.41574227	14.41896256	0.986805522
QPX_transcriptome_v1_Contig_89	1077.561459	641.8165525	0
QPX_transcriptome_v1_Contig_90	1290.583167	1584.020595	5.85E-13
QPX_transcriptome_v1_Contig_91	292.9920272	135.5082496	7.65E-10
QPX_transcriptome_v1_Contig_92	1258.343508	653.2311076	0
QPX_transcriptome_v1_Contig_93	148.8417633	114.9412134	0.417514096
QPX_transcriptome_v1_Contig_94	22.07049376	8.975434642	0.159300038
QPX_transcriptome_v1_Contig_95	49.61046408	19.86335212	0.013333129
QPX_transcriptome_v1_Contig_96	8.386281667	20.48709512	0.079884179
QPX_transcriptome_v1_Contig_97	66.85935429	71.90465185	0.637487652
QPX_transcriptome_v1_Contig_98	484.8676157	635.2584438	1.21E-07
QPX_transcriptome_v1_Contig_99	845.6885994	343.2039674	0
QPX_transcriptome_v1_Contig_100	16.87210702	8.436207314	0.393037096
QPX_transcriptome_v1_Contig_101	7597.94843	4855.420678	0
QPX_transcriptome_v1_Contig_102	806.4838806	902.6026751	0.000780681
QPX_transcriptome_v1_Contig_103	115.602752	82.98676391	0.288765118
QPX_transcriptome_v1_Contig_104	3327.092032	5291.991357	0
QPX_transcriptome_v1_Contig_105	23.83016826	15.68926259	0.588092233
QPX_transcriptome_v1_Contig_106	37.14486456	35.37044277	0.957482126
QPX_transcriptome_v1_Contig_107	1986.639328	2672.460647	0
QPX_transcriptome_v1_Contig_108	165.9957023	146.0352535	0.874041384
QPX_transcriptome_v1_Contig_109	63.04543258	84.22703446	0.12389721
QPX_transcriptome_v1_Contig_110	9886.193558	8018.832327	8.29E-15
QPX_transcriptome_v1_Contig_111	21.07062314	13.91641266	0.62238825
QPX_transcriptome_v1_Contig_112	1739.047395	1382.856936	0.000959559
QPX_transcriptome_v1_Contig_113	1165.830191	646.8458833	0
QPX_transcriptome_v1_Contig_114	2693.243157	3982.075995	0
QPX_transcriptome_v1_Contig_115	176.5603959	109.8811528	0.013029569
QPX_transcriptome_v1_Contig_116	858.3363677	471.0122523	0
QPX_transcriptome_v1_Contig_117	141.8902577	161.5294245	0.234906831
QPX_transcriptome_v1_Contig_118	430.5342165	210.9171071	1.75E-12
QPX_transcriptome_v1_Contig_119	30.85690789	51.56317936	0.053529454
QPX_transcriptome_v1_Contig_120	281.6316129	462.2267345	4.77E-13
QPX_transcriptome_v1_Contig_121	16.76218689	29.55092465	0.14573438
QPX_transcriptome_v1_Contig_122	2044.338669	3749.28595	0
QPX_transcriptome_v1_Contig_123	55.8481401	39.36282837	0.475241922
QPX_transcriptome_v1_Contig_124	30.77660608	12.36216216	0.072349106
QPX_transcriptome_v1_Contig_125	134.025295	80.49367551	0.021561193
QPX_transcriptome_v1_Contig_126	3940.580142	4076.93906	2.98E-06
QPX_transcriptome_v1_Contig_127	2068.030876	2113.512233	0.00686989
QPX_transcriptome_v1_Contig_128	324.4320989	283.8475773	0.78519919
QPX_transcriptome_v1_Contig_129	133.6043854	79.65913423	0.019402337
QPX_transcriptome_v1_Contig_130	8882.690891	15749.29694	0
QPX_transcriptome_v1_Contig_131	496.7160589	655.7878139	3.54E-08
QPX_transcriptome_v1_Contig_132	25.38668515	16.57822297	0.559492744
QPX_transcriptome_v1_Contig_133	51.1408411	17.22471454	0.002466563
QPX_transcriptome_v1_Contig_134	17.8017256	16.55902981	0.989347058
QPX_transcriptome_v1_Contig_135	24.82242805	11.00340461	0.1753519
QPX_transcriptome_v1_Contig_136	5922.516326	2989.012788	0
QPX_transcriptome_v1_Contig_137	410.7621331	224.8932282	1.17E-08
QPX_transcriptome_v1_Contig_138	1912.826213	2445.394597	0
QPX_transcriptome_v1_Contig_139	45.84423355	48.70778037	0.738830285
QPX_transcriptome_v1_Contig_140	1771.721953	833.9617886	0
QPX_transcriptome_v1_Contig_141	38.36427093	50.27990701	0.309942991
QPX_transcriptome_v1_Contig_142	56.86302827	50.81769394	0.960493851
QPX_transcriptome_v1_Contig_143	456.4890514	2721.184852	0
QPX_transcriptome_v1_Contig_144	67.9348937	72.14724528	0.670963656
QPX_transcriptome_v1_Contig_145	12.58901779	21.27817481	0.281201788
QPX_transcriptome_v1_Contig_146	4164.274526	3529.188349	0.004932798
QPX_transcriptome_v1_Contig_147	281.90637	481.3316057	0
QPX_transcriptome_v1_Contig_148	390.9478874	290.8223586	0.046156691
QPX_transcriptome_v1_Contig_149	183.7910427	146.1388526	0.46175423
QPX_transcriptome_v1_Contig_150	1634.555442	2612.140643	0
QPX_transcriptome_v1_Contig_151	54.01449509	35.38813604	0.346944257
QPX_transcriptome_v1_Contig_152	629.6436065	442.880003	0.000299209
QPX_transcriptome_v1_Contig_153	15.57937346	19.91560388	0.611956252
QPX_transcriptome_v1_Contig_154	190.4881563	72.0701348	1.58E-09
QPX_transcriptome_v1_Contig_155	4474.585194	3705.356289	6.03E-05
QPX_transcriptome_v1_Contig_156	96.13915601	62.49089322	0.152653371
QPX_transcriptome_v1_Contig_157	954.1126808	1176.745655	5.75E-10
QPX_transcriptome_v1_Contig_158	525.2942132	384.1831768	0.007689097
QPX_transcriptome_v1_Contig_159	30.5038992	22.95007616	0.728968305
QPX_transcriptome_v1_Contig_160	2248.332938	1731.757029	1.00E-06
QPX_transcriptome_v1_Contig_161	59.16798996	48.3015931	0.782419602
QPX_transcriptome_v1_Contig_162	18.8016302	7.157243421	0.171473065
QPX_transcriptome_v1_Contig_163	23.84770446	18.52630594	0.808649554
QPX_transcriptome_v1_Contig_164	205.0987178	174.1582292	0.710470562
QPX_transcriptome_v1_Contig_165	135.7906728	141.8085206	0.570989346
QPX_transcriptome_v1_Contig_166	31.23113089	33.59420006	0.773182316
QPX_transcriptome_v1_Contig_167	56.16445896	54.62565636	0.906232783
QPX_transcriptome_v1_Contig_169	41.12961672	32.38094095	0.761986818
QPX_transcriptome_v1_Contig_170	294.2803999	152.8897649	2.37E-07
QPX_transcriptome_v1_Contig_171	1939.170601	2190.475687	1.47E-09
QPX_transcriptome_v1_Contig_172	2867.471566	3286.602578	0
QPX_transcriptome_v1_Contig_173	113.4904646	189.2357986	9.87E-06
QPX_transcriptome_v1_Contig_174	49.00033078	26.57261095	0.134234666
QPX_transcriptome_v1_Contig_175	531.0202132	931.7790479	0
QPX_transcriptome_v1_Contig_176	151.1538173	68.45104398	1.88E-05
QPX_transcriptome_v1_Contig_177	39.49167769	31.75147906	0.803340102
QPX_transcriptome_v1_Contig_178	1461.054907	822.319389	0
QPX_transcriptome_v1_Contig_179	2665.446214	2352.144209	0.405376012
QPX_transcriptome_v1_Contig_180	15.34673677	8.998121877	0.563874652
QPX_transcriptome_v1_Contig_181	616.6805546	572.8693833	0.946188684
QPX_transcriptome_v1_Contig_182	20.69849675	27.5326481	0.475155984
QPX_transcriptome_v1_Contig_183	182.9311491	120.7808715	0.036332459
QPX_transcriptome_v1_Contig_184	600.5236907	697.0346896	0.000478682
QPX_transcriptome_v1_Contig_185	202.4252553	98.68792821	4.43E-06
QPX_transcriptome_v1_Contig_186	1670.903147	1034.815032	0
QPX_transcriptome_v1_Contig_187	88.0735637	122.0044963	0.026560412
QPX_transcriptome_v1_Contig_188	26.60052087	25.10173049	0.975694003
QPX_transcriptome_v1_Contig_189	248.6531906	224.2596706	0.940526391
QPX_transcriptome_v1_Contig_190	753.9859615	838.9522447	0.001981625
QPX_transcriptome_v1_Contig_191	110.2512608	147.9071409	0.022234456
QPX_transcriptome_v1_Contig_192	481.0298466	653.5630549	2.53E-09
QPX_transcriptome_v1_Contig_193	6572.684646	4702.427973	0
QPX_transcriptome_v1_Contig_194	589.4983416	558.4877761	0.818760708
QPX_transcriptome_v1_Contig_195	84.86693722	75.72890913	0.946448097
QPX_transcriptome_v1_Contig_196	60.04022239	60.1597116	0.836507463
QPX_transcriptome_v1_Contig_197	36.1175371	59.31746959	0.040343778
QPX_transcriptome_v1_Contig_198	1669.437329	525.0983923	0
QPX_transcriptome_v1_Contig_199	171.3178184	94.69993223	0.000992086
QPX_transcriptome_v1_Contig_200	522.4373814	493.7613012	0.84761086
QPX_transcriptome_v1_Contig_201	147.2164283	135.9185995	0.989308879
QPX_transcriptome_v1_Contig_202	1062.518665	532.3240283	0
QPX_transcriptome_v1_Contig_203	21.20005562	27.2730453	0.522767252
QPX_transcriptome_v1_Contig_204	99.80659838	88.52358017	0.926607617
QPX_transcriptome_v1_Contig_205	21.13028351	41.3283721	0.03127717
QPX_transcriptome_v1_Contig_206	55.28109249	40.68826904	0.564767757
QPX_transcriptome_v1_Contig_207	47.36387936	45.60725337	0.932191139
QPX_transcriptome_v1_Contig_208	675.8498708	783.5377192	0.000186555
QPX_transcriptome_v1_Contig_209	131.9285904	95.49933077	0.265539447
QPX_transcriptome_v1_Contig_210	1106.374848	2018.942578	0
QPX_transcriptome_v1_Contig_211	179.1973496	149.0080865	0.648356602
QPX_transcriptome_v1_Contig_212	288.4079727	639.8754152	0
QPX_transcriptome_v1_Contig_213	3665.991849	2392.482235	0
QPX_transcriptome_v1_Contig_214	617.5161459	707.5227744	0.000976934
QPX_transcriptome_v1_Contig_215	746.5353956	740.356576	0.391142328
QPX_transcriptome_v1_Contig_216	25.14244889	29.07392537	0.675562631
QPX_transcriptome_v1_Contig_217	15.18773785	14.6839632	0.961804651
QPX_transcriptome_v1_Contig_218	21.17456642	19.17513967	0.987035388
QPX_transcriptome_v1_Contig_219	24.33946253	17.38049604	0.691298509
QPX_transcriptome_v1_Contig_220	105.9771525	193.3320494	2.53E-07
QPX_transcriptome_v1_Contig_221	83.5282433	112.0878316	0.057315233
QPX_transcriptome_v1_Contig_222	23.44926201	17.8901394	0.789727476
QPX_transcriptome_v1_Contig_223	13.64601565	15.25415244	0.814494483
QPX_transcriptome_v1_Contig_224	183.3395657	221.8942827	0.042478697
QPX_transcriptome_v1_Contig_225	150.2373636	126.0971545	0.716770002
QPX_transcriptome_v1_Contig_226	68.18872273	51.18974765	0.555028762
QPX_transcriptome_v1_Contig_227	55.99028209	82.56124231	0.043614162
QPX_transcriptome_v1_Contig_228	86.47424489	73.91794742	0.844714799
QPX_transcriptome_v1_Contig_229	29.85258985	25.97513413	0.940526391
QPX_transcriptome_v1_Contig_230	43.59685719	64.83827907	0.079725185
QPX_transcriptome_v1_Contig_231	105.1772279	143.8128636	0.017656697
QPX_transcriptome_v1_Contig_232	767.9302781	647.2824553	0.327230197
QPX_transcriptome_v1_Contig_233	813.0858248	543.6959859	2.82E-07
QPX_transcriptome_v1_Contig_234	18.79811118	21.85901416	0.716770002
QPX_transcriptome_v1_Contig_235	25.34375528	27.98605444	0.756933612
QPX_transcriptome_v1_Contig_236	81.22892972	37.05044518	0.004020596
QPX_transcriptome_v1_Contig_237	48.78734896	56.18277194	0.528455535
QPX_transcriptome_v1_Contig_238	220.038	197.8885737	0.934757591
QPX_transcriptome_v1_Contig_239	124.2886326	145.9648416	0.186989238
QPX_transcriptome_v1_Contig_240	685.8575545	705.1125585	0.165446111
QPX_transcriptome_v1_Contig_241	52.42519559	62.49281234	0.421850553
QPX_transcriptome_v1_Contig_242	45.20269776	41.13770359	0.987517478
QPX_transcriptome_v1_Contig_243	35.76509249	27.88985685	0.765592882
QPX_transcriptome_v1_Contig_244	79.16662528	69.21238201	0.905108066
QPX_transcriptome_v1_Contig_245	70.93430015	61.18907921	0.881572807
QPX_transcriptome_v1_Contig_246	114.7921746	133.3812579	0.24177317
QPX_transcriptome_v1_Contig_247	946.393083	602.8162797	7.99E-11
QPX_transcriptome_v1_Contig_248	778.2984872	617.8199295	0.047777558
QPX_transcriptome_v1_Contig_249	16.21778123	21.42767018	0.54948069
QPX_transcriptome_v1_Contig_250	38.44770109	26.48645246	0.533549999
QPX_transcriptome_v1_Contig_251	86.78151309	54.45376991	0.132814297
QPX_transcriptome_v1_Contig_252	376.1228267	342.3557092	0.965871526
QPX_transcriptome_v1_Contig_253	180.3698547	157.8344585	0.84736439
QPX_transcriptome_v1_Contig_254	258.2014551	420.4625858	1.25E-11
QPX_transcriptome_v1_Contig_255	622.7805696	234.320873	0
QPX_transcriptome_v1_Contig_256	261.2053995	173.8036928	0.010281452
QPX_transcriptome_v1_Contig_257	42.61925525	12.99666623	0.00337866
QPX_transcriptome_v1_Contig_258	359.7621665	256.906896	0.01871944
QPX_transcriptome_v1_Contig_259	312.3170558	135.371956	4.67E-12
QPX_transcriptome_v1_Contig_260	130.1790098	104.9068785	0.602270422
QPX_transcriptome_v1_Contig_261	1312.302516	676.9136533	0
QPX_transcriptome_v1_Contig_262	14.17027124	16.59090239	0.756658339
QPX_transcriptome_v1_Contig_263	252.3557338	115.7180522	1.14E-08
QPX_transcriptome_v1_Contig_264	1169.28388	1005.33973	0.356891201
QPX_transcriptome_v1_Contig_265	666.5818198	553.8763633	0.2771357
QPX_transcriptome_v1_Contig_266	103.7250627	61.17236479	0.041985123
QPX_transcriptome_v1_Contig_267	77.66771264	78.349981	0.794388854
QPX_transcriptome_v1_Contig_268	2243.714681	2953.271134	0
QPX_transcriptome_v1_Contig_269	107.5478905	60.25930456	0.018264905
QPX_transcriptome_v1_Contig_270	30.92552319	30.84134854	0.898231606
QPX_transcriptome_v1_Contig_271	98.20029953	14.22961981	4.64E-12
QPX_transcriptome_v1_Contig_272	94.8534963	114.6793426	0.197589142
QPX_transcriptome_v1_Contig_273	7.489851899	9.773737894	0.728406308
QPX_transcriptome_v1_Contig_274	200.3733371	97.18841234	4.26E-06
QPX_transcriptome_v1_Contig_275	199.6963843	101.5547775	2.19E-05
QPX_transcriptome_v1_Contig_276	202.0445561	170.2689186	0.682001678
QPX_transcriptome_v1_Contig_277	545.8627147	537.7601966	0.532955505
QPX_transcriptome_v1_Contig_278	98.26209041	136.6782822	0.015851667
QPX_transcriptome_v1_Contig_279	150.6838409	89.43326451	0.010586974
QPX_transcriptome_v1_Contig_280	570.2047515	465.3006224	0.222432777
QPX_transcriptome_v1_Contig_281	12.91706182	15.51685311	0.735503088
QPX_transcriptome_v1_Contig_282	524.0306592	982.115605	0
QPX_transcriptome_v1_Contig_283	400.1307521	373.1938192	0.939154274
QPX_transcriptome_v1_Contig_284	239.0217009	230.3126051	0.819385334
QPX_transcriptome_v1_Contig_285	342.1782202	391.9996397	0.024565219
QPX_transcriptome_v1_Contig_286	855.2241768	970.170158	0.000142374
QPX_transcriptome_v1_Contig_287	1249.524603	2949.180883	0
QPX_transcriptome_v1_Contig_288	792.8134775	111.4718711	0
QPX_transcriptome_v1_Contig_289	1987.645244	1638.205299	0.011706299
QPX_transcriptome_v1_Contig_290	130.0586315	199.5073912	9.42E-05
QPX_transcriptome_v1_Contig_291	343.1840588	381.050593	0.069196034
QPX_transcriptome_v1_Contig_292	512.0403355	3255.803774	0
QPX_transcriptome_v1_Contig_293	21.51345851	7.093038343	0.081417848
QPX_transcriptome_v1_Contig_294	44.8294732	64.39075748	0.110955914
QPX_transcriptome_v1_Contig_295	44.91383905	48.86857054	0.68646948
QPX_transcriptome_v1_Contig_296	114.6748397	120.7064868	0.582045901
QPX_transcriptome_v1_Contig_297	402.0897338	236.4426207	1.25E-06
QPX_transcriptome_v1_Contig_298	134.706259	110.5497732	0.659281973
QPX_transcriptome_v1_Contig_299	114.9560665	54.61333574	0.000754661
QPX_transcriptome_v1_Contig_300	43.03544167	38.99435067	0.981940132
QPX_transcriptome_v1_Contig_301	44.03897867	37.24975492	0.87788925
QPX_transcriptome_v1_Contig_302	154.0187716	68.57264234	9.49E-06
QPX_transcriptome_v1_Contig_303	75.44423867	93.64141987	0.207712378
QPX_transcriptome_v1_Contig_304	162.4390643	102.8490423	0.025447548
QPX_transcriptome_v1_Contig_305	46.46307614	28.06724901	0.270350082
QPX_transcriptome_v1_Contig_306	45.41072426	65.35610323	0.105574552
QPX_transcriptome_v1_Contig_307	23.20603352	11.35848149	0.270059122
QPX_transcriptome_v1_Contig_308	205.521936	388.7332561	0
QPX_transcriptome_v1_Contig_309	2873.349417	836.9911621	0
QPX_transcriptome_v1_Contig_310	348.3179173	608.0811399	0
QPX_transcriptome_v1_Contig_311	250.5788189	172.7672674	0.029594121
QPX_transcriptome_v1_Contig_312	52.35807702	36.72321903	0.482575346
QPX_transcriptome_v1_Contig_313	36.18366692	52.38107537	0.158282074
QPX_transcriptome_v1_Contig_314	55.53425627	12.47853269	2.76E-05
QPX_transcriptome_v1_Contig_315	31.76727806	33.18012692	0.819230682
QPX_transcriptome_v1_Contig_316	560.0055634	366.1879295	1.01E-05
QPX_transcriptome_v1_Contig_317	35.78030882	44.84026579	0.423341014
QPX_transcriptome_v1_Contig_318	56.69305564	49.48940824	0.918430265
QPX_transcriptome_v1_Contig_319	152.1002258	104.971124	0.123036772
QPX_transcriptome_v1_Contig_320	106.9279206	134.0483699	0.093376671
QPX_transcriptome_v1_Contig_321	53.22328436	46.58017165	0.926434642
QPX_transcriptome_v1_Contig_322	16.6864886	17.78192662	0.853121329
QPX_transcriptome_v1_Contig_323	187.8063312	154.8118751	0.602270422
QPX_transcriptome_v1_Contig_324	44.91589091	39.42275618	0.937794453
QPX_transcriptome_v1_Contig_325	94.65027238	71.97480429	0.503520274
QPX_transcriptome_v1_Contig_326	204.8106795	553.1680323	0
QPX_transcriptome_v1_Contig_327	61.88084121	54.74898924	0.940282511
QPX_transcriptome_v1_Contig_328	147.8765798	127.1726033	0.807535154
QPX_transcriptome_v1_Contig_329	73.34487191	110.1079118	0.010930685
QPX_transcriptome_v1_Contig_330	37.76852034	65.53461078	0.015571005
QPX_transcriptome_v1_Contig_331	34.61947227	17.7398349	0.183291296
QPX_transcriptome_v1_Contig_332	438.7860949	411.8259549	0.903501614
QPX_transcriptome_v1_Contig_333	42.37279158	45.45425993	0.728599277
QPX_transcriptome_v1_Contig_334	32.76115354	38.82364263	0.565655997
QPX_transcriptome_v1_Contig_335	664.3306963	416.6347569	3.08E-08
QPX_transcriptome_v1_Contig_336	6.49784536	8.913737047	0.70297581
QPX_transcriptome_v1_Contig_337	82.27141661	59.26362463	0.405733215
QPX_transcriptome_v1_Contig_338	826.6079187	291.2207902	0
QPX_transcriptome_v1_Contig_339	125.8601279	235.6025826	2.15E-09
QPX_transcriptome_v1_Contig_340	241.4496941	261.5982287	0.24153831
QPX_transcriptome_v1_Contig_341	36.75071816	52.34602808	0.17662108
QPX_transcriptome_v1_Contig_342	51.88076865	49.07186787	0.960063465
QPX_transcriptome_v1_Contig_343	79.66738958	78.05705206	0.86750595
QPX_transcriptome_v1_Contig_344	2260.068472	1393.967583	0
QPX_transcriptome_v1_Contig_345	1423.276167	935.1320118	7.87E-14
QPX_transcriptome_v1_Contig_346	45.39941955	31.30123817	0.490079134
QPX_transcriptome_v1_Contig_347	239.9646503	118.2068164	5.67E-07
QPX_transcriptome_v1_Contig_348	267.6105568	438.2951117	2.63E-12
QPX_transcriptome_v1_Contig_349	35.14259879	39.80760278	0.646811639
QPX_transcriptome_v1_Contig_350	187.8254091	55.86777454	4.12E-13
QPX_transcriptome_v1_Contig_351	20.86356398	32.13609904	0.237547323
QPX_transcriptome_v1_Contig_352	92.27430612	67.83736209	0.419777319
QPX_transcriptome_v1_Contig_353	1349.301184	961.4055811	5.60E-08
QPX_transcriptome_v1_Contig_354	12.54211618	25.88249022	0.091628455
QPX_transcriptome_v1_Contig_355	23.00227422	35.36106649	0.210760541
QPX_transcriptome_v1_Contig_356	17.53630513	23.65666299	0.497040954
QPX_transcriptome_v1_Contig_357	120.1332443	99.4914478	0.710352017
QPX_transcriptome_v1_Contig_358	200.3806807	183.4569479	0.989347058
QPX_transcriptome_v1_Contig_359	21.2876641	22.5126117	0.840748766
QPX_transcriptome_v1_Contig_360	4441.621179	1070.643436	0
QPX_transcriptome_v1_Contig_361	38.4572712	71.01981796	0.004762117
QPX_transcriptome_v1_Contig_362	138.7455312	128.8226135	0.977518758
QPX_transcriptome_v1_Contig_363	75.03034541	58.80422668	0.642271494
QPX_transcriptome_v1_Contig_364	24.96865812	41.84202659	0.092344029
QPX_transcriptome_v1_Contig_365	61.02962565	79.08134339	0.183607174
QPX_transcriptome_v1_Contig_366	1384.698983	748.9077872	0
QPX_transcriptome_v1_Contig_367	121.2070474	90.57258105	0.382408071
QPX_transcriptome_v1_Contig_368	56.45228757	28.61150332	0.05785382
QPX_transcriptome_v1_Contig_369	74.56019852	52.34752452	0.38010257
QPX_transcriptome_v1_Contig_370	34.85181333	41.78989868	0.52443892
QPX_transcriptome_v1_Contig_371	16.52648517	19.32488816	0.731546984
QPX_transcriptome_v1_Contig_372	217.7682523	264.1881856	0.021224491
QPX_transcriptome_v1_Contig_373	106.0771623	62.27817733	0.036484561
QPX_transcriptome_v1_Contig_374	217.4016649	170.9132381	0.365797943
QPX_transcriptome_v1_Contig_375	49.82059052	25.41805011	0.08540066
QPX_transcriptome_v1_Contig_376	39.19320998	24.09508278	0.350164913
QPX_transcriptome_v1_Contig_377	323.5882217	250.040994	0.174477131
QPX_transcriptome_v1_Contig_378	386.9637908	738.7106945	0
QPX_transcriptome_v1_Contig_379	416.184042	318.3150669	0.082014041
QPX_transcriptome_v1_Contig_380	22.08449874	25.72303898	0.685870284
QPX_transcriptome_v1_Contig_381	22.52677042	16.74056593	0.761916276
QPX_transcriptome_v1_Contig_382	24.85327199	17.94136141	0.703342463
QPX_transcriptome_v1_Contig_383	723.301465	273.6125692	0
QPX_transcriptome_v1_Contig_384	58.88322088	52.19923831	0.945386313
QPX_transcriptome_v1_Contig_385	1554.618555	653.2138781	0
QPX_transcriptome_v1_Contig_386	25.06369967	31.87145613	0.498515738
QPX_transcriptome_v1_Contig_387	362.0988391	425.1423868	0.007048512
QPX_transcriptome_v1_Contig_388	201.9103117	164.7562438	0.539330185
QPX_transcriptome_v1_Contig_389	299.8000706	124.5566422	1.35E-12
QPX_transcriptome_v1_Contig_390	75.83708298	60.20499169	0.674910048
QPX_transcriptome_v1_Contig_391	17.71789301	13.50988947	0.818760708
QPX_transcriptome_v1_Contig_392	27.97399444	33.68181528	0.573597489
QPX_transcriptome_v1_Contig_393	32.58142101	30.37886045	0.983634709
QPX_transcriptome_v1_Contig_394	174.796267	93.57434532	0.000371586
QPX_transcriptome_v1_Contig_395	103.3688762	188.1233883	4.24E-07
QPX_transcriptome_v1_Contig_396	72.62439673	22.64755243	5.78E-05
QPX_transcriptome_v1_Contig_397	347.5695097	608.9548621	0
QPX_transcriptome_v1_Contig_398	170.4167154	181.925835	0.415465759
QPX_transcriptome_v1_Contig_399	55.60586932	39.03404996	0.467384454
QPX_transcriptome_v1_Contig_400	894.7599395	731.6120998	0.105279994
QPX_transcriptome_v1_Contig_401	249.6983842	251.4658176	0.590823358
QPX_transcriptome_v1_Contig_402	90.86860181	89.15742378	0.850558903
QPX_transcriptome_v1_Contig_403	69.37988318	67.32332827	0.89981721
QPX_transcriptome_v1_Contig_404	297.2727674	183.0381486	0.000340584
QPX_transcriptome_v1_Contig_405	36.05474548	40.53471943	0.658800385
QPX_transcriptome_v1_Contig_406	493.5636631	405.1554262	0.302548816
QPX_transcriptome_v1_Contig_407	17.02704361	11.3727832	0.680056664
QPX_transcriptome_v1_Contig_408	59.52860476	38.68332557	0.301859548
QPX_transcriptome_v1_Contig_409	262.0030594	258.9794086	0.681713691
QPX_transcriptome_v1_Contig_410	316.9738898	251.2816844	0.277681287
QPX_transcriptome_v1_Contig_411	334.805959	173.3458713	2.11E-08
QPX_transcriptome_v1_Contig_412	26.58935215	22.25289665	0.896894373
QPX_transcriptome_v1_Contig_413	580.2377408	386.0572902	2.05E-05
QPX_transcriptome_v1_Contig_414	2418.536149	4716.855248	0
QPX_transcriptome_v1_Contig_415	23.92991663	28.28239072	0.64568862
QPX_transcriptome_v1_Contig_416	51.2035485	58.51090079	0.534458873
QPX_transcriptome_v1_Contig_417	315.0014397	414.9139825	3.21E-05
QPX_transcriptome_v1_Contig_418	35.66283946	41.9586297	0.558990721
QPX_transcriptome_v1_Contig_419	154.8490466	91.57843681	0.008657532
QPX_transcriptome_v1_Contig_420	13.11897818	6.640219169	0.478146501
QPX_transcriptome_v1_Contig_421	36.85091691	39.97345106	0.727680705
QPX_transcriptome_v1_Contig_422	65.63963786	67.9994674	0.745391599
QPX_transcriptome_v1_Contig_423	19.31393282	15.8144509	0.89119269
QPX_transcriptome_v1_Contig_424	478.3804968	234.5396025	7.87E-14
QPX_transcriptome_v1_Contig_425	27.37341844	27.9957102	0.868619379
QPX_transcriptome_v1_Contig_426	143.7413195	94.53783699	0.070731135
QPX_transcriptome_v1_Contig_427	269.925188	178.754789	0.007640963
QPX_transcriptome_v1_Contig_428	401.253292	343.2196545	0.614685628
QPX_transcriptome_v1_Contig_429	635.4837247	385.289641	3.85E-09
QPX_transcriptome_v1_Contig_431	473.6608316	820.0386994	0
QPX_transcriptome_v1_Contig_432	62.78686324	60.09216998	0.932191139
QPX_transcriptome_v1_Contig_433	28.52762397	19.89431396	0.627942161
QPX_transcriptome_v1_Contig_434	49.42013371	58.12625361	0.475155984
QPX_transcriptome_v1_Contig_435	35.06689244	34.59820378	0.90700706
QPX_transcriptome_v1_Contig_436	116.4332788	73.65371729	0.07333574
QPX_transcriptome_v1_Contig_437	13.14265479	10.41696075	0.883145813
QPX_transcriptome_v1_Contig_438	235.6856985	120.2068165	2.95E-06
QPX_transcriptome_v1_Contig_439	99.21488421	191.8834965	2.98E-08
QPX_transcriptome_v1_Contig_440	420.9473634	669.2167122	0
QPX_transcriptome_v1_Contig_441	666.7966427	438.8287053	1.51E-06
QPX_transcriptome_v1_Contig_442	93.22014148	88.00808704	0.94773507
QPX_transcriptome_v1_Contig_443	277.0923765	273.237677	0.683149552
QPX_transcriptome_v1_Contig_444	351.7136072	247.2909492	0.012687853
QPX_transcriptome_v1_Contig_445	1098.319623	1019.634805	0.929289067
QPX_transcriptome_v1_Contig_446	21.62363848	15.39069983	0.710063266
QPX_transcriptome_v1_Contig_447	158.5126027	47.59076319	5.66E-11
QPX_transcriptome_v1_Contig_448	86.74445956	53.1877453	0.10617174
QPX_transcriptome_v1_Contig_449	19.22722371	16.91837533	0.964553976
QPX_transcriptome_v1_Contig_450	528.6834393	351.6437125	5.62E-05
QPX_transcriptome_v1_Contig_451	610.274797	376.9359641	4.02E-08
QPX_transcriptome_v1_Contig_452	437.0120158	353.4046018	0.262864727
QPX_transcriptome_v1_Contig_453	248.576364	183.0343354	0.119286297
QPX_transcriptome_v1_Contig_454	207.2916209	80.70085499	7.29E-10
QPX_transcriptome_v1_Contig_455	60.47242772	35.73500443	0.161347111
QPX_transcriptome_v1_Contig_456	140.6770026	174.1876421	0.05667253
QPX_transcriptome_v1_Contig_457	20.96551762	24.19179709	0.710855472
QPX_transcriptome_v1_Contig_458	22.72870047	20.21538299	0.97145588
QPX_transcriptome_v1_Contig_459	54.20387093	41.19909034	0.641046912
QPX_transcriptome_v1_Contig_460	30.44032434	20.93782552	0.591895036
QPX_transcriptome_v1_Contig_461	27.02404517	30.19685981	0.721761023
QPX_transcriptome_v1_Contig_462	13.1029593	12.07397341	0.9977987
QPX_transcriptome_v1_Contig_463	55.14776876	36.47125625	0.356865828
QPX_transcriptome_v1_Contig_464	13.28047667	13.09864224	0.94773507
QPX_transcriptome_v1_Contig_465	7.170780114	11.69305717	0.497040954
QPX_transcriptome_v1_Contig_466	98.3123103	110.3151276	0.401588955
QPX_transcriptome_v1_Contig_467	820.6528205	1082.996467	2.49E-13
QPX_transcriptome_v1_Contig_468	29.86197359	43.72469048	0.198357414
QPX_transcriptome_v1_Contig_469	1682.674299	1314.542613	0.0002027
QPX_transcriptome_v1_Contig_470	607.2776518	266.6914021	0
QPX_transcriptome_v1_Contig_471	46.17517771	67.4905912	0.084918777
QPX_transcriptome_v1_Contig_472	43.28814584	30.51021928	0.542036776
QPX_transcriptome_v1_Contig_473	40.92160685	53.64800953	0.288765118
QPX_transcriptome_v1_Contig_474	30.04114698	24.58187661	0.856407937
QPX_transcriptome_v1_Contig_475	458.6203972	519.4238671	0.011595686
QPX_transcriptome_v1_Contig_476	32.34363705	20.22156637	0.433550919
QPX_transcriptome_v1_Contig_477	19.09759621	25.83944153	0.469168033
QPX_transcriptome_v1_Contig_478	286.5645452	117.1801394	2.05E-12
QPX_transcriptome_v1_Contig_479	96.56444032	51.94058191	0.016193388
QPX_transcriptome_v1_Contig_480	39.32638173	49.81903142	0.372980385
QPX_transcriptome_v1_Contig_481	58.06897157	26.01080039	0.017988441
QPX_transcriptome_v1_Contig_482	169.563444	168.0418947	0.744754887
QPX_transcriptome_v1_Contig_483	299.9005074	218.2013507	0.05795802
QPX_transcriptome_v1_Contig_484	409.0769184	652.2436336	0
QPX_transcriptome_v1_Contig_485	66.05439378	68.96937215	0.720449974
QPX_transcriptome_v1_Contig_486	11.94179743	7.351278806	0.668779487
QPX_transcriptome_v1_Contig_487	20.53839302	27.27364452	0.479395606
QPX_transcriptome_v1_Contig_488	222.4152554	224.7851353	0.60006798
QPX_transcriptome_v1_Contig_489	49.27490086	85.33605814	0.00407531
QPX_transcriptome_v1_Contig_490	40.98141886	52.03123655	0.354106363
QPX_transcriptome_v1_Contig_491	110.6927694	33.27486862	9.86E-08
QPX_transcriptome_v1_Contig_492	14.4889749	19.73982296	0.533264898
QPX_transcriptome_v1_Contig_493	334.2979034	239.9848978	0.028694811
QPX_transcriptome_v1_Contig_494	22.37135486	23.33452191	0.855996866
QPX_transcriptome_v1_Contig_495	474.9067888	322.1833639	0.000452332
QPX_transcriptome_v1_Contig_496	274.4457743	71.43919526	0
QPX_transcriptome_v1_Contig_497	45.96370612	29.9159668	0.389696029
QPX_transcriptome_v1_Contig_498	37.51034009	60.11036883	0.049025821
QPX_transcriptome_v1_Contig_499	28.99569122	33.65404968	0.638859116
QPX_transcriptome_v1_Contig_500	349.4433346	424.9567036	0.001541105
QPX_transcriptome_v1_Contig_501	1127.498567	773.8884654	1.46E-08
QPX_transcriptome_v1_Contig_502	199.8037326	203.4757775	0.587552162
QPX_transcriptome_v1_Contig_503	44.5353583	37.40007059	0.866246544
QPX_transcriptome_v1_Contig_504	31.63607097	40.0210908	0.441769052
QPX_transcriptome_v1_Contig_505	33.24486596	47.85682503	0.190549623
QPX_transcriptome_v1_Contig_506	205.585632	140.6014686	0.048830706
QPX_transcriptome_v1_Contig_507	56.10339504	92.08704273	0.006222431
QPX_transcriptome_v1_Contig_508	29.18355219	22.50240013	0.776802913
QPX_transcriptome_v1_Contig_509	372.4329003	768.0643064	0
QPX_transcriptome_v1_Contig_510	1091.869533	468.4988134	0
QPX_transcriptome_v1_Contig_511	111.6401874	119.5692893	0.523856777
QPX_transcriptome_v1_Contig_512	167.1555049	79.66375195	2.37E-05
QPX_transcriptome_v1_Contig_513	28.55919496	36.28725193	0.464241418
QPX_transcriptome_v1_Contig_514	103.2548309	96.16265463	0.975802813
QPX_transcriptome_v1_Contig_515	190.533437	90.24613644	3.77E-06
QPX_transcriptome_v1_Contig_516	89.08034256	59.0568923	0.206153891
QPX_transcriptome_v1_Contig_517	232.8575908	377.6959361	2.40E-10
QPX_transcriptome_v1_Contig_518	994.4737248	1674.380517	0
QPX_transcriptome_v1_Contig_519	33.13631369	17.45152436	0.221576992
QPX_transcriptome_v1_Contig_520	154.3542723	232.9827971	3.40E-05
QPX_transcriptome_v1_Contig_521	123.8472936	225.2968656	2.01E-08
QPX_transcriptome_v1_Contig_522	127.2432864	166.7007092	0.022005956
QPX_transcriptome_v1_Contig_523	14.29512189	13.57333597	0.977435963
QPX_transcriptome_v1_Contig_524	13.27397373	21.42000375	0.322272273
QPX_transcriptome_v1_Contig_525	18.17630677	20.77127929	0.752029801
QPX_transcriptome_v1_Contig_526	331.4961804	271.9170555	0.423422337
QPX_transcriptome_v1_Contig_527	588.7152324	484.0689948	0.254744805
QPX_transcriptome_v1_Contig_528	1014.265468	1072.231057	0.013915829
QPX_transcriptome_v1_Contig_529	49.55139046	20.79188526	0.019512959
QPX_transcriptome_v1_Contig_530	180.8790268	261.7874301	5.14E-05
QPX_transcriptome_v1_Contig_531	32.35373366	21.74577449	0.539330185
QPX_transcriptome_v1_Contig_532	188.2907092	154.3350184	0.576823848
QPX_transcriptome_v1_Contig_533	99.85019439	48.1448761	0.002615383
QPX_transcriptome_v1_Contig_534	39.1005035	39.05922991	0.879466709
QPX_transcriptome_v1_Contig_535	238.8501147	217.366777	0.972565694
QPX_transcriptome_v1_Contig_536	153.8298978	115.8209554	0.326252819
QPX_transcriptome_v1_Contig_537	87.00855125	99.11504694	0.393043891
QPX_transcriptome_v1_Contig_538	127.417394	124.4101862	0.833351433
QPX_transcriptome_v1_Contig_539	130.3864042	96.83730602	0.339720547
QPX_transcriptome_v1_Contig_540	405.2254529	596.861132	7.99E-12
QPX_transcriptome_v1_Contig_541	517.3706731	411.6181282	0.141553743
QPX_transcriptome_v1_Contig_542	28.76597022	24.18850016	0.898231606
QPX_transcriptome_v1_Contig_543	805.2415171	272.6956358	0
QPX_transcriptome_v1_Contig_544	12.09731939	7.351948626	0.65461461
QPX_transcriptome_v1_Contig_545	221.1502555	161.8969596	0.137038727
QPX_transcriptome_v1_Contig_546	16.58149881	15.85429153	0.969899196
QPX_transcriptome_v1_Contig_547	92.18768138	100.9531069	0.500400538
QPX_transcriptome_v1_Contig_548	70.66796483	98.24479148	0.052864353
QPX_transcriptome_v1_Contig_549	47.27499111	53.03820912	0.60247611
QPX_transcriptome_v1_Contig_550	2486.757363	1029.099865	0
QPX_transcriptome_v1_Contig_551	29.95281295	36.99197498	0.505365855
QPX_transcriptome_v1_Contig_552	97.11040442	160.5866427	7.95E-05
QPX_transcriptome_v1_Contig_553	65.7584449	40.38987267	0.183291296
QPX_transcriptome_v1_Contig_554	825.4031868	509.9068588	6.79E-11
QPX_transcriptome_v1_Contig_555	76.65340261	53.3402002	0.349429612
QPX_transcriptome_v1_Contig_556	69.56561115	52.88976152	0.582889188
QPX_transcriptome_v1_Contig_557	471.0049657	223.3881334	8.29E-15
QPX_transcriptome_v1_Contig_558	161.4837097	96.60506496	0.008851547
QPX_transcriptome_v1_Contig_559	612.8095435	677.8221475	0.009718861
QPX_transcriptome_v1_Contig_560	53.69097939	41.26749487	0.666610576
QPX_transcriptome_v1_Contig_561	86.52413483	83.0389279	0.91199789
QPX_transcriptome_v1_Contig_562	43.71912523	39.79611172	0.988444261
QPX_transcriptome_v1_Contig_563	653.089585	440.010729	1.19E-05
QPX_transcriptome_v1_Contig_564	98.58116828	164.36058	5.00E-05
QPX_transcriptome_v1_Contig_565	152.0647257	46.31605481	2.32E-10
QPX_transcriptome_v1_Contig_566	17.99269282	21.44960604	0.687106996
QPX_transcriptome_v1_Contig_567	76.75908842	39.01046546	0.020634377
QPX_transcriptome_v1_Contig_568	11.40749749	10.71697856	0.985286231
QPX_transcriptome_v1_Contig_569	40.92253235	19.13629764	0.079219021
QPX_transcriptome_v1_Contig_570	59.3194751	46.39017842	0.684628948
QPX_transcriptome_v1_Contig_571	39.16273161	28.42405365	0.62294228
QPX_transcriptome_v1_Contig_572	96.95248072	86.98866959	0.953961529
QPX_transcriptome_v1_Contig_573	544.8359655	298.5549836	2.15E-11
QPX_transcriptome_v1_Contig_574	453.7788438	336.6860109	0.025090394
QPX_transcriptome_v1_Contig_575	94.10225717	100.275314	0.587402688
QPX_transcriptome_v1_Contig_576	84.00551583	83.85284933	0.810404905
QPX_transcriptome_v1_Contig_577	67.93739829	40.47701484	0.137797687
QPX_transcriptome_v1_Contig_578	270.1360555	226.3454785	0.591408883
QPX_transcriptome_v1_Contig_579	285.510502	447.1521666	5.75E-11
QPX_transcriptome_v1_Contig_580	2357.957276	840.4848136	0
QPX_transcriptome_v1_Contig_581	115.6988916	56.97323304	0.001422133
QPX_transcriptome_v1_Contig_582	47.33238652	46.9144725	0.880577897
QPX_transcriptome_v1_Contig_583	28.19302963	28.33578579	0.892601928
QPX_transcriptome_v1_Contig_584	103.0424179	107.5516477	0.638742706
QPX_transcriptome_v1_Contig_585	18.20912291	16.47130702	0.987035388
QPX_transcriptome_v1_Contig_586	40.49548638	52.45231238	0.316212919
QPX_transcriptome_v1_Contig_587	119.2557493	220.9637014	1.27E-08
QPX_transcriptome_v1_Contig_588	21.8473174	28.89230678	0.468751429
QPX_transcriptome_v1_Contig_589	57.51780056	44.07307858	0.64568862
QPX_transcriptome_v1_Contig_590	1227.797823	952.7751553	0.001392818
QPX_transcriptome_v1_Contig_591	27.32381351	18.21223045	0.571005295
QPX_transcriptome_v1_Contig_592	231.9247621	127.7218461	6.10E-05
QPX_transcriptome_v1_Contig_593	44.1435834	59.22391655	0.21916353
QPX_transcriptome_v1_Contig_594	121.3418678	99.13034478	0.664016557
QPX_transcriptome_v1_Contig_595	111.1007779	97.92376374	0.905360703
QPX_transcriptome_v1_Contig_596	245.1791749	103.7093849	5.51E-10
QPX_transcriptome_v1_Contig_597	329.0688235	249.0117997	0.110949821
QPX_transcriptome_v1_Contig_598	44.39587096	39.67807851	0.965871526
QPX_transcriptome_v1_Contig_599	151.7289567	89.74253081	0.009631083
QPX_transcriptome_v1_Contig_600	113.0239404	107.3918072	0.924783966
QPX_transcriptome_v1_Contig_601	34.40081443	92.14519801	6.52E-07
QPX_transcriptome_v1_Contig_602	132.7517778	222.9969297	7.55E-07
QPX_transcriptome_v1_Contig_603	662.4470988	594.4275324	0.859060976
QPX_transcriptome_v1_Contig_604	60.51877067	85.90128367	0.060631614
QPX_transcriptome_v1_Contig_605	51.3955266	48.39334881	0.96751905
QPX_transcriptome_v1_Contig_606	36.90168314	19.15253608	0.175759032
QPX_transcriptome_v1_Contig_607	57.0486306	105.9236228	0.000244161
QPX_transcriptome_v1_Contig_608	9.483675376	10.60410989	0.850558903
QPX_transcriptome_v1_Contig_609	119.4831124	131.5428594	0.405760285
QPX_transcriptome_v1_Contig_610	22.45079496	22.80822529	0.892333801
QPX_transcriptome_v1_Contig_611	40.38618843	42.29872865	0.788800624
QPX_transcriptome_v1_Contig_612	567.9138572	439.193979	0.047904492
QPX_transcriptome_v1_Contig_613	107.651838	67.79452928	0.084965289
QPX_transcriptome_v1_Contig_614	111.187519	58.19947595	0.005279263
QPX_transcriptome_v1_Contig_615	46.86963359	83.72064398	0.002874836
QPX_transcriptome_v1_Contig_616	36.75786875	40.89379978	0.67672012
QPX_transcriptome_v1_Contig_617	73.15125398	38.29978636	0.033929729
QPX_transcriptome_v1_Contig_618	161.2046832	120.6724289	0.294252249
QPX_transcriptome_v1_Contig_619	100.3623037	47.2634316	0.001742612
QPX_transcriptome_v1_Contig_620	36.74449121	75.27938866	0.000743082
QPX_transcriptome_v1_Contig_621	194.5799035	109.9978262	0.000685163
QPX_transcriptome_v1_Contig_622	18.44597378	16.52890723	0.979422877
QPX_transcriptome_v1_Contig_623	530.431134	207.7663437	0
QPX_transcriptome_v1_Contig_624	898.5983154	700.1458878	0.011311485
QPX_transcriptome_v1_Contig_625	25.07477733	23.76325577	0.97145588
QPX_transcriptome_v1_Contig_626	381.3964636	360.4867745	0.874041384
QPX_transcriptome_v1_Contig_627	111.9153483	68.92666078	0.057876597
QPX_transcriptome_v1_Contig_628	2349.664067	3574.700235	0
QPX_transcriptome_v1_Contig_629	63.49208873	90.79754783	0.047139415
QPX_transcriptome_v1_Contig_630	37.69370893	38.84970721	0.824597046
QPX_transcriptome_v1_Contig_631	309.7978597	338.4073182	0.137097618
QPX_transcriptome_v1_Contig_632	193.1501851	123.6146608	0.015827868
QPX_transcriptome_v1_Contig_633	1724.699215	561.4632855	0
QPX_transcriptome_v1_Contig_634	63.6279572	40.57046875	0.249053954
QPX_transcriptome_v1_Contig_635	66.65913482	41.0658141	0.183278215
QPX_transcriptome_v1_Contig_636	85.16143952	71.69406158	0.807994716
QPX_transcriptome_v1_Contig_637	15.76049682	17.7276431	0.793674188
QPX_transcriptome_v1_Contig_638	318.8920241	155.2523648	1.90E-09
QPX_transcriptome_v1_Contig_639	1033.324092	703.5687693	2.95E-08
QPX_transcriptome_v1_Contig_640	71.47677581	82.6213268	0.408782432
QPX_transcriptome_v1_Contig_641	105.7562568	65.62314055	0.074390001
QPX_transcriptome_v1_Contig_642	48.47707114	38.60486041	0.760102799
QPX_transcriptome_v1_Contig_643	24.53081426	30.68219175	0.533981449
QPX_transcriptome_v1_Contig_644	535.2191819	223.7867226	0
QPX_transcriptome_v1_Contig_645	40.52475706	28.43547926	0.550801621
QPX_transcriptome_v1_Contig_646	170.0521768	28.80859674	0
QPX_transcriptome_v1_Contig_647	136.229786	81.3855482	0.018675997
QPX_transcriptome_v1_Contig_648	30.72696286	12.11722353	0.066399353
QPX_transcriptome_v1_Contig_649	62.63943067	44.60436286	0.462351328
QPX_transcriptome_v1_Contig_650	29.11177922	43.08499428	0.19047756
QPX_transcriptome_v1_Contig_651	135.1004237	71.14741466	0.001813762
QPX_transcriptome_v1_Contig_652	42.00179779	30.37140151	0.598598873
QPX_transcriptome_v1_Contig_653	118.6052848	68.01355521	0.017197
QPX_transcriptome_v1_Contig_654	41.85146682	69.37520649	0.020532071
QPX_transcriptome_v1_Contig_655	55.62705879	178.163233	0
QPX_transcriptome_v1_Contig_656	570.4774876	723.3122259	2.65E-07
QPX_transcriptome_v1_Contig_657	97.36174537	71.44700275	0.400845514
QPX_transcriptome_v1_Contig_658	43.52854962	19.45378051	0.049586388
QPX_transcriptome_v1_Contig_659	20.19942213	9.716455509	0.301764814
QPX_transcriptome_v1_Contig_660	40.60026177	33.84190817	0.859975499
QPX_transcriptome_v1_Contig_661	502.9855437	803.4215614	0
QPX_transcriptome_v1_Contig_662	392.9732415	238.4904479	9.96E-06
QPX_transcriptome_v1_Contig_663	89.97537816	108.0832694	0.229457255
QPX_transcriptome_v1_Contig_664	141.213059	85.12334392	0.018732692
QPX_transcriptome_v1_Contig_665	68.04680595	93.4702885	0.07037135
QPX_transcriptome_v1_Contig_666	546.2087358	536.0917775	0.561352007
QPX_transcriptome_v1_Contig_667	151.5049057	84.73176287	0.00298082
QPX_transcriptome_v1_Contig_668	29.7562204	53.38753053	0.02511301
QPX_transcriptome_v1_Contig_669	141.0368206	176.4582754	0.04511742
QPX_transcriptome_v1_Contig_670	84.01791303	149.8903413	1.89E-05
QPX_transcriptome_v1_Contig_671	9.427772183	10.55795732	0.850239419
QPX_transcriptome_v1_Contig_672	140.7135538	116.5469826	0.682480679
QPX_transcriptome_v1_Contig_673	49.21436704	32.98162716	0.415052019
QPX_transcriptome_v1_Contig_674	51.90317987	75.16890634	0.06993813
QPX_transcriptome_v1_Contig_675	682.3373486	438.3442768	1.47E-07
QPX_transcriptome_v1_Contig_676	9.44391133	10.84351517	0.824832495
QPX_transcriptome_v1_Contig_677	199.3020818	232.8983869	0.077247251
QPX_transcriptome_v1_Contig_678	131.6573098	76.90288677	0.014709434
QPX_transcriptome_v1_Contig_679	107.6012101	160.6723119	0.001334817
QPX_transcriptome_v1_Contig_680	6.485225378	8.807453244	0.712858258
QPX_transcriptome_v1_Contig_681	13.36079014	17.13444011	0.641866276
QPX_transcriptome_v1_Contig_682	91.25430827	97.49756038	0.585578812
QPX_transcriptome_v1_Contig_683	25.38622425	24.92835351	0.929289067
QPX_transcriptome_v1_Contig_684	35.08881258	19.86827429	0.280920805
QPX_transcriptome_v1_Contig_685	76.15832878	75.17078865	0.850558903
QPX_transcriptome_v1_Contig_686	41.31347179	55.05250176	0.253650351
QPX_transcriptome_v1_Contig_687	667.5629376	411.641763	6.34E-09
QPX_transcriptome_v1_Contig_688	29.40224234	23.03042833	0.797000916
QPX_transcriptome_v1_Contig_689	99.87736518	147.8447539	0.00282606
QPX_transcriptome_v1_Contig_690	17.39689765	19.84063171	0.76197754
QPX_transcriptome_v1_Contig_691	10.69715821	15.66650804	0.514189477
QPX_transcriptome_v1_Contig_692	341.6987884	200.0404295	9.19E-06
QPX_transcriptome_v1_Contig_693	54.06992563	33.42565434	0.254744805
QPX_transcriptome_v1_Contig_694	260.0002407	174.8261557	0.013840411
QPX_transcriptome_v1_Contig_695	302.1315272	178.348378	5.45E-05
QPX_transcriptome_v1_Contig_696	397.6356855	936.7081613	0
QPX_transcriptome_v1_Contig_697	70.43473722	51.52896844	0.487688331
QPX_transcriptome_v1_Contig_698	19.37016711	32.91156508	0.142638817
QPX_transcriptome_v1_Contig_699	9.235746189	16.60860775	0.309602382
QPX_transcriptome_v1_Contig_700	34.08260005	25.58685378	0.707524467
QPX_transcriptome_v1_Contig_701	67.79146347	126.1023426	4.29E-05
QPX_transcriptome_v1_Contig_702	1747.752438	1688.234994	0.39319124
QPX_transcriptome_v1_Contig_703	66.97077163	66.7677119	0.837866897
QPX_transcriptome_v1_Contig_704	185.4493323	76.3339041	5.07E-08
QPX_transcriptome_v1_Contig_705	25.47788321	11.12895835	0.159171205
QPX_transcriptome_v1_Contig_706	49.54411653	41.07297401	0.831057387
QPX_transcriptome_v1_Contig_707	35.80738453	16.73281446	0.108675145
QPX_transcriptome_v1_Contig_708	25.87505803	21.86677312	0.909685927
QPX_transcriptome_v1_Contig_709	1419.170404	862.0007979	0
QPX_transcriptome_v1_Contig_710	14.36959847	16.07996471	0.808649554
QPX_transcriptome_v1_Contig_711	101.2582647	136.799369	0.026406042
QPX_transcriptome_v1_Contig_712	224.6790938	77.12359142	5.30E-13
QPX_transcriptome_v1_Contig_713	12.63617178	15.89438369	0.680056664
QPX_transcriptome_v1_Contig_714	427.8231166	436.7098947	0.357245873
QPX_transcriptome_v1_Contig_715	55.01710638	33.42169606	0.223225991
QPX_transcriptome_v1_Contig_716	251.6986122	111.7678155	2.74E-09
QPX_transcriptome_v1_Contig_717	13.60830902	15.71612776	0.779952545
QPX_transcriptome_v1_Contig_718	259.1466286	370.3358059	1.22E-06
QPX_transcriptome_v1_Contig_719	46.88470921	24.68957617	0.122208485
QPX_transcriptome_v1_Contig_720	78.30852856	93.32168354	0.296469082
QPX_transcriptome_v1_Contig_721	135.934982	156.8165894	0.209874361
QPX_transcriptome_v1_Contig_722	28.51730534	26.60638336	0.983775845
QPX_transcriptome_v1_Contig_723	39.25766572	24.61453187	0.380652805
QPX_transcriptome_v1_Contig_724	262.5674145	212.9407288	0.438433399
QPX_transcriptome_v1_Contig_725	28.45088107	52.97293593	0.018493474
QPX_transcriptome_v1_Contig_726	34.33765481	21.1805045	0.398440277
QPX_transcriptome_v1_Contig_727	52.13189834	44.47363541	0.881529212
QPX_transcriptome_v1_Contig_728	32.67572352	16.03154837	0.166463858
QPX_transcriptome_v1_Contig_729	96.003041	34.57684904	2.51E-05
QPX_transcriptome_v1_Contig_730	71.07056434	57.10241428	0.714642888
QPX_transcriptome_v1_Contig_731	270.0538907	261.0207675	0.794694085
QPX_transcriptome_v1_Contig_732	205.619898	208.3357627	0.605123799
QPX_transcriptome_v1_Contig_733	1161.672332	596.6083886	0
QPX_transcriptome_v1_Contig_734	59.08233401	75.80707364	0.213463029
QPX_transcriptome_v1_Contig_735	323.6426277	212.6430471	0.001997087
QPX_transcriptome_v1_Contig_736	54.25147628	49.63821668	0.993262133
QPX_transcriptome_v1_Contig_737	473.3875745	344.6439715	0.010727923
QPX_transcriptome_v1_Contig_738	44.13325928	49.11155732	0.638859116
QPX_transcriptome_v1_Contig_739	62.76099162	91.73984468	0.033837659
QPX_transcriptome_v1_Contig_740	16.76677616	14.92802649	0.977066977
QPX_transcriptome_v1_Contig_741	602.2463706	943.8596032	0
QPX_transcriptome_v1_Contig_742	76.27431147	108.2377231	0.02839211
QPX_transcriptome_v1_Contig_743	32.92458787	2.858830647	4.34E-05
QPX_transcriptome_v1_Contig_744	34.23247157	18.86304472	0.258227895
QPX_transcriptome_v1_Contig_745	28.15598545	29.61355197	0.819741732
QPX_transcriptome_v1_Contig_746	133.0950557	93.44340219	0.191823757
QPX_transcriptome_v1_Contig_747	39.67225996	73.21564541	0.003975953
QPX_transcriptome_v1_Contig_748	41.51868269	48.08644135	0.555101892
QPX_transcriptome_v1_Contig_749	866.0166038	328.3275912	0
QPX_transcriptome_v1_Contig_750	11.49940067	9.917359412	0.959519735
QPX_transcriptome_v1_Contig_751	1156.191416	1062.554933	0.999528458
QPX_transcriptome_v1_Contig_752	32.20924787	35.54769985	0.715109969
QPX_transcriptome_v1_Contig_753	62.31710387	51.12666645	0.786259623
QPX_transcriptome_v1_Contig_754	80.0327057	67.92372221	0.833351433
QPX_transcriptome_v1_Contig_755	112.3203531	102.8251035	0.991825251
QPX_transcriptome_v1_Contig_756	63.12470793	25.18859341	0.003580528
QPX_transcriptome_v1_Contig_757	68.76647219	74.62678665	0.60413026
QPX_transcriptome_v1_Contig_758	27.93465519	31.11484009	0.721835025
QPX_transcriptome_v1_Contig_759	105.9494508	101.6829903	0.902038395
QPX_transcriptome_v1_Contig_760	209.6627067	195.3205934	0.962063325
QPX_transcriptome_v1_Contig_761	230.4959656	187.9167445	0.500764082
QPX_transcriptome_v1_Contig_762	64.39874152	64.79069853	0.819273038
QPX_transcriptome_v1_Contig_763	56.81832221	66.18139533	0.458084104
QPX_transcriptome_v1_Contig_764	730.7729096	434.4585565	2.38E-11
QPX_transcriptome_v1_Contig_765	31.81546809	42.40297281	0.338135678
QPX_transcriptome_v1_Contig_766	162.5853995	207.8832392	0.015311241
QPX_transcriptome_v1_Contig_767	29.67776871	32.68929903	0.734424167
QPX_transcriptome_v1_Contig_768	12.78130107	11.24335914	0.97145588
QPX_transcriptome_v1_Contig_769	144.2251785	299.5061997	0
QPX_transcriptome_v1_Contig_770	31.92968374	70.52552931	0.000409078
QPX_transcriptome_v1_Contig_771	489.7766317	298.0930574	5.36E-07
QPX_transcriptome_v1_Contig_772	89.80474026	65.26995869	0.401321234
QPX_transcriptome_v1_Contig_773	50.24845342	34.91767344	0.477203195
QPX_transcriptome_v1_Contig_774	308.5529281	279.6593508	0.95253563
QPX_transcriptome_v1_Contig_775	21.71044092	17.76030861	0.881529212
QPX_transcriptome_v1_Contig_776	16.23478605	15.28833624	0.981451064
QPX_transcriptome_v1_Contig_777	39.94048016	27.40748511	0.516569347
QPX_transcriptome_v1_Contig_778	229.3467931	140.3302616	0.001981625
QPX_transcriptome_v1_Contig_779	11.80839357	14.38687207	0.731639725
QPX_transcriptome_v1_Contig_780	68.05520997	61.57152911	0.977066977
QPX_transcriptome_v1_Contig_781	87.05924233	106.6365031	0.192932819
QPX_transcriptome_v1_Contig_782	15.53669025	43.89257986	0.001008891
QPX_transcriptome_v1_Contig_783	16.89952435	21.79274441	0.578245432
QPX_transcriptome_v1_Contig_784	110.5719213	61.84992632	0.015811322
QPX_transcriptome_v1_Contig_785	261.1293903	176.1007659	0.014655318
QPX_transcriptome_v1_Contig_786	100.8224446	61.16709049	0.064714599
QPX_transcriptome_v1_Contig_787	696.2919973	1017.116746	0
QPX_transcriptome_v1_Contig_788	129.0233484	144.6409213	0.317480904
QPX_transcriptome_v1_Contig_789	847.7493229	1472.593022	0
QPX_transcriptome_v1_Contig_790	190.169658	207.7253849	0.287603477
QPX_transcriptome_v1_Contig_791	289.1746575	247.4727786	0.684764431
QPX_transcriptome_v1_Contig_792	152.995458	185.849954	0.066819064
QPX_transcriptome_v1_Contig_793	145.3783708	82.53343177	0.005227257
QPX_transcriptome_v1_Contig_794	23.16506162	29.37725384	0.524163432
QPX_transcriptome_v1_Contig_795	26.6372035	20.90003945	0.808960961
QPX_transcriptome_v1_Contig_796	67.89705476	103.433409	0.011552821
QPX_transcriptome_v1_Contig_797	607.408315	395.5512799	2.56E-06
QPX_transcriptome_v1_Contig_798	39.49686528	41.61595957	0.781003424
QPX_transcriptome_v1_Contig_799	66.40033535	66.73921526	0.818760708
QPX_transcriptome_v1_Contig_800	186.053909	153.6769541	0.612362617
QPX_transcriptome_v1_Contig_801	194.6032027	246.8007946	0.008534326
QPX_transcriptome_v1_Contig_802	30.86202787	33.81594165	0.738034068
QPX_transcriptome_v1_Contig_803	66.86470881	43.48577774	0.264509008
QPX_transcriptome_v1_Contig_804	21.42991758	25.83594262	0.634982978
QPX_transcriptome_v1_Contig_805	35.79121061	42.16193882	0.554675713
QPX_transcriptome_v1_Contig_806	11.92295719	12.71707309	0.879101633
QPX_transcriptome_v1_Contig_807	60.06804096	33.79261227	0.113429764
QPX_transcriptome_v1_Contig_808	24.22775188	12.20866758	0.282366719
QPX_transcriptome_v1_Contig_809	197.4136757	299.8739839	9.66E-07
QPX_transcriptome_v1_Contig_810	28.92416261	33.5435972	0.641190984
QPX_transcriptome_v1_Contig_811	201.1414917	111.8394379	0.000322368
QPX_transcriptome_v1_Contig_812	31.59686233	41.38273602	0.375082692
QPX_transcriptome_v1_Contig_813	48.35096838	40.96930364	0.87439003
QPX_transcriptome_v1_Contig_814	32.33343341	28.43668126	0.951106429
QPX_transcriptome_v1_Contig_815	203.4218692	441.2191066	0
QPX_transcriptome_v1_Contig_816	41.63487934	24.5654963	0.275623118
QPX_transcriptome_v1_Contig_817	35.81429822	25.0950057	0.580882723
QPX_transcriptome_v1_Contig_818	27.60934042	32.45762863	0.625688247
QPX_transcriptome_v1_Contig_819	38.84172562	26.44330384	0.509879419
QPX_transcriptome_v1_Contig_820	25.42367495	41.7710758	0.105521885
QPX_transcriptome_v1_Contig_821	28.82256198	41.93491786	0.218573009
QPX_transcriptome_v1_Contig_822	15.17194277	11.67227567	0.844714799
QPX_transcriptome_v1_Contig_823	42.01121961	63.05258444	0.078892256
QPX_transcriptome_v1_Contig_824	17.94743264	33.89891017	0.073370475
QPX_transcriptome_v1_Contig_825	223.1064028	161.4590229	0.110738691
QPX_transcriptome_v1_Contig_826	168.2650199	103.3852433	0.01248562
QPX_transcriptome_v1_Contig_827	119.0775609	87.6697153	0.34446342
QPX_transcriptome_v1_Contig_828	23.06647118	7.67164326	0.069591023
QPX_transcriptome_v1_Contig_829	27.28360277	29.50890655	0.781853741
QPX_transcriptome_v1_Contig_830	60.42614229	100.5987915	0.00291713
QPX_transcriptome_v1_Contig_831	228.0181411	140.4177739	0.002464244
QPX_transcriptome_v1_Contig_832	21.52985056	28.76842193	0.454844654
QPX_transcriptome_v1_Contig_833	15.28880858	10.92942068	0.772660657
QPX_transcriptome_v1_Contig_834	45.74133987	35.02653662	0.68877124
QPX_transcriptome_v1_Contig_835	106.24875	161.1357642	0.00086477
QPX_transcriptome_v1_Contig_836	78.68201503	59.19269732	0.524122223
QPX_transcriptome_v1_Contig_837	95.25252177	52.07897321	0.021138682
QPX_transcriptome_v1_Contig_838	17.07131128	30.54016764	0.127331898
QPX_transcriptome_v1_Contig_839	57.02737824	71.16341504	0.286323261
QPX_transcriptome_v1_Contig_840	96.48431082	58.77851423	0.076421083
QPX_transcriptome_v1_Contig_841	25.34800925	14.4406683	0.393484398
QPX_transcriptome_v1_Contig_842	19.32511078	11.65978567	0.533981449
QPX_transcriptome_v1_Contig_843	102.2183802	49.98030939	0.00282606
QPX_transcriptome_v1_Contig_844	129.2518678	92.08495763	0.233395487
QPX_transcriptome_v1_Contig_845	1805.594531	1038.945006	0
QPX_transcriptome_v1_Contig_846	38.84925454	17.5805284	0.074244526
QPX_transcriptome_v1_Contig_847	30.60526203	37.00104459	0.541821453
QPX_transcriptome_v1_Contig_848	21.47494348	40.35630586	0.045996355
QPX_transcriptome_v1_Contig_849	31.64469903	12.40912382	0.059413893
QPX_transcriptome_v1_Contig_850	44.8241101	43.2404042	0.931950785
QPX_transcriptome_v1_Contig_851	21.62583706	22.75837632	0.846152286
QPX_transcriptome_v1_Contig_852	307.5755845	373.4309	0.003738666
QPX_transcriptome_v1_Contig_853	37.00838411	41.53462068	0.656846252
QPX_transcriptome_v1_Contig_854	88.45840358	110.1977873	0.153075302
QPX_transcriptome_v1_Contig_855	18.77067381	19.23231503	0.893094139
QPX_transcriptome_v1_Contig_856	34.61534597	58.88393885	0.029119258
QPX_transcriptome_v1_Contig_857	19.21506449	27.30323578	0.389696029
QPX_transcriptome_v1_Contig_858	24.26050028	46.36325418	0.024531005
QPX_transcriptome_v1_Contig_859	69.59097787	33.54320741	0.017463779
QPX_transcriptome_v1_Contig_860	35.25675025	26.7932227	0.720449974
QPX_transcriptome_v1_Contig_861	37.14932122	26.40849039	0.597314355
QPX_transcriptome_v1_Contig_862	15.81719837	27.70769659	0.16862129
QPX_transcriptome_v1_Contig_863	106.9161881	69.72625039	0.128739026
QPX_transcriptome_v1_Contig_864	235.626827	145.2006839	0.002041282
QPX_transcriptome_v1_Contig_865	57.37168048	42.82211916	0.58805236
QPX_transcriptome_v1_Contig_866	21.81730671	13.15243349	0.50179675
QPX_transcriptome_v1_Contig_867	20.57000024	23.64288591	0.720000179
QPX_transcriptome_v1_Contig_868	13.44004347	15.09403229	0.810404905
QPX_transcriptome_v1_Contig_869	121.8669382	81.53963233	0.131208832
QPX_transcriptome_v1_Contig_870	14.49804149	16.05502785	0.819230682
QPX_transcriptome_v1_Contig_871	23.86800721	18.91116473	0.833351433
QPX_transcriptome_v1_Contig_872	193.8954754	219.1458926	0.163388261
QPX_transcriptome_v1_Contig_873	63.02384404	40.32287114	0.257504752
QPX_transcriptome_v1_Contig_874	279.7073249	110.9068562	8.00E-13
QPX_transcriptome_v1_Contig_875	27.02360824	36.77100831	0.351704189
QPX_transcriptome_v1_Contig_876	32.77827901	36.51701337	0.693226267
QPX_transcriptome_v1_Contig_877	140.2790123	116.437662	0.689254275
QPX_transcriptome_v1_Contig_878	15.07860601	16.4691825	0.832165138
QPX_transcriptome_v1_Contig_879	249.6922631	366.5948077	2.82E-07
QPX_transcriptome_v1_Contig_880	513.6550471	346.2736196	0.000160149
QPX_transcriptome_v1_Contig_881	86.30794598	56.7728573	0.203004821
QPX_transcriptome_v1_Contig_882	62.78415095	79.56303896	0.21989654
QPX_transcriptome_v1_Contig_883	25.64638118	48.98593265	0.019921378
QPX_transcriptome_v1_Contig_884	45.62968066	13.4083866	0.001666485
QPX_transcriptome_v1_Contig_885	275.5268308	756.364322	0
QPX_transcriptome_v1_Contig_886	16.97090913	14.15145982	0.916443729
QPX_transcriptome_v1_Contig_887	96.4580351	187.642068	3.54E-08
QPX_transcriptome_v1_Contig_888	55.45405985	113.1423164	1.57E-05
QPX_transcriptome_v1_Contig_889	665.341302	444.7860817	5.20E-06
QPX_transcriptome_v1_Contig_890	109.1931953	46.37493396	0.000135997
QPX_transcriptome_v1_Contig_891	16.90123777	17.18031236	0.907576381
QPX_transcriptome_v1_Contig_892	73.65542043	90.23023961	0.245561348
QPX_transcriptome_v1_Contig_893	13.6939272	20.16642158	0.437002369
QPX_transcriptome_v1_Contig_894	115.6424104	54.14446568	0.00054648
QPX_transcriptome_v1_Contig_895	41.41326279	40.44317022	0.915127286
QPX_transcriptome_v1_Contig_896	36.73403508	33.96191082	0.992234139
QPX_transcriptome_v1_Contig_897	15.89877196	9.119109208	0.533549999
QPX_transcriptome_v1_Contig_898	570.573036	572.7381318	0.380831299
QPX_transcriptome_v1_Contig_899	15.48062723	7.425638732	0.386634568
QPX_transcriptome_v1_Contig_900	40.23102663	22.38218119	0.216712972
QPX_transcriptome_v1_Contig_901	580.5593729	642.5807713	0.012055018
QPX_transcriptome_v1_Contig_902	503.1751292	565.6531064	0.010727923
QPX_transcriptome_v1_Contig_903	309.8289078	245.8275824	0.288765118
QPX_transcriptome_v1_Contig_904	322.3110704	121.9408436	0
QPX_transcriptome_v1_Contig_905	16.41432726	13.39910078	0.898231606
QPX_transcriptome_v1_Contig_906	179.7224739	106.4795796	0.003879842
QPX_transcriptome_v1_Contig_907	22.28632027	21.58130007	0.950168007
QPX_transcriptome_v1_Contig_908	161.9619255	108.0260551	0.063346702
QPX_transcriptome_v1_Contig_909	43.58510347	41.52080925	0.952678661
QPX_transcriptome_v1_Contig_910	27.36268539	14.1742218	0.267306116
QPX_transcriptome_v1_Contig_911	17.8479701	31.37276342	0.131274617
QPX_transcriptome_v1_Contig_912	30.06896488	45.85727168	0.142167003
QPX_transcriptome_v1_Contig_913	37.61074274	31.21154981	0.859060976
QPX_transcriptome_v1_Contig_914	351.8353127	162.3688568	7.85E-12
QPX_transcriptome_v1_Contig_915	33.99295521	19.96462604	0.335388675
QPX_transcriptome_v1_Contig_916	49.80029249	73.8576365	0.057308182
QPX_transcriptome_v1_Contig_917	139.4632038	157.5704778	0.265443748
QPX_transcriptome_v1_Contig_918	92.01876732	82.25269808	0.94773507
QPX_transcriptome_v1_Contig_919	133.437974	186.8351033	0.00258027
QPX_transcriptome_v1_Contig_920	204.1510493	158.5755307	0.339837676
QPX_transcriptome_v1_Contig_921	55.66111353	86.04879123	0.020526873
QPX_transcriptome_v1_Contig_922	132.3364297	100.9733455	0.414908822
QPX_transcriptome_v1_Contig_923	144.927586	161.5891813	0.299212533
QPX_transcriptome_v1_Contig_924	69.9285641	81.16656935	0.404810367
QPX_transcriptome_v1_Contig_925	1153.089208	552.1259628	0
QPX_transcriptome_v1_Contig_926	35.74040399	30.40618643	0.902135187
QPX_transcriptome_v1_Contig_927	59.57143863	54.35814476	0.989308879
QPX_transcriptome_v1_Contig_928	84.21057317	85.87797316	0.752444864
QPX_transcriptome_v1_Contig_929	18.38573478	6.444911651	0.14079048
QPX_transcriptome_v1_Contig_930	9.479371719	9.645963217	0.933539669
QPX_transcriptome_v1_Contig_931	202.7587947	135.3218044	0.031197069
QPX_transcriptome_v1_Contig_932	132.7452567	59.83246483	6.78E-05
QPX_transcriptome_v1_Contig_933	100.7424522	162.8475198	0.000134911
QPX_transcriptome_v1_Contig_934	189.474841	72.23129002	2.30E-09
QPX_transcriptome_v1_Contig_935	37.95222045	17.93914049	0.101342388
QPX_transcriptome_v1_Contig_936	717.3428705	382.0975131	0
QPX_transcriptome_v1_Contig_937	177.7501149	187.9536544	0.444742532
QPX_transcriptome_v1_Contig_938	441.8729555	200.0889309	0
QPX_transcriptome_v1_Contig_939	21.57305036	27.28567407	0.547503968
QPX_transcriptome_v1_Contig_940	30.74958314	29.71303598	0.94291981
QPX_transcriptome_v1_Contig_941	67.24621209	45.28970518	0.32609256
QPX_transcriptome_v1_Contig_942	74.51546107	101.668109	0.060858634
QPX_transcriptome_v1_Contig_943	146.2447926	278.5489951	1.66E-11
QPX_transcriptome_v1_Contig_944	255.8150073	121.0722881	3.56E-08
QPX_transcriptome_v1_Contig_945	195.2491046	313.226221	2.46E-08
QPX_transcriptome_v1_Contig_946	19.89417591	18.92725934	0.971318168
QPX_transcriptome_v1_Contig_947	123.3723231	181.3410881	0.000828925
QPX_transcriptome_v1_Contig_948	136.9491834	84.45554248	0.030600724
QPX_transcriptome_v1_Contig_949	89.4237785	62.23674318	0.301249572
QPX_transcriptome_v1_Contig_950	79.62531982	52.32633002	0.225703206
QPX_transcriptome_v1_Contig_951	13.81625811	21.60153811	0.350690558
QPX_transcriptome_v1_Contig_952	59.45656594	40.81403807	0.40280437
QPX_transcriptome_v1_Contig_953	11.57221619	16.57427106	0.522598352
QPX_transcriptome_v1_Contig_954	68.31464773	109.3685935	0.003544097
QPX_transcriptome_v1_Contig_955	35.17987943	43.80768126	0.442595512
QPX_transcriptome_v1_Contig_956	5.941158608	18.91116473	0.037875242
QPX_transcriptome_v1_Contig_957	75.31574082	28.69153971	0.000608938
QPX_transcriptome_v1_Contig_958	29.36927297	25.13793345	0.919407143
QPX_transcriptome_v1_Contig_959	30.04923068	46.96784522	0.114436101
QPX_transcriptome_v1_Contig_960	727.5227656	351.3225292	0
QPX_transcriptome_v1_Contig_961	17.7975204	19.33423329	0.821747522
QPX_transcriptome_v1_Contig_962	23.54691582	40.19814749	0.089637935
QPX_transcriptome_v1_Contig_963	129.392103	135.2225522	0.579841909
QPX_transcriptome_v1_Contig_964	20.31071663	29.33114339	0.343933255
QPX_transcriptome_v1_Contig_965	59.59783678	38.87091757	0.307948319
QPX_transcriptome_v1_Contig_966	85.69778073	43.41776771	0.012471973
QPX_transcriptome_v1_Contig_967	107.6589986	125.3651724	0.257017487
QPX_transcriptome_v1_Contig_968	667.4041193	449.0048446	8.22E-06
QPX_transcriptome_v1_Contig_969	31.88934167	38.55210161	0.531236754
QPX_transcriptome_v1_Contig_970	36.96548265	24.71558162	0.495550004
QPX_transcriptome_v1_Contig_971	541.8053093	781.2509503	3.25E-14
QPX_transcriptome_v1_Contig_972	20.78735286	14.51264153	0.691282425
QPX_transcriptome_v1_Contig_973	32.59288614	12.48910614	0.048498091
QPX_transcriptome_v1_Contig_974	192.3140437	171.2102544	0.905360703
QPX_transcriptome_v1_Contig_975	240.2249176	99.54234966	3.44E-10
QPX_transcriptome_v1_Contig_976	28.23970557	41.26358658	0.218573009
QPX_transcriptome_v1_Contig_977	13.83869131	18.49091662	0.573668829
QPX_transcriptome_v1_Contig_978	105.555484	95.56401174	0.971554272
QPX_transcriptome_v1_Contig_979	163.6541636	301.2732328	1.62E-11
QPX_transcriptome_v1_Contig_980	3.574303508	12.86473791	0.082421508
QPX_transcriptome_v1_Contig_981	81.65396819	64.27509479	0.636366777
QPX_transcriptome_v1_Contig_982	125.8998781	197.4910779	5.00E-05
QPX_transcriptome_v1_Contig_983	284.9573234	104.4586114	8.29E-15
QPX_transcriptome_v1_Contig_984	97.17658732	47.73871018	0.00407531
QPX_transcriptome_v1_Contig_985	52.58349089	52.19797729	0.869745544
QPX_transcriptome_v1_Contig_986	20.13722923	40.09811392	0.030591202
QPX_transcriptome_v1_Contig_987	16.56884799	36.36762448	0.021912662
QPX_transcriptome_v1_Contig_988	29.38035521	27.61429952	0.977518758
QPX_transcriptome_v1_Contig_989	99.60642803	59.28843349	0.053394005
QPX_transcriptome_v1_Contig_990	16.98487426	16.68833343	0.943567606
QPX_transcriptome_v1_Contig_991	87.46178775	55.37576954	0.142254344
QPX_transcriptome_v1_Contig_992	72.75849156	38.5192233	0.039208823
QPX_transcriptome_v1_Contig_993	150.7619113	142.9763809	0.916443729
QPX_transcriptome_v1_Contig_994	52.15221676	29.78792681	0.166940388
QPX_transcriptome_v1_Contig_995	94.84276206	153.6740359	0.000215883
QPX_transcriptome_v1_Contig_996	82.70384039	85.39609805	0.714642888
QPX_transcriptome_v1_Contig_997	15.00165419	9.95081993	0.693506071
QPX_transcriptome_v1_Contig_998	34.43858041	27.74858553	0.819230682
QPX_transcriptome_v1_Contig_999	112.3195802	163.5136115	0.002222795
QPX_transcriptome_v1_Contig_1000	24.14271237	31.30761674	0.475241922
QPX_transcriptome_v1_Contig_1001	17.96408758	16.06162869	0.97838179
QPX_transcriptome_v1_Contig_1002	64.95386334	63.30883033	0.893622655
QPX_transcriptome_v1_Contig_1003	48.76256033	58.07867443	0.445962139
QPX_transcriptome_v1_Contig_1004	148.0504555	90.94122429	0.021280445
QPX_transcriptome_v1_Contig_1005	44.20790222	82.44522554	0.001640511
QPX_transcriptome_v1_Contig_1006	191.7445029	81.50999218	8.51E-08
QPX_transcriptome_v1_Contig_1007	33.28439395	19.948486	0.369022828
QPX_transcriptome_v1_Contig_1008	49.83252343	34.65638529	0.48051204
QPX_transcriptome_v1_Contig_1009	1180.416535	799.4462698	1.04E-09
QPX_transcriptome_v1_Contig_1010	393.4510113	409.1836504	0.2760684
QPX_transcriptome_v1_Contig_1011	48.31105736	48.93856965	0.833415823
QPX_transcriptome_v1_Contig_1012	24.93390188	20.04826337	0.84851127
QPX_transcriptome_v1_Contig_1013	19.45208048	14.01927863	0.744663608
QPX_transcriptome_v1_Contig_1014	186.5872531	108.537835	0.001981625
QPX_transcriptome_v1_Contig_1015	34.34550162	28.4087719	0.861922406
QPX_transcriptome_v1_Contig_1016	40.38233726	30.53076425	0.688183365
QPX_transcriptome_v1_Contig_1017	296.6246634	153.3950578	1.65E-07
QPX_transcriptome_v1_Contig_1018	92.58118669	40.52392442	0.000936224
QPX_transcriptome_v1_Contig_1019	116.9719014	46.43533517	1.68E-05
QPX_transcriptome_v1_Contig_1020	162.6530744	107.8501551	0.056852295
QPX_transcriptome_v1_Contig_1021	183.016219	211.2956533	0.12268879
QPX_transcriptome_v1_Contig_1022	54.30514702	47.26417224	0.915460802
QPX_transcriptome_v1_Contig_1023	48.47551233	31.4735353	0.366892062
QPX_transcriptome_v1_Contig_1024	92.39330648	115.9420144	0.127762069
QPX_transcriptome_v1_Contig_1025	18.89136097	13.31851649	0.720449974
QPX_transcriptome_v1_Contig_1026	22.03785851	13.27308436	0.497430164
QPX_transcriptome_v1_Contig_1027	736.5332795	1316.609297	0
QPX_transcriptome_v1_Contig_1028	8.148613766	12.43111528	0.536479234
QPX_transcriptome_v1_Contig_1029	265.1367207	293.725476	0.135234588
QPX_transcriptome_v1_Contig_1030	21.60355257	29.68318032	0.405760285
QPX_transcriptome_v1_Contig_1031	520.8299978	377.6813817	0.005489234
QPX_transcriptome_v1_Contig_1032	12.15343635	18.84833694	0.403063215
QPX_transcriptome_v1_Contig_1033	58.49306992	80.21465732	0.105334797
QPX_transcriptome_v1_Contig_1034	19.48045393	17.12142511	0.962793543
QPX_transcriptome_v1_Contig_1035	33.97581404	30.14380592	0.96143025
QPX_transcriptome_v1_Contig_1036	15.17194277	16.5559281	0.832401178
QPX_transcriptome_v1_Contig_1037	47.53238484	44.64734559	0.971554272
QPX_transcriptome_v1_Contig_1038	22.37549668	35.22992096	0.186693398
QPX_transcriptome_v1_Contig_1039	28.54518671	17.09433949	0.414458061
QPX_transcriptome_v1_Contig_1040	23.66104952	20.23188956	0.92880462
QPX_transcriptome_v1_Contig_1041	32.64416138	33.01220359	0.872470415
QPX_transcriptome_v1_Contig_1042	15.28386022	16.45924611	0.847721157
QPX_transcriptome_v1_Contig_1043	21.18639579	16.43637033	0.819230682
QPX_transcriptome_v1_Contig_1044	774.0280625	448.9399627	3.38E-13
QPX_transcriptome_v1_Contig_1045	132.7057321	155.4846639	0.174443923
QPX_transcriptome_v1_Contig_1046	146.6276568	66.31637303	2.58E-05
QPX_transcriptome_v1_Contig_1047	21.21189085	26.42426455	0.579423964
QPX_transcriptome_v1_Contig_1048	151.3733103	100.5602587	0.071504713
QPX_transcriptome_v1_Contig_1049	58.64538467	33.49280127	0.133607757
QPX_transcriptome_v1_Contig_1050	27.02516629	22.11266112	0.866632731
QPX_transcriptome_v1_Contig_1051	80.59276804	60.60787455	0.516846113
QPX_transcriptome_v1_Contig_1052	40.87348976	31.01831252	0.691427541
QPX_transcriptome_v1_Contig_1053	15.83404317	18.57938991	0.733963857
QPX_transcriptome_v1_Contig_1054	53.08995113	37.56378266	0.495396714
QPX_transcriptome_v1_Contig_1055	16.00286053	13.74604639	0.947125815
QPX_transcriptome_v1_Contig_1056	6.983953348	13.02614053	0.359808035
QPX_transcriptome_v1_Contig_1057	23.68350321	38.05451073	0.147161456
QPX_transcriptome_v1_Contig_1058	45.6741742	46.08610742	0.84761086
QPX_transcriptome_v1_Contig_1059	22.94808947	23.89108519	0.856174407
QPX_transcriptome_v1_Contig_1060	18.06928567	26.50712904	0.356891201
QPX_transcriptome_v1_Contig_1061	622.6346852	348.1311626	3.86E-12
QPX_transcriptome_v1_Contig_1062	10.37116332	15.44603583	0.502622608
QPX_transcriptome_v1_Contig_1063	384.7418687	176.8477312	4.81E-13
QPX_transcriptome_v1_Contig_1064	116.1032779	188.1840838	2.79E-05
QPX_transcriptome_v1_Contig_1065	135.332373	96.94542338	0.232084737
QPX_transcriptome_v1_Contig_1066	45.13838171	46.49178337	0.808004573
QPX_transcriptome_v1_Contig_1067	46.43543551	49.17750717	0.744754887
QPX_transcriptome_v1_Contig_1068	54.72904857	80.81482943	0.046084537
QPX_transcriptome_v1_Contig_1069	92.46027349	51.36173966	0.028965891
QPX_transcriptome_v1_Contig_1070	34.84631928	18.75651013	0.226807313
QPX_transcriptome_v1_Contig_1071	75.21941638	51.86403734	0.337231418
QPX_transcriptome_v1_Contig_1072	34.45955028	24.31064876	0.602403158
QPX_transcriptome_v1_Contig_1073	103.0656025	70.0573322	0.20612934
QPX_transcriptome_v1_Contig_1074	25.08993707	17.60786364	0.663897607
QPX_transcriptome_v1_Contig_1075	6.686042064	12.38364239	0.382540498
QPX_transcriptome_v1_Contig_1076	160.1793496	114.6247333	0.177279533
QPX_transcriptome_v1_Contig_1077	731.0480014	442.1873415	1.38E-10
QPX_transcriptome_v1_Contig_1078	41.71686602	33.33361131	0.78597185
QPX_transcriptome_v1_Contig_1079	965.0885384	461.1253746	0
QPX_transcriptome_v1_Contig_1080	46.61756553	40.7962994	0.931958522
QPX_transcriptome_v1_Contig_1081	46.49566636	27.20587325	0.228305577
QPX_transcriptome_v1_Contig_1082	7.709619506	9.516065833	0.782363558
QPX_transcriptome_v1_Contig_1083	124.5123033	76.1807385	0.037802303
QPX_transcriptome_v1_Contig_1084	24.39362959	26.10286469	0.808960961
QPX_transcriptome_v1_Contig_1085	1092.079825	933.1087153	0.322252051
QPX_transcriptome_v1_Contig_1086	161.9649156	25.7075395	0
QPX_transcriptome_v1_Contig_1087	788.2831415	614.2511647	0.019956884
QPX_transcriptome_v1_Contig_1088	26.51822347	25.06277794	0.973794745
QPX_transcriptome_v1_Contig_1089	85.82025542	81.09189658	0.94838317
QPX_transcriptome_v1_Contig_1090	65.78232126	27.09285698	0.003960452
QPX_transcriptome_v1_Contig_1091	16.73147148	23.79831966	0.426618771
QPX_transcriptome_v1_Contig_1092	41.92987042	23.63346486	0.217859693
QPX_transcriptome_v1_Contig_1093	317.8992076	231.2451834	0.048720902
QPX_transcriptome_v1_Contig_1094	17.37939222	21.70818026	0.624393487
QPX_transcriptome_v1_Contig_1095	148.0553164	86.54756347	0.008624686
QPX_transcriptome_v1_Contig_1096	49.27926836	53.53789329	0.674588274
QPX_transcriptome_v1_Contig_1097	53.21558263	32.7171785	0.251587567
QPX_transcriptome_v1_Contig_1098	86.26728036	124.3549063	0.012565426
QPX_transcriptome_v1_Contig_1099	196.4700973	89.41368671	6.21E-07
QPX_transcriptome_v1_Contig_1100	360.1554621	358.6608374	0.564238384
QPX_transcriptome_v1_Contig_1101	393.8561518	285.7185326	0.02101541
QPX_transcriptome_v1_Contig_1102	93.35648069	65.33238958	0.299165793
QPX_transcriptome_v1_Contig_1103	181.4810145	62.35797112	1.57E-10
QPX_transcriptome_v1_Contig_1104	26.00845249	33.0445505	0.489738447
QPX_transcriptome_v1_Contig_1105	53.88342082	58.06612602	0.676504123
QPX_transcriptome_v1_Contig_1106	128.2523271	88.96131378	0.178627939
QPX_transcriptome_v1_Contig_1107	229.6126299	319.5186173	3.40E-05
QPX_transcriptome_v1_Contig_1108	311.0394304	193.1452496	0.000320456
QPX_transcriptome_v1_Contig_1109	57.99624601	77.88902614	0.137292032
QPX_transcriptome_v1_Contig_1110	51.70226931	37.67091901	0.560314998
QPX_transcriptome_v1_Contig_1111	25.25222898	25.28639761	0.904562883
QPX_transcriptome_v1_Contig_1112	18.43874961	14.55328647	0.853606705
QPX_transcriptome_v1_Contig_1113	88.99434547	57.91223887	0.176401692
QPX_transcriptome_v1_Contig_1114	72.1585026	36.07240044	0.02189558
QPX_transcriptome_v1_Contig_1115	38.06994524	19.41107302	0.152364636
QPX_transcriptome_v1_Contig_1116	74.0105292	44.18765092	0.117697202
QPX_transcriptome_v1_Contig_1117	51.13174709	62.75989468	0.359463459
QPX_transcriptome_v1_Contig_1118	23.72482964	16.50269321	0.66319485
QPX_transcriptome_v1_Contig_1119	67.47970914	30.59159	0.010371571
QPX_transcriptome_v1_Contig_1120	96.32034092	100.2906173	0.661243009
QPX_transcriptome_v1_Contig_1121	49.20912216	94.33573781	0.000360931
QPX_transcriptome_v1_Contig_1122	30.58967283	20.55185938	0.552306707
QPX_transcriptome_v1_Contig_1123	8.599466773	10.29179033	0.797515169
QPX_transcriptome_v1_Contig_1124	52.0996535	31.48660929	0.233790057
QPX_transcriptome_v1_Contig_1125	69.00219637	64.29796008	0.97838179
QPX_transcriptome_v1_Contig_1126	35.4821463	28.61026835	0.817135875
QPX_transcriptome_v1_Contig_1127	70.21868921	61.58527533	0.917411991
QPX_transcriptome_v1_Contig_1128	13.74093311	37.37488367	0.003959592
QPX_transcriptome_v1_Contig_1129	326.6064607	230.422444	0.019324318
QPX_transcriptome_v1_Contig_1130	114.65794	147.6988486	0.047017188
QPX_transcriptome_v1_Contig_1131	81.1589973	56.37667976	0.327414491
QPX_transcriptome_v1_Contig_1132	150.3699748	159.5395874	0.479934128
QPX_transcriptome_v1_Contig_1133	79.51437433	41.15763188	0.021954601
QPX_transcriptome_v1_Contig_1134	577.1988272	361.3616157	2.93E-07
QPX_transcriptome_v1_Contig_1135	23.97019384	32.55690572	0.394365065
QPX_transcriptome_v1_Contig_1136	180.0901245	191.7099186	0.411026336
QPX_transcriptome_v1_Contig_1137	79.08006688	67.6474002	0.854684025
QPX_transcriptome_v1_Contig_1138	76.19145153	15.48407103	1.04E-07
QPX_transcriptome_v1_Contig_1139	11.49992256	24.81130775	0.082285448
QPX_transcriptome_v1_Contig_1140	133.9665027	102.090575	0.407649238
QPX_transcriptome_v1_Contig_1141	37.19681911	23.22364861	0.391441119
QPX_transcriptome_v1_Contig_1142	54.46707466	44.03326898	0.773809783
QPX_transcriptome_v1_Contig_1143	35.78770433	27.55269033	0.743295327
QPX_transcriptome_v1_Contig_1144	51.95197665	58.44101958	0.572167819
QPX_transcriptome_v1_Contig_1145	24.43572777	22.53245159	0.996465392
QPX_transcriptome_v1_Contig_1146	215.1315776	96.52795973	8.42E-08
QPX_transcriptome_v1_Contig_1147	173.8648	75.46094389	8.29E-07
QPX_transcriptome_v1_Contig_1148	67.37547027	31.43972172	0.014155182
QPX_transcriptome_v1_Contig_1149	96.86381859	196.9495864	2.30E-09
QPX_transcriptome_v1_Contig_1150	13.87081051	13.40954802	0.963317085
QPX_transcriptome_v1_Contig_1151	637.7996745	381.0530213	9.74E-10
QPX_transcriptome_v1_Contig_1152	21.58740636	19.60765984	0.989308879
QPX_transcriptome_v1_Contig_1153	14.77146733	14.2046125	0.96751905
QPX_transcriptome_v1_Contig_1154	88.41823501	81.9866777	0.983355764
QPX_transcriptome_v1_Contig_1155	45.84495478	69.3354029	0.05618257
QPX_transcriptome_v1_Contig_1156	330.6502265	206.5653388	0.000237508
QPX_transcriptome_v1_Contig_1157	42.55184638	29.10711708	0.494152848
QPX_transcriptome_v1_Contig_1158	31.07055846	18.94265185	0.411301401
QPX_transcriptome_v1_Contig_1159	1268.508698	672.58799	0
QPX_transcriptome_v1_Contig_1160	77.00287031	97.00946245	0.170411417
QPX_transcriptome_v1_Contig_1161	24.31518842	32.59347924	0.411301401
QPX_transcriptome_v1_Contig_1162	73.06360435	90.89961431	0.212431921
QPX_transcriptome_v1_Contig_1163	53.59461262	39.96418399	0.602270422
QPX_transcriptome_v1_Contig_1164	17.99821017	34.29281811	0.067344031
QPX_transcriptome_v1_Contig_1165	815.4755476	678.1293847	0.216653475
QPX_transcriptome_v1_Contig_1166	110.9234241	54.04857574	0.001568988
QPX_transcriptome_v1_Contig_1167	27.66054932	30.57732819	0.739205382
QPX_transcriptome_v1_Contig_1168	922.7298497	538.2636612	0
QPX_transcriptome_v1_Contig_1169	168.1823542	175.1637038	0.525902067
QPX_transcriptome_v1_Contig_1170	25.18113709	24.32345093	0.950020232
QPX_transcriptome_v1_Contig_1171	25.78583556	28.25948097	0.766867488
QPX_transcriptome_v1_Contig_1172	62.22541118	80.50042588	0.181347575
QPX_transcriptome_v1_Contig_1173	24.43438052	19.25693849	0.823698397
QPX_transcriptome_v1_Contig_1174	892.7211372	1031.787108	1.32E-05
QPX_transcriptome_v1_Contig_1175	159.5643518	102.5004272	0.035193968
QPX_transcriptome_v1_Contig_1176	26.21560467	36.75252494	0.310030608
QPX_transcriptome_v1_Contig_1177	57.0698819	54.75399413	0.931950785
QPX_transcriptome_v1_Contig_1178	24.54985143	26.13865563	0.815284732
QPX_transcriptome_v1_Contig_1179	585.6395659	389.9776909	1.95E-05
QPX_transcriptome_v1_Contig_1180	74.78247082	91.54415551	0.242040811
QPX_transcriptome_v1_Contig_1181	226.7573649	125.8247792	9.86E-05
QPX_transcriptome_v1_Contig_1182	772.8666556	719.5424896	0.922728892
QPX_transcriptome_v1_Contig_1183	51.89845791	66.20456227	0.266743513
QPX_transcriptome_v1_Contig_1184	31.27155685	51.71899985	0.057806077
QPX_transcriptome_v1_Contig_1185	48.97953527	37.16421318	0.659281973
QPX_transcriptome_v1_Contig_1186	104.2297061	96.7939528	0.979230217
QPX_transcriptome_v1_Contig_1187	17.43397942	14.82785851	0.934955014
QPX_transcriptome_v1_Contig_1188	116.598878	49.1119065	6.00E-05
QPX_transcriptome_v1_Contig_1189	261.997334	248.1311064	0.891008582
QPX_transcriptome_v1_Contig_1190	36.47439697	37.48488419	0.833351433
QPX_transcriptome_v1_Contig_1191	140.765109	136.0959754	0.858315941
QPX_transcriptome_v1_Contig_1192	140.2597392	156.4481046	0.308724581
QPX_transcriptome_v1_Contig_1193	111.6026871	89.65813662	0.627607136
QPX_transcriptome_v1_Contig_1194	33.78244665	33.40706455	0.905360703
QPX_transcriptome_v1_Contig_1195	72.29265833	70.86728305	0.872848873
QPX_transcriptome_v1_Contig_1196	145.7371848	110.6260023	0.370242072
QPX_transcriptome_v1_Contig_1197	12.77695729	22.68938895	0.218333226
QPX_transcriptome_v1_Contig_1198	76.74995104	53.50917683	0.353746779
QPX_transcriptome_v1_Contig_1199	53.41201886	34.63729119	0.333563407
QPX_transcriptome_v1_Contig_1200	20.36897929	29.45346228	0.340778676
QPX_transcriptome_v1_Contig_1201	49.30778202	33.3447269	0.430663424
QPX_transcriptome_v1_Contig_1202	332.722057	113.3462605	0
QPX_transcriptome_v1_Contig_1203	9.404858388	13.0317321	0.618779943
QPX_transcriptome_v1_Contig_1204	25.17662223	19.26661048	0.784631406
QPX_transcriptome_v1_Contig_1205	169.4911663	102.8310795	0.009352333
QPX_transcriptome_v1_Contig_1206	16.46829063	22.13902783	0.519083837
QPX_transcriptome_v1_Contig_1207	83.51441247	72.53095625	0.885276395
QPX_transcriptome_v1_Contig_1208	17.26389058	20.82654021	0.679094386
QPX_transcriptome_v1_Contig_1209	44.94506928	38.89618697	0.915305079
QPX_transcriptome_v1_Contig_1210	22.34654756	20.71123517	0.991666374
QPX_transcriptome_v1_Contig_1211	30.29607201	24.43644015	0.833900588
QPX_transcriptome_v1_Contig_1212	80.55700837	70.68862954	0.911968282
QPX_transcriptome_v1_Contig_1213	68.99435412	55.19510059	0.710063266
QPX_transcriptome_v1_Contig_1214	71.279593	134.4538466	1.43E-05
QPX_transcriptome_v1_Contig_1215	33.05163653	38.94120954	0.576678821
QPX_transcriptome_v1_Contig_1216	74.41985309	67.8821887	0.988042517
QPX_transcriptome_v1_Contig_1217	32.04429877	30.85881241	0.946448097
QPX_transcriptome_v1_Contig_1218	247.8387679	176.9389435	0.065985952
QPX_transcriptome_v1_Contig_1219	72.17474934	38.99561097	0.049340173
QPX_transcriptome_v1_Contig_1220	26.96856282	14.50719486	0.310192458
QPX_transcriptome_v1_Contig_1221	39.26837916	17.78679552	0.072588904
QPX_transcriptome_v1_Contig_1222	36.80727039	34.96269417	0.96143025
QPX_transcriptome_v1_Contig_1223	229.2410825	296.6326459	0.001450921
QPX_transcriptome_v1_Contig_1224	27.34841531	29.32586352	0.794778645
QPX_transcriptome_v1_Contig_1225	38.85139977	37.35026994	0.942141075
QPX_transcriptome_v1_Contig_1226	48.66550836	32.52425996	0.413954107
QPX_transcriptome_v1_Contig_1227	69.85407534	45.38679535	0.2497227
QPX_transcriptome_v1_Contig_1228	119.0062721	99.93517057	0.760102799
QPX_transcriptome_v1_Contig_1229	27.84558326	21.33421687	0.773773269
QPX_transcriptome_v1_Contig_1230	26.9678783	34.9452038	0.442595512
QPX_transcriptome_v1_Contig_1231	54.08634958	35.40015548	0.344801602
QPX_transcriptome_v1_Contig_1232	31.25193348	45.19701579	0.20277442
QPX_transcriptome_v1_Contig_1233	46.82269407	36.10066786	0.696997229
QPX_transcriptome_v1_Contig_1234	16.3317647	23.04406828	0.44800059
QPX_transcriptome_v1_Contig_1235	118.405607	99.75018267	0.771442374
QPX_transcriptome_v1_Contig_1236	36.37481652	22.10620169	0.358458863
QPX_transcriptome_v1_Contig_1237	99.71681887	149.1004756	0.002131145
QPX_transcriptome_v1_Contig_1238	19.65965161	34.85508245	0.099496716
QPX_transcriptome_v1_Contig_1239	22.47681857	21.5289893	0.962133507
QPX_transcriptome_v1_Contig_1240	20.35750707	18.23048118	0.97838179
QPX_transcriptome_v1_Contig_1241	177.7324799	123.52981	0.095928938
QPX_transcriptome_v1_Contig_1242	112.3209927	109.1309893	0.861922406
QPX_transcriptome_v1_Contig_1243	65.03714925	96.25286227	0.023936094
QPX_transcriptome_v1_Contig_1244	8.849401981	13.79747541	0.489460069
QPX_transcriptome_v1_Contig_1245	57.80945163	69.9588092	0.354277502
QPX_transcriptome_v1_Contig_1246	106.0000563	143.690311	0.020659139
QPX_transcriptome_v1_Contig_1247	21.85980201	18.80327707	0.937798858
QPX_transcriptome_v1_Contig_1248	25.75946377	26.77291336	0.847893217
QPX_transcriptome_v1_Contig_1249	1248.855094	727.1533457	0
QPX_transcriptome_v1_Contig_1250	27.59462662	34.99945077	0.477727543
QPX_transcriptome_v1_Contig_1251	78.23548735	49.34539854	0.168799032
QPX_transcriptome_v1_Contig_1252	32.07362019	28.06014585	0.945084795
QPX_transcriptome_v1_Contig_1253	115.4976307	103.4281245	0.945084795
QPX_transcriptome_v1_Contig_1254	213.166195	124.7034093	0.00089903
QPX_transcriptome_v1_Contig_1255	284.8883846	193.3320036	0.011706299
QPX_transcriptome_v1_Contig_1256	37.12996984	56.65213485	0.089250616
QPX_transcriptome_v1_Contig_1257	65.37938797	114.2532354	0.000460551
QPX_transcriptome_v1_Contig_1258	77.100902	60.79305439	0.653262721
QPX_transcriptome_v1_Contig_1259	71.95901554	91.82947296	0.165419936
QPX_transcriptome_v1_Contig_1260	127.178698	79.50612106	0.048667097
QPX_transcriptome_v1_Contig_1261	138.7598321	166.3781698	0.109885967
QPX_transcriptome_v1_Contig_1262	210.0157101	91.81640344	4.82E-08
QPX_transcriptome_v1_Contig_1263	29.49949239	19.32016005	0.524892196
QPX_transcriptome_v1_Contig_1264	59.02559499	166.6827414	3.92E-13
QPX_transcriptome_v1_Contig_1265	18.71062178	40.1520699	0.01751343
QPX_transcriptome_v1_Contig_1266	18.66859223	10.96299405	0.513745437
QPX_transcriptome_v1_Contig_1267	527.8773035	850.2258674	0
QPX_transcriptome_v1_Contig_1268	100.3569419	59.30146961	0.047931783
QPX_transcriptome_v1_Contig_1269	160.0385642	118.2547279	0.258847861
QPX_transcriptome_v1_Contig_1270	21.64385087	36.18418334	0.129474943
QPX_transcriptome_v1_Contig_1271	95.92598715	53.61657642	0.0273007
QPX_transcriptome_v1_Contig_1272	40.17311115	26.86832147	0.474863826
QPX_transcriptome_v1_Contig_1273	124.7102148	133.6099148	0.493078209
QPX_transcriptome_v1_Contig_1274	30.19306352	46.2317766	0.136332864
QPX_transcriptome_v1_Contig_1275	40.02911784	51.71334979	0.325329482
QPX_transcriptome_v1_Contig_1276	101.4545466	93.59300738	0.991882723
QPX_transcriptome_v1_Contig_1277	69.36252526	61.11734547	0.928086171
QPX_transcriptome_v1_Contig_1278	174.5172031	90.18415179	0.000143423
QPX_transcriptome_v1_Contig_1279	71.26885003	77.45088286	0.592176854
QPX_transcriptome_v1_Contig_1280	33.33608914	68.39835751	0.001480927
QPX_transcriptome_v1_Contig_1281	35.39795992	29.62790154	0.876246741
QPX_transcriptome_v1_Contig_1282	28.75946063	35.15551898	0.535567505
QPX_transcriptome_v1_Contig_1283	27.44970961	40.29781601	0.22048698
QPX_transcriptome_v1_Contig_1284	119.1086656	73.47426364	0.049285993
QPX_transcriptome_v1_Contig_1285	147.9557482	179.9775481	0.071023673
QPX_transcriptome_v1_Contig_1286	115.1644034	72.03367642	0.065178703
QPX_transcriptome_v1_Contig_1287	43.19142239	63.10925829	0.100066198
QPX_transcriptome_v1_Contig_1288	16.03046533	11.39794861	0.760167881
QPX_transcriptome_v1_Contig_1289	582.7025184	239.0994227	0
QPX_transcriptome_v1_Contig_1290	31.00305221	17.68180824	0.329182201
QPX_transcriptome_v1_Contig_1291	69.74294469	35.87789793	0.03346725
QPX_transcriptome_v1_Contig_1292	74.51766796	62.35405382	0.808176329
QPX_transcriptome_v1_Contig_1293	67.16364732	37.53116449	0.082285448
QPX_transcriptome_v1_Contig_1294	8.975653058	7.864292025	0.974799199
QPX_transcriptome_v1_Contig_1295	128.7140612	80.80705547	0.049586388
QPX_transcriptome_v1_Contig_1296	54.13363281	41.2546347	0.646774857
QPX_transcriptome_v1_Contig_1297	45.35752529	84.64942145	0.001355125
QPX_transcriptome_v1_Contig_1298	116.2311639	85.10283968	0.337837137
QPX_transcriptome_v1_Contig_1299	24.11829362	29.93316483	0.552306707
QPX_transcriptome_v1_Contig_1300	14.78663443	21.44222578	0.436073662
QPX_transcriptome_v1_Contig_1301	8.757702068	7.99353039	0.995886127
QPX_transcriptome_v1_Contig_1302	20.65642778	8.096926841	0.159171205
QPX_transcriptome_v1_Contig_1303	56.60446429	54.58431661	0.922586512
QPX_transcriptome_v1_Contig_1304	52.13707011	31.97303513	0.254930033
QPX_transcriptome_v1_Contig_1305	360.7019649	215.2088224	1.19E-05
QPX_transcriptome_v1_Contig_1306	20.96301936	10.42951502	0.317480904
QPX_transcriptome_v1_Contig_1307	16.15200471	12.10813847	0.810312621
QPX_transcriptome_v1_Contig_1308	256.484101	470.8642944	0
QPX_transcriptome_v1_Contig_1309	298.2973462	208.1021041	0.020431312
QPX_transcriptome_v1_Contig_1310	186.3663097	144.3149876	0.357559034
QPX_transcriptome_v1_Contig_1311	86.19880165	49.3829452	0.053037399
QPX_transcriptome_v1_Contig_1312	128.2779711	110.5654099	0.828678575
QPX_transcriptome_v1_Contig_1313	395.3938384	227.376879	4.40E-07
QPX_transcriptome_v1_Contig_1314	100.7675282	99.68730503	0.816186129
QPX_transcriptome_v1_Contig_1315	23.71099014	26.29655445	0.760102799
QPX_transcriptome_v1_Contig_1316	13.34034659	16.84266018	0.663701305
QPX_transcriptome_v1_Contig_1317	26.33528082	16.94386782	0.531028218
QPX_transcriptome_v1_Contig_1318	23.84260064	19.41922587	0.869745544
QPX_transcriptome_v1_Contig_1319	148.0923756	130.008333	0.875047578
QPX_transcriptome_v1_Contig_1320	31.11518593	26.93852547	0.932191139
QPX_transcriptome_v1_Contig_1321	25.31221491	30.14660569	0.620112409
QPX_transcriptome_v1_Contig_1322	111.9956357	61.0133405	0.009964213
QPX_transcriptome_v1_Contig_1323	16.50188631	21.9805374	0.532955505
QPX_transcriptome_v1_Contig_1324	53.88390124	70.62530215	0.200102874
QPX_transcriptome_v1_Contig_1325	75.94953669	113.7947382	0.009718861
QPX_transcriptome_v1_Contig_1326	17.70201235	28.58842741	0.227089718
QPX_transcriptome_v1_Contig_1327	221.6901772	235.268383	0.360175663
QPX_transcriptome_v1_Contig_1328	31.66765788	22.16294041	0.608579237
QPX_transcriptome_v1_Contig_1329	216.6868773	133.2083994	0.003208347
QPX_transcriptome_v1_Contig_1330	72.30152913	57.02876144	0.667048118
QPX_transcriptome_v1_Contig_1331	26.7606497	36.83412747	0.335342349
QPX_transcriptome_v1_Contig_1332	28.49588786	40.4498001	0.261415685
QPX_transcriptome_v1_Contig_1333	89.69282343	126.972915	0.015830093
QPX_transcriptome_v1_Contig_1334	311.7339081	221.5777711	0.028324767
QPX_transcriptome_v1_Contig_1335	380.4321	424.871427	0.042496456
QPX_transcriptome_v1_Contig_1336	117.2632493	55.32108138	0.000565125
QPX_transcriptome_v1_Contig_1337	23.61551179	11.88947942	0.290069177
QPX_transcriptome_v1_Contig_1338	58.04727953	28.86094129	0.045557967
QPX_transcriptome_v1_Contig_1339	39.85183495	10.48051509	0.001850854
QPX_transcriptome_v1_Contig_1340	22.23752239	36.64506397	0.13677894
QPX_transcriptome_v1_Contig_1341	12.60480145	27.55330978	0.058131738
QPX_transcriptome_v1_Contig_1342	18.10292974	19.42611663	0.836394417
QPX_transcriptome_v1_Contig_1343	58.60351216	38.33448491	0.317688993
QPX_transcriptome_v1_Contig_1344	43.24907047	52.71380777	0.426145071
QPX_transcriptome_v1_Contig_1345	33.24303928	20.03768531	0.377558514
QPX_transcriptome_v1_Contig_1346	23.74262759	15.53800765	0.580762249
QPX_transcriptome_v1_Contig_1347	64.10554142	62.71209545	0.885103794
QPX_transcriptome_v1_Contig_1348	134.2089339	96.9446405	0.255823321
QPX_transcriptome_v1_Contig_1349	25.44324668	23.64259547	0.989308879
QPX_transcriptome_v1_Contig_1350	15.97456754	20.22272743	0.622173904
QPX_transcriptome_v1_Contig_1351	148.0964355	99.12896301	0.084918777
QPX_transcriptome_v1_Contig_1352	59.29628487	107.0478298	0.000398299
QPX_transcriptome_v1_Contig_1353	262.9760676	270.7145498	0.458782708
QPX_transcriptome_v1_Contig_1354	14.06700333	25.79414721	0.156724492
QPX_transcriptome_v1_Contig_1355	15.42686324	8.982518267	0.554151296
QPX_transcriptome_v1_Contig_1356	110.2761039	195.7290909	5.98E-07
QPX_transcriptome_v1_Contig_1357	911.3526508	611.4861073	5.75E-08
QPX_transcriptome_v1_Contig_1358	28.97050562	37.31248462	0.432168431
QPX_transcriptome_v1_Contig_1359	78.1175078	54.5021634	0.349312108
QPX_transcriptome_v1_Contig_1360	29.93962845	36.44040061	0.533981449
QPX_transcriptome_v1_Contig_1361	61.45319861	77.58426555	0.234193112
QPX_transcriptome_v1_Contig_1362	53.42799811	31.69534774	0.202459131
QPX_transcriptome_v1_Contig_1363	12.45413956	20.45252415	0.32001844
QPX_transcriptome_v1_Contig_1364	87.20827533	29.82683987	3.12E-05
QPX_transcriptome_v1_Contig_1365	530.1151263	434.4497581	0.269462584
QPX_transcriptome_v1_Contig_1366	59.23603269	78.84795807	0.145921544
QPX_transcriptome_v1_Contig_1367	105.646294	143.9655766	0.01871944
QPX_transcriptome_v1_Contig_1368	202.0497221	167.2415928	0.602403158
QPX_transcriptome_v1_Contig_1369	158.0067717	100.7563465	0.032009638
QPX_transcriptome_v1_Contig_1370	18.50540126	14.00827017	0.807535154
QPX_transcriptome_v1_Contig_1371	121.6375307	101.6770491	0.739491821
QPX_transcriptome_v1_Contig_1372	38.75538038	11.03354098	0.003693036
QPX_transcriptome_v1_Contig_1373	161.3790019	158.7333261	0.783450751
QPX_transcriptome_v1_Contig_1374	114.9047813	57.98636705	0.002312096
QPX_transcriptome_v1_Contig_1375	33.39468458	40.97110321	0.488598316
QPX_transcriptome_v1_Contig_1376	31.01736358	37.80090037	0.522076527
QPX_transcriptome_v1_Contig_1377	129.2077629	224.0245668	1.81E-07
QPX_transcriptome_v1_Contig_1378	33.35068471	25.45291229	0.738667177
QPX_transcriptome_v1_Contig_1379	5.461382026	18.99521435	0.027118344
QPX_transcriptome_v1_Contig_1380	683.3739579	546.1437076	0.087796433
QPX_transcriptome_v1_Contig_1381	559.9088947	600.9049585	0.055994128
QPX_transcriptome_v1_Contig_1382	16.29924327	16.27974106	0.92880462
QPX_transcriptome_v1_Contig_1383	159.5272673	56.98314652	9.13E-09
QPX_transcriptome_v1_Contig_1384	70.87052373	92.69376815	0.126518998
QPX_transcriptome_v1_Contig_1385	17.77995568	21.21016907	0.688481167
QPX_transcriptome_v1_Contig_1386	171.1332646	118.250488	0.095907742
QPX_transcriptome_v1_Contig_1387	1495.170402	3697.01472	0
QPX_transcriptome_v1_Contig_1388	230.8204869	387.3249754	1.12E-11
QPX_transcriptome_v1_Contig_1389	28.84350587	22.49020079	0.793830036
QPX_transcriptome_v1_Contig_1390	72.67004215	108.0582695	0.01392557
QPX_transcriptome_v1_Contig_1391	39.77853904	25.38641614	0.401588955
QPX_transcriptome_v1_Contig_1392	7.645408392	13.58464014	0.385218856
QPX_transcriptome_v1_Contig_1393	68.14802732	56.84782059	0.809759232
QPX_transcriptome_v1_Contig_1394	414.1203542	589.8506736	2.75E-10
QPX_transcriptome_v1_Contig_1395	28.28388258	19.75534271	0.632238943
QPX_transcriptome_v1_Contig_1396	59.17219838	41.31648616	0.437238902
QPX_transcriptome_v1_Contig_1397	400.4600496	133.6388974	0
QPX_transcriptome_v1_Contig_1398	556.816692	392.2315647	0.000880092
QPX_transcriptome_v1_Contig_1399	58.04690152	83.92665156	0.052400514
QPX_transcriptome_v1_Contig_1400	61.86692283	56.97821698	0.996423747
QPX_transcriptome_v1_Contig_1401	35.1726675	49.12687575	0.220819715
QPX_transcriptome_v1_Contig_1402	15.07197114	16.79633493	0.808649554
QPX_transcriptome_v1_Contig_1403	38.7462914	40.9647252	0.776700941
QPX_transcriptome_v1_Contig_1404	30.28561268	25.15130868	0.876246741
QPX_transcriptome_v1_Contig_1405	6.374926546	12.73795499	0.318590763
QPX_transcriptome_v1_Contig_1406	43.47999023	23.77250933	0.175197333
QPX_transcriptome_v1_Contig_1407	15.12294918	9.780319536	0.668727937
QPX_transcriptome_v1_Contig_1408	41.76479347	39.04689347	0.978947783
QPX_transcriptome_v1_Contig_1409	72.48572213	37.67104014	0.032466872
QPX_transcriptome_v1_Contig_1410	30.903708	30.42896871	0.916317693
QPX_transcriptome_v1_Contig_1411	36.81015342	34.39701956	0.980542547
QPX_transcriptome_v1_Contig_1412	134.4501304	107.8194996	0.57644034
QPX_transcriptome_v1_Contig_1413	26.59218835	29.79204639	0.719885492
QPX_transcriptome_v1_Contig_1414	21.18639579	23.81405929	0.754763892
QPX_transcriptome_v1_Contig_1415	91.46753533	48.58359596	0.017303953
QPX_transcriptome_v1_Contig_1416	75.00972227	44.87834702	0.11638606
QPX_transcriptome_v1_Contig_1417	786.8471307	837.5963849	0.02586279
QPX_transcriptome_v1_Contig_1418	29.91882449	21.39603423	0.655526336
QPX_transcriptome_v1_Contig_1419	387.7146157	267.5414243	0.003891938
QPX_transcriptome_v1_Contig_1420	15.22074208	12.64369227	0.917550313
QPX_transcriptome_v1_Contig_1421	106.1660067	54.41107045	0.0048501
QPX_transcriptome_v1_Contig_1422	76.87635044	50.42977261	0.234063979
QPX_transcriptome_v1_Contig_1423	27.90553928	22.67992687	0.853359852
QPX_transcriptome_v1_Contig_1424	38.929611	71.27740278	0.005227257
QPX_transcriptome_v1_Contig_1425	10.92193898	9.33475528	0.953643528
QPX_transcriptome_v1_Contig_1426	49.08181692	47.42117822	0.925322849
QPX_transcriptome_v1_Contig_1427	58.1526044	42.16259677	0.519856419
QPX_transcriptome_v1_Contig_1428	29.45722939	18.98512143	0.503671153
QPX_transcriptome_v1_Contig_1429	20.15558771	15.07411681	0.784547494
QPX_transcriptome_v1_Contig_1430	30.13045601	19.56297216	0.507277757
QPX_transcriptome_v1_Contig_1431	29.43710533	27.97331706	0.965871526
QPX_transcriptome_v1_Contig_1432	73.3608935	37.26094142	0.02438562
QPX_transcriptome_v1_Contig_1433	57.77892141	34.11425794	0.173402253
QPX_transcriptome_v1_Contig_1434	53.54081417	34.46184819	0.319968512
QPX_transcriptome_v1_Contig_1435	29.25002308	24.94528426	0.915305079
QPX_transcriptome_v1_Contig_1436	129.0039818	61.60816049	0.000325015
QPX_transcriptome_v1_Contig_1437	42.92633416	25.24676353	0.261038319
QPX_transcriptome_v1_Contig_1438	20.6547712	29.70988131	0.344801602
QPX_transcriptome_v1_Contig_1439	16.38393829	29.6198407	0.128455205
QPX_transcriptome_v1_Contig_1440	31.85984519	13.82520755	0.096989708
QPX_transcriptome_v1_Contig_1441	32.63005259	38.77590741	0.560532118
QPX_transcriptome_v1_Contig_1442	18.84628107	12.60744315	0.661313646
QPX_transcriptome_v1_Contig_1443	13.65789666	9.990804007	0.807176344
QPX_transcriptome_v1_Contig_1444	26.50231586	22.99991404	0.941049164
QPX_transcriptome_v1_Contig_1445	51.54578937	29.65578076	0.177250202
QPX_transcriptome_v1_Contig_1446	32.31306408	45.22958023	0.244470789
QPX_transcriptome_v1_Contig_1447	42.56657803	46.66384878	0.681311534
QPX_transcriptome_v1_Contig_1448	27.98733934	19.15327068	0.603680009
QPX_transcriptome_v1_Contig_1449	47.49452009	41.31772086	0.921399129
QPX_transcriptome_v1_Contig_1450	38.98763743	10.75279449	0.002889594
QPX_transcriptome_v1_Contig_1451	34.63388465	36.7766756	0.782363558
QPX_transcriptome_v1_Contig_1452	102.1903724	65.12055815	0.109885967
QPX_transcriptome_v1_Contig_1453	202.2967679	218.0849789	0.32001844
QPX_transcriptome_v1_Contig_1454	76.60945464	57.21128237	0.512944489
QPX_transcriptome_v1_Contig_1455	266.5780137	377.5347994	1.56E-06
QPX_transcriptome_v1_Contig_1456	47.95212713	49.57232689	0.794778645
QPX_transcriptome_v1_Contig_1457	172.1906843	122.2756017	0.141314951
QPX_transcriptome_v1_Contig_1458	16.63326294	12.32323569	0.79719887
QPX_transcriptome_v1_Contig_1459	50.13361237	23.87162752	0.050672965
QPX_transcriptome_v1_Contig_1460	1024.518312	2004.227765	0
QPX_transcriptome_v1_Contig_1461	19.59039507	19.54092547	0.921746258
QPX_transcriptome_v1_Contig_1462	44.32566408	37.25479182	0.86793116
QPX_transcriptome_v1_Contig_1463	59.39779248	64.54486494	0.634982978
QPX_transcriptome_v1_Contig_1464	15.01466863	15.52164818	0.896894373
QPX_transcriptome_v1_Contig_1465	140.9423885	145.5271915	0.608268719
QPX_transcriptome_v1_Contig_1466	130.1096036	85.37672029	0.088975419
QPX_transcriptome_v1_Contig_1467	50.92604814	53.46147448	0.751961259
QPX_transcriptome_v1_Contig_1468	175.8158367	95.4149149	0.000513398
QPX_transcriptome_v1_Contig_1469	24.76021074	32.11387457	0.466842025
QPX_transcriptome_v1_Contig_1470	14.78149475	11.60017596	0.86750595
QPX_transcriptome_v1_Contig_1471	261.4035918	287.7626399	0.159171205
QPX_transcriptome_v1_Contig_1472	78.35429278	25.60682754	5.00E-05
QPX_transcriptome_v1_Contig_1473	36.5538456	35.43512129	0.932162021
QPX_transcriptome_v1_Contig_1474	27.7837439	33.65057953	0.563000349
QPX_transcriptome_v1_Contig_1475	16.76481005	27.30294464	0.233892455
QPX_transcriptome_v1_Contig_1476	20.83830408	18.70578032	0.979538057
QPX_transcriptome_v1_Contig_1477	41.47124283	77.6117777	0.002312096
QPX_transcriptome_v1_Contig_1478	32.95142484	14.95656983	0.112488445
QPX_transcriptome_v1_Contig_1479	179.614298	135.9535762	0.293952076
QPX_transcriptome_v1_Contig_1480	27.36299394	32.52076693	0.60508518
QPX_transcriptome_v1_Contig_1481	83.19813428	84.55518264	0.764974479
QPX_transcriptome_v1_Contig_1482	16.28170636	21.36338169	0.558719931
QPX_transcriptome_v1_Contig_1483	37.0753426	27.26655495	0.657704141
QPX_transcriptome_v1_Contig_1484	15.75901662	10.4283789	0.684164719
QPX_transcriptome_v1_Contig_1485	33.49075856	22.35420228	0.519420004
QPX_transcriptome_v1_Contig_1486	475.6779246	738.5881586	0
QPX_transcriptome_v1_Contig_1487	46.1783355	54.526639	0.483256761
QPX_transcriptome_v1_Contig_1488	109.997214	82.92675771	0.435202774
QPX_transcriptome_v1_Contig_1489	35.43803277	25.66966381	0.641022792
QPX_transcriptome_v1_Contig_1490	162.491384	144.2546762	0.905360703
QPX_transcriptome_v1_Contig_1491	34.64161557	31.62287997	0.991931818
QPX_transcriptome_v1_Contig_1492	204.4164171	306.2415756	1.44E-06
QPX_transcriptome_v1_Contig_1493	62.00146688	57.04732932	0.9977987
QPX_transcriptome_v1_Contig_1494	64.58551797	30.84243013	0.021275809
QPX_transcriptome_v1_Contig_1495	140.3182758	108.6484368	0.445327803
QPX_transcriptome_v1_Contig_1496	28.00181569	15.19499699	0.307506689
QPX_transcriptome_v1_Contig_1497	118.9737262	163.7229357	0.008540245
QPX_transcriptome_v1_Contig_1498	180.4579582	83.0456153	3.08E-06
QPX_transcriptome_v1_Contig_1499	129.166393	98.02287051	0.406596636
QPX_transcriptome_v1_Contig_1500	169.7555514	100.6235528	0.005489234
QPX_transcriptome_v1_Contig_1501	56.51462294	110.1112759	6.02E-05
QPX_transcriptome_v1_Contig_1502	216.6617237	162.2291098	0.199719721
QPX_transcriptome_v1_Contig_1503	149.0664652	82.46040048	0.00262604
QPX_transcriptome_v1_Contig_1504	56.65539921	20.40935865	0.002422995
QPX_transcriptome_v1_Contig_1505	166.7812785	285.4999481	3.86E-09
QPX_transcriptome_v1_Contig_1506	42.97257298	46.98660745	0.684490545
QPX_transcriptome_v1_Contig_1507	43.60136728	25.79042658	0.262864727
QPX_transcriptome_v1_Contig_1508	295.8042102	237.0531087	0.347070566
QPX_transcriptome_v1_Contig_1509	75.52157411	50.25824277	0.2654745
QPX_transcriptome_v1_Contig_1510	58.08477583	55.43677999	0.940800531
QPX_transcriptome_v1_Contig_1511	23.9679958	29.10229222	0.596446866
QPX_transcriptome_v1_Contig_1512	31.33150562	36.21067454	0.630521449
QPX_transcriptome_v1_Contig_1513	30.20054839	14.08847547	0.152608361
QPX_transcriptome_v1_Contig_1514	324.5915733	246.4398322	0.123164558
QPX_transcriptome_v1_Contig_1515	48.8495002	40.58723567	0.836507463
QPX_transcriptome_v1_Contig_1516	12.54930134	18.71434916	0.445692676
QPX_transcriptome_v1_Contig_1517	85.04482604	85.84814045	0.781852011
QPX_transcriptome_v1_Contig_1518	265.0479144	244.8645626	0.982959942
QPX_transcriptome_v1_Contig_1519	58.38958727	43.99268598	0.604162775
QPX_transcriptome_v1_Contig_1520	18.84027122	23.85765104	0.58083864
QPX_transcriptome_v1_Contig_1521	225.8807619	312.9139813	5.23E-05
QPX_transcriptome_v1_Contig_1522	31.72377615	34.5383288	0.746229716
QPX_transcriptome_v1_Contig_1523	106.3067477	77.36234594	0.349429612
QPX_transcriptome_v1_Contig_1524	75.57005149	38.37319053	0.021675389
QPX_transcriptome_v1_Contig_1525	36.57305103	23.04044437	0.407649238
QPX_transcriptome_v1_Contig_1526	20.92631728	18.42901039	0.963246823
QPX_transcriptome_v1_Contig_1527	56.06194779	63.30609488	0.542015562
QPX_transcriptome_v1_Contig_1528	156.7222046	207.891172	0.005907017
QPX_transcriptome_v1_Contig_1529	16.31141666	15.28887696	0.983780103
QPX_transcriptome_v1_Contig_1530	432.3369909	819.683923	0
QPX_transcriptome_v1_Contig_1531	26.03575613	16.56568652	0.519083837
QPX_transcriptome_v1_Contig_1532	113.4644586	106.440901	0.956432637
QPX_transcriptome_v1_Contig_1533	14.07662722	15.0098733	0.86802521
QPX_transcriptome_v1_Contig_1534	165.2374114	170.1135808	0.582411901
QPX_transcriptome_v1_Contig_1535	70.83424791	32.25622928	0.008575731
QPX_transcriptome_v1_Contig_1536	19.38720447	12.32339331	0.59528388
QPX_transcriptome_v1_Contig_1537	53.43089472	47.5842055	0.955573468
QPX_transcriptome_v1_Contig_1538	41.7214299	26.50011109	0.380766713
QPX_transcriptome_v1_Contig_1539	24.84380875	20.32386316	0.872470415
QPX_transcriptome_v1_Contig_1540	51.71549193	20.28088094	0.009254089
QPX_transcriptome_v1_Contig_1541	41.24208389	46.57512242	0.619366488
QPX_transcriptome_v1_Contig_1542	758.661448	356.6639437	0
QPX_transcriptome_v1_Contig_1543	80.2725638	39.85462771	0.013029569
QPX_transcriptome_v1_Contig_1544	59.17023827	58.28192512	0.876071677
QPX_transcriptome_v1_Contig_1545	85.44818005	103.5156854	0.224341891
QPX_transcriptome_v1_Contig_1546	56.26052471	23.82746433	0.012292523
QPX_transcriptome_v1_Contig_1547	44.78493141	59.3408578	0.23704187
QPX_transcriptome_v1_Contig_1548	16.18342759	23.0199599	0.437591542
QPX_transcriptome_v1_Contig_1549	61.85801965	41.49502584	0.34595291
QPX_transcriptome_v1_Contig_1550	12.53632887	14.58849438	0.781739605
QPX_transcriptome_v1_Contig_1551	46.88815079	39.8621302	0.881744271
QPX_transcriptome_v1_Contig_1552	842.5112644	688.3625582	0.116723671
QPX_transcriptome_v1_Contig_1553	58.79650072	89.29803624	0.022332883
QPX_transcriptome_v1_Contig_1554	34.17188547	20.31413894	0.348825157
QPX_transcriptome_v1_Contig_1555	21.60556749	24.15748785	0.760167881
QPX_transcriptome_v1_Contig_1556	32.1654942	45.81158177	0.217506986
QPX_transcriptome_v1_Contig_1557	393.5246377	493.4457497	8.58E-05
QPX_transcriptome_v1_Contig_1558	104.4592519	85.8713862	0.710855472
QPX_transcriptome_v1_Contig_1559	100.958907	58.84573597	0.039423926
QPX_transcriptome_v1_Contig_1560	45.11838997	32.23867227	0.555984482
QPX_transcriptome_v1_Contig_1561	15.27639415	12.91215477	0.934315349
QPX_transcriptome_v1_Contig_1562	19.60440832	25.55815827	0.521585402
QPX_transcriptome_v1_Contig_1563	18.52543604	22.12466556	0.680861549
QPX_transcriptome_v1_Contig_1564	50.76113142	45.64118886	0.97145588
QPX_transcriptome_v1_Contig_1565	69.62925791	69.55106139	0.82934026
QPX_transcriptome_v1_Contig_1566	37.32062309	45.26480876	0.482455524
QPX_transcriptome_v1_Contig_1567	59.17260935	62.09380165	0.725969985
QPX_transcriptome_v1_Contig_1568	65.38167303	23.18142773	0.000746868
QPX_transcriptome_v1_Contig_1569	15.37578091	17.92294742	0.748711402
QPX_transcriptome_v1_Contig_1570	24.92517152	14.25547494	0.402090513
QPX_transcriptome_v1_Contig_1571	49.35716907	62.45180552	0.301764814
QPX_transcriptome_v1_Contig_1572	23.47876176	18.05782251	0.799314092
QPX_transcriptome_v1_Contig_1573	197.0924518	152.6502027	0.340515727
QPX_transcriptome_v1_Contig_1574	36.60505598	84.59278291	3.44E-05
QPX_transcriptome_v1_Contig_1575	111.0725122	99.04341299	0.935054691
QPX_transcriptome_v1_Contig_1576	13.65120239	11.64228004	0.946290269
QPX_transcriptome_v1_Contig_1577	24.01007448	22.32240558	0.989308879
QPX_transcriptome_v1_Contig_1578	18.45238003	28.89271966	0.255901654
QPX_transcriptome_v1_Contig_1579	49.9570677	51.52197829	0.794778645
QPX_transcriptome_v1_Contig_1580	14.12426386	17.3738354	0.686985624
QPX_transcriptome_v1_Contig_1581	30.67489029	20.17190904	0.520522196
QPX_transcriptome_v1_Contig_1582	59.31434502	35.24008206	0.172959333
QPX_transcriptome_v1_Contig_1583	24.34707022	16.08991871	0.588092233
QPX_transcriptome_v1_Contig_1584	24.45451004	21.92890378	0.97776922
QPX_transcriptome_v1_Contig_1585	37.74978956	32.25277626	0.904866338
QPX_transcriptome_v1_Contig_1586	85.17671531	55.75049845	0.198648149
QPX_transcriptome_v1_Contig_1587	29.47263059	26.69415963	0.984369714
QPX_transcriptome_v1_Contig_1588	407.3890784	437.1130536	0.125324518
QPX_transcriptome_v1_Contig_1589	110.6439071	81.85582993	0.382757219
QPX_transcriptome_v1_Contig_1590	18.76560424	24.33396116	0.54174508
QPX_transcriptome_v1_Contig_1591	58.49841774	40.16631257	0.407649238
QPX_transcriptome_v1_Contig_1592	299.9363305	338.8380589	0.060794404
QPX_transcriptome_v1_Contig_1593	46.68481244	29.28621801	0.323913997
QPX_transcriptome_v1_Contig_1594	25.06289212	8.290764247	0.054030267
QPX_transcriptome_v1_Contig_1595	34.35955599	33.63767441	0.919407143
QPX_transcriptome_v1_Contig_1596	39.66030089	47.51493802	0.491476214
QPX_transcriptome_v1_Contig_1597	16.39183275	20.72080453	0.617774321
QPX_transcriptome_v1_Contig_1598	43.02893098	21.08433036	0.093556409
QPX_transcriptome_v1_Contig_1599	22.89011826	33.41654569	0.288765118
QPX_transcriptome_v1_Contig_1600	1329.044149	603.2101758	0
QPX_transcriptome_v1_Contig_1601	297.3452807	261.3257682	0.814822305
QPX_transcriptome_v1_Contig_1602	12.30666422	8.652829616	0.784631406
QPX_transcriptome_v1_Contig_1603	9.780886946	11.89716466	0.765196318
QPX_transcriptome_v1_Contig_1604	361.1317464	294.2118779	0.362965732
QPX_transcriptome_v1_Contig_1605	16.02212241	15.93594435	0.933013883
QPX_transcriptome_v1_Contig_1606	125.1472553	111.0949213	0.917771685
QPX_transcriptome_v1_Contig_1607	16.32544784	14.31919754	0.96514336
QPX_transcriptome_v1_Contig_1608	67.34612769	66.1932292	0.872470415
QPX_transcriptome_v1_Contig_1609	45.45367331	56.46306262	0.370124229
QPX_transcriptome_v1_Contig_1610	11.58602556	9.149339656	0.889855729
QPX_transcriptome_v1_Contig_1611	7.902510887	9.370041257	0.813150021
QPX_transcriptome_v1_Contig_1612	684.7538073	270.4561418	0
QPX_transcriptome_v1_Contig_1613	99.11072595	46.12955944	0.001560874
QPX_transcriptome_v1_Contig_1614	18.54112988	34.07042369	0.085350928
QPX_transcriptome_v1_Contig_1615	56.47015208	69.60909565	0.317170369
QPX_transcriptome_v1_Contig_1616	36.19594115	39.58234289	0.714129367
QPX_transcriptome_v1_Contig_1617	330.2387408	170.0203762	2.01E-08
QPX_transcriptome_v1_Contig_1618	39.78890775	35.42523081	0.962304263
QPX_transcriptome_v1_Contig_1619	21.08418713	29.26386529	0.397956476
QPX_transcriptome_v1_Contig_1620	33.94489291	35.29737009	0.819276765
QPX_transcriptome_v1_Contig_1621	15.79515644	10.34695889	0.674021772
QPX_transcriptome_v1_Contig_1622	37.35145448	39.68778033	0.771674667
QPX_transcriptome_v1_Contig_1623	15.63268039	6.267000868	0.257504752
QPX_transcriptome_v1_Contig_1624	72.87058388	42.74808618	0.104242158
QPX_transcriptome_v1_Contig_1625	136.1974087	114.1148856	0.727484611
QPX_transcriptome_v1_Contig_1626	42.19640788	29.88969231	0.556680393
QPX_transcriptome_v1_Contig_1627	66.14572952	26.35630091	0.002664079
QPX_transcriptome_v1_Contig_1628	28.90085958	46.19399139	0.101206296
QPX_transcriptome_v1_Contig_1629	17.27381235	10.74289409	0.597324284
QPX_transcriptome_v1_Contig_1630	108.5830916	104.0736799	0.903655638
QPX_transcriptome_v1_Contig_1631	33.77866278	26.3155361	0.772660657
QPX_transcriptome_v1_Contig_1632	54.50799188	48.51774331	0.953961529
QPX_transcriptome_v1_Contig_1633	318.8073256	214.122428	0.004684161
QPX_transcriptome_v1_Contig_1634	11.30449176	10.79342255	0.977066977
QPX_transcriptome_v1_Contig_1635	63.96605917	110.2502745	0.000811345
QPX_transcriptome_v1_Contig_1636	10.58485022	11.68349342	0.85463373
QPX_transcriptome_v1_Contig_1637	17.71390756	32.2589919	0.102406326
QPX_transcriptome_v1_Contig_1638	62.44887047	43.53831831	0.417495213
QPX_transcriptome_v1_Contig_1639	17.74840257	23.73644488	0.507130223
QPX_transcriptome_v1_Contig_1640	118.6397548	259.8710353	3.25E-14
QPX_transcriptome_v1_Contig_1641	51.61416934	27.37879316	0.103485673
QPX_transcriptome_v1_Contig_1642	49.0046144	25.30526224	0.096648716
QPX_transcriptome_v1_Contig_1643	150.9989583	206.8731465	0.002464244
QPX_transcriptome_v1_Contig_1644	17.39032082	21.37895025	0.646895814
QPX_transcriptome_v1_Contig_1645	30.60070489	46.31060799	0.147017029
QPX_transcriptome_v1_Contig_1646	54.33139831	46.05489657	0.86750595
QPX_transcriptome_v1_Contig_1647	60.58295071	54.36549888	0.965886686
QPX_transcriptome_v1_Contig_1648	20.00801935	20.42724966	0.893129529
QPX_transcriptome_v1_Contig_1649	33.34175142	25.42536115	0.737754983
QPX_transcriptome_v1_Contig_1650	273.4102021	201.3825715	0.096648716
QPX_transcriptome_v1_Contig_1651	494.9808079	552.9337568	0.015647253
QPX_transcriptome_v1_Contig_1652	35.71360412	96.66247276	2.49E-07
QPX_transcriptome_v1_Contig_1653	219.8472375	220.2416416	0.646811639
QPX_transcriptome_v1_Contig_1654	22.78657674	13.10259953	0.43470876
QPX_transcriptome_v1_Contig_1655	190.0611666	316.034959	2.49E-09
QPX_transcriptome_v1_Contig_1656	20.48580233	23.16826689	0.748711402
QPX_transcriptome_v1_Contig_1657	37.93041582	34.71679231	0.994853292
QPX_transcriptome_v1_Contig_1658	31.45037181	50.50660042	0.078590873
QPX_transcriptome_v1_Contig_1659	31.32471123	21.52262306	0.582151685
QPX_transcriptome_v1_Contig_1660	47.47123668	27.02505509	0.190274523
QPX_transcriptome_v1_Contig_1661	5.437510031	15.38936723	0.098768494
QPX_transcriptome_v1_Contig_1662	155.0847307	149.6941474	0.855810671
QPX_transcriptome_v1_Contig_1663	10.31231765	10.53008036	0.927246508
QPX_transcriptome_v1_Contig_1664	81.54455066	108.7013957	0.068393724
QPX_transcriptome_v1_Contig_1665	46.31283909	56.81918915	0.393043891
QPX_transcriptome_v1_Contig_1666	15.36508704	12.72526972	0.915305079
QPX_transcriptome_v1_Contig_1667	21.41238401	39.032644	0.062408581
QPX_transcriptome_v1_Contig_1668	22.11001466	22.47524071	0.892601928
QPX_transcriptome_v1_Contig_1669	25.040773	33.36332353	0.413340418
QPX_transcriptome_v1_Contig_1670	69.1423388	43.38016565	0.197719285
QPX_transcriptome_v1_Contig_1671	26.79860329	30.29133465	0.702941397
QPX_transcriptome_v1_Contig_1672	108.7834813	126.1061484	0.265717729
QPX_transcriptome_v1_Contig_1673	95.1550127	165.4336096	1.27E-05
QPX_transcriptome_v1_Contig_1674	27.11567654	47.88787458	0.042650061
QPX_transcriptome_v1_Contig_1675	281.8621479	414.438793	3.18E-08
QPX_transcriptome_v1_Contig_1676	21.31479819	23.63114138	0.775467156
QPX_transcriptome_v1_Contig_1677	8.378320847	17.48366866	0.19003733
QPX_transcriptome_v1_Contig_1678	13.16867202	19.04048595	0.476286438
QPX_transcriptome_v1_Contig_1679	26.01102058	29.8121428	0.684462511
QPX_transcriptome_v1_Contig_1680	30.13406938	27.29939926	0.984482086
QPX_transcriptome_v1_Contig_1681	133.2466711	104.2458419	0.494096647
QPX_transcriptome_v1_Contig_1682	47.97515323	71.89412066	0.055663024
QPX_transcriptome_v1_Contig_1683	150.2419526	109.8335933	0.250165929
QPX_transcriptome_v1_Contig_1684	77.64095947	38.89949969	0.016905107
QPX_transcriptome_v1_Contig_1685	164.2443608	261.8406445	6.80E-07
QPX_transcriptome_v1_Contig_1686	24.55357262	21.91673662	0.974437082
QPX_transcriptome_v1_Contig_1687	8.375714481	6.036713111	0.844797352
QPX_transcriptome_v1_Contig_1688	16.39713391	15.7823583	0.963601142
QPX_transcriptome_v1_Contig_1689	10.86834589	27.09781613	0.030978607
QPX_transcriptome_v1_Contig_1690	604.0465277	264.0438463	0
QPX_transcriptome_v1_Contig_1691	18.20054696	16.83710274	0.993849912
QPX_transcriptome_v1_Contig_1692	477.9208499	430.5863456	0.90700706
QPX_transcriptome_v1_Contig_1693	135.8847179	170.6631235	0.046779063
QPX_transcriptome_v1_Contig_1694	128.0135746	51.42416249	7.22E-06
QPX_transcriptome_v1_Contig_1695	134.0679483	90.41060004	0.118310009
QPX_transcriptome_v1_Contig_1696	73.9206357	77.33514176	0.69514224
QPX_transcriptome_v1_Contig_1697	19.67393246	26.84485366	0.445643308
QPX_transcriptome_v1_Contig_1698	19.01683802	13.27931316	0.708991701
QPX_transcriptome_v1_Contig_1699	42.43258948	29.29282304	0.509854986
QPX_transcriptome_v1_Contig_1700	65.47257287	32.60545643	0.030589294
QPX_transcriptome_v1_Contig_1701	33.33326271	63.07199491	0.006806246
QPX_transcriptome_v1_Contig_1702	15.45196995	17.87841536	0.760102799
QPX_transcriptome_v1_Contig_1703	31.3841423	43.83241881	0.258034951
QPX_transcriptome_v1_Contig_1704	14.16550259	17.70563549	0.665475836
QPX_transcriptome_v1_Contig_1705	62.94988265	60.37483869	0.928824123
QPX_transcriptome_v1_Contig_1706	79.53819216	103.4636368	0.105521885
QPX_transcriptome_v1_Contig_1707	66.37652724	74.8399285	0.502319807
QPX_transcriptome_v1_Contig_1708	9.152269632	9.158770362	0.947674843
QPX_transcriptome_v1_Contig_1709	25.78466019	30.23740524	0.643930792
QPX_transcriptome_v1_Contig_1710	78.93560229	88.73494031	0.462351328
QPX_transcriptome_v1_Contig_1711	22.04660586	32.17697225	0.301249572
QPX_transcriptome_v1_Contig_1712	87.86722232	49.35913508	0.039917044
QPX_transcriptome_v1_Contig_1713	17.51232715	16.18151582	0.995065901
QPX_transcriptome_v1_Contig_1714	351.2616049	213.7868077	4.23E-05
QPX_transcriptome_v1_Contig_1715	45.00921953	43.75644068	0.917550313
QPX_transcriptome_v1_Contig_1716	51.06194021	29.20279485	0.173926503
QPX_transcriptome_v1_Contig_1717	55.417308	31.57070475	0.14679741
QPX_transcriptome_v1_Contig_1718	13.39596285	17.60566026	0.606083183
QPX_transcriptome_v1_Contig_1719	35.77787449	40.77369019	0.630521449
QPX_transcriptome_v1_Contig_1720	63.05620983	76.00966885	0.336674999
QPX_transcriptome_v1_Contig_1721	22.16486327	26.33037228	0.653262721
QPX_transcriptome_v1_Contig_1722	25.50089597	26.67359873	0.838873129
QPX_transcriptome_v1_Contig_1723	25.83349815	33.24968168	0.468775171
QPX_transcriptome_v1_Contig_1724	45.19764436	39.59921742	0.934955014
QPX_transcriptome_v1_Contig_1725	23.03674194	40.60441213	0.070113178
QPX_transcriptome_v1_Contig_1726	474.9477738	348.2055728	0.01377269
QPX_transcriptome_v1_Contig_1727	85.68396496	32.92665565	0.000228933
QPX_transcriptome_v1_Contig_1728	79.32981325	72.25502303	0.984279385
QPX_transcriptome_v1_Contig_1729	49.45395891	44.85667105	0.982116872
QPX_transcriptome_v1_Contig_1730	453.5165355	275.7358155	1.58E-06
QPX_transcriptome_v1_Contig_1731	18.76452822	26.59721501	0.400109405
QPX_transcriptome_v1_Contig_1732	114.9570441	208.4246166	9.15E-08
QPX_transcriptome_v1_Contig_1733	6.821455575	17.82473949	0.089080708
QPX_transcriptome_v1_Contig_1734	29.71363202	18.89647074	0.482873031
QPX_transcriptome_v1_Contig_1735	34.7171309	25.2148863	0.648764721
QPX_transcriptome_v1_Contig_1736	32.99734002	30.0037233	0.988794807
QPX_transcriptome_v1_Contig_1737	198.3040007	96.00027218	4.57E-06
QPX_transcriptome_v1_Contig_1738	74.41599189	95.17858737	0.151515624
QPX_transcriptome_v1_Contig_1739	58.12134579	45.07160927	0.671102058
QPX_transcriptome_v1_Contig_1740	37.98035677	73.68104476	0.001944438
QPX_transcriptome_v1_Contig_1741	500.9076633	96.23498092	0
QPX_transcriptome_v1_Contig_1742	1033.675423	790.3290926	0.00151512
QPX_transcriptome_v1_Contig_1743	41.60959289	67.59696825	0.028324767
QPX_transcriptome_v1_Contig_1744	63.4787836	85.83587482	0.104476192
QPX_transcriptome_v1_Contig_1745	81.67902297	72.63589774	0.940526391
QPX_transcriptome_v1_Contig_1746	182.8072526	388.9356966	0
QPX_transcriptome_v1_Contig_1747	102.6666233	106.4488831	0.662194575
QPX_transcriptome_v1_Contig_1748	9.044227171	11.53279623	0.721026857
QPX_transcriptome_v1_Contig_1749	51.08635037	45.03716473	0.940526391
QPX_transcriptome_v1_Contig_1750	24.52297657	27.34267105	0.744290469
QPX_transcriptome_v1_Contig_1751	15.72262167	7.453823203	0.371243164
QPX_transcriptome_v1_Contig_1752	36.38793401	44.20915094	0.485885166
QPX_transcriptome_v1_Contig_1753	111.9321362	87.8298432	0.549620605
QPX_transcriptome_v1_Contig_1754	189.8211207	204.1503469	0.350376852
QPX_transcriptome_v1_Contig_1755	57.09770069	65.18178083	0.50817492
QPX_transcriptome_v1_Contig_1756	145.0973856	73.01810826	0.000384922
QPX_transcriptome_v1_Contig_1757	13.65207439	22.21276201	0.302608749
QPX_transcriptome_v1_Contig_1758	37.89944116	58.31567473	0.07709039
QPX_transcriptome_v1_Contig_1759	40.01570227	37.34934647	0.981451064
QPX_transcriptome_v1_Contig_1760	96.88163421	50.20261147	0.009503942
QPX_transcriptome_v1_Contig_1761	23.44707825	22.94340363	0.936778589
QPX_transcriptome_v1_Contig_1762	315.1659015	186.5901587	3.98E-05
QPX_transcriptome_v1_Contig_1763	18.92843524	29.52763654	0.252727498
QPX_transcriptome_v1_Contig_1764	110.0048487	104.4044952	0.929023948
QPX_transcriptome_v1_Contig_1765	6.597517988	10.61679423	0.533549999
QPX_transcriptome_v1_Contig_1766	115.7522705	85.3411398	0.357178309
QPX_transcriptome_v1_Contig_1767	17.7005553	22.60644979	0.582151685
QPX_transcriptome_v1_Contig_1768	50.20965327	59.33572801	0.457843394
QPX_transcriptome_v1_Contig_1769	29.54699305	31.02232467	0.817992103
QPX_transcriptome_v1_Contig_1770	25.94413131	58.19591745	0.001475716
QPX_transcriptome_v1_Contig_1771	71.0173267	32.63796031	0.009412856
QPX_transcriptome_v1_Contig_1772	40.05221743	26.17090095	0.435202774
QPX_transcriptome_v1_Contig_1773	16.48493148	15.46664382	0.983407711
QPX_transcriptome_v1_Contig_1774	77.90109398	104.6109629	0.068865688
QPX_transcriptome_v1_Contig_1775	78.53352267	40.97419024	0.025252566
QPX_transcriptome_v1_Contig_1776	391.4116001	166.261357	0
QPX_transcriptome_v1_Contig_1777	57.67285264	42.32217649	0.547503968
QPX_transcriptome_v1_Contig_1778	20.37058358	21.59594696	0.841448092
QPX_transcriptome_v1_Contig_1779	14.99328825	21.45788694	0.452127167
QPX_transcriptome_v1_Contig_1780	112.7854422	94.4801557	0.760167881
QPX_transcriptome_v1_Contig_1781	29.43198152	33.43613339	0.677871686
QPX_transcriptome_v1_Contig_1782	80.38670439	83.76017861	0.691298509
QPX_transcriptome_v1_Contig_1783	39.69096933	32.16075914	0.812763416
QPX_transcriptome_v1_Contig_1784	15.52529971	46.26118253	0.000407001
QPX_transcriptome_v1_Contig_1785	71.98439302	63.81338115	0.938287691
QPX_transcriptome_v1_Contig_1786	345.3529205	201.1953391	6.24E-06
QPX_transcriptome_v1_Contig_1787	28.1842291	26.74538016	0.968529864
QPX_transcriptome_v1_Contig_1788	320.4728212	141.6516279	7.17E-12
QPX_transcriptome_v1_Contig_1789	41.9283893	40.66805876	0.92551722
QPX_transcriptome_v1_Contig_1790	1184.597324	643.1588535	0
QPX_transcriptome_v1_Contig_1791	123.7434331	99.83956393	0.618411378
QPX_transcriptome_v1_Contig_1792	106.5640593	67.70405936	0.096489418
QPX_transcriptome_v1_Contig_1793	45.48318904	55.00142468	0.429821027
QPX_transcriptome_v1_Contig_1794	83.80182066	158.6604122	1.41E-06
QPX_transcriptome_v1_Contig_1795	126.7787531	92.65668263	0.30476716
QPX_transcriptome_v1_Contig_1796	15.99701545	19.54919323	0.674910048
QPX_transcriptome_v1_Contig_1797	115.8869004	79.85040023	0.196406855
QPX_transcriptome_v1_Contig_1798	47.84435326	29.39465124	0.286027295
QPX_transcriptome_v1_Contig_1799	411.9212556	96.64405339	0
QPX_transcriptome_v1_Contig_1800	17.80746192	21.74344909	0.65379045
QPX_transcriptome_v1_Contig_1801	23.74993314	6.02322811	0.022490478
QPX_transcriptome_v1_Contig_1802	276.5473963	402.2421531	1.10E-07
QPX_transcriptome_v1_Contig_1803	20.1775198	20.84917525	0.876246741
QPX_transcriptome_v1_Contig_1804	35.41566018	38.91678855	0.708707838
QPX_transcriptome_v1_Contig_1805	123.5073936	184.9373472	0.000409422
QPX_transcriptome_v1_Contig_1806	18.40778057	28.46992722	0.273445855
QPX_transcriptome_v1_Contig_1807	47.08609481	92.63380828	0.000260347
QPX_transcriptome_v1_Contig_1808	368.9818022	244.0217509	0.00101616
QPX_transcriptome_v1_Contig_1809	58.23623719	32.02039666	0.102067492
QPX_transcriptome_v1_Contig_1810	131.8264627	75.51124682	0.01044732
QPX_transcriptome_v1_Contig_1811	8.556607982	10.60210987	0.764974479
QPX_transcriptome_v1_Contig_1812	14.92665395	21.25114542	0.461721586
QPX_transcriptome_v1_Contig_1813	29.7140949	41.24256651	0.287045762
QPX_transcriptome_v1_Contig_1814	36.54242685	39.23944516	0.753497242
QPX_transcriptome_v1_Contig_1815	11.22522698	11.60546944	0.912445956
QPX_transcriptome_v1_Contig_1816	56.71807082	44.68398434	0.708991701
QPX_transcriptome_v1_Contig_1817	72.29096072	44.34758757	0.154984551
QPX_transcriptome_v1_Contig_1818	145.2069801	129.7241983	0.929844565
QPX_transcriptome_v1_Contig_1819	107.5798097	243.4917521	6.38E-14
QPX_transcriptome_v1_Contig_1820	125.4157426	111.910286	0.932191139
QPX_transcriptome_v1_Contig_1821	22.12266328	94.60357911	4.11E-11
QPX_transcriptome_v1_Contig_1822	47.92622201	26.70304668	0.165959145
QPX_transcriptome_v1_Contig_1823	91.18195657	44.78281657	0.005909848
QPX_transcriptome_v1_Contig_1824	96.59036553	87.92883429	0.981940132
QPX_transcriptome_v1_Contig_1825	36.34231901	21.30008391	0.311272716
QPX_transcriptome_v1_Contig_1826	49.91717215	75.38057338	0.044400352
QPX_transcriptome_v1_Contig_1827	87.18080107	17.93300104	1.08E-08
QPX_transcriptome_v1_Contig_1828	27.26625182	30.75503137	0.703348648
QPX_transcriptome_v1_Contig_1829	37.40282691	12.01289626	0.010144334
QPX_transcriptome_v1_Contig_1830	112.3309999	75.57363106	0.163121356
QPX_transcriptome_v1_Contig_1831	38.35330153	49.65788833	0.334796814
QPX_transcriptome_v1_Contig_1832	33.02557569	36.96616487	0.684462511
QPX_transcriptome_v1_Contig_1833	151.8062741	108.6468403	0.193665025
QPX_transcriptome_v1_Contig_1834	32.84578044	24.25997249	0.686841108
QPX_transcriptome_v1_Contig_1835	25.69521747	53.64946397	0.005405188
QPX_transcriptome_v1_Contig_1836	53.59329617	18.70691006	0.00255334
QPX_transcriptome_v1_Contig_1837	38.0318481	30.68967813	0.810404905
QPX_transcriptome_v1_Contig_1838	118.2606155	264.8458477	0
QPX_transcriptome_v1_Contig_1839	38.67827436	42.88939147	0.674910048
QPX_transcriptome_v1_Contig_1840	73.62588438	130.8701057	8.82E-05
QPX_transcriptome_v1_Contig_1841	45.25626199	34.54831843	0.684764431
QPX_transcriptome_v1_Contig_1842	25.20654395	25.06137101	0.914096836
QPX_transcriptome_v1_Contig_1843	186.5889594	80.85826322	2.61E-07
QPX_transcriptome_v1_Contig_1844	56.94671365	25.75896415	0.021099242
QPX_transcriptome_v1_Contig_1845	17.68511389	14.88788976	0.924361249
QPX_transcriptome_v1_Contig_1846	20.18719727	28.33903289	0.393037096
QPX_transcriptome_v1_Contig_1847	10.93491396	22.34093152	0.13212664
QPX_transcriptome_v1_Contig_1848	19.93566131	21.39444899	0.825657758
QPX_transcriptome_v1_Contig_1849	412.4666784	247.2081083	2.59E-06
QPX_transcriptome_v1_Contig_1850	63.53915611	83.85360236	0.14066989
QPX_transcriptome_v1_Contig_1851	6.639343544	10.5108617	0.548893297
QPX_transcriptome_v1_Contig_1852	56.91019662	39.73534185	0.449449027
QPX_transcriptome_v1_Contig_1853	31.10191436	71.62046494	0.000193559
QPX_transcriptome_v1_Contig_1854	23.43781115	19.10010461	0.872470415
QPX_transcriptome_v1_Contig_1855	459.4498477	246.1912693	2.40E-10
QPX_transcriptome_v1_Contig_1856	54.03651522	27.20687935	0.062293869
QPX_transcriptome_v1_Contig_1857	16.02039791	32.88297502	0.048830706
QPX_transcriptome_v1_Contig_1858	10.70354371	10.44053886	0.962215337
QPX_transcriptome_v1_Contig_1859	87.75924358	65.79205552	0.48646699
QPX_transcriptome_v1_Contig_1860	81.41461768	65.58468424	0.696770161
QPX_transcriptome_v1_Contig_1861	22.89406808	19.87710258	0.946448097
QPX_transcriptome_v1_Contig_1862	45.90385755	45.48708183	0.881840777
QPX_transcriptome_v1_Contig_1863	21.55565759	17.42793612	0.868815468
QPX_transcriptome_v1_Contig_1864	106.1119517	53.1029104	0.003252909
QPX_transcriptome_v1_Contig_1865	13.63365872	6.176955694	0.383461143
QPX_transcriptome_v1_Contig_1866	51.15582725	29.26864457	0.173877978
QPX_transcriptome_v1_Contig_1867	27.26631188	14.44858575	0.291894039
QPX_transcriptome_v1_Contig_1868	71.79834129	83.74143907	0.384765747
QPX_transcriptome_v1_Contig_1869	35.4562423	33.81599688	0.956142733
QPX_transcriptome_v1_Contig_1870	11.1695328	9.593249847	0.956418802
QPX_transcriptome_v1_Contig_1871	30.0085606	24.74358002	0.868619379
QPX_transcriptome_v1_Contig_1872	415.2199931	340.0038803	0.344737387
QPX_transcriptome_v1_Contig_1873	41.41057172	56.37301284	0.213463029
QPX_transcriptome_v1_Contig_1874	6.598196256	12.51541802	0.360427152
QPX_transcriptome_v1_Contig_1875	69.43589002	173.8251225	1.08E-11
QPX_transcriptome_v1_Contig_1876	14.38826879	19.6063415	0.533981449
QPX_transcriptome_v1_Contig_1877	358.8511665	631.5011824	0
QPX_transcriptome_v1_Contig_1878	20.55453419	28.39506061	0.411301401
QPX_transcriptome_v1_Contig_1879	16.63575613	9.131655399	0.480324619
QPX_transcriptome_v1_Contig_1880	19.58136581	13.81088091	0.714807935
QPX_transcriptome_v1_Contig_1881	16.36930926	22.14797546	0.509879419
QPX_transcriptome_v1_Contig_1882	108.1633366	318.1018067	0
QPX_transcriptome_v1_Contig_1883	41.87209633	39.24625337	0.977066977
QPX_transcriptome_v1_Contig_1884	189.1264927	289.9247847	9.99E-07
QPX_transcriptome_v1_Contig_1885	97.36459688	56.38639761	0.041068947
QPX_transcriptome_v1_Contig_1886	12.620573	12.35141508	0.955542344
QPX_transcriptome_v1_Contig_1887	34.76363638	43.04159879	0.458839305
QPX_transcriptome_v1_Contig_1888	1954.021961	2626.053878	0
QPX_transcriptome_v1_Contig_1889	19.49230907	43.17141985	0.009790276
QPX_transcriptome_v1_Contig_1890	24.88338213	36.72929501	0.243911038
QPX_transcriptome_v1_Contig_1891	25.28462779	11.95420776	0.214921705
QPX_transcriptome_v1_Contig_1892	102.0901193	96.43869558	0.943518533
QPX_transcriptome_v1_Contig_1893	168.8197242	172.9510028	0.600785863
QPX_transcriptome_v1_Contig_1894	25.78834093	23.2680915	0.981905695
QPX_transcriptome_v1_Contig_1895	297.5769564	182.798331	0.000308673
QPX_transcriptome_v1_Contig_1896	16.329027	13.83743761	0.934064687
QPX_transcriptome_v1_Contig_1897	31.97268716	34.39656809	0.769680979
QPX_transcriptome_v1_Contig_1898	37.41435495	36.93987684	0.903063246
QPX_transcriptome_v1_Contig_1899	34.2776911	24.53747145	0.628180413
QPX_transcriptome_v1_Contig_1900	24.40519062	27.667763	0.714129367
QPX_transcriptome_v1_Contig_1901	847.4558317	526.2126776	6.26E-11
QPX_transcriptome_v1_Contig_1902	172.0672899	109.5816757	0.022713233
QPX_transcriptome_v1_Contig_1903	17.27779447	15.46195858	0.979152755
QPX_transcriptome_v1_Contig_1904	50.062005	35.23687071	0.502057717
QPX_transcriptome_v1_Contig_1905	144.2560614	169.8704448	0.138704502
QPX_transcriptome_v1_Contig_1906	63.28546133	69.74163902	0.579423964
QPX_transcriptome_v1_Contig_1907	29.28952892	39.7303611	0.331847862
QPX_transcriptome_v1_Contig_1908	17.2959867	12.13029013	0.729806678
QPX_transcriptome_v1_Contig_1909	111.5370321	204.3370753	8.42E-08
QPX_transcriptome_v1_Contig_1910	58.32184951	49.24807433	0.852187442
QPX_transcriptome_v1_Contig_1911	18.99954244	11.96274435	0.588092233
QPX_transcriptome_v1_Contig_1912	23.04485156	32.62010028	0.335678114
QPX_transcriptome_v1_Contig_1913	38.14935974	26.45091014	0.547165812
QPX_transcriptome_v1_Contig_1914	674.7708142	692.0669782	0.182442819
QPX_transcriptome_v1_Contig_1915	13.96459827	22.34258186	0.31711598
QPX_transcriptome_v1_Contig_1916	121.3659473	79.72488597	0.10616443
QPX_transcriptome_v1_Contig_1917	10.95351075	6.110750507	0.603108964
QPX_transcriptome_v1_Contig_1918	29.00772668	20.38650382	0.635861695
QPX_transcriptome_v1_Contig_1919	10.78388861	16.76296911	0.435766968
QPX_transcriptome_v1_Contig_1920	24.05973002	20.51810886	0.924765473
QPX_transcriptome_v1_Contig_1921	41.61195417	33.69530732	0.808056855
QPX_transcriptome_v1_Contig_1922	21.33494815	16.43387581	0.809759232
QPX_transcriptome_v1_Contig_1923	12.73953211	19.26492327	0.421817939
QPX_transcriptome_v1_Contig_1924	76.62115702	61.77798859	0.710855472
QPX_transcriptome_v1_Contig_1925	27.75497688	21.56093053	0.793004602
QPX_transcriptome_v1_Contig_1926	58.65238142	19.64796335	0.000905934
QPX_transcriptome_v1_Contig_1927	21.04792262	24.42749334	0.700286307
QPX_transcriptome_v1_Contig_1928	29.29645698	26.63830731	0.989308879
QPX_transcriptome_v1_Contig_1929	271.4515987	117.1538276	1.33E-10
QPX_transcriptome_v1_Contig_1930	36.60227796	34.73643118	0.962378296
QPX_transcriptome_v1_Contig_1931	76.1245113	75.00671112	0.855914752
QPX_transcriptome_v1_Contig_1932	19.35366259	10.64434647	0.436795067
QPX_transcriptome_v1_Contig_1933	60.53857357	55.23976582	0.989308879
QPX_transcriptome_v1_Contig_1934	194.1509519	103.2391715	0.000117382
QPX_transcriptome_v1_Contig_1935	43.8869921	23.13211011	0.139857886
QPX_transcriptome_v1_Contig_1936	64.91974127	73.37665327	0.50135981
QPX_transcriptome_v1_Contig_1937	32.25769887	18.2633108	0.308371162
QPX_transcriptome_v1_Contig_1938	20.1775198	17.06638629	0.922759547
QPX_transcriptome_v1_Contig_1939	195.7573412	70.48371727	1.38E-10
QPX_transcriptome_v1_Contig_1940	56.47070421	30.9070528	0.105574552
QPX_transcriptome_v1_Contig_1941	51.23038078	45.38679535	0.94838317
QPX_transcriptome_v1_Contig_1942	42.96624805	40.25906217	0.977066977
QPX_transcriptome_v1_Contig_1943	118.0865326	150.7404223	0.051191446
QPX_transcriptome_v1_Contig_1944	71.29474719	95.8608601	0.08540066
QPX_transcriptome_v1_Contig_1945	67.94257961	50.28485947	0.523701161
QPX_transcriptome_v1_Contig_1946	37.6926448	24.74101604	0.461834518
QPX_transcriptome_v1_Contig_1947	553.9646345	465.8906358	0.414727706
QPX_transcriptome_v1_Contig_1948	42.73980934	85.444577	0.000393916
QPX_transcriptome_v1_Contig_1949	27.69463502	23.91477234	0.933603617
QPX_transcriptome_v1_Contig_1950	22.87371707	11.53622249	0.301859548
QPX_transcriptome_v1_Contig_1951	205.9037869	123.2347632	0.002181739
QPX_transcriptome_v1_Contig_1952	38.3124607	35.03007695	0.993481877
QPX_transcriptome_v1_Contig_1953	94.57171503	126.5432797	0.041308009
QPX_transcriptome_v1_Contig_1954	23.3009427	26.59496701	0.710855472
QPX_transcriptome_v1_Contig_1955	98.07036039	46.51802924	0.002264609
QPX_transcriptome_v1_Contig_1956	54.09888936	32.24836617	0.204172896
QPX_transcriptome_v1_Contig_1957	18.26019892	15.94063271	0.958148992
QPX_transcriptome_v1_Contig_1958	132.3512987	156.1079003	0.159013578
QPX_transcriptome_v1_Contig_1959	148.1997744	137.989158	0.969961476
QPX_transcriptome_v1_Contig_1960	44.50875679	50.15278741	0.606083183
QPX_transcriptome_v1_Contig_1961	99.15930908	170.9524241	1.12E-05
QPX_transcriptome_v1_Contig_1962	403.7877786	495.2129509	0.000302265
QPX_transcriptome_v1_Contig_1963	12.21323185	11.19627793	0.997899389
QPX_transcriptome_v1_Contig_1964	113.9586447	123.3908276	0.480324619
QPX_transcriptome_v1_Contig_1965	97.00437822	83.9563362	0.86793116
QPX_transcriptome_v1_Contig_1966	37.65077438	20.3161362	0.205413418
QPX_transcriptome_v1_Contig_1967	241.1642174	171.9551917	0.069098707
QPX_transcriptome_v1_Contig_1968	27.72244178	17.47687666	0.490051516
QPX_transcriptome_v1_Contig_1969	37.77262542	42.3860553	0.652803351
QPX_transcriptome_v1_Contig_1970	24.17699248	24.4215608	0.895102535
QPX_transcriptome_v1_Contig_1971	32.80413336	49.72257713	0.126602135
QPX_transcriptome_v1_Contig_1972	79.15818316	129.7611331	0.000680799
QPX_transcriptome_v1_Contig_1973	63.05047448	152.9631874	7.46E-10
QPX_transcriptome_v1_Contig_1974	82.62764489	86.21137393	0.684462511
QPX_transcriptome_v1_Contig_1975	30.67639189	15.9899279	0.235816476
QPX_transcriptome_v1_Contig_1976	182.6555288	157.6052796	0.795273566
QPX_transcriptome_v1_Contig_1977	29.38745189	17.18220532	0.377742143
QPX_transcriptome_v1_Contig_1978	17.88656777	19.10083423	0.844714799
QPX_transcriptome_v1_Contig_1979	34.43858041	40.82410164	0.552061243
QPX_transcriptome_v1_Contig_1980	72.15300686	91.0491176	0.185288141
QPX_transcriptome_v1_Contig_1981	19.43047551	9.976125616	0.371243164
QPX_transcriptome_v1_Contig_1982	15.29726871	16.92466771	0.814494483
QPX_transcriptome_v1_Contig_1983	82.66137032	39.13456662	0.006088188
QPX_transcriptome_v1_Contig_1984	82.54688219	41.89681616	0.015090151
QPX_transcriptome_v1_Contig_1985	25.93923743	51.07349866	0.012613544
QPX_transcriptome_v1_Contig_1986	16.38347001	13.03489934	0.872470415
QPX_transcriptome_v1_Contig_1987	911.5763345	588.378419	8.83E-10
QPX_transcriptome_v1_Contig_1988	53.86276814	57.23378955	0.710855472
QPX_transcriptome_v1_Contig_1989	26.27057361	17.15805873	0.551012721
QPX_transcriptome_v1_Contig_1990	37.17009163	45.42984112	0.467269909
QPX_transcriptome_v1_Contig_1991	35.37625221	25.76133895	0.649119022
QPX_transcriptome_v1_Contig_1992	158.3424834	110.0454652	0.124418636
QPX_transcriptome_v1_Contig_1993	92.16820886	36.46135861	0.000188237
QPX_transcriptome_v1_Contig_1994	25.11339364	35.00464765	0.333962743
QPX_transcriptome_v1_Contig_1995	585.7293349	174.3759752	0
QPX_transcriptome_v1_Contig_1996	39.80849149	24.78801432	0.364534909
QPX_transcriptome_v1_Contig_1997	103.9032211	78.34952853	0.453735346
QPX_transcriptome_v1_Contig_1998	18.94051829	18.41570898	0.950611591
QPX_transcriptome_v1_Contig_1999	56.76830331	40.83727814	0.509316635
QPX_transcriptome_v1_Contig_2000	48.78839031	40.57465859	0.83841803
QPX_transcriptome_v1_Contig_2001	56.01532748	62.43522325	0.578071829
QPX_transcriptome_v1_Contig_2002	114.8847604	57.27948582	0.001875843
QPX_transcriptome_v1_Contig_2003	9.858889422	11.30794178	0.821749024
[truncated: 9,273 more rows]
